# Supplementary material for: eIF4F controls ERK MAPK signaling in melanomas with BRAF and NRAS mutations
Source: Proc Natl Acad Sci U S A. 2024 Oct 22;121(44):e2321305121. doi: 10.1073/pnas.2321305121 (PMC11536119; doi:10.1073/pnas.2321305121)
Supplement: Supplementary file 2 — Dataset S01 (XLSX) [file pnas.2321305121.sd01.xlsx]

## Sheet: A375 - RocA vs DMSO
ProteinID	Majority protein IDs	Protein names	Gene names	Fasta headers	Mol. weight [kDa]	LFQ intensity 09	LFQ intensity 10	LFQ intensity 11	LFQ intensity 12	LFQ intensity 13	LFQ intensity 14	LFQ intensity 15	LFQ intensity 16		Ttest				DMSO mean	RocA mean		FC	log2FC	pvalue
Q5VWZ2	Q5VWZ2	Lysophospholipase-like protein 1	LYPLAL1	sp|Q5VWZ2|LYPL1_HUMAN Lysophospholipase-like protein 1 OS=Homo sapiens OX=9606 GN=LYPLAL1 PE=1 SV=3	26.316	1e-08	1e-08	1e-08	1e-08	10127000	1e-08	5181100	5612700		0.0449758				1e-08	5.2302e+06		5.2302e+14	48.8939	0.0449758
Q5T447	Q5T447	E3 ubiquitin-protein ligase HECTD3	HECTD3	sp|Q5T447|HECD3_HUMAN E3 ubiquitin-protein ligase HECTD3 OS=Homo sapiens OX=9606 GN=HECTD3 PE=1 SV=1	97.112	1e-08	1e-08	1e-08	1e-08	1744800	1e-08	1783700	1514200		0.0249445				1e-08	1.26068e+06		1.26068e+14	46.8412	0.0249445
Q96RK0	Q96RK0	Protein capicua homolog	CIC	sp|Q96RK0|CIC_HUMAN Protein capicua homolog OS=Homo sapiens OX=9606 GN=CIC PE=1 SV=2	163.82	1e-08	1e-08	1e-08	1e-08	1502700	1e-08	1917600	1378900		0.0279549				1e-08	1.1998e+06		1.1998e+14	46.7698	0.0279549
Q01658	Q01658	Protein Dr1	DR1	sp|Q01658|NC2B_HUMAN Protein Dr1 OS=Homo sapiens OX=9606 GN=DR1 PE=1 SV=1	19.443	1e-08	1e-08	1e-08	1e-08	1099300	1e-08	2151000	1365200		0.0409579				1e-08	1.15388e+06		1.15388e+14	46.7135	0.0409579
Q96JB2	Q96JB2	Conserved oligomeric Golgi complex subunit 3	COG3	sp|Q96JB2|COG3_HUMAN Conserved oligomeric Golgi complex subunit 3 OS=Homo sapiens OX=9606 GN=COG3 PE=1 SV=3	94.095	1e-08	1e-08	1e-08	1e-08	1121200	1088200	982170	1e-08		0.0245882				1e-08	797893		7.97893e+13	46.1813	0.0245882
Q99729	Q99729	Heterogeneous nuclear ribonucleoprotein A/B	HNRNPAB	sp|Q99729|ROAA_HUMAN Heterogeneous nuclear ribonucleoprotein A/B OS=Homo sapiens OX=9606 GN=HNRNPAB PE=1 SV=2	36.224	1e-08	1e-08	1e-08	1e-08	823720	796950	1e-08	960640		0.0253094				1e-08	645328		6.45328e+13	45.8751	0.0253094
O00425	O00425	Insulin-like growth factor 2 mRNA-binding protein 3	IGF2BP3	sp|O00425|IF2B3_HUMAN Insulin-like growth factor 2 mRNA-binding protein 3 OS=Homo sapiens OX=9606 GN=IGF2BP3 PE=1 SV=2	63.704	1e-08	1e-08	1e-08	1e-08	581190	534420	1080900	1e-08		0.0474278				1e-08	549128		5.49128e+13	45.6422	0.0474278
Q9NR46	Q9NR46	Endophilin-B2	SH3GLB2	sp|Q9NR46|SHLB2_HUMAN Endophilin-B2 OS=Homo sapiens OX=9606 GN=SH3GLB2 PE=1 SV=1	43.973	1e-08	1e-08	1e-08	1e-08	604940	661760	1e-08	771990		0.0259679				1e-08	509673		5.09673e+13	45.5346	0.0259679
Q5T1M5	Q5T1M5	FK506-binding protein 15	FKBP15	sp|Q5T1M5|FKB15_HUMAN FK506-binding protein 15 OS=Homo sapiens OX=9606 GN=FKBP15 PE=1 SV=2	133.63	1e-08	1e-08	1e-08	1e-08	705910	546860	1e-08	621600		0.0260439				1e-08	468593		4.68593e+13	45.4134	0.0260439
Q9Y679	Q9Y679	Ancient ubiquitous protein 1	AUP1	sp|Q9Y679|AUP1_HUMAN Ancient ubiquitous protein 1 OS=Homo sapiens OX=9606 GN=AUP1 PE=1 SV=1	53.028	3757700	5189200	2451300	4756500	23253000	14144000	21872000	23462000		0.00034523				4038675	20682750		5.12117	2.35647	0.00034523
P54253	P54253	Ataxin-1	ATXN1	sp|P54253|ATX1_HUMAN Ataxin-1 OS=Homo sapiens OX=9606 GN=ATXN1 PE=1 SV=2	86.922	2441600	1e-08	1e-08	1e-08	2623300	2115700	2884000	3943600		0.0195519				610400	2891650		4.7373	2.24407	0.0195519
Q12824	Q12824	SWI/SNF-related matrix-associated actin-dependent regulator of chromatin subfamily B member 1	SMARCB1	sp|Q12824|SNF5_HUMAN SWI/SNF-related matrix-associated actin-dependent regulator of chromatin subfamily B member 1 OS=Homo sapiens OX=9606 GN=SMARCB1 PE=1 SV=2	44.141	1274000	1e-08	1e-08	1e-08	1504300	783850	1267400	2171500		0.0411967				318500	1.43176e+06		4.49533	2.16843	0.0411967
P17252	P17252	Protein kinase C alpha type	PRKCA	sp|P17252|KPCA_HUMAN Protein kinase C alpha type OS=Homo sapiens OX=9606 GN=PRKCA PE=1 SV=4	76.749	1e-08	1e-08	1e-08	8214400	10029000	10587000	11202000	1e-08		0.129787				2.0536e+06	7.9545e+06		3.87344	1.95362	0.129787
O60885	O60885	Bromodomain-containing protein 4	BRD4	sp|O60885|BRD4_HUMAN Bromodomain-containing protein 4 OS=Homo sapiens OX=9606 GN=BRD4 PE=1 SV=2	152.22	1e-08	1e-08	469490	1e-08	536750	385790	379300	478310		0.037736				117373	445038		3.79167	1.92283	0.037736
P35612	P35612	Beta-adducin	ADD2	sp|P35612|ADDB_HUMAN Beta-adducin OS=Homo sapiens OX=9606 GN=ADD2 PE=1 SV=3	80.853	5655300	1e-08	1e-08	1586300	8118100	5870600	3547300	7314000		0.0387204				1.8104e+06	6212500		3.43156	1.77887	0.0387204
Q9H0E2	Q9H0E2	Toll-interacting protein	TOLLIP	sp|Q9H0E2|TOLIP_HUMAN Toll-interacting protein OS=Homo sapiens OX=9606 GN=TOLLIP PE=1 SV=1	30.281	1e-08	1e-08	2280900	1e-08	2971600	1897500	1e-08	2168500		0.210932				570225	1.7594e+06		3.08545	1.62548	0.210932
Q9P1Y5	Q9P1Y5	Calmodulin-regulated spectrin-associated protein 3	CAMSAP3	sp|Q9P1Y5|CAMP3_HUMAN Calmodulin-regulated spectrin-associated protein 3 OS=Homo sapiens OX=9606 GN=CAMSAP3 PE=1 SV=2	134.75	1009300	1e-08	1e-08	1e-08	675040	959000	1250700	1e-08		0.249513				252325	721185		2.85816	1.51509	0.249513
Q92797	Q92797	Symplekin	SYMPK	sp|Q92797|SYMPK_HUMAN Symplekin OS=Homo sapiens OX=9606 GN=SYMPK PE=1 SV=2	141.15	550760	1e-08	1e-08	357480	956310	478940	636740	478520		0.0597366				227060	637628		2.80819	1.48964	0.0597366
Q6P1N9	Q6P1N9	Putative deoxyribonuclease TATDN1	TATDN1	sp|Q6P1N9|TATD1_HUMAN Putative deoxyribonuclease TATDN1 OS=Homo sapiens OX=9606 GN=TATDN1 PE=1 SV=2	33.601	4531800	1e-08	1e-08	1e-08	2624200	2677200	3365400	3115400		0.165076				1.13295e+06	2945550		2.59989	1.37845	0.165076
Q08257	Q08257	Quinone oxidoreductase	CRYZ	sp|Q08257|QOR_HUMAN Quinone oxidoreductase OS=Homo sapiens OX=9606 GN=CRYZ PE=1 SV=1	35.206	910000	1e-08	1e-08	1e-08	723640	1e-08	851590	727300		0.288629				227500	575633		2.53025	1.33928	0.288629
Q01201	Q01201	Transcription factor RelB	RELB	sp|Q01201|RELB_HUMAN Transcription factor RelB OS=Homo sapiens OX=9606 GN=RELB PE=1 SV=2	62.134	2443400	1e-08	1e-08	1e-08	1854500	1e-08	1924300	1964300		0.328856				610850	1.43578e+06		2.35045	1.23294	0.328856
Q6NYC8	Q6NYC8	Phostensin	PPP1R18	sp|Q6NYC8|PPR18_HUMAN Phostensin OS=Homo sapiens OX=9606 GN=PPP1R18 PE=1 SV=1	67.942	2168100	1e-08	2312500	1e-08	2500300	1868000	3099800	2526400		0.0944167				1.12015e+06	2498625		2.23062	1.15744	0.0944167
Q92922	Q92922	SWI/SNF complex subunit SMARCC1	SMARCC1	sp|Q92922|SMRC1_HUMAN SWI/SNF complex subunit SMARCC1 OS=Homo sapiens OX=9606 GN=SMARCC1 PE=1 SV=3	122.87	1898700	1e-08	1e-08	1908300	2383100	1791300	2071200	1899800		0.103058				951750	2036350		2.13958	1.09733	0.103058
Q9H2C0	Q9H2C0	Gigaxonin	GAN	sp|Q9H2C0|GAN_HUMAN Gigaxonin OS=Homo sapiens OX=9606 GN=GAN PE=1 SV=1	67.638	461060	1e-08	451000	1e-08	634230	440010	339800	536820		0.125745				228015	487715		2.13896	1.09691	0.125745
Q9Y2Z4	Q9Y2Z4	Tyrosine--tRNA ligase, mitochondrial	YARS2	sp|Q9Y2Z4|SYYM_HUMAN Tyrosine--tRNA ligase, mitochondrial OS=Homo sapiens OX=9606 GN=YARS2 PE=1 SV=2	53.198	704620	1e-08	985100	1e-08	823870	950900	1041700	722800		0.125817				422430	884818		2.09459	1.06667	0.125817
Q93008;O00507	Q93008	Probable ubiquitin carboxyl-terminal hydrolase FAF-X	USP9X	sp|Q93008|USP9X_HUMAN Probable ubiquitin carboxyl-terminal hydrolase FAF-X OS=Homo sapiens OX=9606 GN=USP9X PE=1 SV=3	292.28	25023000	73444000	10620000	22454000	89289000	77463000	81665000	26868000		0.120268				32885250	68821250		2.09277	1.06541	0.120268
P54105	P54105	Methylosome subunit pICln	CLNS1A	sp|P54105|ICLN_HUMAN Methylosome subunit pICln OS=Homo sapiens OX=9606 GN=CLNS1A PE=1 SV=1	26.215	2420200	1e-08	872860	1e-08	2692500	1e-08	2555600	1610100		0.330946				823265	1.71455e+06		2.08262	1.0584	0.330946
O14730	O14730	Serine/threonine-protein kinase RIO3	RIOK3	sp|O14730|RIOK3_HUMAN Serine/threonine-protein kinase RIO3 OS=Homo sapiens OX=9606 GN=RIOK3 PE=1 SV=2	59.092	2716700	1e-08	2132200	2701500	4223300	3696300	2963000	4756300		0.0355638				1.8876e+06	3909725		2.07127	1.05051	0.0355638
Q13501	Q13501	Sequestosome-1	SQSTM1	sp|Q13501|SQSTM_HUMAN Sequestosome-1 OS=Homo sapiens OX=9606 GN=SQSTM1 PE=1 SV=1	47.687	30480000	21926000	9620200	20430000	38463000	30898000	53466000	46386000		0.0156137				20614050	42303250		2.05216	1.03714	0.0156137
P19525	P19525	Interferon-induced, double-stranded RNA-activated protein kinase	EIF2AK2	sp|P19525|E2AK2_HUMAN Interferon-induced, double-stranded RNA-activated protein kinase OS=Homo sapiens OX=9606 GN=EIF2AK2 PE=1 SV=2	62.094	1e-08	1433300	1e-08	1e-08	856550	878230	1e-08	1191800		0.428889				358325	731645		2.04185	1.02988	0.428889
Q9UBI6	Q9UBI6	Guanine nucleotide-binding protein G(I)/G(S)/G(O) subunit gamma-12	GNG12	sp|Q9UBI6|GBG12_HUMAN Guanine nucleotide-binding protein G(I)/G(S)/G(O) subunit gamma-12 OS=Homo sapiens OX=9606 GN=GNG12 PE=1 SV=3	8.0061	1e-08	477980	1e-08	558420	272550	465480	531290	616610		0.251379				259100	471482		1.81969	0.863695	0.251379
Q99541	Q99541	Perilipin-2	PLIN2	sp|Q99541|PLIN2_HUMAN Perilipin-2 OS=Homo sapiens OX=9606 GN=PLIN2 PE=1 SV=2	48.075	1829200	2073600	1638900	2091100	3197400	3855700	3091800	3240300		0.000402828				1908200	3346300		1.75364	0.810354	0.000402828
O75832	O75832	26S proteasome non-ATPase regulatory subunit 10	PSMD10	sp|O75832|PSD10_HUMAN 26S proteasome non-ATPase regulatory subunit 10 OS=Homo sapiens OX=9606 GN=PSMD10 PE=1 SV=1	24.428	4065200	3691800	6546700	3566700	10205000	7842800	9247100	3675900		0.0868205				4467600	7742700		1.73308	0.793337	0.0868205
O75312	O75312	Zinc finger protein ZPR1	ZPR1	sp|O75312|ZPR1_HUMAN Zinc finger protein ZPR1 OS=Homo sapiens OX=9606 GN=ZPR1 PE=1 SV=1	50.925	1e-08	1744300	2494800	1e-08	1970200	1880300	1889700	1588800		0.270333				1.05978e+06	1832250		1.7289	0.789858	0.270333
O94979	O94979	Protein transport protein Sec31A	SEC31A	sp|O94979|SC31A_HUMAN Protein transport protein Sec31A OS=Homo sapiens OX=9606 GN=SEC31A PE=1 SV=3	133.01	23774000	16864000	6735200	18568000	29634000	20737000	33078000	30372000		0.0363429				16485300	28455250		1.7261	0.787515	0.0363429
P04070	P04070	Vitamin K-dependent protein C;Vitamin K-dependent protein C light chain;Vitamin K-dependent protein C heavy chain;Activation peptide	PROC	sp|P04070|PROC_HUMAN Vitamin K-dependent protein C OS=Homo sapiens OX=9606 GN=PROC PE=1 SV=1	52.071	1e-08	5260900	2286600	1e-08	2041600	3752400	2913300	3520400		0.404237				1.88688e+06	3056925		1.6201	0.696082	0.404237
Q9UBT2	Q9UBT2	SUMO-activating enzyme subunit 2	UBA2	sp|Q9UBT2|SAE2_HUMAN SUMO-activating enzyme subunit 2 OS=Homo sapiens OX=9606 GN=UBA2 PE=1 SV=2	71.223	2322800	2102100	1389700	1621200	2529200	3154500	1187400	5043400		0.225743				1858950	2978625		1.60232	0.680159	0.225743
O14974;O60237	O14974	Protein phosphatase 1 regulatory subunit 12A	PPP1R12A	sp|O14974|MYPT1_HUMAN Protein phosphatase 1 regulatory subunit 12A OS=Homo sapiens OX=9606 GN=PPP1R12A PE=1 SV=1	115.28	36177000	24168000	13372000	50764000	33033000	40350000	49282000	67213000		0.184463				31120250	47469500		1.52536	0.609147	0.184463
O95749	O95749	Geranylgeranyl pyrophosphate synthase	GGPS1	sp|O95749|GGPPS_HUMAN Geranylgeranyl pyrophosphate synthase OS=Homo sapiens OX=9606 GN=GGPS1 PE=1 SV=1	34.87	445830	1e-08	1e-08	488090	418930	390110	1e-08	603690		0.542229				233480	353183		1.51269	0.597115	0.542229
P55735	P55735	Protein SEC13 homolog	SEC13	sp|P55735|SEC13_HUMAN Protein SEC13 homolog OS=Homo sapiens OX=9606 GN=SEC13 PE=1 SV=3	35.54	9910000	15979000	12130000	12843000	20093000	13423000	17260000	24205000		0.0594239				12715500	18745250		1.4742	0.559937	0.0594239
Q9Y2X7	Q9Y2X7	ARF GTPase-activating protein GIT1	GIT1	sp|Q9Y2X7|GIT1_HUMAN ARF GTPase-activating protein GIT1 OS=Homo sapiens OX=9606 GN=GIT1 PE=1 SV=2	84.34	2988000	2067900	1e-08	1e-08	1605500	1269500	2397100	1951200		0.519017				1.26398e+06	1805825		1.42869	0.51469	0.519017
P17655	P17655	Calpain-2 catalytic subunit	CAPN2	sp|P17655|CAN2_HUMAN Calpain-2 catalytic subunit OS=Homo sapiens OX=9606 GN=CAPN2 PE=1 SV=6	79.994	596140	559470	1395700	1e-08	692640	1072100	1201100	672760		0.423689				637828	909650		1.42617	0.512145	0.423689
P47985;P0C7P4	P47985;P0C7P4	Cytochrome b-c1 complex subunit Rieske, mitochondrial;Cytochrome b-c1 complex subunit 11;Putative cytochrome b-c1 complex subunit Rieske-like protein 1	UQCRFS1;UQCRFS1P1	sp|P47985|UCRI_HUMAN Cytochrome b-c1 complex subunit Rieske, mitochondrial OS=Homo sapiens OX=9606 GN=UQCRFS1 PE=1 SV=2;sp|P0C7P4|UCRIL_HUMAN Putative cytochrome b-c1 complex subunit Rieske-like protein 1 OS=Homo sapiens OX=9606 GN=UQCRFS1P1 PE=5 SV=1	29.668	4311500	4693500	8030600	13223000	9562300	9216400	13495000	10808000		0.209261				7564650	10770425		1.42378	0.50973	0.209261
Q9NW64	Q9NW64	Pre-mRNA-splicing factor RBM22	RBM22	sp|Q9NW64|RBM22_HUMAN Pre-mRNA-splicing factor RBM22 OS=Homo sapiens OX=9606 GN=RBM22 PE=1 SV=1	46.895	6158500	1819800	1937400	4384100	5641700	5954900	3750600	4911400		0.244069				3574950	5064650		1.41671	0.50254	0.244069
Q9UBP9	Q9UBP9	PTB domain-containing engulfment adapter protein 1	GULP1	sp|Q9UBP9|GULP1_HUMAN PTB domain-containing engulfment adapter protein 1 OS=Homo sapiens OX=9606 GN=GULP1 PE=1 SV=1	34.49	3411600	1682500	1446600	1891500	2010100	4070100	2005000	3707100		0.278608				2108050	2948075		1.39848	0.483864	0.278608
P27348	P27348	14-3-3 protein theta	YWHAQ	sp|P27348|1433T_HUMAN 14-3-3 protein theta OS=Homo sapiens OX=9606 GN=YWHAQ PE=1 SV=1	27.764	122830000	124690000	81727000	112140000	122180000	170760000	167520000	156800000		0.0256458				110346750	154315000		1.39846	0.483834	0.0256458
P11766	P11766	Alcohol dehydrogenase class-3	ADH5	sp|P11766|ADHX_HUMAN Alcohol dehydrogenase class-3 OS=Homo sapiens OX=9606 GN=ADH5 PE=1 SV=4	39.724	5829600	4449600	9741000	5487900	13387000	3856200	13075000	4384600		0.454729				6377025	8675700		1.36046	0.444097	0.454729
Q9NQ48	Q9NQ48	Leucine zipper transcription factor-like protein 1	LZTFL1	sp|Q9NQ48|LZTL1_HUMAN Leucine zipper transcription factor-like protein 1 OS=Homo sapiens OX=9606 GN=LZTFL1 PE=1 SV=1	34.592	1e-08	2934900	2744100	3141300	1e-08	2964100	5888200	3108200		0.598263				2.20508e+06	2.99013e+06		1.35602	0.439378	0.598263
O75381	O75381	Peroxisomal membrane protein PEX14	PEX14	sp|O75381|PEX14_HUMAN Peroxisomal membrane protein PEX14 OS=Homo sapiens OX=9606 GN=PEX14 PE=1 SV=1	41.236	3042400	1e-08	1e-08	3229800	2702200	1e-08	2678900	3102000		0.64874				1.56805e+06	2.12078e+06		1.35249	0.43562	0.64874
Q14103	Q14103	Heterogeneous nuclear ribonucleoprotein D0	HNRNPD	sp|Q14103|HNRPD_HUMAN Heterogeneous nuclear ribonucleoprotein D0 OS=Homo sapiens OX=9606 GN=HNRNPD PE=1 SV=1	38.434	3091300	3918900	1e-08	1e-08	3586100	2048700	1259900	2580800		0.607008				1.75255e+06	2368875		1.35167	0.434746	0.607008
Q9P206	Q9P206	Uncharacterized protein KIAA1522	KIAA1522	sp|Q9P206|K1522_HUMAN Uncharacterized protein KIAA1522 OS=Homo sapiens OX=9606 GN=KIAA1522 PE=1 SV=2	107.09	3971900	1e-08	1708500	4603900	2903000	4156600	2915000	3906700		0.448144				2.57108e+06	3470325		1.34976	0.432699	0.448144
Q9UJY1	Q9UJY1	Heat shock protein beta-8	HSPB8	sp|Q9UJY1|HSPB8_HUMAN Heat shock protein beta-8 OS=Homo sapiens OX=9606 GN=HSPB8 PE=1 SV=1	21.604	1960500	1e-08	1347500	2143500	1725400	1401700	1990300	1942100		0.454904				1.36288e+06	1764875		1.29496	0.372913	0.454904
O75323	O75323	Protein NipSnap homolog 2	GBAS	sp|O75323|NIPS2_HUMAN Protein NipSnap homolog 2 OS=Homo sapiens OX=9606 GN=NIPSNAP2 PE=1 SV=1	33.742	7788100	6564900	5297100	7534000	8896600	6670100	9724400	9838800		0.0757966				6796025	8782475		1.2923	0.369936	0.0757966
Q9H9B4	Q9H9B4	Sideroflexin-1	SFXN1	sp|Q9H9B4|SFXN1_HUMAN Sideroflexin-1 OS=Homo sapiens OX=9606 GN=SFXN1 PE=1 SV=4	35.619	2157700	4267700	4168800	4679100	4671900	4655900	4804900	5564100		0.117006				3818325	4924200		1.28962	0.366949	0.117006
Q9UPY3	Q9UPY3	Endoribonuclease Dicer	DICER1	sp|Q9UPY3|DICER_HUMAN Endoribonuclease Dicer OS=Homo sapiens OX=9606 GN=DICER1 PE=1 SV=3	218.68	363850	1e-08	524080	618270	537570	538000	432530	425530		0.473152				376550	483408		1.28378	0.360398	0.473152
Q8N2S1	Q8N2S1	Latent-transforming growth factor beta-binding protein 4	LTBP4	sp|Q8N2S1|LTBP4_HUMAN Latent-transforming growth factor beta-binding protein 4 OS=Homo sapiens OX=9606 GN=LTBP4 PE=1 SV=2	173.43	8398500	4649000	1e-08	5210200	4007100	5991400	3419200	9892500		0.59742				4.56443e+06	5827550		1.27673	0.352456	0.59742
Q8N9B8	Q8N9B8	Ras-GEF domain-containing family member 1A	RASGEF1A	sp|Q8N9B8|RGF1A_HUMAN Ras-GEF domain-containing family member 1A OS=Homo sapiens OX=9606 GN=RASGEF1A PE=2 SV=2	54.555	19235000	11445000	18624000	14676000	20220000	17283000	22821000	21343000		0.0873809				15995000	20416750		1.27645	0.352132	0.0873809
Q99700	Q99700	Ataxin-2	ATXN2	sp|Q99700|ATX2_HUMAN Ataxin-2 OS=Homo sapiens OX=9606 GN=ATXN2 PE=1 SV=2	140.28	16997000	19472000	10461000	12414000	16691000	15771000	21301000	21675000		0.168579				14836000	18859500		1.2712	0.346189	0.168579
P09104	P09104	Gamma-enolase	ENO2	sp|P09104|ENOG_HUMAN Gamma-enolase OS=Homo sapiens OX=9606 GN=ENO2 PE=1 SV=3	47.268	4292600	1874400	3274100	2949000	3082800	2530300	3988700	6134900		0.405953				3097525	3934175		1.2701	0.344945	0.405953
Q9Y5U4	Q9Y5U4	Insulin-induced gene 2 protein	INSIG2	sp|Q9Y5U4|INSI2_HUMAN Insulin-induced gene 2 protein OS=Homo sapiens OX=9606 GN=INSIG2 PE=1 SV=2	24.778	1784400	1619300	1e-08	1292200	1076800	1649400	1401800	1829700		0.49671				1.17398e+06	1489425		1.2687	0.343354	0.49671
P13861	P13861	cAMP-dependent protein kinase type II-alpha regulatory subunit	PRKAR2A	sp|P13861|KAP2_HUMAN cAMP-dependent protein kinase type II-alpha regulatory subunit OS=Homo sapiens OX=9606 GN=PRKAR2A PE=1 SV=2	45.518	2115400	1e-08	1e-08	1921700	1505200	2171700	1240700	1e-08		0.776102				1.00928e+06	1.2294e+06		1.2181	0.284635	0.776102
Q9UBQ7	Q9UBQ7	Glyoxylate reductase/hydroxypyruvate reductase	GRHPR	sp|Q9UBQ7|GRHPR_HUMAN Glyoxylate reductase/hydroxypyruvate reductase OS=Homo sapiens OX=9606 GN=GRHPR PE=1 SV=1	35.668	1176100	1445100	1786000	1441700	1700900	2109600	1732400	1580200		0.10914				1462225	1780775		1.21785	0.28434	0.10914
Q9H4M7	Q9H4M7	Pleckstrin homology domain-containing family A member 4	PLEKHA4	sp|Q9H4M7|PKHA4_HUMAN Pleckstrin homology domain-containing family A member 4 OS=Homo sapiens OX=9606 GN=PLEKHA4 PE=1 SV=2	85.4	19838000	22179000	13635000	26214000	23173000	22401000	27504000	25757000		0.191359				20466500	24708750		1.20728	0.271758	0.191359
Q32P44	Q32P44	Echinoderm microtubule-associated protein-like 3	EML3	sp|Q32P44|EMAL3_HUMAN Echinoderm microtubule-associated protein-like 3 OS=Homo sapiens OX=9606 GN=EML3 PE=1 SV=1	95.196	781450	522870	592360	1e-08	612430	535780	601550	530040		0.590611				474170	569950		1.202	0.265431	0.590611
O95785	O95785	Protein Wiz	WIZ	sp|O95785|WIZ_HUMAN Protein Wiz OS=Homo sapiens OX=9606 GN=WIZ PE=1 SV=2	178.67	857610	2203500	1113300	1e-08	1026300	1082800	1621500	1268900		0.67833				1.0436e+06	1249875		1.19765	0.260212	0.67833
Q6VN20	Q6VN20	Ran-binding protein 10	RANBP10	sp|Q6VN20|RBP10_HUMAN Ran-binding protein 10 OS=Homo sapiens OX=9606 GN=RANBP10 PE=1 SV=1	67.256	14731000	13399000	10615000	14439000	16653000	13685000	17161000	15502000		0.0897735				13296000	15750250		1.18459	0.244382	0.0897735
P23142	P23142	Fibulin-1	FBLN1	sp|P23142|FBLN1_HUMAN Fibulin-1 OS=Homo sapiens OX=9606 GN=FBLN1 PE=1 SV=4	77.213	737630	731310	688840	850570	811190	729240	1184700	805240		0.272729				752088	882592		1.17352	0.230847	0.272729
Q9HAB8	Q9HAB8	Phosphopantothenate--cysteine ligase	PPCS	sp|Q9HAB8|PPCS_HUMAN Phosphopantothenate--cysteine ligase OS=Homo sapiens OX=9606 GN=PPCS PE=1 SV=2	34.005	2096800	2194000	1e-08	4142900	2609200	2522600	2338500	2366300		0.693757				2.10843e+06	2459150		1.16634	0.221994	0.693757
Q9UEY8	Q9UEY8	Gamma-adducin	ADD3	sp|Q9UEY8|ADDG_HUMAN Gamma-adducin OS=Homo sapiens OX=9606 GN=ADD3 PE=1 SV=1	79.154	21158000	18045000	16729000	17371000	21036000	13243000	22050000	28802000		0.409262				18325750	21282750		1.16136	0.215812	0.409262
Q9H0L4	Q9H0L4	Cleavage stimulation factor subunit 2 tau variant	CSTF2T	sp|Q9H0L4|CSTFT_HUMAN Cleavage stimulation factor subunit 2 tau variant OS=Homo sapiens OX=9606 GN=CSTF2T PE=1 SV=1	64.436	1531600	1297100	997110	1e-08	941560	969290	1135600	1392900		0.678788				956453	1.10984e+06		1.16037	0.214583	0.678788
P51991	P51991	Heterogeneous nuclear ribonucleoprotein A3	HNRNPA3	sp|P51991|ROA3_HUMAN Heterogeneous nuclear ribonucleoprotein A3 OS=Homo sapiens OX=9606 GN=HNRNPA3 PE=1 SV=2	39.594	3000300	2211000	2892800	3743500	2586200	3830400	3521800	3656700		0.337548				2961900	3398775		1.1475	0.198492	0.337548
Q9BXR0	Q9BXR0	Queuine tRNA-ribosyltransferase	QTRT1	sp|Q9BXR0|TGT_HUMAN Queuine tRNA-ribosyltransferase catalytic subunit 1 OS=Homo sapiens OX=9606 GN=QTRT1 PE=1 SV=3	44.047	1924600	2090400	2356000	2059900	2733000	1749400	3156200	1983500		0.413174				2107725	2405525		1.14129	0.190665	0.413174
Q99878;Q96KK5;Q6FI13;P0C0S8;Q9BTM1;Q16777;Q8IUE6;Q96QV6;P16104	Q99878;Q96KK5;Q6FI13;P0C0S8;Q9BTM1;Q16777	Histone H2A type 1-J;Histone H2A type 1-H;Histone H2A type 2-A;Histone H2A type 1;Histone H2A.J;Histone H2A type 2-C	HIST1H2AJ;HIST1H2AH;HIST2H2AA3;HIST1H2AG;H2AFJ;HIST2H2AC	sp|Q99878|H2A1J_HUMAN Histone H2A type 1-J OS=Homo sapiens OX=9606 GN=HIST1H2AJ PE=1 SV=3;sp|Q96KK5|H2A1H_HUMAN Histone H2A type 1-H OS=Homo sapiens OX=9606 GN=HIST1H2AH PE=1 SV=3;sp|Q6FI13|H2A2A_HUMAN Histone H2A type 2-A OS=Homo sapiens OX=9606 GN=HIST2H	13.936	12717000	6103000	3820600	10843000	10407000	7858500	10791000	8958100		0.619821				8370900	9503650		1.13532	0.183099	0.619821
Q6P1X6	Q6P1X6	UPF0598 protein C8orf82	C8orf82	sp|Q6P1X6|CH082_HUMAN UPF0598 protein C8orf82 OS=Homo sapiens OX=9606 GN=C8orf82 PE=1 SV=2	23.889	4161500	2388500	2593100	6773200	3029200	3041500	2598000	9300100		0.795975				3979075	4492200		1.12896	0.174989	0.795975
O95394	O95394	Phosphoacetylglucosamine mutase	PGM3	sp|O95394|AGM1_HUMAN Phosphoacetylglucosamine mutase OS=Homo sapiens OX=9606 GN=PGM3 PE=1 SV=1	59.851	3689500	4686100	1578900	5370200	3428200	4824100	4146900	4743800		0.62672				3831175	4285750		1.11865	0.161761	0.62672
Q9UKV3	Q9UKV3	Apoptotic chromatin condensation inducer in the nucleus	ACIN1	sp|Q9UKV3|ACINU_HUMAN Apoptotic chromatin condensation inducer in the nucleus OS=Homo sapiens OX=9606 GN=ACIN1 PE=1 SV=2	151.86	1772600	2487700	1836600	3153800	2402100	2461400	2537800	2912700		0.4682				2312675	2578500		1.11494	0.15697	0.4682
Q8WXI9	Q8WXI9	Transcriptional repressor p66-beta	GATAD2B	sp|Q8WXI9|P66B_HUMAN Transcriptional repressor p66-beta OS=Homo sapiens OX=9606 GN=GATAD2B PE=1 SV=1	65.26	1509700	1e-08	935570	1945500	1402700	837320	1181200	1463300		0.790103				1.09769e+06	1221130		1.11245	0.153743	0.790103
Q15428	Q15428	Splicing factor 3A subunit 2	SF3A2	sp|Q15428|SF3A2_HUMAN Splicing factor 3A subunit 2 OS=Homo sapiens OX=9606 GN=SF3A2 PE=1 SV=2	49.255	10256000	11831000	6895700	5831500	9412100	9274400	9140300	10823000		0.535389				8703550	9662450		1.11017	0.150785	0.535389
P50479	P50479	PDZ and LIM domain protein 4	PDLIM4	sp|P50479|PDLI4_HUMAN PDZ and LIM domain protein 4 OS=Homo sapiens OX=9606 GN=PDLIM4 PE=1 SV=2	35.398	39620000	22834000	16696000	23173000	22689000	27108000	27468000	36311000		0.637996				25580750	28394000		1.10998	0.150528	0.637996
Q9BQT9	Q9BQT9	Calsyntenin-3	CLSTN3	sp|Q9BQT9|CSTN3_HUMAN Calsyntenin-3 OS=Homo sapiens OX=9606 GN=CLSTN3 PE=1 SV=1	106.1	1e-08	1793200	1e-08	1740600	1397800	1e-08	1097200	1422400		0.880267				883450	979350		1.10855	0.148676	0.880267
Q12874	Q12874	Splicing factor 3A subunit 3	SF3A3	sp|Q12874|SF3A3_HUMAN Splicing factor 3A subunit 3 OS=Homo sapiens OX=9606 GN=SF3A3 PE=1 SV=1	58.848	70952000	45154000	12994000	34668000	59069000	19855000	48542000	51469000		0.806162				40942000	44733750		1.09261	0.127782	0.806162
Q9NRF9	Q9NRF9	DNA polymerase epsilon subunit 3	POLE3	sp|Q9NRF9|DPOE3_HUMAN DNA polymerase epsilon subunit 3 OS=Homo sapiens OX=9606 GN=POLE3 PE=1 SV=1	16.859	5325500	3861700	2032300	5736700	6136600	5997000	2878600	3268800		0.792968				4239050	4570250		1.07813	0.108532	0.792968
Q13573	Q13573	SNW domain-containing protein 1	SNW1	sp|Q13573|SNW1_HUMAN SNW domain-containing protein 1 OS=Homo sapiens OX=9606 GN=SNW1 PE=1 SV=1	61.494	34423000	30658000	18564000	34800000	32000000	24988000	30732000	38660000		0.689102				29611250	31595000		1.06699	0.0935509	0.689102
Q9Y4B6	Q9Y4B6	Protein VPRBP	VPRBP	sp|Q9Y4B6|DCAF1_HUMAN DDB1- and CUL4-associated factor 1 OS=Homo sapiens OX=9606 GN=DCAF1 PE=1 SV=3	169.01	493060	591950	723210	758900	643760	698120	765710	629910		0.557141				641780	684375		1.06637	0.0927082	0.557141
Q9BQC3	Q9BQC3	Diphthamide biosynthesis protein 2	DPH2	sp|Q9BQC3|DPH2_HUMAN 2-(3-amino-3-carboxypropyl)histidine synthase subunit 2 OS=Homo sapiens OX=9606 GN=DPH2 PE=1 SV=1	52.082	1e-08	1257700	2001100	2107000	1115500	1364800	1828600	1356100		0.887721				1.34145e+06	1416250		1.05576	0.0782827	0.887721
Q86UK7	Q86UK7	Zinc finger protein 598	ZNF598	sp|Q86UK7|ZN598_HUMAN E3 ubiquitin-protein ligase ZNF598 OS=Homo sapiens OX=9606 GN=ZNF598 PE=1 SV=1	98.636	820790	1252600	510260	1e-08	565760	738790	576830	843200		0.901183				645913	681145		1.05455	0.0766232	0.901183
Q9BUJ2	Q9BUJ2	Heterogeneous nuclear ribonucleoprotein U-like protein 1	HNRNPUL1	sp|Q9BUJ2|HNRL1_HUMAN Heterogeneous nuclear ribonucleoprotein U-like protein 1 OS=Homo sapiens OX=9606 GN=HNRNPUL1 PE=1 SV=2	95.737	1074800	1033000	1e-08	1084900	838960	776130	797130	933900		0.891119				798175	836530		1.04805	0.0677122	0.891119
Q86YP4	Q86YP4	Transcriptional repressor p66-alpha	GATAD2A	sp|Q86YP4|P66A_HUMAN Transcriptional repressor p66-alpha OS=Homo sapiens OX=9606 GN=GATAD2A PE=1 SV=1	68.062	5956300	5772300	2537000	5994400	5784600	4091600	4624300	6730400		0.821647				5065000	5307725		1.04792	0.0675314	0.821647
Q9BPW8	Q9BPW8	Protein NipSnap homolog 1	NIPSNAP1	sp|Q9BPW8|NIPS1_HUMAN Protein NipSnap homolog 1 OS=Homo sapiens OX=9606 GN=NIPSNAP1 PE=1 SV=1	33.31	14739000	10791000	7501300	5611900	10109000	9026500	12324000	8965400		0.842779				9660800	10106225		1.04611	0.0650296	0.842779
Q7Z6Z7	Q7Z6Z7	E3 ubiquitin-protein ligase HUWE1	HUWE1	sp|Q7Z6Z7|HUWE1_HUMAN E3 ubiquitin-protein ligase HUWE1 OS=Homo sapiens OX=9606 GN=HUWE1 PE=1 SV=3	481.89	11997000	11267000	7000000	12082000	12724000	10104000	9739400	11678000		0.745206				10586500	11061350		1.04485	0.0633018	0.745206
Q7RTP6	Q7RTP6	Protein-methionine sulfoxide oxidase MICAL3	MICAL3	sp|Q7RTP6|MICA3_HUMAN [F-actin]-monooxygenase MICAL3 OS=Homo sapiens OX=9606 GN=MICAL3 PE=1 SV=2	224.29	2091300	1602600	1231800	2286300	1666000	2042100	1319900	2429700		0.861737				1803000	1864425		1.03407	0.0483314	0.861737
P55010	P55010	Eukaryotic translation initiation factor 5	EIF5	sp|P55010|IF5_HUMAN Eukaryotic translation initiation factor 5 OS=Homo sapiens OX=9606 GN=EIF5 PE=1 SV=2	49.222	4483600	4164800	3844300	4174000	2960600	3398600	4543900	6314900		0.862055				4166675	4304500		1.03308	0.0469491	0.862055
P49588	P49588	Alanine--tRNA ligase, cytoplasmic	AARS	sp|P49588|SYAC_HUMAN Alanine--tRNA ligase, cytoplasmic OS=Homo sapiens OX=9606 GN=AARS PE=1 SV=2	106.81	14935000	19114000	7609800	9021600	10969000	13446000	13733000	14026000		0.896845				12670100	13043500		1.02947	0.0419031	0.896845
P30405	P30405	Peptidyl-prolyl cis-trans isomerase F, mitochondrial	PPIF	sp|P30405|PPIF_HUMAN Peptidyl-prolyl cis-trans isomerase F, mitochondrial OS=Homo sapiens OX=9606 GN=PPIF PE=1 SV=1	22.04	21088000	13667000	5565400	10546000	9885600	11358000	17548000	13570000		0.921849				12716600	13090400		1.02939	0.0417962	0.921849
O43432	O43432	Eukaryotic translation initiation factor 4 gamma 3	EIF4G3	sp|O43432|IF4G3_HUMAN Eukaryotic translation initiation factor 4 gamma 3 OS=Homo sapiens OX=9606 GN=EIF4G3 PE=1 SV=2	176.65	2251500	2702400	1284200	1e-08	1638900	1150100	1868500	1740300		0.950618				1.55953e+06	1599450		1.0256	0.0364692	0.950618
O75533	O75533	Splicing factor 3B subunit 1	SF3B1	sp|O75533|SF3B1_HUMAN Splicing factor 3B subunit 1 OS=Homo sapiens OX=9606 GN=SF3B1 PE=1 SV=3	145.83	13786000	19501000	9963800	16827000	19610000	13110000	11001000	17818000		0.902756				15019450	15384750		1.02432	0.034669	0.902756
P16870	P16870	Carboxypeptidase E	CPE	sp|P16870|CBPE_HUMAN Carboxypeptidase E OS=Homo sapiens OX=9606 GN=CPE PE=1 SV=1	53.15	1e-08	3654000	1521200	2746400	2691900	1e-08	2199000	3186100		0.971912				1.9804e+06	2.01925e+06		1.01962	0.0280277	0.971912
O75935	O75935	Dynactin subunit 3	DCTN3	sp|O75935|DCTN3_HUMAN Dynactin subunit 3 OS=Homo sapiens OX=9606 GN=DCTN3 PE=1 SV=1	21.119	2188500	2156000	1e-08	2168200	1775200	1226400	1992400	1619900		0.965815				1.62818e+06	1653475		1.01554	0.0222455	0.965815
Q68CZ2	Q68CZ2	Tensin-3	TNS3	sp|Q68CZ2|TENS3_HUMAN Tensin-3 OS=Homo sapiens OX=9606 GN=TNS3 PE=1 SV=2	155.26	5559200	3975800	4170800	3321800	4862700	4682900	3565600	4112900		0.932331				4256900	4306025		1.01154	0.0165535	0.932331
P35813;O75688	P35813;O75688	Protein phosphatase 1A;Protein phosphatase 1B	PPM1A;PPM1B	sp|P35813|PPM1A_HUMAN Protein phosphatase 1A OS=Homo sapiens OX=9606 GN=PPM1A PE=1 SV=1;sp|O75688|PPM1B_HUMAN Protein phosphatase 1B OS=Homo sapiens OX=9606 GN=PPM1B PE=1 SV=1	42.447	867120	1e-08	1410400	1649400	1075800	1080700	927170	881950		0.979955				981730	991405		1.00986	0.0141482	0.979955
P25325	P25325	3-mercaptopyruvate sulfurtransferase	MPST	sp|P25325|THTM_HUMAN 3-mercaptopyruvate sulfurtransferase OS=Homo sapiens OX=9606 GN=MPST PE=1 SV=3	33.178	3416400	2136600	1803200	2144600	2705800	1831400	2517800	2508800		0.970205				2375200	2390950		1.00663	0.00953496	0.970205
Q12778	Q12778	Forkhead box protein O1	FOXO1	sp|Q12778|FOXO1_HUMAN Forkhead box protein O1 OS=Homo sapiens OX=9606 GN=FOXO1 PE=1 SV=2	69.661	4302200	2947100	4406500	1e-08	2091500	4406600	2576200	2635800		0.990928				2.91395e+06	2927525		1.00466	0.00670537	0.990928
P61981	P61981	14-3-3 protein gamma;14-3-3 protein gamma, N-terminally processed	YWHAG	sp|P61981|1433G_HUMAN 14-3-3 protein gamma OS=Homo sapiens OX=9606 GN=YWHAG PE=1 SV=2	28.302	53402000	61177000	45880000	33170000	37918000	60967000	49762000	45863000		0.977968				48407250	48627500		1.00455	0.00654929	0.977968
P36915	P36915	Guanine nucleotide-binding protein-like 1	GNL1	sp|P36915|GNL1_HUMAN Guanine nucleotide-binding protein-like 1 OS=Homo sapiens OX=9606 GN=GNL1 PE=1 SV=2	68.66	458350	589160	438020	642230	477860	541700	486450	624510		0.991211				531940	532630		1.0013	0.00187016	0.991211
Q9Y281	Q9Y281	Cofilin-2	CFL2	sp|Q9Y281|COF2_HUMAN Cofilin-2 OS=Homo sapiens OX=9606 GN=CFL2 PE=1 SV=1	18.736	3829600	4224000	2768800	3743100	2900100	2601200	4113500	4903000		0.985245				3641375	3629450		0.996725	-0.00473238	0.985245
Q9ULV4	Q9ULV4	Coronin-1C	CORO1C	sp|Q9ULV4|COR1C_HUMAN Coronin-1C OS=Homo sapiens OX=9606 GN=CORO1C PE=1 SV=1	53.248	2841500	2184900	2490000	5104700	3064100	3028400	2759200	3669100		0.97222				3155275	3130200		0.992053	-0.0115109	0.97222
P60059	P60059	Protein transport protein Sec61 subunit gamma	SEC61G	sp|P60059|SC61G_HUMAN Protein transport protein Sec61 subunit gamma OS=Homo sapiens OX=9606 GN=SEC61G PE=1 SV=1	7.7412	6627400	4550500	4745500	5267600	4332700	5865400	4692500	6124700		0.947581				5297750	5253825		0.991709	-0.0120116	0.947581
O75934	O75934	Pre-mRNA-splicing factor SPF27	BCAS2	sp|O75934|SPF27_HUMAN Pre-mRNA-splicing factor SPF27 OS=Homo sapiens OX=9606 GN=BCAS2 PE=1 SV=1	26.131	1882700	1459000	1165100	1e-08	1364600	941580	1126800	1032900		0.981066				1.1267e+06	1116470		0.99092	-0.0131589	0.981066
P98175	P98175	RNA-binding protein 10	RBM10	sp|P98175|RBM10_HUMAN RNA-binding protein 10 OS=Homo sapiens OX=9606 GN=RBM10 PE=1 SV=3	103.53	5557900	5870500	3363300	5553500	4424500	4306500	6418300	5009200		0.952719				5086300	5039625		0.990823	-0.0133002	0.952719
Q9UGP4	Q9UGP4	LIM domain-containing protein 1	LIMD1	sp|Q9UGP4|LIMD1_HUMAN LIM domain-containing protein 1 OS=Homo sapiens OX=9606 GN=LIMD1 PE=1 SV=1	72.189	1826300	2297200	1943300	2965600	2429400	1800300	1716300	2999500		0.957875				2258100	2236375		0.990379	-0.0139473	0.957875
O43765	O43765	Small glutamine-rich tetratricopeptide repeat-containing protein alpha	SGTA	sp|O43765|SGTA_HUMAN Small glutamine-rich tetratricopeptide repeat-containing protein alpha OS=Homo sapiens OX=9606 GN=SGTA PE=1 SV=1	34.063	1684400	2807700	2363700	2855000	2762800	1899600	2105900	2842600		0.946822				2427700	2402725		0.989712	-0.0149186	0.946822
Q8NBP0	Q8NBP0	Tetratricopeptide repeat protein 13	TTC13	sp|Q8NBP0|TTC13_HUMAN Tetratricopeptide repeat protein 13 OS=Homo sapiens OX=9606 GN=TTC13 PE=2 SV=3	96.812	9135400	9841300	7271500	10753000	9484700	8448300	8061700	10529000		0.90133				9250300	9130925		0.987095	-0.0187391	0.90133
P13995	P13995	Bifunctional methylenetetrahydrofolate dehydrogenase/cyclohydrolase, mitochondrial;NAD-dependent methylenetetrahydrofolate dehydrogenase;Methenyltetrahydrofolate cyclohydrolase	MTHFD2	sp|P13995|MTDC_HUMAN Bifunctional methylenetetrahydrofolate dehydrogenase/cyclohydrolase, mitochondrial OS=Homo sapiens OX=9606 GN=MTHFD2 PE=1 SV=2	37.895	7173700	7043600	4472500	5250200	4902300	6832200	5496000	6334200		0.909862				5985000	5891175		0.984323	-0.0227958	0.909862
Q5T4S7	Q5T4S7	E3 ubiquitin-protein ligase UBR4	UBR4	sp|Q5T4S7|UBR4_HUMAN E3 ubiquitin-protein ligase UBR4 OS=Homo sapiens OX=9606 GN=UBR4 PE=1 SV=1	573.83	7229600	8030300	4008400	9621200	6680300	4729500	4860100	12133000		0.95567				7222375	7100725		0.983157	-0.024507	0.95567
Q9P2S5	Q9P2S5	WD repeat-containing protein WRAP73	WRAP73	sp|Q9P2S5|WRP73_HUMAN WD repeat-containing protein WRAP73 OS=Homo sapiens OX=9606 GN=WRAP73 PE=1 SV=1	51.588	1e-08	1e-08	1e-08	6363000	1819800	2483000	1952500	1e-08		0.987733				1.59075e+06	1.56383e+06		0.983074	-0.024628	0.987733
Q3KQU3	Q3KQU3	MAP7 domain-containing protein 1	MAP7D1	sp|Q3KQU3|MA7D1_HUMAN MAP7 domain-containing protein 1 OS=Homo sapiens OX=9606 GN=MAP7D1 PE=1 SV=1	92.819	1820800	2233500	2275200	1488300	1156800	1491600	1886300	3145900		0.94456				1954450	1920150		0.98245	-0.0255437	0.94456
Q7RTV0	Q7RTV0	PHD finger-like domain-containing protein 5A	PHF5A	sp|Q7RTV0|PHF5A_HUMAN PHD finger-like domain-containing protein 5A OS=Homo sapiens OX=9606 GN=PHF5A PE=1 SV=1	12.405	2053100	3052300	822820	1685100	1498600	1872400	2211200	1892900		0.945418				1903330	1868775		0.981845	-0.0264328	0.945418
P49591	P49591	Serine--tRNA ligase, cytoplasmic	SARS	sp|P49591|SYSC_HUMAN Serine--tRNA ligase, cytoplasmic OS=Homo sapiens OX=9606 GN=SARS PE=1 SV=3	58.777	7241000	9907000	4995700	6682300	6162100	4813900	4558800	12685000		0.946448				7206500	7054950		0.97897	-0.0306629	0.946448
Q04917	Q04917	14-3-3 protein eta	YWHAH	sp|Q04917|1433F_HUMAN 14-3-3 protein eta OS=Homo sapiens OX=9606 GN=YWHAH PE=1 SV=4	28.218	54624000	49466000	40052000	53706000	49205000	46825000	45849000	50050000		0.685044				49462000	47982250		0.970083	-0.0438198	0.685044
P05455	P05455	Lupus La protein	SSB	sp|P05455|LA_HUMAN Lupus La protein OS=Homo sapiens OX=9606 GN=SSB PE=1 SV=2	46.836	653810	755320	645250	673300	706500	689510	635900	612750		0.557915				681920	661165		0.969564	-0.0445921	0.557915
O14744	O14744	Protein arginine N-methyltransferase 5;Protein arginine N-methyltransferase 5, N-terminally processed	PRMT5	sp|O14744|ANM5_HUMAN Protein arginine N-methyltransferase 5 OS=Homo sapiens OX=9606 GN=PRMT5 PE=1 SV=4	72.683	5745400	3610400	3029400	2967100	2155400	2953300	4162400	5599300		0.907523				3838075	3717600		0.968611	-0.0460114	0.907523
O95400	O95400	CD2 antigen cytoplasmic tail-binding protein 2	CD2BP2	sp|O95400|CD2B2_HUMAN CD2 antigen cytoplasmic tail-binding protein 2 OS=Homo sapiens OX=9606 GN=CD2BP2 PE=1 SV=1	37.646	2567300	1967100	1578500	3408500	2579900	1933500	1894100	2809600		0.874165				2380350	2304275		0.96804	-0.0468608	0.874165
Q9UNH7	Q9UNH7	Sorting nexin-6;Sorting nexin-6, N-terminally processed	SNX6	sp|Q9UNH7|SNX6_HUMAN Sorting nexin-6 OS=Homo sapiens OX=9606 GN=SNX6 PE=1 SV=1	46.648	5011600	6539100	3694600	3176700	4133500	3948300	4074100	5667100		0.866553				4605500	4455750		0.967485	-0.0476895	0.866553
Q9P016	Q9P016	Thymocyte nuclear protein 1	THYN1	sp|Q9P016|THYN1_HUMAN Thymocyte nuclear protein 1 OS=Homo sapiens OX=9606 GN=THYN1 PE=1 SV=1	25.697	2769500	2449600	1157000	2801300	1818200	2011000	2444300	2600900		0.865425				2294350	2218600		0.966984	-0.0484359	0.865425
O14497	O14497	AT-rich interactive domain-containing protein 1A	ARID1A	sp|O14497|ARI1A_HUMAN AT-rich interactive domain-containing protein 1A OS=Homo sapiens OX=9606 GN=ARID1A PE=1 SV=3	242.04	10277000	16032000	8727000	14605000	11019000	11751000	11465000	13635000		0.816535				12410250	11967500		0.964324	-0.0524104	0.816535
O60749	O60749	Sorting nexin-2	SNX2	sp|O60749|SNX2_HUMAN Sorting nexin-2 OS=Homo sapiens OX=9606 GN=SNX2 PE=1 SV=2	58.47	8752900	7740300	3462000	6476400	5720000	5727100	6265200	7757500		0.853106				6607900	6367450		0.963612	-0.0534761	0.853106
P49589	P49589	Cysteine--tRNA ligase, cytoplasmic	CARS	sp|P49589|SYCC_HUMAN Cysteine--tRNA ligase, cytoplasmic OS=Homo sapiens OX=9606 GN=CARS PE=1 SV=3	85.472	18851000	16297000	13798000	18241000	14181000	15105000	16659000	18719000		0.690764				16796750	16166000		0.962448	-0.0552194	0.690764
Q92626	Q92626	Peroxidasin homolog	PXDN	sp|Q92626|PXDN_HUMAN Peroxidasin homolog OS=Homo sapiens OX=9606 GN=PXDN PE=1 SV=2	165.27	7625800	7203100	6141800	6884600	6378000	5664900	4917800	9846200		0.824872				6963825	6701725		0.962363	-0.0553475	0.824872
P67809	P67809	Nuclease-sensitive element-binding protein 1	YBX1	sp|P67809|YBOX1_HUMAN Nuclease-sensitive element-binding protein 1 OS=Homo sapiens OX=9606 GN=YBX1 PE=1 SV=3	35.924	4622800	4368000	2681400	4536500	3902100	3748400	3306100	4617700		0.77672				4052175	3893575		0.960861	-0.0576011	0.77672
Q96N67	Q96N67	Dedicator of cytokinesis protein 7	DOCK7	sp|Q96N67|DOCK7_HUMAN Dedicator of cytokinesis protein 7 OS=Homo sapiens OX=9606 GN=DOCK7 PE=1 SV=4	242.56	4584800	7027600	2396900	5692500	5176100	4130900	3469400	6018600		0.847613				4925450	4698750		0.953974	-0.0679785	0.847613
Q9H7D7	Q9H7D7	WD repeat-containing protein 26	WDR26	sp|Q9H7D7|WDR26_HUMAN WD repeat-containing protein 26 OS=Homo sapiens OX=9606 GN=WDR26 PE=1 SV=3	72.123	12627000	12511000	6034900	12212000	9958800	9192300	9434600	12796000		0.791197				10846225	10345425		0.953827	-0.0682001	0.791197
Q9GZZ9	Q9GZZ9	Ubiquitin-like modifier-activating enzyme 5	UBA5	sp|Q9GZZ9|UBA5_HUMAN Ubiquitin-like modifier-activating enzyme 5 OS=Homo sapiens OX=9606 GN=UBA5 PE=1 SV=1	44.863	18850000	7197000	4571700	17686000	11294000	12119000	6458900	15983000		0.886619				12076175	11463725		0.949284	-0.0750877	0.886619
P78559	P78559	Microtubule-associated protein 1A;MAP1A heavy chain;MAP1 light chain LC2	MAP1A	sp|P78559|MAP1A_HUMAN Microtubule-associated protein 1A OS=Homo sapiens OX=9606 GN=MAP1A PE=1 SV=6	305.48	2156200	1668700	1132800	1808600	1578600	1562500	1421100	1860100		0.723163				1691575	1605575		0.94916	-0.0752771	0.723163
Q92990	Q92990	Glomulin	GLMN	sp|Q92990|GLMN_HUMAN Glomulin OS=Homo sapiens OX=9606 GN=GLMN PE=1 SV=2	68.207	2876400	3004800	2945400	3298700	2606600	2270400	2599900	4027700		0.713247				3031325	2876150		0.94881	-0.0758096	0.713247
Q3LXA3	Q3LXA3	Bifunctional ATP-dependent dihydroxyacetone kinase/FAD-AMP lyase (cyclizing);ATP-dependent dihydroxyacetone kinase;FAD-AMP lyase (cyclizing)	DAK	sp|Q3LXA3|TKFC_HUMAN Triokinase/FMN cyclase OS=Homo sapiens OX=9606 GN=TKFC PE=1 SV=2	58.946	3668700	2064500	1469500	1e-08	2091800	1881500	1232600	1625800		0.909355				1.80068e+06	1707925		0.948492	-0.0762932	0.909355
Q53H96	Q53H96	Pyrroline-5-carboxylate reductase 3	PYCRL	sp|Q53H96|P5CR3_HUMAN Pyrroline-5-carboxylate reductase 3 OS=Homo sapiens OX=9606 GN=PYCR3 PE=1 SV=3	28.663	41889000	37353000	24789000	38107000	36880000	34535000	27864000	35497000		0.678109				35534500	33694000		0.948205	-0.0767287	0.678109
Q9BVA1	Q9BVA1	Tubulin beta-2B chain	TUBB2B	sp|Q9BVA1|TBB2B_HUMAN Tubulin beta-2B chain OS=Homo sapiens OX=9606 GN=TUBB2B PE=1 SV=1	49.953	8073600	6744100	4666000	8375700	6642100	5841800	5684300	8243700		0.736747				6964850	6602975		0.948043	-0.0769761	0.736747
A0A286YFD6;P31350	A0A286YFD6;P31350	Ribonucleoside-diphosphate reductase subunit M2	RRM2	tr|A0A286YFD6|A0A286YFD6_HUMAN Uncharacterized protein OS=Homo sapiens OX=9606 PE=4 SV=1;sp|P31350|RIR2_HUMAN Ribonucleoside-diphosphate reductase subunit M2 OS=Homo sapiens OX=9606 GN=RRM2 PE=1 SV=1	42.906	7802000	9702500	6685400	10193000	6768000	8770000	8846000	8187100		0.650462				8595725	8142775		0.947305	-0.0780988	0.650462
Q96PU8	Q96PU8	Protein quaking	QKI	sp|Q96PU8|QKI_HUMAN Protein quaking OS=Homo sapiens OX=9606 GN=QKI PE=1 SV=1	37.67	3078600	1761900	4690100	3601000	2826300	3257000	3728000	2620300		0.79851				3282900	3107900		0.946693	-0.0790307	0.79851
Q9Y5K8	Q9Y5K8	V-type proton ATPase subunit D	ATP6V1D	sp|Q9Y5K8|VATD_HUMAN V-type proton ATPase subunit D OS=Homo sapiens OX=9606 GN=ATP6V1D PE=1 SV=1	28.262	6881500	4743200	3265300	5895900	7432900	2925600	6345700	2972900		0.849139				5196475	4919275		0.946656	-0.0790876	0.849139
O95373	O95373	Importin-7	IPO7	sp|O95373|IPO7_HUMAN Importin-7 OS=Homo sapiens OX=9606 GN=IPO7 PE=1 SV=1	119.52	9889600	7737800	3484700	1e-08	5525800	2388800	6633200	5402900		0.907118				5.27803e+06	4987675		0.944989	-0.0816307	0.907118
P49902	P49902	Cytosolic purine 5-nucleotidase	NT5C2	sp|P49902|5NTC_HUMAN Cytosolic purine 5-nucleotidase OS=Homo sapiens OX=9606 GN=NT5C2 PE=1 SV=1	64.969	4181600	4760000	2416200	4435300	2920000	3544300	3914600	4544900		0.739898				3948275	3730950		0.944957	-0.0816795	0.739898
P31930	P31930	Cytochrome b-c1 complex subunit 1, mitochondrial	UQCRC1	sp|P31930|QCR1_HUMAN Cytochrome b-c1 complex subunit 1, mitochondrial OS=Homo sapiens OX=9606 GN=UQCRC1 PE=1 SV=3	52.645	9005200	9532300	6812800	10766000	8425800	7225700	8953900	9505900		0.61978				9029075	8527825		0.944485	-0.0824004	0.61978
Q9NQG5	Q9NQG5	Regulation of nuclear pre-mRNA domain-containing protein 1B	RPRD1B	sp|Q9NQG5|RPR1B_HUMAN Regulation of nuclear pre-mRNA domain-containing protein 1B OS=Homo sapiens OX=9606 GN=RPRD1B PE=1 SV=1	36.899	4318300	2959200	1380500	2364600	2318200	2545900	3410800	2124300		0.825476				2755650	2599800		0.943443	-0.083992	0.825476
Q9UJV9	Q9UJV9	Probable ATP-dependent RNA helicase DDX41	DDX41	sp|Q9UJV9|DDX41_HUMAN Probable ATP-dependent RNA helicase DDX41 OS=Homo sapiens OX=9606 GN=DDX41 PE=1 SV=2	69.837	2468700	2216100	1185400	2163300	1641200	2175400	1111100	2627400		0.791664				2008375	1888775		0.940449	-0.0885778	0.791664
P53367	P53367	Arfaptin-1	ARFIP1	sp|P53367|ARFP1_HUMAN Arfaptin-1 OS=Homo sapiens OX=9606 GN=ARFIP1 PE=1 SV=2	41.738	3260000	3605500	1874600	3798900	2509400	2787000	2438400	4029300		0.745991				3134750	2941025		0.938201	-0.0920313	0.745991
P49189	P49189	4-trimethylaminobutyraldehyde dehydrogenase	ALDH9A1	sp|P49189|AL9A1_HUMAN 4-trimethylaminobutyraldehyde dehydrogenase OS=Homo sapiens OX=9606 GN=ALDH9A1 PE=1 SV=3	53.801	6293800	4385300	3389800	5417000	3051300	6493300	3485000	5250500		0.776793				4871475	4570025		0.938119	-0.0921566	0.776793
P30566;A0A1W2PRX2	P30566	Adenylosuccinate lyase	ADSL	sp|P30566|PUR8_HUMAN Adenylosuccinate lyase OS=Homo sapiens OX=9606 GN=ADSL PE=1 SV=2	54.889	25381000	17955000	12423000	19126000	17031000	14564000	18728000	19918000		0.702811				18721250	17560250		0.937985	-0.0923634	0.702811
P84090	P84090	Enhancer of rudimentary homolog	ERH	sp|P84090|ERH_HUMAN Enhancer of rudimentary homolog OS=Homo sapiens OX=9606 GN=ERH PE=1 SV=1	12.259	54655000	42395000	64537000	63766000	74112000	45655000	37837000	53718000		0.720515				56338250	52830500		0.937738	-0.0927437	0.720515
O60610	O60610	Protein diaphanous homolog 1	DIAPH1	sp|O60610|DIAP1_HUMAN Protein diaphanous homolog 1 OS=Homo sapiens OX=9606 GN=DIAPH1 PE=1 SV=2	141.35	5945900	4616200	6561800	7244000	7014300	4143700	4763200	6926400		0.695565				6091975	5711900		0.937611	-0.0929393	0.695565
Q99627	Q99627	COP9 signalosome complex subunit 8	COPS8	sp|Q99627|CSN8_HUMAN COP9 signalosome complex subunit 8 OS=Homo sapiens OX=9606 GN=COPS8 PE=1 SV=1	23.225	4595300	3931200	1e-08	1e-08	2070400	1e-08	3743000	2180500		0.930156				2.13163e+06	1.99848e+06		0.937536	-0.0930541	0.930156
Q9UBQ5	Q9UBQ5	Eukaryotic translation initiation factor 3 subunit K	EIF3K	sp|Q9UBQ5|EIF3K_HUMAN Eukaryotic translation initiation factor 3 subunit K OS=Homo sapiens OX=9606 GN=EIF3K PE=1 SV=1	25.059	4257400	6431400	4792100	6478900	5494400	4296300	6917600	3861300		0.709617				5489950	5142400		0.936693	-0.0943512	0.709617
Q14204	Q14204	Cytoplasmic dynein 1 heavy chain 1	DYNC1H1	sp|Q14204|DYHC1_HUMAN Cytoplasmic dynein 1 heavy chain 1 OS=Homo sapiens OX=9606 GN=DYNC1H1 PE=1 SV=5	532.4	213400000	189000000	79379000	158330000	156920000	130200000	124180000	187440000		0.761354				160027250	149685000		0.935372	-0.0963879	0.761354
Q9H3S7	Q9H3S7	Tyrosine-protein phosphatase non-receptor type 23	PTPN23	sp|Q9H3S7|PTN23_HUMAN Tyrosine-protein phosphatase non-receptor type 23 OS=Homo sapiens OX=9606 GN=PTPN23 PE=1 SV=1	178.97	2115500	1e-08	1525000	2690500	1331100	1571600	1322500	1688100		0.864386				1.58275e+06	1478325		0.934023	-0.0984699	0.864386
O94776;Q9BTC8	O94776	Metastasis-associated protein MTA2	MTA2	sp|O94776|MTA2_HUMAN Metastasis-associated protein MTA2 OS=Homo sapiens OX=9606 GN=MTA2 PE=1 SV=1	75.022	7266600	9287900	5438100	7917700	7746600	4083000	8719300	7363400		0.710993				7477575	6978075		0.9332	-0.0997414	0.710993
Q15007	Q15007	Pre-mRNA-splicing regulator WTAP	WTAP	sp|Q15007|FL2D_HUMAN Pre-mRNA-splicing regulator WTAP OS=Homo sapiens OX=9606 GN=WTAP PE=1 SV=2	44.243	10610000	10552000	6667600	11410000	8995100	7888500	7681700	11961000		0.656847				9809900	9131575		0.930853	-0.103375	0.656847
P20073	P20073	Annexin A7	ANXA7	sp|P20073|ANXA7_HUMAN Annexin A7 OS=Homo sapiens OX=9606 GN=ANXA7 PE=1 SV=3	52.739	2009400	2904500	1699300	2487100	2518400	1632900	1912400	2404200		0.655558				2275075	2116975		0.930508	-0.10391	0.655558
P12268;P20839	P12268	Inosine-5-monophosphate dehydrogenase 2	IMPDH2	sp|P12268|IMDH2_HUMAN Inosine-5-monophosphate dehydrogenase 2 OS=Homo sapiens OX=9606 GN=IMPDH2 PE=1 SV=2	55.804	20952000	23346000	9864800	16079000	15012000	13901000	16942000	19484000		0.7165				17560450	16334750		0.930201	-0.104385	0.7165
O14828	O14828	Secretory carrier-associated membrane protein 3	SCAMP3	sp|O14828|SCAM3_HUMAN Secretory carrier-associated membrane protein 3 OS=Homo sapiens OX=9606 GN=SCAMP3 PE=1 SV=3	38.287	14634000	11436000	9128400	10258000	10437000	7134700	12017000	12688000		0.659438				11364100	10569175		0.930049	-0.104621	0.659438
Q5JTD0	Q5JTD0	Tight junction-associated protein 1	TJAP1	sp|Q5JTD0|TJAP1_HUMAN Tight junction-associated protein 1 OS=Homo sapiens OX=9606 GN=TJAP1 PE=1 SV=1	61.82	11057000	10514000	7432900	11825000	8209000	9414400	9995500	10319000		0.524263				10207225	9484475		0.929192	-0.105951	0.524263
Q96S59	Q96S59	Ran-binding protein 9	RANBP9	sp|Q96S59|RANB9_HUMAN Ran-binding protein 9 OS=Homo sapiens OX=9606 GN=RANBP9 PE=1 SV=1	77.846	44000000	49480000	30094000	45437000	37706000	30378000	42912000	46004000		0.600031				42252750	39250000		0.928934	-0.106353	0.600031
Q15942	Q15942	Zyxin	ZYX	sp|Q15942|ZYX_HUMAN Zyxin OS=Homo sapiens OX=9606 GN=ZYX PE=1 SV=1	61.277	8852100	9549000	5752600	8747300	7694100	6084300	10457000	6215900		0.659083				8225250	7612825		0.925543	-0.111628	0.659083
Q7Z309	Q7Z309	Protein FAM122B	FAM122B	sp|Q7Z309|F122B_HUMAN Protein FAM122B OS=Homo sapiens OX=9606 GN=FAM122B PE=1 SV=2	26.928	3294000	4424600	2851500	3683800	3228200	2437600	3791400	3714700		0.574892				3563475	3292975		0.924091	-0.113893	0.574892
Q8IUD2;O15083	Q8IUD2	ELKS/Rab6-interacting/CAST family member 1	ERC1	sp|Q8IUD2|RB6I2_HUMAN ELKS/Rab6-interacting/CAST family member 1 OS=Homo sapiens OX=9606 GN=ERC1 PE=1 SV=1	128.08	112210000	82788000	49269000	83863000	75856000	65555000	83193000	78495000		0.656995				82032500	75774750		0.923716	-0.114478	0.656995
Q96C86	Q96C86	m7GpppX diphosphatase	DCPS	sp|Q96C86|DCPS_HUMAN m7GpppX diphosphatase OS=Homo sapiens OX=9606 GN=DCPS PE=1 SV=2	38.608	6270500	5730100	4272900	5189500	4715000	4789900	5003300	5312200		0.393119				5365750	4955100		0.923468	-0.114866	0.393119
P19174	P19174	1-phosphatidylinositol 4,5-bisphosphate phosphodiesterase gamma-1	PLCG1	sp|P19174|PLCG1_HUMAN 1-phosphatidylinositol 4,5-bisphosphate phosphodiesterase gamma-1 OS=Homo sapiens OX=9606 GN=PLCG1 PE=1 SV=1	148.53	1161100	1e-08	810560	1e-08	1e-08	482990	680340	656790		0.913195				492915	455030		0.923141	-0.115377	0.913195
Q4VCS5	Q4VCS5	Angiomotin	AMOT	sp|Q4VCS5|AMOT_HUMAN Angiomotin OS=Homo sapiens OX=9606 GN=AMOT PE=1 SV=1	118.08	11136000	14245000	10627000	7680500	7642300	11066000	6859500	14723000		0.718287				10922125	10072700		0.922229	-0.116803	0.718287
Q96BP3	Q96BP3	Peptidylprolyl isomerase domain and WD repeat-containing protein 1	PPWD1	sp|Q96BP3|PPWD1_HUMAN Peptidylprolyl isomerase domain and WD repeat-containing protein 1 OS=Homo sapiens OX=9606 GN=PPWD1 PE=1 SV=1	73.574	1728100	2030400	1769000	2132000	1801200	1913500	1543900	1798400		0.276451				1914875	1764250		0.92134	-0.118195	0.276451
Q96CX2	Q96CX2	BTB/POZ domain-containing protein KCTD12	KCTD12	sp|Q96CX2|KCD12_HUMAN BTB/POZ domain-containing protein KCTD12 OS=Homo sapiens OX=9606 GN=KCTD12 PE=1 SV=1	35.7	8923500	8870100	4721100	7407700	7723400	4548900	7976400	7142700		0.63338				7480600	6847850		0.915415	-0.127503	0.63338
Q9UQ35	Q9UQ35	Serine/arginine repetitive matrix protein 2	SRRM2	sp|Q9UQ35|SRRM2_HUMAN Serine/arginine repetitive matrix protein 2 OS=Homo sapiens OX=9606 GN=SRRM2 PE=1 SV=2	299.61	114260000	120180000	81602000	107820000	99399000	79368000	97343000	109610000		0.402021				105965500	96430000		0.910013	-0.136041	0.402021
Q92785	Q92785	Zinc finger protein ubi-d4	DPF2	sp|Q92785|REQU_HUMAN Zinc finger protein ubi-d4 OS=Homo sapiens OX=9606 GN=DPF2 PE=1 SV=2	44.155	4257000	5967500	4244200	3691100	4142700	3452800	3892100	5037400		0.518582				4539950	4131250		0.909977	-0.136098	0.518582
P09497	P09497	Clathrin light chain B	CLTB	sp|P09497|CLCB_HUMAN Clathrin light chain B OS=Homo sapiens OX=9606 GN=CLTB PE=1 SV=1	25.19	2673400	1271900	1e-08	1792200	594010	1594900	3009400	1e-08		0.881049				1.43438e+06	1.29958e+06		0.906024	-0.14238	0.881049
Q9BWD1	Q9BWD1	Acetyl-CoA acetyltransferase, cytosolic	ACAT2	sp|Q9BWD1|THIC_HUMAN Acetyl-CoA acetyltransferase, cytosolic OS=Homo sapiens OX=9606 GN=ACAT2 PE=1 SV=2	41.35	25606000	14043000	10374000	25655000	17029000	16026000	12449000	22937000		0.702001				18919500	17110250		0.904371	-0.145013	0.702001
O60271	O60271	C-Jun-amino-terminal kinase-interacting protein 4	SPAG9	sp|O60271|JIP4_HUMAN C-Jun-amino-terminal kinase-interacting protein 4 OS=Homo sapiens OX=9606 GN=SPAG9 PE=1 SV=4	146.2	5461900	6981600	1e-08	4411200	3146900	3809300	3988100	4271100		0.796386				4.21368e+06	3803850		0.902739	-0.147619	0.796386
O15371	O15371	Eukaryotic translation initiation factor 3 subunit D	EIF3D	sp|O15371|EIF3D_HUMAN Eukaryotic translation initiation factor 3 subunit D OS=Homo sapiens OX=9606 GN=EIF3D PE=1 SV=1	63.972	31313000	24629000	15390000	23642000	23259000	16611000	23694000	22119000		0.548235				23743500	21420750		0.902173	-0.148524	0.548235
Q9NYB9	Q9NYB9	Abl interactor 2	ABI2	sp|Q9NYB9|ABI2_HUMAN Abl interactor 2 OS=Homo sapiens OX=9606 GN=ABI2 PE=1 SV=1	55.663	5435400	4321400	2520400	4474400	5113300	2327800	4029300	3608000		0.635192				4187900	3769600		0.900117	-0.151816	0.635192
P22626	P22626	Heterogeneous nuclear ribonucleoproteins A2/B1	HNRNPA2B1	sp|P22626|ROA2_HUMAN Heterogeneous nuclear ribonucleoproteins A2/B1 OS=Homo sapiens OX=9606 GN=HNRNPA2B1 PE=1 SV=2	37.429	35681000	26713000	20586000	30314000	23702000	23359000	31674000	23228000		0.482187				28323500	25490750		0.899986	-0.152026	0.482187
Q9NP61	Q9NP61	ADP-ribosylation factor GTPase-activating protein 3	ARFGAP3	sp|Q9NP61|ARFG3_HUMAN ADP-ribosylation factor GTPase-activating protein 3 OS=Homo sapiens OX=9606 GN=ARFGAP3 PE=1 SV=1	56.928	2520300	2247200	2496400	2583200	1955400	2198600	2779000	1926600		0.286396				2461775	2214900		0.899717	-0.152457	0.286396
O95983	O95983	Methyl-CpG-binding domain protein 3	MBD3	sp|O95983|MBD3_HUMAN Methyl-CpG-binding domain protein 3 OS=Homo sapiens OX=9606 GN=MBD3 PE=1 SV=1	32.844	5020500	4650700	2777000	4536700	3996200	3166200	4641900	3466500		0.499291				4246225	3817700		0.899081	-0.153477	0.499291
Q12904	Q12904	Aminoacyl tRNA synthase complex-interacting multifunctional protein 1;Endothelial monocyte-activating polypeptide 2	AIMP1	sp|Q12904|AIMP1_HUMAN Aminoacyl tRNA synthase complex-interacting multifunctional protein 1 OS=Homo sapiens OX=9606 GN=AIMP1 PE=1 SV=2	34.352	6897600	10124000	9815200	9017100	10639000	4990000	9920600	6674500		0.572836				8963475	8056025		0.898761	-0.15399	0.572836
Q02809	Q02809	Procollagen-lysine,2-oxoglutarate 5-dioxygenase 1	PLOD1	sp|Q02809|PLOD1_HUMAN Procollagen-lysine,2-oxoglutarate 5-dioxygenase 1 OS=Homo sapiens OX=9606 GN=PLOD1 PE=1 SV=2	83.549	6078300	4040300	2812400	4751400	3770100	3673200	3966800	4478400		0.548513				4420600	3972125		0.898549	-0.154331	0.548513
Q8ND56	Q8ND56	Protein LSM14 homolog A	LSM14A	sp|Q8ND56|LS14A_HUMAN Protein LSM14 homolog A OS=Homo sapiens OX=9606 GN=LSM14A PE=1 SV=3	50.529	729410	813310	647430	768930	647650	728810	551530	727480		0.215342				739770	663868		0.897397	-0.156181	0.215342
P12277	P12277	Creatine kinase B-type	CKB	sp|P12277|KCRB_HUMAN Creatine kinase B-type OS=Homo sapiens OX=9606 GN=CKB PE=1 SV=1	42.644	98371000	93074000	62776000	97284000	90927000	54629000	76003000	93212000		0.482001				87876250	78692750		0.895495	-0.159243	0.482001
Q86UR5	Q86UR5	Regulating synaptic membrane exocytosis protein 1	RIMS1	sp|Q86UR5|RIMS1_HUMAN Regulating synaptic membrane exocytosis protein 1 OS=Homo sapiens OX=9606 GN=RIMS1 PE=1 SV=1	189.07	9246300	10510000	6689500	5806800	8687700	5392100	4934100	9862600		0.624113				8063150	7219125		0.895323	-0.15952	0.624113
Q9UGI8	Q9UGI8	Testin	TES	sp|Q9UGI8|TES_HUMAN Testin OS=Homo sapiens OX=9606 GN=TES PE=1 SV=1	47.996	2318400	3332400	2248700	2387400	2244800	1924600	2695400	2342900		0.403789				2571725	2301925		0.89509	-0.159896	0.403789
P14543	P14543	Nidogen-1	NID1	sp|P14543|NID1_HUMAN Nidogen-1 OS=Homo sapiens OX=9606 GN=NID1 PE=1 SV=3	136.38	14915000	10306000	9347300	13014000	11965000	8278200	10026000	12210000		0.447363				11895575	10619800		0.892752	-0.163668	0.447363
Q9Y5U2	Q9Y5U2	Protein TSSC4	TSSC4	sp|Q9Y5U2|TSSC4_HUMAN Protein TSSC4 OS=Homo sapiens OX=9606 GN=TSSC4 PE=1 SV=3	34.325	788640	929350	774660	982220	902260	700760	675050	822410		0.253				868718	775120		0.892258	-0.164467	0.253
O60232	O60232	Sjoegren syndrome/scleroderma autoantigen 1	SSSCA1	sp|O60232|SSA27_HUMAN Sjoegren syndrome/scleroderma autoantigen 1 OS=Homo sapiens OX=9606 GN=SSSCA1 PE=1 SV=1	21.474	4379600	2975700	1540300	4062500	3760800	2994400	2411500	2389200		0.642628				3239525	2888975		0.89179	-0.165225	0.642628
P49005	P49005	DNA polymerase delta subunit 2	POLD2	sp|P49005|DPOD2_HUMAN DNA polymerase delta subunit 2 OS=Homo sapiens OX=9606 GN=POLD2 PE=1 SV=1	51.289	20340000	12709000	4750600	12925000	14477000	8076800	9801200	12844000		0.706464				12681150	11299750		0.891067	-0.166395	0.706464
P09936	P09936	Ubiquitin carboxyl-terminal hydrolase isozyme L1	UCHL1	sp|P09936|UCHL1_HUMAN Ubiquitin carboxyl-terminal hydrolase isozyme L1 OS=Homo sapiens OX=9606 GN=UCHL1 PE=1 SV=2	24.824	5252000	6674600	4132400	5501800	3755700	4290200	4619000	6503500		0.479314				5390200	4792100		0.889039	-0.169681	0.479314
Q96EN8	Q96EN8	Molybdenum cofactor sulfurase	MOCOS	sp|Q96EN8|MOCOS_HUMAN Molybdenum cofactor sulfurase OS=Homo sapiens OX=9606 GN=MOCOS PE=1 SV=2	98.119	3826400	3976400	3188500	3399800	2874900	2559900	4094900	3257400		0.330521				3597775	3196775		0.888542	-0.170488	0.330521
Q9NP79	Q9NP79	Vacuolar protein sorting-associated protein VTA1 homolog	VTA1	sp|Q9NP79|VTA1_HUMAN Vacuolar protein sorting-associated protein VTA1 homolog OS=Homo sapiens OX=9606 GN=VTA1 PE=1 SV=1	33.879	6097800	6694900	4737700	4859100	4293100	5667900	4135500	5777900		0.369115				5597375	4968600		0.887666	-0.171911	0.369115
Q9NRR5;Q9UMX0	Q9NRR5;Q9UMX0	Ubiquilin-4;Ubiquilin-1	UBQLN4;UBQLN1	sp|Q9NRR5|UBQL4_HUMAN Ubiquilin-4 OS=Homo sapiens OX=9606 GN=UBQLN4 PE=1 SV=2;sp|Q9UMX0|UBQL1_HUMAN Ubiquilin-1 OS=Homo sapiens OX=9606 GN=UBQLN1 PE=1 SV=2	63.852	19567000	21597000	12569000	20376000	17405000	13427000	16057000	18772000		0.399192				18527250	16415250		0.886006	-0.174612	0.399192
O00151	O00151	PDZ and LIM domain protein 1	PDLIM1	sp|O00151|PDLI1_HUMAN PDZ and LIM domain protein 1 OS=Homo sapiens OX=9606 GN=PDLIM1 PE=1 SV=4	36.071	27228000	18961000	12846000	21381000	18286000	14878000	15950000	22006000		0.516162				20104000	17780000		0.884401	-0.177227	0.516162
P17844	P17844	Probable ATP-dependent RNA helicase DDX5	DDX5	sp|P17844|DDX5_HUMAN Probable ATP-dependent RNA helicase DDX5 OS=Homo sapiens OX=9606 GN=DDX5 PE=1 SV=1	69.147	58257000	61944000	45584000	63555000	43897000	61460000	44039000	53098000		0.29514				57335000	50623500		0.882942	-0.179609	0.29514
O75122;Q7Z460	O75122	CLIP-associating protein 2	CLASP2	sp|O75122|CLAP2_HUMAN CLIP-associating protein 2 OS=Homo sapiens OX=9606 GN=CLASP2 PE=1 SV=2	141.13	555680000	468360000	272530000	498960000	378650000	361770000	384290000	458150000		0.445344				448882500	395715000		0.881556	-0.181876	0.445344
Q9NWV8	Q9NWV8	BRISC and BRCA1-A complex member 1	BABAM1	sp|Q9NWV8|BABA1_HUMAN BRISC and BRCA1-A complex member 1 OS=Homo sapiens OX=9606 GN=BABAM1 PE=1 SV=1	36.56	4838100	4703800	3165600	2616500	3478600	2083700	4142000	3799800		0.548243				3831000	3376025		0.881239	-0.182395	0.548243
Q5VUA4	Q5VUA4	Zinc finger protein 318	ZNF318	sp|Q5VUA4|ZN318_HUMAN Zinc finger protein 318 OS=Homo sapiens OX=9606 GN=ZNF318 PE=1 SV=2	251.11	3161100	2829700	2517500	3428100	2402100	2600900	3248800	2257100		0.271964				2984100	2627225		0.880408	-0.183756	0.271964
Q86X55	Q86X55	Histone-arginine methyltransferase CARM1	CARM1	sp|Q86X55|CARM1_HUMAN Histone-arginine methyltransferase CARM1 OS=Homo sapiens OX=9606 GN=CARM1 PE=1 SV=3	65.853	6472800	3982300	1671200	4377800	4936900	2158000	3552700	3779700		0.664048				4126025	3606825		0.874165	-0.194023	0.664048
Q969U7	Q969U7	Proteasome assembly chaperone 2	PSMG2	sp|Q969U7|PSMG2_HUMAN Proteasome assembly chaperone 2 OS=Homo sapiens OX=9606 GN=PSMG2 PE=1 SV=1	29.396	2165400	1717900	1183400	2308500	1154300	1713800	1076400	2500400		0.595536				1843800	1611225		0.873861	-0.194524	0.595536
Q16181	Q16181	Septin-7	2007-09-01	sp|Q16181|SEPT7_HUMAN Septin-7 OS=Homo sapiens OX=9606 GN=SEPT7 PE=1 SV=2	50.679	7466200	12091000	5770000	13091000	6214000	8301200	10608000	8442500		0.56351				9604550	8391425		0.873693	-0.194802	0.56351
Q9NVX2	Q9NVX2	Notchless protein homolog 1	NLE1	sp|Q9NVX2|NLE1_HUMAN Notchless protein homolog 1 OS=Homo sapiens OX=9606 GN=NLE1 PE=1 SV=4	53.32	9179100	8579700	6174500	7703600	7529100	5177600	7008800	7892800		0.300248				7909225	6902075		0.872661	-0.196506	0.300248
Q9NPD3	Q9NPD3	Exosome complex component RRP41	EXOSC4	sp|Q9NPD3|EXOS4_HUMAN Exosome complex component RRP41 OS=Homo sapiens OX=9606 GN=EXOSC4 PE=1 SV=3	26.383	2619100	2599700	1527400	2027600	1773500	1295500	3080500	1498000		0.578084				2193450	1911875		0.871629	-0.198214	0.578084
P07741	P07741	Adenine phosphoribosyltransferase	APRT	sp|P07741|APT_HUMAN Adenine phosphoribosyltransferase OS=Homo sapiens OX=9606 GN=APRT PE=1 SV=2	19.608	25320000	19337000	22448000	24312000	21898000	19735000	21402000	16478000		0.148668				22854250	19878250		0.869784	-0.201272	0.148668
Q9H410	Q9H410	Kinetochore-associated protein DSN1 homolog	DSN1	sp|Q9H410|DSN1_HUMAN Kinetochore-associated protein DSN1 homolog OS=Homo sapiens OX=9606 GN=DSN1 PE=1 SV=2	40.067	938570	1101600	1e-08	1247100	671060	778010	624430	780570		0.715908				821818	713518		0.868219	-0.203869	0.715908
Q99856	Q99856	AT-rich interactive domain-containing protein 3A	ARID3A	sp|Q99856|ARI3A_HUMAN AT-rich interactive domain-containing protein 3A OS=Homo sapiens OX=9606 GN=ARID3A PE=1 SV=2	62.888	3916100	6919300	3850800	6227100	4031900	4208500	4107700	5796600		0.468635				5228325	4536175		0.867615	-0.204873	0.468635
Q16643	Q16643	Drebrin	DBN1	sp|Q16643|DREB_HUMAN Drebrin OS=Homo sapiens OX=9606 GN=DBN1 PE=1 SV=4	71.428	5781300	4856500	3280600	5184000	2897900	4671500	4699000	4303600		0.389534				4775600	4143000		0.867535	-0.205006	0.389534
Q6PJT7	Q6PJT7	Zinc finger CCCH domain-containing protein 14	ZC3H14	sp|Q6PJT7|ZC3HE_HUMAN Zinc finger CCCH domain-containing protein 14 OS=Homo sapiens OX=9606 GN=ZC3H14 PE=1 SV=1	82.875	2909900	2445800	1916700	3122100	2094200	1892600	2751000	2269400		0.326098				2598625	2251800		0.866535	-0.20667	0.326098
Q8NFW8	Q8NFW8	N-acylneuraminate cytidylyltransferase	CMAS	sp|Q8NFW8|NEUA_HUMAN N-acylneuraminate cytidylyltransferase OS=Homo sapiens OX=9606 GN=CMAS PE=1 SV=2	48.379	1031100	739400	1e-08	667590	600510	1e-08	961590	550310		0.791588				609523	528103		0.86642	-0.206862	0.791588
O43175	O43175	D-3-phosphoglycerate dehydrogenase	PHGDH	sp|O43175|SERA_HUMAN D-3-phosphoglycerate dehydrogenase OS=Homo sapiens OX=9606 GN=PHGDH PE=1 SV=4	56.65	104640000	100130000	52949000	100140000	76253000	65836000	77287000	90362000		0.39761				89464750	77434500		0.865531	-0.208343	0.39761
O75396	O75396	Vesicle-trafficking protein SEC22b	SEC22B	sp|O75396|SC22B_HUMAN Vesicle-trafficking protein SEC22b OS=Homo sapiens OX=9606 GN=SEC22B PE=1 SV=4	24.593	5329700	3901300	4818800	6651000	3989600	4479600	4706900	4699400		0.282241				5175200	4468875		0.863517	-0.211703	0.282241
Q9NWU2	Q9NWU2	Glucose-induced degradation protein 8 homolog	GID8	sp|Q9NWU2|GID8_HUMAN Glucose-induced degradation protein 8 homolog OS=Homo sapiens OX=9606 GN=GID8 PE=1 SV=1	26.748	22784000	18598000	11635000	20545000	15773000	13704000	16042000	17990000		0.364726				18390500	15877250		0.86334	-0.212	0.364726
Q08945	Q08945	FACT complex subunit SSRP1	SSRP1	sp|Q08945|SSRP1_HUMAN FACT complex subunit SSRP1 OS=Homo sapiens OX=9606 GN=SSRP1 PE=1 SV=1	81.074	8542600	5616000	8798100	13075000	7677000	6317400	6714800	10394000		0.516824				9007925	7775800		0.863218	-0.212204	0.516824
P29218	P29218	Inositol monophosphatase 1	IMPA1	sp|P29218|IMPA1_HUMAN Inositol monophosphatase 1 OS=Homo sapiens OX=9606 GN=IMPA1 PE=1 SV=1	30.188	3942800	1562900	1468300	4024000	1504500	1102700	3418300	3466500		0.704607				2749500	2373000		0.863066	-0.212457	0.704607
Q9Y5X3	Q9Y5X3	Sorting nexin-5	SNX5	sp|Q9Y5X3|SNX5_HUMAN Sorting nexin-5 OS=Homo sapiens OX=9606 GN=SNX5 PE=1 SV=1	46.816	16392000	15669000	12567000	14329000	10579000	11550000	15362000	13342000		0.182586				14739250	12708250		0.862205	-0.213898	0.182586
Q5T440	Q5T440	Putative transferase CAF17, mitochondrial	IBA57	sp|Q5T440|CAF17_HUMAN Putative transferase CAF17, mitochondrial OS=Homo sapiens OX=9606 GN=IBA57 PE=1 SV=1	38.155	69912000	59040000	41531000	57261000	50157000	40969000	52562000	52015000		0.260009				56936000	48925750		0.859311	-0.218747	0.260009
Q8NBF2	Q8NBF2	NHL repeat-containing protein 2	NHLRC2	sp|Q8NBF2|NHLC2_HUMAN NHL repeat-containing protein 2 OS=Homo sapiens OX=9606 GN=NHLRC2 PE=1 SV=1	79.443	1139600	1226500	788360	1301300	925770	837650	932820	1117100		0.255383				1113940	953335		0.855823	-0.224616	0.255383
Q8N6H7	Q8N6H7	ADP-ribosylation factor GTPase-activating protein 2	ARFGAP2	sp|Q8N6H7|ARFG2_HUMAN ADP-ribosylation factor GTPase-activating protein 2 OS=Homo sapiens OX=9606 GN=ARFGAP2 PE=1 SV=1	56.72	3394500	2380400	1698200	2457000	2031500	1589500	2179800	2671200		0.412235				2482525	2118000		0.853164	-0.229106	0.412235
Q13409;O14576	Q13409	Cytoplasmic dynein 1 intermediate chain 2	DYNC1I2	sp|Q13409|DC1I2_HUMAN Cytoplasmic dynein 1 intermediate chain 2 OS=Homo sapiens OX=9606 GN=DYNC1I2 PE=1 SV=3	71.456	46511000	44274000	22345000	32981000	27829000	22552000	33417000	40758000		0.458627				36527750	31139000		0.852475	-0.23027	0.458627
O95757	O95757	Heat shock 70 kDa protein 4L	HSPA4L	sp|O95757|HS74L_HUMAN Heat shock 70 kDa protein 4L OS=Homo sapiens OX=9606 GN=HSPA4L PE=1 SV=3	94.511	4710000	5672400	3424500	4231400	3919100	3053900	3554600	4796000		0.298431				4509575	3830900		0.849504	-0.235308	0.298431
P02788	P02788	Lactotransferrin;Lactoferricin-H;Kaliocin-1;Lactoferroxin-A;Lactoferroxin-B;Lactoferroxin-C	LTF	sp|P02788|TRFL_HUMAN Lactotransferrin OS=Homo sapiens OX=9606 GN=LTF PE=1 SV=6	78.181	8595200	3736400	3285300	3430600	3749500	2944400	5069000	4399400		0.614717				4761875	4040575		0.848526	-0.236969	0.614717
O00244	O00244	Copper transport protein ATOX1	ATOX1	sp|O00244|ATOX1_HUMAN Copper transport protein ATOX1 OS=Homo sapiens OX=9606 GN=ATOX1 PE=1 SV=1	7.4016	15484000	13558000	33452000	14802000	9366300	22785000	9236900	24131000		0.654435				19324000	16379800		0.84764	-0.238476	0.654435
Q96DI7	Q96DI7	U5 small nuclear ribonucleoprotein 40 kDa protein	SNRNP40	sp|Q96DI7|SNR40_HUMAN U5 small nuclear ribonucleoprotein 40 kDa protein OS=Homo sapiens OX=9606 GN=SNRNP40 PE=1 SV=1	39.31	3460400	1e-08	1230900	2978400	2516100	1e-08	1757700	2212700		0.772269				1.91743e+06	1.62163e+06		0.845731	-0.24173	0.772269
P41250	P41250	Glycine--tRNA ligase	GARS	sp|P41250|GARS_HUMAN Glycine--tRNA ligase OS=Homo sapiens OX=9606 GN=GARS PE=1 SV=3	83.165	7345100	8777200	4425400	8705400	6530500	5330600	5815300	6950800		0.325338				7313275	6156800		0.841866	-0.248337	0.325338
Q92599	Q92599	Septin-8	2008-09-01	sp|Q92599|SEPT8_HUMAN Septin-8 OS=Homo sapiens OX=9606 GN=SEPT8 PE=1 SV=4	55.756	4152200	6718700	3466200	5627500	2592200	5553600	3875100	4764400		0.443285				4991150	4196325		0.840753	-0.250246	0.443285
O60341	O60341	Lysine-specific histone demethylase 1A	KDM1A	sp|O60341|KDM1A_HUMAN Lysine-specific histone demethylase 1A OS=Homo sapiens OX=9606 GN=KDM1A PE=1 SV=2	92.902	2995500	2383100	2000300	3777100	2000100	2367600	2391400	2619900		0.31861				2789000	2344750		0.840714	-0.250314	0.31861
P23526	P23526	Adenosylhomocysteinase	AHCY	sp|P23526|SAHH_HUMAN Adenosylhomocysteinase OS=Homo sapiens OX=9606 GN=AHCY PE=1 SV=4	47.716	71367000	86527000	60755000	90444000	61028000	54722000	71547000	72020000		0.173724				77273250	64829250		0.838961	-0.253324	0.173724
P14174	P14174	Macrophage migration inhibitory factor	MIF	sp|P14174|MIF_HUMAN Macrophage migration inhibitory factor OS=Homo sapiens OX=9606 GN=MIF PE=1 SV=4	12.476	1013300000	1003300000	534630000	743750000	538260000	662230000	745320000	817160000		0.343942				823745000	690742500		0.838539	-0.25405	0.343942
Q9BWJ5	Q9BWJ5	Splicing factor 3B subunit 5	SF3B5	sp|Q9BWJ5|SF3B5_HUMAN Splicing factor 3B subunit 5 OS=Homo sapiens OX=9606 GN=SF3B5 PE=1 SV=1	10.135	2975100	8163700	2459000	4265700	3124500	4178700	2901900	4767400		0.61497				4465875	3743125		0.838162	-0.2547	0.61497
Q96SU4	Q96SU4	Oxysterol-binding protein-related protein 9	OSBPL9	sp|Q96SU4|OSBL9_HUMAN Oxysterol-binding protein-related protein 9 OS=Homo sapiens OX=9606 GN=OSBPL9 PE=1 SV=2	83.184	1945300	2361400	1350600	1761000	1814100	1369900	1330900	1674900		0.248641				1854575	1547450		0.834396	-0.261196	0.248641
Q8TA86	Q8TA86	Retinitis pigmentosa 9 protein	RP9	sp|Q8TA86|RP9_HUMAN Retinitis pigmentosa 9 protein OS=Homo sapiens OX=9606 GN=RP9 PE=1 SV=2	26.106	6147800	5660600	3254000	5454200	5566100	3561700	4135700	3853400		0.318108				5129150	4279225		0.834295	-0.26137	0.318108
O95486	O95486	Protein transport protein Sec24A	SEC24A	sp|O95486|SC24A_HUMAN Protein transport protein Sec24A OS=Homo sapiens OX=9606 GN=SEC24A PE=1 SV=2	119.75	3966700	3185700	1705700	2143700	2420500	2446900	2248700	2061400		0.412761				2750450	2294375		0.834182	-0.261566	0.412761
Q7L576;Q96F07	Q7L576;Q96F07	Cytoplasmic FMR1-interacting protein 1;Cytoplasmic FMR1-interacting protein 2	CYFIP1;CYFIP2	sp|Q7L576|CYFP1_HUMAN Cytoplasmic FMR1-interacting protein 1 OS=Homo sapiens OX=9606 GN=CYFIP1 PE=1 SV=1;sp|Q96F07|CYFP2_HUMAN Cytoplasmic FMR1-interacting protein 2 OS=Homo sapiens OX=9606 GN=CYFIP2 PE=1 SV=2	145.18	21021000	17815000	8749900	16660000	22484000	9690300	8505700	12837000		0.537547				16061475	13379250		0.833003	-0.263607	0.537547
P0DN79;P35520	P0DN79;P35520	Cystathionine beta-synthase	CBS	sp|P0DN79|CBSL_HUMAN Cystathionine beta-synthase-like protein OS=Homo sapiens OX=9606 GN=CBSL PE=1 SV=1;sp|P35520|CBS_HUMAN Cystathionine beta-synthase OS=Homo sapiens OX=9606 GN=CBS PE=1 SV=2	60.586	4874700	3934700	2710800	2933900	3586200	1539400	4011900	2885600		0.440005				3613525	3005775		0.831812	-0.26567	0.440005
O60343	O60343	TBC1 domain family member 4	TBC1D4	sp|O60343|TBCD4_HUMAN TBC1 domain family member 4 OS=Homo sapiens OX=9606 GN=TBC1D4 PE=1 SV=2	146.56	3890800	3415100	4130500	4131100	2790500	3618100	3569900	2957800		0.0507289				3891875	3234075		0.830981	-0.267112	0.0507289
Q9H6F5	Q9H6F5	Coiled-coil domain-containing protein 86	CCDC86	sp|Q9H6F5|CCD86_HUMAN Coiled-coil domain-containing protein 86 OS=Homo sapiens OX=9606 GN=CCDC86 PE=1 SV=1	40.235	5710300	6691200	3477400	4921900	3722600	3351700	4666100	5534200		0.33307				5200200	4318650		0.830478	-0.267987	0.33307
O94760	O94760	N(G),N(G)-dimethylarginine dimethylaminohydrolase 1	DDAH1	sp|O94760|DDAH1_HUMAN N(G),N(G)-dimethylarginine dimethylaminohydrolase 1 OS=Homo sapiens OX=9606 GN=DDAH1 PE=1 SV=3	31.121	1406200	951710	919750	1000100	1e-08	993780	1076900	1481000		0.606768				1069440	887920		0.830266	-0.268354	0.606768
Q15054	Q15054	DNA polymerase delta subunit 3	POLD3	sp|Q15054|DPOD3_HUMAN DNA polymerase delta subunit 3 OS=Homo sapiens OX=9606 GN=POLD3 PE=1 SV=2	51.4	5401900	4971300	4174300	6887800	4065600	3551100	4209900	5890500		0.268647				5358825	4429275		0.826538	-0.274846	0.268647
Q9Y2V2	Q9Y2V2	Calcium-regulated heat stable protein 1	CARHSP1	sp|Q9Y2V2|CHSP1_HUMAN Calcium-regulated heat-stable protein 1 OS=Homo sapiens OX=9606 GN=CARHSP1 PE=1 SV=2	15.892	9824300	10818000	7771500	9594900	7793800	7005000	8655000	7957300		0.0617934				9502175	7852775		0.826419	-0.275055	0.0617934
P09496	P09496	Clathrin light chain A	CLTA	sp|P09496|CLCA_HUMAN Clathrin light chain A OS=Homo sapiens OX=9606 GN=CLTA PE=1 SV=1	27.076	15130000	14696000	18658000	12668000	11175000	10249000	18719000	10390000		0.308963				15288000	12633250		0.826351	-0.275174	0.308963
P52597	P52597	Heterogeneous nuclear ribonucleoprotein F;Heterogeneous nuclear ribonucleoprotein F, N-terminally processed	HNRNPF	sp|P52597|HNRPF_HUMAN Heterogeneous nuclear ribonucleoprotein F OS=Homo sapiens OX=9606 GN=HNRNPF PE=1 SV=3	45.671	23366000	25030000	24265000	24303000	15777000	25186000	19980000	19108000		0.0763186				24241000	20012750		0.825574	-0.27653	0.0763186
P85037	P85037	Forkhead box protein K1	FOXK1	sp|P85037|FOXK1_HUMAN Forkhead box protein K1 OS=Homo sapiens OX=9606 GN=FOXK1 PE=1 SV=1	75.456	2794800	2082900	1781100	2370000	1754200	1585600	1799600	2309800		0.188671				2257200	1862300		0.825049	-0.277449	0.188671
Q96GM5;Q6STE5	Q96GM5;Q6STE5	SWI/SNF-related matrix-associated actin-dependent regulator of chromatin subfamily D member 1;SWI/SNF-related matrix-associated actin-dependent regulator of chromatin subfamily D member 3	SMARCD1;SMARCD3	sp|Q96GM5|SMRD1_HUMAN SWI/SNF-related matrix-associated actin-dependent regulator of chromatin subfamily D member 1 OS=Homo sapiens OX=9606 GN=SMARCD1 PE=1 SV=2;sp|Q6STE5|SMRD3_HUMAN SWI/SNF-related matrix-associated actin-dependent regulator of chromatin	58.232	15604000	11113000	9672600	13905000	11069000	8294500	9374200	12723000		0.23023				12573650	10365175		0.824357	-0.278659	0.23023
P26639	P26639	Threonine--tRNA ligase, cytoplasmic	TARS	sp|P26639|SYTC_HUMAN Threonine--tRNA ligase, cytoplasmic OS=Homo sapiens OX=9606 GN=TARS PE=1 SV=3	83.434	21299000	43274000	17071000	35770000	30549000	21932000	15913000	28356000		0.486254				29353500	24187500		0.824007	-0.279271	0.486254
Q08380	Q08380	Galectin-3-binding protein	LGALS3BP	sp|Q08380|LG3BP_HUMAN Galectin-3-binding protein OS=Homo sapiens OX=9606 GN=LGALS3BP PE=1 SV=1	65.33	89435000	103670000	54764000	99446000	90322000	57472000	53050000	84784000		0.330432				86828750	71407000		0.822389	-0.282107	0.330432
P09417	P09417	Dihydropteridine reductase	QDPR	sp|P09417|DHPR_HUMAN Dihydropteridine reductase OS=Homo sapiens OX=9606 GN=QDPR PE=1 SV=2	25.789	10771000	11383000	2517400	5209600	2556700	6905800	5819700	9291400		0.624226				7470250	6143400		0.822382	-0.282119	0.624226
P50452	P50452	Serpin B8	SERPINB8	sp|P50452|SPB8_HUMAN Serpin B8 OS=Homo sapiens OX=9606 GN=SERPINB8 PE=1 SV=2	42.766	19039000	16802000	12276000	17974000	12092000	12424000	13492000	16306000		0.147041				16522750	13578500		0.821806	-0.28313	0.147041
Q9Y5M8	Q9Y5M8	Signal recognition particle receptor subunit beta	SRPRB	sp|Q9Y5M8|SRPRB_HUMAN Signal recognition particle receptor subunit beta OS=Homo sapiens OX=9606 GN=SRPRB PE=1 SV=3	29.702	11538000	13794000	10481000	13117000	8305900	9044300	9913000	12939000		0.135198				12232500	10050550		0.821627	-0.283445	0.135198
Q00341	Q00341	Vigilin	HDLBP	sp|Q00341|VIGLN_HUMAN Vigilin OS=Homo sapiens OX=9606 GN=HDLBP PE=1 SV=2	141.45	6305900	5932900	4534300	1e-08	4121300	2477100	3560500	3583900		0.629133				4.19328e+06	3435700		0.819336	-0.287473	0.629133
Q7KZF4	Q7KZF4	Staphylococcal nuclease domain-containing protein 1	SND1	sp|Q7KZF4|SND1_HUMAN Staphylococcal nuclease domain-containing protein 1 OS=Homo sapiens OX=9606 GN=SND1 PE=1 SV=1	102	43631000	33942000	19346000	39285000	22848000	25265000	32540000	30872000		0.325356				34051000	27881250		0.818809	-0.288402	0.325356
Q92738	Q92738	USP6 N-terminal-like protein	USP6NL	sp|Q92738|US6NL_HUMAN USP6 N-terminal-like protein OS=Homo sapiens OX=9606 GN=USP6NL PE=1 SV=3	94.103	115410000	99992000	66237000	96369000	79395000	58168000	79462000	92279000		0.217906				94502000	77326000		0.818247	-0.289391	0.217906
Q9UNE7	Q9UNE7	E3 ubiquitin-protein ligase CHIP	STUB1	sp|Q9UNE7|CHIP_HUMAN E3 ubiquitin-protein ligase CHIP OS=Homo sapiens OX=9606 GN=STUB1 PE=1 SV=2	34.856	2590000	2226600	1070000	1584800	1998900	915140	1238500	1955400		0.459282				1867850	1526985		0.817509	-0.290693	0.459282
P47914	P47914	60S ribosomal protein L29	RPL29	sp|P47914|RL29_HUMAN 60S ribosomal protein L29 OS=Homo sapiens OX=9606 GN=RPL29 PE=1 SV=2	17.752	24326000	16670000	11761000	19453000	13853000	13254000	20735000	11037000		0.359524				18052500	14719750		0.815386	-0.294445	0.359524
Q9BSF4	Q9BSF4	Uncharacterized protein C19orf52	C19orf52	sp|Q9BSF4|TIM29_HUMAN Mitochondrial import inner membrane translocase subunit Tim29 OS=Homo sapiens OX=9606 GN=TIMM29 PE=1 SV=2	29.233	4660900	3381700	2086000	2718200	2634000	2557200	2582900	2686600		0.320948				3211700	2615175		0.814265	-0.29643	0.320948
Q9H1B7	Q9H1B7	Interferon regulatory factor 2-binding protein-like	IRF2BPL	sp|Q9H1B7|I2BPL_HUMAN Interferon regulatory factor 2-binding protein-like OS=Homo sapiens OX=9606 GN=IRF2BPL PE=1 SV=1	82.658	2865300	3371200	2077900	3170100	1913200	3041800	2009200	2384300		0.212054				2871125	2337125		0.81401	-0.296881	0.212054
Q92841	Q92841	Probable ATP-dependent RNA helicase DDX17	DDX17	sp|Q92841|DDX17_HUMAN Probable ATP-dependent RNA helicase DDX17 OS=Homo sapiens OX=9606 GN=DDX17 PE=1 SV=2	80.272	58049000	61512000	40960000	69571000	43627000	43423000	49338000	50725000		0.139909				57523000	46778250		0.813209	-0.298301	0.139909
Q9NSK0	Q9NSK0	Kinesin light chain 4	KLC4	sp|Q9NSK0|KLC4_HUMAN Kinesin light chain 4 OS=Homo sapiens OX=9606 GN=KLC4 PE=1 SV=3	68.639	2514700	6678300	3452100	5840900	4175800	2854800	3113800	4887800		0.457654				4621500	3758050		0.813167	-0.298377	0.457654
O15144	O15144	Actin-related protein 2/3 complex subunit 2	ARPC2	sp|O15144|ARPC2_HUMAN Actin-related protein 2/3 complex subunit 2 OS=Homo sapiens OX=9606 GN=ARPC2 PE=1 SV=1	34.333	2069800	2336600	2996100	2816200	2060100	2435200	2263200	1530300		0.147022				2554675	2072200		0.81114	-0.301977	0.147022
Q8NDC0	Q8NDC0	MAPK-interacting and spindle-stabilizing protein-like	MAPK1IP1L	sp|Q8NDC0|MISSL_HUMAN MAPK-interacting and spindle-stabilizing protein-like OS=Homo sapiens OX=9606 GN=MAPK1IP1L PE=1 SV=4	24.269	6414200	5732000	4075900	4509400	4552200	4226800	3902200	4125500		0.128305				5182875	4201675		0.810684	-0.302788	0.128305
P07910	P07910	Heterogeneous nuclear ribonucleoproteins C1/C2	HNRNPC	sp|P07910|HNRPC_HUMAN Heterogeneous nuclear ribonucleoproteins C1/C2 OS=Homo sapiens OX=9606 GN=HNRNPC PE=1 SV=4	33.67	34720000	36299000	28656000	42508000	30007000	31874000	26551000	26822000		0.0745456				35545750	28813500		0.810603	-0.302932	0.0745456
P54577	P54577	Tyrosine--tRNA ligase, cytoplasmic;Tyrosine--tRNA ligase, cytoplasmic, N-terminally processed	YARS	sp|P54577|SYYC_HUMAN Tyrosine--tRNA ligase, cytoplasmic OS=Homo sapiens OX=9606 GN=YARS PE=1 SV=4	59.143	49398000	48161000	24290000	45221000	34178000	24081000	35512000	41624000		0.296303				41767500	33848750		0.810409	-0.303278	0.296303
Q01518	Q01518	Adenylyl cyclase-associated protein 1	CAP1	sp|Q01518|CAP1_HUMAN Adenylyl cyclase-associated protein 1 OS=Homo sapiens OX=9606 GN=CAP1 PE=1 SV=5	51.901	48052000	42731000	26196000	39169000	29202000	26905000	36870000	33415000		0.198981				39037000	31598000		0.809437	-0.305009	0.198981
Q2M2I8	Q2M2I8	AP2-associated protein kinase 1	AAK1	sp|Q2M2I8|AAK1_HUMAN AP2-associated protein kinase 1 OS=Homo sapiens OX=9606 GN=AAK1 PE=1 SV=3	103.88	2698000	2953700	1520300	2314300	2308900	1e-08	2346600	3016400		0.557219				2371575	1.91798e+06		0.808735	-0.306262	0.557219
Q06203	Q06203	Amidophosphoribosyltransferase	PPAT	sp|Q06203|PUR1_HUMAN Amidophosphoribosyltransferase OS=Homo sapiens OX=9606 GN=PPAT PE=1 SV=1	57.398	892030	1782600	1e-08	1102700	825700	1236700	1e-08	988640		0.703629				944333	762760		0.807724	-0.308066	0.703629
P54819	P54819	Adenylate kinase 2, mitochondrial;Adenylate kinase 2, mitochondrial, N-terminally processed	AK2	sp|P54819|KAD2_HUMAN Adenylate kinase 2, mitochondrial OS=Homo sapiens OX=9606 GN=AK2 PE=1 SV=2	26.477	29953000	28795000	7790300	25959000	15546000	18260000	21635000	19177000		0.433831				23124325	18654500		0.806705	-0.309888	0.433831
Q96ST3	Q96ST3	Paired amphipathic helix protein Sin3a	SIN3A	sp|Q96ST3|SIN3A_HUMAN Paired amphipathic helix protein Sin3a OS=Homo sapiens OX=9606 GN=SIN3A PE=1 SV=2	145.17	4586200	3381400	3676700	4257200	3572000	3196200	3772600	2238500		0.123881				3975375	3194825		0.803654	-0.315354	0.123881
Q969G3	Q969G3	SWI/SNF-related matrix-associated actin-dependent regulator of chromatin subfamily E member 1	SMARCE1	sp|Q969G3|SMCE1_HUMAN SWI/SNF-related matrix-associated actin-dependent regulator of chromatin subfamily E member 1 OS=Homo sapiens OX=9606 GN=SMARCE1 PE=1 SV=2	46.649	30873000	32041000	19686000	27708000	21330000	20552000	20408000	26352000		0.133481				27577000	22160500		0.803586	-0.315475	0.133481
P30153;P30154	P30153	Serine/threonine-protein phosphatase 2A 65 kDa regulatory subunit A alpha isoform	PPP2R1A	sp|P30153|2AAA_HUMAN Serine/threonine-protein phosphatase 2A 65 kDa regulatory subunit A alpha isoform OS=Homo sapiens OX=9606 GN=PPP2R1A PE=1 SV=4	65.308	47362000	34270000	22890000	39924000	31593000	28858000	23651000	31789000		0.24164				36111500	28972750		0.802314	-0.317762	0.24164
Q8IZP0	Q8IZP0	Abl interactor 1	ABI1	sp|Q8IZP0|ABI1_HUMAN Abl interactor 1 OS=Homo sapiens OX=9606 GN=ABI1 PE=1 SV=4	55.08	4656400	4215400	2243500	4030700	2899300	2093400	3064900	4078600		0.303895				3786500	3034050		0.801281	-0.31962	0.303895
O95218	O95218	Zinc finger Ran-binding domain-containing protein 2	ZRANB2	sp|O95218|ZRAB2_HUMAN Zinc finger Ran-binding domain-containing protein 2 OS=Homo sapiens OX=9606 GN=ZRANB2 PE=1 SV=2	37.404	3639000	2299900	1627200	2826800	1550400	1818100	1771900	3170200		0.390602				2598225	2077650		0.799642	-0.322574	0.390602
P53396	P53396	ATP-citrate synthase	ACLY	sp|P53396|ACLY_HUMAN ATP-citrate synthase OS=Homo sapiens OX=9606 GN=ACLY PE=1 SV=3	120.84	77823000	69752000	45778000	68354000	51805000	44264000	50730000	62314000		0.143853				65426750	52278250		0.799035	-0.32367	0.143853
O43491	O43491	Band 4.1-like protein 2	EPB41L2	sp|O43491|E41L2_HUMAN Band 4.1-like protein 2 OS=Homo sapiens OX=9606 GN=EPB41L2 PE=1 SV=1	112.59	14030000	15990000	6606800	16148000	11671000	11798000	7105300	11486000		0.328647				13193700	10515075		0.796977	-0.32739	0.328647
P55884	P55884	Eukaryotic translation initiation factor 3 subunit B	EIF3B	sp|P55884|EIF3B_HUMAN Eukaryotic translation initiation factor 3 subunit B OS=Homo sapiens OX=9606 GN=EIF3B PE=1 SV=3	92.48	18380000	13276000	9441100	19446000	10698000	10720000	12550000	14113000		0.253657				15135775	12020250		0.794162	-0.332496	0.253657
Q14203;E7EWF7	Q14203;E7EWF7	Dynactin subunit 1	DCTN1	sp|Q14203|DCTN1_HUMAN Dynactin subunit 1 OS=Homo sapiens OX=9606 GN=DCTN1 PE=1 SV=3;tr|E7EWF7|E7EWF7_HUMAN Uncharacterized protein (Fragment) OS=Homo sapiens OX=9606 PE=4 SV=2	141.69	34006000	25638000	17074000	18547000	17395000	16431000	20430000	21359000		0.271046				23816250	18903750		0.793733	-0.333274	0.271046
P62140	P62140	Serine/threonine-protein phosphatase PP1-beta catalytic subunit	PPP1CB	sp|P62140|PP1B_HUMAN Serine/threonine-protein phosphatase PP1-beta catalytic subunit OS=Homo sapiens OX=9606 GN=PPP1CB PE=1 SV=3	37.186	5147700	5971300	5489700	5546200	5654500	3958400	4294800	3674400		0.0509345				5538725	4395525		0.793599	-0.333518	0.0509345
O15067	O15067	Phosphoribosylformylglycinamidine synthase	PFAS	sp|O15067|PUR4_HUMAN Phosphoribosylformylglycinamidine synthase OS=Homo sapiens OX=9606 GN=PFAS PE=1 SV=4	144.73	38204000	34548000	9437500	28617000	24501000	21448000	20932000	21032000		0.409489				27701625	21978250		0.793392	-0.333894	0.409489
Q86VP6;O75155	Q86VP6	Cullin-associated NEDD8-dissociated protein 1	CAND1	sp|Q86VP6|CAND1_HUMAN Cullin-associated NEDD8-dissociated protein 1 OS=Homo sapiens OX=9606 GN=CAND1 PE=1 SV=2	136.37	12418000	11132000	8119900	10250000	9313000	6441500	7698100	9793400		0.117222				10479975	8311500		0.793084	-0.334455	0.117222
Q12888	Q12888	Tumor suppressor p53-binding protein 1	TP53BP1	sp|Q12888|TP53B_HUMAN TP53-binding protein 1 OS=Homo sapiens OX=9606 GN=TP53BP1 PE=1 SV=2	213.57	2106200	1974900	1388100	2327800	1772300	1270100	1257900	1870200		0.166106				1949250	1542625		0.791394	-0.337532	0.166106
Q07157;A0A2R8YDH4;Q9UDY2	Q07157	Tight junction protein ZO-1	TJP1	sp|Q07157|ZO1_HUMAN Tight junction protein ZO-1 OS=Homo sapiens OX=9606 GN=TJP1 PE=1 SV=3	195.46	2775100	2931400	2618000	2515800	2340600	2028500	2224100	1977700		0.00383745				2710075	2142725		0.790652	-0.338886	0.00383745
Q9BXJ9	Q9BXJ9	N-alpha-acetyltransferase 15, NatA auxiliary subunit	NAA15	sp|Q9BXJ9|NAA15_HUMAN N-alpha-acetyltransferase 15, NatA auxiliary subunit OS=Homo sapiens OX=9606 GN=NAA15 PE=1 SV=1	101.27	5896200	4718700	3842400	4186100	4443200	3254600	4411100	2628400		0.174615				4660850	3684325		0.790483	-0.339193	0.174615
Q9Y2D5	Q9Y2D5	A-kinase anchor protein 2	AKAP2	sp|Q9Y2D5|AKAP2_HUMAN A-kinase anchor protein 2 OS=Homo sapiens OX=9606 GN=AKAP2 PE=1 SV=3	94.659	9067900	5662300	5952000	5712800	4663100	5096200	5414900	5652400		0.153705				6598750	5206650		0.789036	-0.341837	0.153705
Q07666;Q5VWX1	Q07666	KH domain-containing, RNA-binding, signal transduction-associated protein 1	KHDRBS1	sp|Q07666|KHDR1_HUMAN KH domain-containing, RNA-binding, signal transduction-associated protein 1 OS=Homo sapiens OX=9606 GN=KHDRBS1 PE=1 SV=1	48.227	44857000	46321000	24459000	46640000	27168000	33048000	31672000	35833000		0.17906				40569250	31930250		0.787055	-0.345463	0.17906
Q9UNF1	Q9UNF1	Melanoma-associated antigen D2	MAGED2	sp|Q9UNF1|MAGD2_HUMAN Melanoma-associated antigen D2 OS=Homo sapiens OX=9606 GN=MAGED2 PE=1 SV=2	64.953	7147400	5764000	3090500	5843100	5197800	3763200	3012900	5179000		0.289277				5461250	4288225		0.785209	-0.348851	0.289277
O43318	O43318	Mitogen-activated protein kinase kinase kinase 7	MAP3K7	sp|O43318|M3K7_HUMAN Mitogen-activated protein kinase kinase kinase 7 OS=Homo sapiens OX=9606 GN=MAP3K7 PE=1 SV=1	67.195	2076700	3704200	1659700	2544300	1927000	2049500	2350400	1502300		0.299898				2496225	1957300		0.784104	-0.350883	0.299898
Q9UPT8	Q9UPT8	Zinc finger CCCH domain-containing protein 4	ZC3H4	sp|Q9UPT8|ZC3H4_HUMAN Zinc finger CCCH domain-containing protein 4 OS=Homo sapiens OX=9606 GN=ZC3H4 PE=1 SV=3	140.26	10876000	10926000	8684800	13649000	8043100	7879000	8229000	10384000		0.0869082				11033950	8633775		0.782474	-0.353886	0.0869082
P33240	P33240	Cleavage stimulation factor subunit 2	CSTF2	sp|P33240|CSTF2_HUMAN Cleavage stimulation factor subunit 2 OS=Homo sapiens OX=9606 GN=CSTF2 PE=1 SV=1	60.959	8621300	7052900	5237500	6854400	6564700	4765800	4183900	6201000		0.142113				6941525	5428850		0.782083	-0.354606	0.142113
Q6P1Q9	Q6P1Q9	Methyltransferase-like protein 2B	METTL2B	sp|Q6P1Q9|MET2B_HUMAN Methyltransferase-like protein 2B OS=Homo sapiens OX=9606 GN=METTL2B PE=1 SV=3	43.426	4846400	4072000	5240200	4427900	3870100	3162400	4151600	3350700		0.0249849				4646625	3633700		0.782008	-0.354744	0.0249849
Q14697	Q14697	Neutral alpha-glucosidase AB	GANAB	sp|Q14697|GANAB_HUMAN Neutral alpha-glucosidase AB OS=Homo sapiens OX=9606 GN=GANAB PE=1 SV=3	106.87	22302000	34639000	23796000	16636000	15644000	14965000	21344000	24156000		0.269789				24343250	19027250		0.781623	-0.355455	0.269789
P46734;P52564	P46734	Dual specificity mitogen-activated protein kinase kinase 3	MAP2K3	sp|P46734|MP2K3_HUMAN Dual specificity mitogen-activated protein kinase kinase 3 OS=Homo sapiens OX=9606 GN=MAP2K3 PE=1 SV=2	39.318	11276000	10955000	9514700	12310000	9322400	8860200	7157800	9061600		0.0189117				11013925	8600500		0.780875	-0.356836	0.0189117
P46940	P46940	Ras GTPase-activating-like protein IQGAP1	IQGAP1	sp|P46940|IQGA1_HUMAN Ras GTPase-activating-like protein IQGAP1 OS=Homo sapiens OX=9606 GN=IQGAP1 PE=1 SV=1	189.25	2647300	4290100	1394300	1856300	2023900	1823500	1624200	2475000		0.429479				2547000	1986650		0.779996	-0.358461	0.429479
P61978	P61978	Heterogeneous nuclear ribonucleoprotein K	HNRNPK	sp|P61978|HNRPK_HUMAN Heterogeneous nuclear ribonucleoprotein K OS=Homo sapiens OX=9606 GN=HNRNPK PE=1 SV=1	50.976	51840000	59037000	32991000	60689000	40625000	33425000	40819000	44642000		0.14704				51139250	39877750		0.779788	-0.358847	0.14704
P37837	P37837	Transaldolase	TALDO1	sp|P37837|TALDO_HUMAN Transaldolase OS=Homo sapiens OX=9606 GN=TALDO1 PE=1 SV=2	37.54	19944000	9178700	6802300	13463000	7775700	9875200	9816400	11020000		0.392879				12347000	9621825		0.779284	-0.359778	0.392879
Q9NQX3	Q9NQX3	Gephyrin;Molybdopterin adenylyltransferase;Molybdopterin molybdenumtransferase	GPHN	sp|Q9NQX3|GEPH_HUMAN Gephyrin OS=Homo sapiens OX=9606 GN=GPHN PE=1 SV=1	79.748	75610000	78718000	50683000	37178000	42545000	36952000	53650000	55530000		0.267527				60547250	47169250		0.779049	-0.360215	0.267527
Q9Y6A5	Q9Y6A5	Transforming acidic coiled-coil-containing protein 3	TACC3	sp|Q9Y6A5|TACC3_HUMAN Transforming acidic coiled-coil-containing protein 3 OS=Homo sapiens OX=9606 GN=TACC3 PE=1 SV=1	90.359	3027700	3924500	1801700	2178500	976050	2029900	1948200	3548000		0.425629				2733100	2.12554e+06		0.777702	-0.362711	0.425629
P56192	P56192	Methionine--tRNA ligase, cytoplasmic	MARS	sp|P56192|SYMC_HUMAN Methionine--tRNA ligase, cytoplasmic OS=Homo sapiens OX=9606 GN=MARS PE=1 SV=2	101.11	8259500	3439000	2910000	4117900	2904200	5096500	3399600	3154100		0.457975				4681600	3638600		0.777213	-0.363618	0.457975
P31040	P31040	Succinate dehydrogenase [ubiquinone] flavoprotein subunit, mitochondrial	SDHA	sp|P31040|SDHA_HUMAN Succinate dehydrogenase [ubiquinone] flavoprotein subunit, mitochondrial OS=Homo sapiens OX=9606 GN=SDHA PE=1 SV=2	72.691	113040000	122550000	56581000	110330000	73261000	74183000	72055000	93198000		0.203602				100625250	78174250		0.776885	-0.364227	0.203602
Q8WZA9	Q8WZA9	Immunity-related GTPase family Q protein	IRGQ	sp|Q8WZA9|IRGQ_HUMAN Immunity-related GTPase family Q protein OS=Homo sapiens OX=9606 GN=IRGQ PE=1 SV=1	62.717	4284300	4059000	2466000	3791800	2394400	3213900	3217400	2467000		0.126534				3650275	2823175		0.773414	-0.370687	0.126534
Q08AM6	Q08AM6	Protein VAC14 homolog	VAC14	sp|Q08AM6|VAC14_HUMAN Protein VAC14 homolog OS=Homo sapiens OX=9606 GN=VAC14 PE=1 SV=1	87.972	1551500	1877700	1409000	1865800	1624700	1e-08	1742700	1816900		0.430167				1676000	1.29608e+06		0.773314	-0.370873	0.430167
Q9Y2W1	Q9Y2W1	Thyroid hormone receptor-associated protein 3	THRAP3	sp|Q9Y2W1|TR150_HUMAN Thyroid hormone receptor-associated protein 3 OS=Homo sapiens OX=9606 GN=THRAP3 PE=1 SV=2	108.66	7417700	8751400	4001200	7271500	4748000	4165500	5197600	7100900		0.239511				6860450	5303000		0.772981	-0.371494	0.239511
P17858	P17858	ATP-dependent 6-phosphofructokinase, liver type	PFKL	sp|P17858|PFKAL_HUMAN ATP-dependent 6-phosphofructokinase, liver type OS=Homo sapiens OX=9606 GN=PFKL PE=1 SV=6	85.018	3092100	3351300	2579400	3595700	2928000	2335600	1837100	2605000		0.0614327				3154625	2426425		0.769164	-0.378636	0.0614327
Q14166	Q14166	Tubulin--tyrosine ligase-like protein 12	TTLL12	sp|Q14166|TTL12_HUMAN Tubulin--tyrosine ligase-like protein 12 OS=Homo sapiens OX=9606 GN=TTLL12 PE=1 SV=2	74.403	5735900	3896500	4326700	4183700	3995400	3074500	3597300	3268700		0.0609425				4535700	3483975		0.768123	-0.380591	0.0609425
Q13838	Q13838	Spliceosome RNA helicase DDX39B	DDX39B	sp|Q13838|DX39B_HUMAN Spliceosome RNA helicase DDX39B OS=Homo sapiens OX=9606 GN=DDX39B PE=1 SV=1	48.991	39048000	38808000	23248000	30305000	29161000	19441000	24987000	27338000		0.129653				32852250	25231750		0.768037	-0.380752	0.129653
P38919	P38919	Eukaryotic initiation factor 4A-III;Eukaryotic initiation factor 4A-III, N-terminally processed	EIF4A3	sp|P38919|IF4A3_HUMAN Eukaryotic initiation factor 4A-III OS=Homo sapiens OX=9606 GN=EIF4A3 PE=1 SV=4	46.871	12740000	13320000	8463300	8381200	6973000	7624900	8503700	9847300		0.142066				10726125	8237225		0.767959	-0.380899	0.142066
P41252	P41252	Isoleucine--tRNA ligase, cytoplasmic	IARS	sp|P41252|SYIC_HUMAN Isoleucine--tRNA ligase, cytoplasmic OS=Homo sapiens OX=9606 GN=IARS PE=1 SV=2	144.5	6540500	6860900	6426200	8270300	4228600	5578200	5617200	6153700		0.0329168				7024475	5394425		0.767947	-0.380921	0.0329168
Q8WWM7	Q8WWM7	Ataxin-2-like protein	ATXN2L	sp|Q8WWM7|ATX2L_HUMAN Ataxin-2-like protein OS=Homo sapiens OX=9606 GN=ATXN2L PE=1 SV=2	113.37	58701000	50512000	33133000	48510000	36803000	34266000	32698000	42683000		0.102689				47714000	36612500		0.767332	-0.382076	0.102689
P62258	P62258	14-3-3 protein epsilon	YWHAE	sp|P62258|1433E_HUMAN 14-3-3 protein epsilon OS=Homo sapiens OX=9606 GN=YWHAE PE=1 SV=1	29.174	64498000	53892000	28856000	45154000	35021000	30948000	39900000	41609000		0.205679				48100000	36869500		0.766518	-0.383609	0.205679
Q99798	Q99798	Aconitate hydratase, mitochondrial	ACO2	sp|Q99798|ACON_HUMAN Aconitate hydratase, mitochondrial OS=Homo sapiens OX=9606 GN=ACO2 PE=1 SV=2	85.424	13075000	12907000	7826000	8331200	10186000	6064900	8107200	7872900		0.18478				10534800	8057750		0.76487	-0.386714	0.18478
E7EVH7;Q07866	E7EVH7;Q07866	Kinesin light chain 1	KLC1	tr|E7EVH7|E7EVH7_HUMAN Uncharacterized protein OS=Homo sapiens OX=9606 PE=4 SV=1;sp|Q07866|KLC1_HUMAN Kinesin light chain 1 OS=Homo sapiens OX=9606 GN=KLC1 PE=1 SV=2	83.694	4701900	4951600	3758600	5087100	3398700	1820400	4026300	4883200		0.176105				4624800	3532150		0.763741	-0.388844	0.176105
Q16204	Q16204	Coiled-coil domain-containing protein 6	CCDC6	sp|Q16204|CCDC6_HUMAN Coiled-coil domain-containing protein 6 OS=Homo sapiens OX=9606 GN=CCDC6 PE=1 SV=2	53.29	38169000	35755000	15538000	29910000	22517000	12422000	27996000	28175000		0.303222				29843000	22777500		0.763244	-0.389783	0.303222
O14618	O14618	Copper chaperone for superoxide dismutase	CCS	sp|O14618|CCS_HUMAN Copper chaperone for superoxide dismutase OS=Homo sapiens OX=9606 GN=CCS PE=1 SV=1	29.04	4193100	3968000	1849900	4342800	2700400	2116800	3164600	2968000		0.223785				3588450	2737450		0.76285	-0.390528	0.223785
O15305	O15305	Phosphomannomutase 2	PMM2	sp|O15305|PMM2_HUMAN Phosphomannomutase 2 OS=Homo sapiens OX=9606 GN=PMM2 PE=1 SV=1	28.082	2227100	1338600	1073000	1852700	1090900	1164700	1278200	1416600		0.200548				1622850	1237600		0.762609	-0.390985	0.200548
Q9NW82	Q9NW82	WD repeat-containing protein 70	WDR70	sp|Q9NW82|WDR70_HUMAN WD repeat-containing protein 70 OS=Homo sapiens OX=9606 GN=WDR70 PE=1 SV=1	73.2	1696500	1782200	1002100	1578300	1051300	1110500	1345600	1111500		0.103388				1514775	1154725		0.762308	-0.391554	0.103388
Q9NRX4	Q9NRX4	14 kDa phosphohistidine phosphatase	PHPT1	sp|Q9NRX4|PHP14_HUMAN 14 kDa phosphohistidine phosphatase OS=Homo sapiens OX=9606 GN=PHPT1 PE=1 SV=1	13.832	990980	1518500	431670	1038300	802640	649910	576130	1004400		0.36536				994862	758270		0.762186	-0.391785	0.36536
Q16576	Q16576	Histone-binding protein RBBP7	RBBP7	sp|Q16576|RBBP7_HUMAN Histone-binding protein RBBP7 OS=Homo sapiens OX=9606 GN=RBBP7 PE=1 SV=1	47.82	8417000	12861000	6821600	9602700	8132300	6376400	6126700	8055600		0.15526				9425575	7172750		0.760988	-0.394054	0.15526
P06396;CON__Q3SX14	P06396	Gelsolin	GSN	sp|P06396|GELS_HUMAN Gelsolin OS=Homo sapiens OX=9606 GN=GSN PE=1 SV=1	85.696	17557000	12634000	5093300	15108000	7491700	9477600	11304000	10025000		0.323292				12598075	9574575		0.760003	-0.395923	0.323292
Q8TAQ2	Q8TAQ2	SWI/SNF complex subunit SMARCC2	SMARCC2	sp|Q8TAQ2|SMRC2_HUMAN SWI/SNF complex subunit SMARCC2 OS=Homo sapiens OX=9606 GN=SMARCC2 PE=1 SV=1	132.88	29509000	27024000	17351000	28373000	20426000	15287000	20739000	21187000		0.0950835				25564250	19409750		0.759254	-0.397346	0.0950835
P26640	P26640	Valine--tRNA ligase	VARS	sp|P26640|SYVC_HUMAN Valine--tRNA ligase OS=Homo sapiens OX=9606 GN=VARS PE=1 SV=4	140.47	30210000	27723000	22506000	31736000	21358000	19780000	20861000	23168000		0.019783				28043750	21291750		0.759233	-0.397385	0.019783
Q86U42	Q86U42	Polyadenylate-binding protein 2	PABPN1	sp|Q86U42|PABP2_HUMAN Polyadenylate-binding protein 2 OS=Homo sapiens OX=9606 GN=PABPN1 PE=1 SV=3	32.749	8181700	7691200	2772200	4124600	5233000	3548200	4894500	3602200		0.363977				5692425	4319475		0.758811	-0.398187	0.363977
Q8WUM4	Q8WUM4	Programmed cell death 6-interacting protein	PDCD6IP	sp|Q8WUM4|PDC6I_HUMAN Programmed cell death 6-interacting protein OS=Homo sapiens OX=9606 GN=PDCD6IP PE=1 SV=1	96.022	76117000	64981000	38264000	66900000	55098000	46869000	45900000	38801000		0.141243				61565500	46667000		0.758006	-0.399719	0.141243
P23246	P23246	Splicing factor, proline- and glutamine-rich	SFPQ	sp|P23246|SFPQ_HUMAN Splicing factor, proline- and glutamine-rich OS=Homo sapiens OX=9606 GN=SFPQ PE=1 SV=2	76.149	50242000	70545000	32978000	60144000	42471000	30419000	35796000	53031000		0.212707				53477250	40429250		0.756008	-0.403526	0.212707
P60228	P60228	Eukaryotic translation initiation factor 3 subunit E	EIF3E	sp|P60228|EIF3E_HUMAN Eukaryotic translation initiation factor 3 subunit E OS=Homo sapiens OX=9606 GN=EIF3E PE=1 SV=1	52.22	5002300	6319200	1444300	5639000	2900100	3879600	3976300	3150900		0.353443				4601200	3476725		0.755613	-0.404281	0.353443
P29590	P29590	Protein PML	PML	sp|P29590|PML_HUMAN Protein PML OS=Homo sapiens OX=9606 GN=PML PE=1 SV=3	97.55	20113000	22746000	15824000	20638000	15562000	12684000	16047000	15640000		0.0257236				19830250	14983250		0.755575	-0.404352	0.0257236
Q13428	Q13428	Treacle protein	TCOF1	sp|Q13428|TCOF_HUMAN Treacle protein OS=Homo sapiens OX=9606 GN=TCOF1 PE=1 SV=3	152.1	8342200	10258000	4744000	8531000	2332200	6665900	6752100	8320200		0.3026				7968800	6017600		0.755145	-0.405174	0.3026
P51610	P51610	Host cell factor 1;HCF N-terminal chain 1;HCF N-terminal chain 2;HCF N-terminal chain 3;HCF N-terminal chain 4;HCF N-terminal chain 5;HCF N-terminal chain 6;HCF C-terminal chain 1;HCF C-terminal chain 2;HCF C-terminal chain 3;HCF C-terminal chain 4;HCF C-terminal chain 5;HCF C-terminal chain 6	HCFC1	sp|P51610|HCFC1_HUMAN Host cell factor 1 OS=Homo sapiens OX=9606 GN=HCFC1 PE=1 SV=2	208.73	7734800	6045900	4577900	7160200	3594800	1e-08	9853600	5819600		0.499853				6379700	4.817e+06		0.755051	-0.405354	0.499853
Q07955	Q07955	Serine/arginine-rich splicing factor 1	SRSF1	sp|Q07955|SRSF1_HUMAN Serine/arginine-rich splicing factor 1 OS=Homo sapiens OX=9606 GN=SRSF1 PE=1 SV=2	27.744	4094300	4994000	1437500	3375300	2457100	2533000	1558800	3942300		0.381044				3475275	2622800		0.754703	-0.406019	0.381044
O43488	O43488	Aflatoxin B1 aldehyde reductase member 2	AKR7A2	sp|O43488|ARK72_HUMAN Aflatoxin B1 aldehyde reductase member 2 OS=Homo sapiens OX=9606 GN=AKR7A2 PE=1 SV=3	39.589	4333700	6144200	2264300	3286500	3169500	2274100	3019400	3628700		0.303438				4007175	3022925		0.754378	-0.40664	0.303438
P22314	P22314	Ubiquitin-like modifier-activating enzyme 1	UBA1	sp|P22314|UBA1_HUMAN Ubiquitin-like modifier-activating enzyme 1 OS=Homo sapiens OX=9606 GN=UBA1 PE=1 SV=3	117.85	230170000	224800000	115770000	205150000	155210000	122380000	101570000	206080000		0.222551				193972500	146310000		0.754282	-0.406824	0.222551
P49821	P49821	NADH dehydrogenase [ubiquinone] flavoprotein 1, mitochondrial	NDUFV1	sp|P49821|NDUV1_HUMAN NADH dehydrogenase [ubiquinone] flavoprotein 1, mitochondrial OS=Homo sapiens OX=9606 GN=NDUFV1 PE=1 SV=4	50.817	29823000	22448000	24937000	24704000	20394000	21392000	18744000	16263000		0.0168459				25478000	19198250		0.753523	-0.408277	0.0168459
Q96AE4	Q96AE4	Far upstream element-binding protein 1	FUBP1	sp|Q96AE4|FUBP1_HUMAN Far upstream element-binding protein 1 OS=Homo sapiens OX=9606 GN=FUBP1 PE=1 SV=3	67.56	3548800	1e-08	5208800	4049000	3854500	2108500	1e-08	3677400		0.601136				3.20165e+06	2.4101e+06		0.752768	-0.409723	0.601136
Q9NZT2	Q9NZT2	Opioid growth factor receptor	OGFR	sp|Q9NZT2|OGFR_HUMAN Opioid growth factor receptor OS=Homo sapiens OX=9606 GN=OGFR PE=1 SV=3	73.324	5995300	4652300	3441200	4979600	3746000	3395000	3590500	3601800		0.067438				4767100	3583325		0.751678	-0.411813	0.067438
P08579	P08579	U2 small nuclear ribonucleoprotein B	SNRPB2	sp|P08579|RU2B_HUMAN U2 small nuclear ribonucleoprotein B OS=Homo sapiens OX=9606 GN=SNRPB2 PE=1 SV=1	25.486	1284300	1972600	845450	3040900	1944500	1055300	1e-08	2362200		0.553111				1.78581e+06	1.3405e+06		0.750639	-0.413809	0.553111
P49773	P49773	Histidine triad nucleotide-binding protein 1	HINT1	sp|P49773|HINT1_HUMAN Histidine triad nucleotide-binding protein 1 OS=Homo sapiens OX=9606 GN=HINT1 PE=1 SV=2	13.802	93940000	65771000	49195000	70478000	44856000	36133000	65398000	63163000		0.184826				69846000	52387500		0.750043	-0.414955	0.184826
O43592	O43592	Exportin-T	XPOT	sp|O43592|XPOT_HUMAN Exportin-T OS=Homo sapiens OX=9606 GN=XPOT PE=1 SV=2	109.96	3679500	3268800	3260700	3647800	3153500	1e-08	3571100	3634300		0.357419				3464200	2.58973e+06		0.747568	-0.419723	0.357419
P60866	P60866	40S ribosomal protein S20	RPS20	sp|P60866|RS20_HUMAN 40S ribosomal protein S20 OS=Homo sapiens OX=9606 GN=RPS20 PE=1 SV=1	13.373	1235300000	1389900000	969950000	1084900000	905600000	720930000	903750000	967740000		0.0313026				1170012500	874505000		0.747432	-0.419985	0.0313026
Q9UNS2	Q9UNS2	COP9 signalosome complex subunit 3	COPS3	sp|Q9UNS2|CSN3_HUMAN COP9 signalosome complex subunit 3 OS=Homo sapiens OX=9606 GN=COPS3 PE=1 SV=3	47.873	5712400	6626000	4304700	5357600	4598200	3060700	4579500	4138200		0.0576117				5500175	4094150		0.744367	-0.425914	0.0576117
P31939	P31939	Bifunctional purine biosynthesis protein PURH;Phosphoribosylaminoimidazolecarboxamide formyltransferase;IMP cyclohydrolase	ATIC	sp|P31939|PUR9_HUMAN Bifunctional purine biosynthesis protein PURH OS=Homo sapiens OX=9606 GN=ATIC PE=1 SV=3	64.615	25460000	22820000	19667000	32923000	20682000	17732000	19089000	17432000		0.0684525				25217500	18733750		0.742887	-0.428786	0.0684525
Q14839;Q8TDI0	Q14839	Chromodomain-helicase-DNA-binding protein 4	CHD4	sp|Q14839|CHD4_HUMAN Chromodomain-helicase-DNA-binding protein 4 OS=Homo sapiens OX=9606 GN=CHD4 PE=1 SV=2	218	25421000	12353000	9717800	20596000	17529000	12076000	9958100	11010000		0.316267				17021950	12643275		0.742763	-0.429026	0.316267
Q9ULA0	Q9ULA0	Aspartyl aminopeptidase	DNPEP	sp|Q9ULA0|DNPEP_HUMAN Aspartyl aminopeptidase OS=Homo sapiens OX=9606 GN=DNPEP PE=1 SV=1	52.428	13961000	10245000	5920700	12916000	9675400	6330100	6363600	9561300		0.219515				10760675	7982600		0.741831	-0.430838	0.219515
O43264	O43264	Centromere/kinetochore protein zw10 homolog	ZW10	sp|O43264|ZW10_HUMAN Centromere/kinetochore protein zw10 homolog OS=Homo sapiens OX=9606 GN=ZW10 PE=1 SV=3	88.828	3778200	3011600	1054800	2013800	1636000	1393200	1864800	2416900		0.352325				2464600	1827725		0.741591	-0.431305	0.352325
P30419	P30419	Glycylpeptide N-tetradecanoyltransferase 1	NMT1	sp|P30419|NMT1_HUMAN Glycylpeptide N-tetradecanoyltransferase 1 OS=Homo sapiens OX=9606 GN=NMT1 PE=1 SV=2	56.806	9201400	6748300	4646400	5956600	4957000	5287300	4300300	5145400		0.131392				6638175	4922500		0.741544	-0.431395	0.131392
O95831	O95831	Apoptosis-inducing factor 1, mitochondrial	AIFM1	sp|O95831|AIFM1_HUMAN Apoptosis-inducing factor 1, mitochondrial OS=Homo sapiens OX=9606 GN=AIFM1 PE=1 SV=1	66.9	2524300	1045400	1035300	2431100	1010100	1075700	1940000	1188600		0.367934				1759025	1303600		0.741092	-0.432275	0.367934
P35611	P35611	Alpha-adducin	ADD1	sp|P35611|ADDA_HUMAN Alpha-adducin OS=Homo sapiens OX=9606 GN=ADD1 PE=1 SV=2	80.954	41059000	40098000	16305000	38905000	24211000	22190000	21868000	32587000		0.218113				34091750	25214000		0.739592	-0.435198	0.218113
P78356	P78356	Phosphatidylinositol 5-phosphate 4-kinase type-2 beta	PIP4K2B	sp|P78356|PI42B_HUMAN Phosphatidylinositol 5-phosphate 4-kinase type-2 beta OS=Homo sapiens OX=9606 GN=PIP4K2B PE=1 SV=1	47.377	2600200	3074100	1382500	2770700	1830100	1965500	1486000	1975700		0.14923				2456875	1814325		0.738469	-0.437392	0.14923
P26599	P26599	Polypyrimidine tract-binding protein 1	PTBP1	sp|P26599|PTBP1_HUMAN Polypyrimidine tract-binding protein 1 OS=Homo sapiens OX=9606 GN=PTBP1 PE=1 SV=1	57.221	30140000	22509000	18950000	29210000	22745000	16910000	17589000	17165000		0.071978				25202250	18602250		0.738119	-0.438075	0.071978
P23443;K7ERJ3	P23443;K7ERJ3	Ribosomal protein S6 kinase beta-1	RPS6KB1	sp|P23443|KS6B1_HUMAN Ribosomal protein S6 kinase beta-1 OS=Homo sapiens OX=9606 GN=RPS6KB1 PE=1 SV=2;tr|K7ERJ3|K7ERJ3_HUMAN Uncharacterized protein (Fragment) OS=Homo sapiens OX=9606 PE=4 SV=1	59.139	7613300	7519400	4519500	6851600	5018100	4264100	5191400	5057300		0.0596288				6625950	4882725		0.736909	-0.440441	0.0596288
Q9Y315	Q9Y315	Deoxyribose-phosphate aldolase	DERA	sp|Q9Y315|DEOC_HUMAN Deoxyribose-phosphate aldolase OS=Homo sapiens OX=9606 GN=DERA PE=1 SV=2	35.23	4272600	4896100	3275700	4023100	3485900	2255100	2389400	3996800		0.0913025				4116875	3031800		0.736432	-0.441375	0.0913025
Q5SW79;Q96L14	Q5SW79	Centrosomal protein of 170 kDa	CEP170	sp|Q5SW79|CE170_HUMAN Centrosomal protein of 170 kDa OS=Homo sapiens OX=9606 GN=CEP170 PE=1 SV=1	175.29	3256400	3187200	3813300	3063000	2726900	2116800	2561500	2393200		0.00585725				3329975	2449600		0.735621	-0.442965	0.00585725
P34897	P34897	Serine hydroxymethyltransferase, mitochondrial	SHMT2	sp|P34897|GLYM_HUMAN Serine hydroxymethyltransferase, mitochondrial OS=Homo sapiens OX=9606 GN=SHMT2 PE=1 SV=3	55.992	19431000	17125000	13657000	20334000	9171100	12918000	13984000	15806000		0.0624514				17636750	12969775		0.735384	-0.443431	0.0624514
P52907	P52907	F-actin-capping protein subunit alpha-1	CAPZA1	sp|P52907|CAZA1_HUMAN F-actin-capping protein subunit alpha-1 OS=Homo sapiens OX=9606 GN=CAPZA1 PE=1 SV=3	32.922	67343000	64134000	31311000	56509000	42535000	33084000	47898000	37533000		0.147643				54824250	40262500		0.734392	-0.445377	0.147643
P51532	P51532	Transcription activator BRG1	SMARCA4	sp|P51532|SMCA4_HUMAN Transcription activator BRG1 OS=Homo sapiens OX=9606 GN=SMARCA4 PE=1 SV=2	184.64	15631000	19300000	8495700	16144000	11044000	9296400	10615000	12786000		0.149184				14892675	10935350		0.734277	-0.445604	0.149184
Q9NUQ3	Q9NUQ3	Gamma-taxilin	TXLNG	sp|Q9NUQ3|TXLNG_HUMAN Gamma-taxilin OS=Homo sapiens OX=9606 GN=TXLNG PE=1 SV=2	60.585	2906100	1812100	1822000	3257000	1583900	1362800	1982500	2261800		0.174228				2449300	1797750		0.733985	-0.446177	0.174228
O75436	O75436	Vacuolar protein sorting-associated protein 26A	VPS26A	sp|O75436|VP26A_HUMAN Vacuolar protein sorting-associated protein 26A OS=Homo sapiens OX=9606 GN=VPS26A PE=1 SV=2	38.169	3299100	3508000	1813000	2447300	2085900	1666700	1741700	2625900		0.151815				2766850	2030050		0.733704	-0.446729	0.151815
P38606	P38606	V-type proton ATPase catalytic subunit A	ATP6V1A	sp|P38606|VATA_HUMAN V-type proton ATPase catalytic subunit A OS=Homo sapiens OX=9606 GN=ATP6V1A PE=1 SV=2	68.303	7664200	7915800	4823700	7140700	3776900	5566800	5434700	5420300		0.067507				6886100	5049675		0.733314	-0.447497	0.067507
O95881	O95881	Thioredoxin domain-containing protein 12	TXNDC12	sp|O95881|TXD12_HUMAN Thioredoxin domain-containing protein 12 OS=Homo sapiens OX=9606 GN=TXNDC12 PE=1 SV=1	19.206	83906000	71160000	45478000	73810000	50559000	39475000	54428000	56490000		0.0879775				68588500	50238000		0.732455	-0.449188	0.0879775
Q8TEA8	Q8TEA8	D-tyrosyl-tRNA(Tyr) deacylase 1	DTD1	sp|Q8TEA8|DTD1_HUMAN D-aminoacyl-tRNA deacylase 1 OS=Homo sapiens OX=9606 GN=DTD1 PE=1 SV=2	23.423	1259500	1e-08	1243800	1883500	482740	943470	924280	860800		0.499744				1.0967e+06	802822		0.732035	-0.450016	0.499744
Q13162	Q13162	Peroxiredoxin-4	PRDX4	sp|Q13162|PRDX4_HUMAN Peroxiredoxin-4 OS=Homo sapiens OX=9606 GN=PRDX4 PE=1 SV=1	30.54	15826000	10554000	7802300	9761900	7591900	7921000	7633600	9021200		0.142763				10986050	8041925		0.732012	-0.45006	0.142763
P24752	P24752	Acetyl-CoA acetyltransferase, mitochondrial	ACAT1	sp|P24752|THIL_HUMAN Acetyl-CoA acetyltransferase, mitochondrial OS=Homo sapiens OX=9606 GN=ACAT1 PE=1 SV=1	45.199	15788000	13162000	7593800	10730000	10502000	6941900	6716800	10420000		0.170359				11818450	8645175		0.731498	-0.451074	0.170359
Q15436	Q15436	Protein transport protein Sec23A	SEC23A	sp|Q15436|SC23A_HUMAN Protein transport protein Sec23A OS=Homo sapiens OX=9606 GN=SEC23A PE=1 SV=2	86.16	3652900	3551600	2269200	3039100	2487800	2729400	1977400	1946500		0.0632817				3128200	2285275		0.73054	-0.452965	0.0632817
Q96P47	Q96P47	Arf-GAP with GTPase, ANK repeat and PH domain-containing protein 3	AGAP3	sp|Q96P47|AGAP3_HUMAN Arf-GAP with GTPase, ANK repeat and PH domain-containing protein 3 OS=Homo sapiens OX=9606 GN=AGAP3 PE=1 SV=2	95.043	1614800	1370800	1627300	2155800	943750	949670	1292500	1757400		0.121868				1692175	1235830		0.73032	-0.453398	0.121868
Q9H4A3	Q9H4A3	Serine/threonine-protein kinase WNK1	WNK1	sp|Q9H4A3|WNK1_HUMAN Serine/threonine-protein kinase WNK1 OS=Homo sapiens OX=9606 GN=WNK1 PE=1 SV=2	250.79	5792600	5602500	3664000	4551400	4014100	3207200	4380400	2713300		0.0777717				4902625	3578750		0.729966	-0.454099	0.0777717
Q15459	Q15459	Splicing factor 3A subunit 1	SF3A1	sp|Q15459|SF3A1_HUMAN Splicing factor 3A subunit 1 OS=Homo sapiens OX=9606 GN=SF3A1 PE=1 SV=1	88.885	10628000	4916100	1050000	3645800	3535600	1944200	6483800	2810400		0.565909				5059975	3693500		0.729944	-0.454142	0.565909
Q16630	Q16630	Cleavage and polyadenylation specificity factor subunit 6	CPSF6	sp|Q16630|CPSF6_HUMAN Cleavage and polyadenylation specificity factor subunit 6 OS=Homo sapiens OX=9606 GN=CPSF6 PE=1 SV=2	59.209	735180	931500	496470	780790	1e-08	757530	582200	807650		0.371319				735985	536845		0.729424	-0.455171	0.371319
P47755	P47755	F-actin-capping protein subunit alpha-2	CAPZA2	sp|P47755|CAZA2_HUMAN F-actin-capping protein subunit alpha-2 OS=Homo sapiens OX=9606 GN=CAPZA2 PE=1 SV=3	32.949	11194000	11186000	5585400	7857600	6639400	4497500	8732600	6215300		0.184467				8955750	6521200		0.728158	-0.457677	0.184467
O94842	O94842	TOX high mobility group box family member 4	TOX4	sp|O94842|TOX4_HUMAN TOX high mobility group box family member 4 OS=Homo sapiens OX=9606 GN=TOX4 PE=1 SV=1	66.194	2524600	4045900	2292400	2147400	2300800	1e-08	3264200	2449100		0.399598				2752575	2.00353e+06		0.727873	-0.458241	0.399598
P40227;Q92526	P40227	T-complex protein 1 subunit zeta	CCT6A	sp|P40227|TCPZ_HUMAN T-complex protein 1 subunit zeta OS=Homo sapiens OX=9606 GN=CCT6A PE=1 SV=3	58.024	141340000	144670000	77818000	141430000	85058000	82185000	103210000	97011000		0.0880381				126314500	91866000		0.72728	-0.459417	0.0880381
P23381	P23381	Tryptophan--tRNA ligase, cytoplasmic;T1-TrpRS;T2-TrpRS	WARS	sp|P23381|SYWC_HUMAN Tryptophan--tRNA ligase, cytoplasmic OS=Homo sapiens OX=9606 GN=WARS PE=1 SV=2	53.165	70563000	53681000	33893000	49167000	40175000	30312000	40811000	39231000		0.123932				51826000	37632250		0.726127	-0.461706	0.123932
O00571;O15523	O00571	ATP-dependent RNA helicase DDX3X	DDX3X	sp|O00571|DDX3X_HUMAN ATP-dependent RNA helicase DDX3X OS=Homo sapiens OX=9606 GN=DDX3X PE=1 SV=3	73.243	77159000	100750000	49713000	91528000	61103000	57913000	49377000	63170000		0.106654				79787500	57890750		0.725562	-0.46283	0.106654
P35579;P35749;Q7Z406	P35579	Myosin-9	MYH9	sp|P35579|MYH9_HUMAN Myosin-9 OS=Homo sapiens OX=9606 GN=MYH9 PE=1 SV=4	226.53	49630000	28312000	22860000	45729000	25184000	24925000	27524000	28666000		0.17758				36632750	26574750		0.725437	-0.463078	0.17758
P61163	P61163	Alpha-centractin	ACTR1A	sp|P61163|ACTZ_HUMAN Alpha-centractin OS=Homo sapiens OX=9606 GN=ACTR1A PE=1 SV=1	42.613	16740000	14625000	9446000	15023000	10828000	11343000	9264800	9050000		0.0615391				13958500	10121450		0.72511	-0.463728	0.0615391
Q12905	Q12905	Interleukin enhancer-binding factor 2	ILF2	sp|Q12905|ILF2_HUMAN Interleukin enhancer-binding factor 2 OS=Homo sapiens OX=9606 GN=ILF2 PE=1 SV=2	43.062	12938000	8888400	8255700	10896000	9220500	5296500	8303500	6822900		0.0832146				10244525	7410850		0.723396	-0.467142	0.0832146
P49736	P49736	DNA replication licensing factor MCM2	MCM2	sp|P49736|MCM2_HUMAN DNA replication licensing factor MCM2 OS=Homo sapiens OX=9606 GN=MCM2 PE=1 SV=4	101.89	8690600	13639000	8085700	10183000	6086300	8472500	6794900	7956700		0.0827796				10149575	7327600		0.721961	-0.470007	0.0827796
Q14644	Q14644	Ras GTPase-activating protein 3	RASA3	sp|Q14644|RASA3_HUMAN Ras GTPase-activating protein 3 OS=Homo sapiens OX=9606 GN=RASA3 PE=1 SV=3	95.698	3235300	2758400	1470900	2978700	1372500	2478100	1501800	2171200		0.174063				2610825	1880900		0.720424	-0.473083	0.174063
P26641	P26641	Elongation factor 1-gamma	EEF1G	sp|P26641|EF1G_HUMAN Elongation factor 1-gamma OS=Homo sapiens OX=9606 GN=EEF1G PE=1 SV=3	50.118	160890000	156490000	78057000	142270000	99291000	82385000	94590000	110780000		0.109857				134426750	96761500		0.719808	-0.474315	0.109857
P09543	P09543	2,3-cyclic-nucleotide 3-phosphodiesterase	CNP	sp|P09543|CN37_HUMAN 2,3-cyclic-nucleotide 3-phosphodiesterase OS=Homo sapiens OX=9606 GN=CNP PE=1 SV=2	47.578	26838000	27782000	12684000	18624000	16553000	15245000	13403000	16612000		0.150617				21482000	15453250		0.719358	-0.475218	0.150617
Q2TB90;P19367;P52790	Q2TB90;P19367;P52790	Putative hexokinase HKDC1;Hexokinase-1;Hexokinase-3	HKDC1;HK1;HK3	sp|Q2TB90|HKDC1_HUMAN Putative hexokinase HKDC1 OS=Homo sapiens OX=9606 GN=HKDC1 PE=1 SV=3;sp|P19367|HXK1_HUMAN Hexokinase-1 OS=Homo sapiens OX=9606 GN=HK1 PE=1 SV=3;sp|P52790|HXK3_HUMAN Hexokinase-3 OS=Homo sapiens OX=9606 GN=HK3 PE=1 SV=2	102.54	10126000	10705000	8171900	10609000	7175600	6552200	7305800	7457200		0.00427979				9902975	7122700		0.719249	-0.475438	0.00427979
P21912	P21912	Succinate dehydrogenase [ubiquinone] iron-sulfur subunit, mitochondrial	SDHB	sp|P21912|SDHB_HUMAN Succinate dehydrogenase [ubiquinone] iron-sulfur subunit, mitochondrial OS=Homo sapiens OX=9606 GN=SDHB PE=1 SV=3	31.629	24291000	23066000	8543700	16972000	12944000	11036000	15065000	13354000		0.215165				18218175	13099750		0.719048	-0.475839	0.215165
Q8N684	Q8N684	Cleavage and polyadenylation specificity factor subunit 7	CPSF7	sp|Q8N684|CPSF7_HUMAN Cleavage and polyadenylation specificity factor subunit 7 OS=Homo sapiens OX=9606 GN=CPSF7 PE=1 SV=1	52.049	3407700	2363100	1613800	2729900	1432700	2245300	1099700	2483200		0.201374				2528625	1815225		0.71787	-0.478205	0.201374
Q9BXP5	Q9BXP5	Serrate RNA effector molecule homolog	SRRT	sp|Q9BXP5|SRRT_HUMAN Serrate RNA effector molecule homolog OS=Homo sapiens OX=9606 GN=SRRT PE=1 SV=1	100.67	3780200	3149500	2378700	4154900	2168000	1781600	2666500	3034000		0.0923234				3365825	2412525		0.716771	-0.480416	0.0923234
Q9UQ80	Q9UQ80	Proliferation-associated protein 2G4	PA2G4	sp|Q9UQ80|PA2G4_HUMAN Proliferation-associated protein 2G4 OS=Homo sapiens OX=9606 GN=PA2G4 PE=1 SV=3	43.786	69426000	74122000	34192000	57846000	53820000	34289000	38922000	41715000		0.140505				58896500	42186500		0.716282	-0.481401	0.140505
Q9Y295	Q9Y295	Developmentally-regulated GTP-binding protein 1	DRG1	sp|Q9Y295|DRG1_HUMAN Developmentally-regulated GTP-binding protein 1 OS=Homo sapiens OX=9606 GN=DRG1 PE=1 SV=1	40.542	1679600	2087200	1262800	1745400	754720	1434100	1206700	1456300		0.0865116				1693750	1212955		0.716136	-0.481695	0.0865116
P09651;A0A2R8Y4L2	P09651;A0A2R8Y4L2	Heterogeneous nuclear ribonucleoprotein A1;Heterogeneous nuclear ribonucleoprotein A1, N-terminally processed	HNRNPA1	sp|P09651|ROA1_HUMAN Heterogeneous nuclear ribonucleoprotein A1 OS=Homo sapiens OX=9606 GN=HNRNPA1 PE=1 SV=5;tr|A0A2R8Y4L2|A0A2R8Y4L2_HUMAN Heterogeneous nuclear ribonucleoprotein A1 pseudogene 48 OS=Homo sapiens OX=9606 GN=HNRNPA1P48 PE=4 SV=1	38.746	94158000	73480000	59022000	80732000	49649000	52091000	70636000	47734000		0.0520894				76848000	55027500		0.716056	-0.481855	0.0520894
Q9Y490	Q9Y490	Talin-1	TLN1	sp|Q9Y490|TLN1_HUMAN Talin-1 OS=Homo sapiens OX=9606 GN=TLN1 PE=1 SV=3	269.76	56849000	44655000	23174000	49498000	32640000	25302000	29456000	37054000		0.155422				43544000	31113000		0.714519	-0.484956	0.155422
Q9NVT9	Q9NVT9	Armadillo repeat-containing protein 1	ARMC1	sp|Q9NVT9|ARMC1_HUMAN Armadillo repeat-containing protein 1 OS=Homo sapiens OX=9606 GN=ARMC1 PE=1 SV=1	31.28	3015500	1700100	2016200	2684900	1762100	2258200	1e-08	2705000		0.350518				2354175	1.68133e+06		0.714189	-0.485623	0.350518
Q05639	Q05639	Elongation factor 1-alpha 2	EEF1A2	sp|Q05639|EF1A2_HUMAN Elongation factor 1-alpha 2 OS=Homo sapiens OX=9606 GN=EEF1A2 PE=1 SV=1	50.47	7074700	9981400	3402200	3683700	6515400	5004300	5702500	1e-08		0.449806				6035500	4.30555e+06		0.713371	-0.487276	0.449806
Q00653	Q00653	Nuclear factor NF-kappa-B p100 subunit;Nuclear factor NF-kappa-B p52 subunit	NFKB2	sp|Q00653|NFKB2_HUMAN Nuclear factor NF-kappa-B p100 subunit OS=Homo sapiens OX=9606 GN=NFKB2 PE=1 SV=4	96.748	6174100	3695500	3435500	3607600	3327100	2963300	3349400	2422700		0.127536				4228175	3015625		0.713221	-0.487578	0.127536
P23588	P23588	Eukaryotic translation initiation factor 4B	EIF4B	sp|P23588|IF4B_HUMAN Eukaryotic translation initiation factor 4B OS=Homo sapiens OX=9606 GN=EIF4B PE=1 SV=2	69.15	1917900	1306300	1e-08	1105300	597770	926950	709900	845440		0.4715				1.08238e+06	770015		0.711412	-0.491242	0.4715
P0DMV9;P0DMV8	P0DMV9;P0DMV8	Heat shock 70 kDa protein 1B;Heat shock 70 kDa protein 1A	HSPA1B;HSPA1A	sp|P0DMV9|HS71B_HUMAN Heat shock 70 kDa protein 1B OS=Homo sapiens OX=9606 GN=HSPA1B PE=1 SV=1;sp|P0DMV8|HS71A_HUMAN Heat shock 70 kDa protein 1A OS=Homo sapiens OX=9606 GN=HSPA1A PE=1 SV=1	70.051	1057900000	1063100000	536750000	907950000	708210000	513550000	549120000	765390000		0.110964				891425000	634067500		0.711297	-0.491477	0.110964
P37802;Q9UI15	P37802	Transgelin-2	TAGLN2	sp|P37802|TAGL2_HUMAN Transgelin-2 OS=Homo sapiens OX=9606 GN=TAGLN2 PE=1 SV=3	22.391	137500000	114240000	66312000	108880000	74305000	83717000	64085000	81541000		0.0936253				106733000	75912000		0.711233	-0.491606	0.0936253
Q9NT62	Q9NT62	Ubiquitin-like-conjugating enzyme ATG3	ATG3	sp|Q9NT62|ATG3_HUMAN Ubiquitin-like-conjugating enzyme ATG3 OS=Homo sapiens OX=9606 GN=ATG3 PE=1 SV=1	35.864	7377000	5926100	4729300	5881400	5099700	4446500	3658800	3794000		0.0346354				5978450	4249750		0.710845	-0.492394	0.0346354
O75044;P0DMP2;P0DJJ0;Q7Z6B7	O75044	SLIT-ROBO Rho GTPase-activating protein 2	SRGAP2	sp|O75044|SRGP2_HUMAN SLIT-ROBO Rho GTPase-activating protein 2 OS=Homo sapiens OX=9606 GN=SRGAP2 PE=1 SV=3	120.87	123050000	120350000	43091000	80952000	68976000	55474000	68130000	68308000		0.213979				91860750	65222000		0.710009	-0.49409	0.213979
Q7Z4W1	Q7Z4W1	L-xylulose reductase	DCXR	sp|Q7Z4W1|DCXR_HUMAN L-xylulose reductase OS=Homo sapiens OX=9606 GN=DCXR PE=1 SV=2	25.913	2193600	2554100	2969700	1756600	1867700	1295900	1789800	1760100		0.0541645				2368500	1678375		0.708624	-0.496909	0.0541645
P17096	P17096	High mobility group protein HMG-I/HMG-Y	HMGA1	sp|P17096|HMGA1_HUMAN High mobility group protein HMG-I/HMG-Y OS=Homo sapiens OX=9606 GN=HMGA1 PE=1 SV=3	11.676	1333100	984290	599450	1747400	906370	584950	1207900	600450		0.277899				1166060	824918		0.70744	-0.49932	0.277899
Q9UM22	Q9UM22	Mammalian ependymin-related protein 1	EPDR1	sp|Q9UM22|EPDR1_HUMAN Mammalian ependymin-related protein 1 OS=Homo sapiens OX=9606 GN=EPDR1 PE=1 SV=2	25.437	4855400	6677700	2646500	3601300	3332600	2452500	3638300	3155200		0.201311				4445225	3144650		0.707422	-0.499357	0.201311
Q9Y265	Q9Y265	RuvB-like 1	RUVBL1	sp|Q9Y265|RUVB1_HUMAN RuvB-like 1 OS=Homo sapiens OX=9606 GN=RUVBL1 PE=1 SV=1	50.227	40825000	59641000	27303000	38085000	27195000	25263000	29815000	35024000		0.135895				41463500	29324250		0.70723	-0.499748	0.135895
P06737	P06737	Glycogen phosphorylase, liver form	PYGL	sp|P06737|PYGL_HUMAN Glycogen phosphorylase, liver form OS=Homo sapiens OX=9606 GN=PYGL PE=1 SV=4	97.147	3436200	2758200	2825900	3173000	2325900	2777200	1385600	2130000		0.0352843				3048325	2154675		0.706839	-0.500546	0.0352843
O00154	O00154	Cytosolic acyl coenzyme A thioester hydrolase	ACOT7	sp|O00154|BACH_HUMAN Cytosolic acyl coenzyme A thioester hydrolase OS=Homo sapiens OX=9606 GN=ACOT7 PE=1 SV=3	41.796	24948000	22246000	12556000	25159000	12368000	11476000	17699000	18456000		0.122449				21227250	14999750		0.706627	-0.500979	0.122449
Q14694	Q14694	Ubiquitin carboxyl-terminal hydrolase 10	USP10	sp|Q14694|UBP10_HUMAN Ubiquitin carboxyl-terminal hydrolase 10 OS=Homo sapiens OX=9606 GN=USP10 PE=1 SV=2	87.133	5429000	4981300	4084200	6787400	3141400	2978800	4409400	4498100		0.0649464				5320475	3756925		0.706126	-0.502003	0.0649464
Q99829	Q99829	Copine-1	CPNE1	sp|Q99829|CPNE1_HUMAN Copine-1 OS=Homo sapiens OX=9606 GN=CPNE1 PE=1 SV=1	59.058	4656800	6184400	3765500	5201900	3242100	2835800	3893900	3985900		0.0439874				4952150	3489425		0.704628	-0.505066	0.0439874
P09211	P09211	Glutathione S-transferase P	GSTP1	sp|P09211|GSTP1_HUMAN Glutathione S-transferase P OS=Homo sapiens OX=9606 GN=GSTP1 PE=1 SV=2	23.356	64152000	55656000	35067000	42847000	41998000	24641000	31994000	40659000		0.104799				49430500	34823000		0.704484	-0.505361	0.104799
Q9Y3D0	Q9Y3D0	Mitotic spindle-associated MMXD complex subunit MIP18	FAM96B	sp|Q9Y3D0|MIP18_HUMAN Mitotic spindle-associated MMXD complex subunit MIP18 OS=Homo sapiens OX=9606 GN=FAM96B PE=1 SV=1	17.663	2054400	2360900	1666200	2600900	1592800	1e-08	2052300	2465200		0.30698				2170600	1.52758e+06		0.703757	-0.506851	0.30698
P11413	P11413	Glucose-6-phosphate 1-dehydrogenase	G6PD	sp|P11413|G6PD_HUMAN Glucose-6-phosphate 1-dehydrogenase OS=Homo sapiens OX=9606 GN=G6PD PE=1 SV=4	59.256	21424000	21791000	13534000	23461000	14336000	15657000	11405000	15027000		0.0485371				20052500	14106250		0.703466	-0.507448	0.0485371
P12956	P12956	X-ray repair cross-complementing protein 6	XRCC6	sp|P12956|XRCC6_HUMAN X-ray repair cross-complementing protein 6 OS=Homo sapiens OX=9606 GN=XRCC6 PE=1 SV=2	69.842	104180000	93264000	67081000	91565000	63087000	46660000	60598000	79928000		0.0436484				89022500	62568250		0.702836	-0.508739	0.0436484
P78371	P78371	T-complex protein 1 subunit beta	CCT2	sp|P78371|TCPB_HUMAN T-complex protein 1 subunit beta OS=Homo sapiens OX=9606 GN=CCT2 PE=1 SV=4	57.488	211800000	188850000	124230000	202890000	135410000	114040000	123570000	137740000		0.0386061				181942500	127690000		0.701815	-0.510837	0.0386061
Q8N1G4	Q8N1G4	Leucine-rich repeat-containing protein 47	LRRC47	sp|Q8N1G4|LRC47_HUMAN Leucine-rich repeat-containing protein 47 OS=Homo sapiens OX=9606 GN=LRRC47 PE=1 SV=1	63.472	112070000	100630000	65081000	98168000	68600000	54454000	66968000	73284000		0.0411852				93987250	65826500		0.700377	-0.513797	0.0411852
P50990	P50990	T-complex protein 1 subunit theta	CCT8	sp|P50990|TCPQ_HUMAN T-complex protein 1 subunit theta OS=Homo sapiens OX=9606 GN=CCT8 PE=1 SV=4	59.62	49893000	54680000	31440000	55024000	33380000	26028000	32190000	42116000		0.0688796				47759250	33428500		0.699938	-0.514702	0.0688796
P17987	P17987	T-complex protein 1 subunit alpha	TCP1	sp|P17987|TCPA_HUMAN T-complex protein 1 subunit alpha OS=Homo sapiens OX=9606 GN=TCP1 PE=1 SV=1	60.343	76361000	79876000	50023000	70626000	52505000	39862000	46856000	54281000		0.0308754				69221500	48376000		0.698858	-0.516929	0.0308754
Q01130	Q01130	Serine/arginine-rich splicing factor 2	SRSF2	sp|Q01130|SRSF2_HUMAN Serine/arginine-rich splicing factor 2 OS=Homo sapiens OX=9606 GN=SRSF2 PE=1 SV=4	25.476	1868100	1561700	1013500	1900700	922190	913950	1079700	1517400		0.104145				1586000	1108310		0.698808	-0.517031	0.104145
P61158;Q9P1U1	P61158;Q9P1U1	Actin-related protein 3;Actin-related protein 3B	ACTR3;ACTR3B	sp|P61158|ARP3_HUMAN Actin-related protein 3 OS=Homo sapiens OX=9606 GN=ACTR3 PE=1 SV=3;sp|Q9P1U1|ARP3B_HUMAN Actin-related protein 3B OS=Homo sapiens OX=9606 GN=ACTR3B PE=2 SV=1	47.371	4713000	1598000	615870	1698200	1206400	2052100	1188600	1577800		0.501602				2.15627e+06	1506225		0.698533	-0.517599	0.501602
P62273	P62273	40S ribosomal protein S29	RPS29	sp|P62273|RS29_HUMAN 40S ribosomal protein S29 OS=Homo sapiens OX=9606 GN=RPS29 PE=1 SV=2	6.6767	49076000	36192000	15406000	38283000	22318000	18538000	28081000	28114000		0.207454				34739250	24262750		0.698425	-0.517824	0.207454
P07814	P07814	Bifunctional glutamate/proline--tRNA ligase;Glutamate--tRNA ligase;Proline--tRNA ligase	EPRS	sp|P07814|SYEP_HUMAN Bifunctional glutamate/proline--tRNA ligase OS=Homo sapiens OX=9606 GN=EPRS PE=1 SV=5	170.59	47452000	46084000	28089000	47737000	30214000	27740000	26359000	33873000		0.0442047				42340500	29546500		0.697831	-0.519051	0.0442047
Q9Y2L1	Q9Y2L1	Exosome complex exonuclease RRP44	DIS3	sp|Q9Y2L1|RRP44_HUMAN Exosome complex exonuclease RRP44 OS=Homo sapiens OX=9606 GN=DIS3 PE=1 SV=2	109	16535000	14033000	12812000	16540000	10794000	9962800	10039000	11004000		0.00342305				14980000	10449950		0.697593	-0.519542	0.00342305
P49368	P49368	T-complex protein 1 subunit gamma	CCT3	sp|P49368|TCPG_HUMAN T-complex protein 1 subunit gamma OS=Homo sapiens OX=9606 GN=CCT3 PE=1 SV=4	60.533	173620000	200110000	113350000	183590000	116100000	111100000	101530000	139000000		0.048263				167667500	116932500		0.697407	-0.519927	0.048263
Q14152	Q14152	Eukaryotic translation initiation factor 3 subunit A	EIF3A	sp|Q14152|EIF3A_HUMAN Eukaryotic translation initiation factor 3 subunit A OS=Homo sapiens OX=9606 GN=EIF3A PE=1 SV=1	166.57	102140000	106900000	52870000	100400000	57848000	54884000	67642000	72126000		0.0841745				90577500	63125000		0.696917	-0.520941	0.0841745
Q96IZ6	Q96IZ6	Methyltransferase-like protein 2A	METTL2A	sp|Q96IZ6|MET2A_HUMAN Methyltransferase-like protein 2A OS=Homo sapiens OX=9606 GN=METTL2A PE=1 SV=5	43.537	10197000	8233500	7879900	9417600	6067800	6137100	5062100	7609300		0.0110689				8932000	6219075		0.696269	-0.522283	0.0110689
P31947	P31947	14-3-3 protein sigma	SFN	sp|P31947|1433S_HUMAN 14-3-3 protein sigma OS=Homo sapiens OX=9606 GN=SFN PE=1 SV=1	27.774	1e-08	22449000	6486500	11143000	7490100	5427600	7300400	7666400		0.545537				1.00196e+07	6971125		0.695747	-0.523365	0.545537
O00231	O00231	26S proteasome non-ATPase regulatory subunit 11	PSMD11	sp|O00231|PSD11_HUMAN 26S proteasome non-ATPase regulatory subunit 11 OS=Homo sapiens OX=9606 GN=PSMD11 PE=1 SV=3	47.463	3843200	4736900	3538700	4512600	2857000	2518700	2459200	3734100		0.020709				4157850	2892250		0.695612	-0.523645	0.020709
Q13435	Q13435	Splicing factor 3B subunit 2	SF3B2	sp|Q13435|SF3B2_HUMAN Splicing factor 3B subunit 2 OS=Homo sapiens OX=9606 GN=SF3B2 PE=1 SV=2	100.23	15933000	25025000	11120000	26011000	14734000	13509000	10316000	15747000		0.167934				19522250	13576500		0.695437	-0.524008	0.167934
P49585;Q9Y5K3	P49585;Q9Y5K3	Choline-phosphate cytidylyltransferase A;Choline-phosphate cytidylyltransferase B	PCYT1A;PCYT1B	sp|P49585|PCY1A_HUMAN Choline-phosphate cytidylyltransferase A OS=Homo sapiens OX=9606 GN=PCYT1A PE=1 SV=2;sp|Q9Y5K3|PCY1B_HUMAN Choline-phosphate cytidylyltransferase B OS=Homo sapiens OX=9606 GN=PCYT1B PE=1 SV=1	41.731	3177000	3574200	3060300	3786500	2566100	2450900	2022700	2413300		0.00241379				3399500	2363250		0.695176	-0.52455	0.00241379
P27695	P27695	DNA-(apurinic or apyrimidinic site) lyase;DNA-(apurinic or apyrimidinic site) lyase, mitochondrial	APEX1	sp|P27695|APEX1_HUMAN DNA-(apurinic or apyrimidinic site) lyase OS=Homo sapiens OX=9606 GN=APEX1 PE=1 SV=2	35.554	3150500	3438600	1641400	4115500	2013200	2272100	1762300	2529200		0.136276				3086500	2144200		0.694703	-0.525532	0.136276
P24666	P24666	Low molecular weight phosphotyrosine protein phosphatase	ACP1	sp|P24666|PPAC_HUMAN Low molecular weight phosphotyrosine protein phosphatase OS=Homo sapiens OX=9606 GN=ACP1 PE=1 SV=3	18.042	36388000	26602000	20672000	29406000	19008000	17408000	22465000	19614000		0.0452316				28267000	19623750		0.694228	-0.526518	0.0452316
P27816	P27816	Microtubule-associated protein 4	MAP4	sp|P27816|MAP4_HUMAN Microtubule-associated protein 4 OS=Homo sapiens OX=9606 GN=MAP4 PE=1 SV=3	121	58619000	59478000	36209000	59546000	34266000	33725000	35184000	45193000		0.0422041				53463000	37092000		0.693788	-0.527433	0.0422041
Q8TCS8	Q8TCS8	Polyribonucleotide nucleotidyltransferase 1, mitochondrial	PNPT1	sp|Q8TCS8|PNPT1_HUMAN Polyribonucleotide nucleotidyltransferase 1, mitochondrial OS=Homo sapiens OX=9606 GN=PNPT1 PE=1 SV=2	85.95	2191000	3339600	2066200	2036400	1716500	1555600	1759200	1636500		0.0570531				2408300	1666950		0.692169	-0.530804	0.0570531
Q6YN16	Q6YN16	Hydroxysteroid dehydrogenase-like protein 2	HSDL2	sp|Q6YN16|HSDL2_HUMAN Hydroxysteroid dehydrogenase-like protein 2 OS=Homo sapiens OX=9606 GN=HSDL2 PE=1 SV=1	45.394	24100000	17295000	12508000	16528000	14159000	10742000	11838000	11924000		0.0732295				17607750	12165750		0.690932	-0.533385	0.0732295
Q16543	Q16543	Hsp90 co-chaperone Cdc37;Hsp90 co-chaperone Cdc37, N-terminally processed	CDC37	sp|Q16543|CDC37_HUMAN Hsp90 co-chaperone Cdc37 OS=Homo sapiens OX=9606 GN=CDC37 PE=1 SV=1	44.468	14075000	9871400	4623500	14582000	7636500	3858100	8891300	9384800		0.249932				10787975	7442675		0.689905	-0.535531	0.249932
Q15691	Q15691	Microtubule-associated protein RP/EB family member 1	MAPRE1	sp|Q15691|MARE1_HUMAN Microtubule-associated protein RP/EB family member 1 OS=Homo sapiens OX=9606 GN=MAPRE1 PE=1 SV=3	29.999	975750	1197100	1469000	1460100	802360	1095100	814090	798300		0.028428				1.27549e+06	877462		0.687943	-0.539639	0.028428
P08238;Q58FF7;Q14568;Q58FF6	P08238	Heat shock protein HSP 90-beta	HSP90AB1	sp|P08238|HS90B_HUMAN Heat shock protein HSP 90-beta OS=Homo sapiens OX=9606 GN=HSP90AB1 PE=1 SV=4	83.263	284130000	339530000	179550000	279040000	200530000	153500000	167010000	222920000		0.0614677				270562500	185990000		0.68742	-0.540737	0.0614677
P61081	P61081	NEDD8-conjugating enzyme Ubc12	UBE2M	sp|P61081|UBC12_HUMAN NEDD8-conjugating enzyme Ubc12 OS=Homo sapiens OX=9606 GN=UBE2M PE=1 SV=1	20.9	26138000	26729000	11649000	23210000	16796000	14934000	11769000	16756000		0.113294				21931500	15063750		0.686855	-0.541924	0.113294
Q9Y696	Q9Y696	Chloride intracellular channel protein 4	CLIC4	sp|Q9Y696|CLIC4_HUMAN Chloride intracellular channel protein 4 OS=Homo sapiens OX=9606 GN=CLIC4 PE=1 SV=4	28.772	2643100	1911400	1266800	1884800	1809200	1e-08	1611400	1871400		0.294986				1926525	1.323e+06		0.686729	-0.542188	0.294986
P36871	P36871	Phosphoglucomutase-1	PGM1	sp|P36871|PGM1_HUMAN Phosphoglucomutase-1 OS=Homo sapiens OX=9606 GN=PGM1 PE=1 SV=3	61.448	1427300	1990100	1e-08	1798000	1306600	592070	750420	931240		0.423037				1.30385e+06	895082		0.686492	-0.542685	0.423037
P14868	P14868	Aspartate--tRNA ligase, cytoplasmic	DARS	sp|P14868|SYDC_HUMAN Aspartate--tRNA ligase, cytoplasmic OS=Homo sapiens OX=9606 GN=DARS PE=1 SV=2	57.136	7333000	10451000	5047000	6588600	3573200	4413100	4058200	8151300		0.186457				7354900	5048950		0.686474	-0.542722	0.186457
Q13263	Q13263	Transcription intermediary factor 1-beta	TRIM28	sp|Q13263|TIF1B_HUMAN Transcription intermediary factor 1-beta OS=Homo sapiens OX=9606 GN=TRIM28 PE=1 SV=5	88.549	195680000	198090000	131210000	197130000	138390000	111820000	111540000	133480000		0.0193641				180527500	123807500		0.68581	-0.54412	0.0193641
Q9Y5K6	Q9Y5K6	CD2-associated protein	CD2AP	sp|Q9Y5K6|CD2AP_HUMAN CD2-associated protein OS=Homo sapiens OX=9606 GN=CD2AP PE=1 SV=1	71.45	5314400	8016600	5448800	6274400	3656600	3724900	4879900	4920600		0.0328793				6263550	4295500		0.685793	-0.544154	0.0328793
P62826	P62826	GTP-binding nuclear protein Ran	RAN	sp|P62826|RAN_HUMAN GTP-binding nuclear protein Ran OS=Homo sapiens OX=9606 GN=RAN PE=1 SV=3	24.423	283690000	263610000	131890000	224260000	164800000	129220000	150750000	174790000		0.0895528				225862500	154890000		0.685771	-0.544201	0.0895528
Q96C19	Q96C19	EF-hand domain-containing protein D2	EFHD2	sp|Q96C19|EFHD2_HUMAN EF-hand domain-containing protein D2 OS=Homo sapiens OX=9606 GN=EFHD2 PE=1 SV=1	26.697	9435200	5427600	8548100	10243000	3506100	8327400	6587000	4625800		0.127295				8413475	5761575		0.684803	-0.546239	0.127295
Q96BR5	Q96BR5	Cytochrome c oxidase assembly factor 7	COA7	sp|Q96BR5|COA7_HUMAN Cytochrome c oxidase assembly factor 7 OS=Homo sapiens OX=9606 GN=COA7 PE=1 SV=2	25.709	2176200	1874700	2018000	1448700	1078300	1146100	1969000	953600		0.0776381				1879400	1286750		0.68466	-0.54654	0.0776381
P61011	P61011	Signal recognition particle 54 kDa protein	SRP54	sp|P61011|SRP54_HUMAN Signal recognition particle 54 kDa protein OS=Homo sapiens OX=9606 GN=SRP54 PE=1 SV=1	55.704	8206300	9036000	2651300	10344000	5892000	5367100	4384900	5005500		0.213679				7559400	5162375		0.682908	-0.550237	0.213679
P05198	P05198	Eukaryotic translation initiation factor 2 subunit 1	EIF2S1	sp|P05198|IF2A_HUMAN Eukaryotic translation initiation factor 2 subunit 1 OS=Homo sapiens OX=9606 GN=EIF2S1 PE=1 SV=3	36.112	9763700	8519100	8056800	10824000	6149600	4900500	7000900	7325600		0.0118877				9290900	6344150		0.682835	-0.550391	0.0118877
Q8N954	Q8N954	G patch domain-containing protein 11	GPATCH11	sp|Q8N954|GPT11_HUMAN G patch domain-containing protein 11 OS=Homo sapiens OX=9606 GN=GPATCH11 PE=1 SV=4	33.277	3273800	3059500	1931900	3348600	2334300	1298800	2114500	2179400		0.0622949				2903450	1981750		0.68255	-0.550993	0.0622949
Q15084	Q15084	Protein disulfide-isomerase A6	PDIA6	sp|Q15084|PDIA6_HUMAN Protein disulfide-isomerase A6 OS=Homo sapiens OX=9606 GN=PDIA6 PE=1 SV=1	48.121	133920000	92970000	55427000	84899000	58952000	60807000	65533000	65306000		0.12342				91804000	62649500		0.682427	-0.551254	0.12342
Q15020	Q15020	Squamous cell carcinoma antigen recognized by T-cells 3	SART3	sp|Q15020|SART3_HUMAN Squamous cell carcinoma antigen recognized by T-cells 3 OS=Homo sapiens OX=9606 GN=SART3 PE=1 SV=1	109.93	3000200	3725000	2601900	3347100	2562500	1773100	2500300	1812800		0.0202737				3168550	2162175		0.682386	-0.551339	0.0202737
Q96SZ5	Q96SZ5	2-aminoethanethiol dioxygenase	ADO	sp|Q96SZ5|AEDO_HUMAN 2-aminoethanethiol dioxygenase OS=Homo sapiens OX=9606 GN=ADO PE=1 SV=2	29.751	1863900	2479900	2015000	1705900	1205300	1683000	1660500	951000		0.0396503				2016175	1374950		0.68196	-0.552242	0.0396503
P40926	P40926	Malate dehydrogenase, mitochondrial	MDH2	sp|P40926|MDHM_HUMAN Malate dehydrogenase, mitochondrial OS=Homo sapiens OX=9606 GN=MDH2 PE=1 SV=3	35.503	103830000	117960000	71805000	112470000	65037000	67521000	67667000	76605000		0.0228162				101516250	69207500		0.681738	-0.55271	0.0228162
Q9BR76	Q9BR76	Coronin-1B	CORO1B	sp|Q9BR76|COR1B_HUMAN Coronin-1B OS=Homo sapiens OX=9606 GN=CORO1B PE=1 SV=1	54.234	9585100	9102200	3957200	7784500	4628200	4412300	5836600	5816100		0.117008				7607250	5173300		0.680049	-0.55629	0.117008
O75369	O75369	Filamin-B	FLNB	sp|O75369|FLNB_HUMAN Filamin-B OS=Homo sapiens OX=9606 GN=FLNB PE=1 SV=2	278.16	27083000	21479000	12456000	21292000	13553000	12387000	15480000	14498000		0.0769099				20577500	13979500		0.679359	-0.557755	0.0769099
Q15813	Q15813	Tubulin-specific chaperone E	TBCE	sp|Q15813|TBCE_HUMAN Tubulin-specific chaperone E OS=Homo sapiens OX=9606 GN=TBCE PE=1 SV=1	59.345	3893600	4491200	3137600	4946200	2791800	2531700	3377300	2485300		0.0243215				4117150	2796525		0.679238	-0.558011	0.0243215
P62942;A0A087WV48;Q5VVH2	P62942;A0A087WV48	Peptidyl-prolyl cis-trans isomerase FKBP1A	FKBP1A	sp|P62942|FKB1A_HUMAN Peptidyl-prolyl cis-trans isomerase FKBP1A OS=Homo sapiens OX=9606 GN=FKBP1A PE=1 SV=2;tr|A0A087WV48|A0A087WV48_HUMAN Uncharacterized protein OS=Homo sapiens OX=9606 PE=4 SV=1	11.951	85468000	62338000	52960000	76425000	48266000	50642000	36138000	53231000		0.0344762				69297750	47069250		0.679232	-0.558024	0.0344762
Q9H4M9	Q9H4M9	EH domain-containing protein 1	EHD1	sp|Q9H4M9|EHD1_HUMAN EH domain-containing protein 1 OS=Homo sapiens OX=9606 GN=EHD1 PE=1 SV=2	60.626	14905000	12864000	7478500	11751000	6567000	9645100	8483800	7224800		0.0695164				11749625	7980175		0.679186	-0.558122	0.0695164
Q9NX63	Q9NX63	MICOS complex subunit MIC19	CHCHD3	sp|Q9NX63|MIC19_HUMAN MICOS complex subunit MIC19 OS=Homo sapiens OX=9606 GN=CHCHD3 PE=1 SV=1	26.152	2017300	1899400	1534600	1238700	1340200	1137100	1453800	610740		0.0821697				1672500	1135460		0.6789	-0.558729	0.0821697
P78406	P78406	mRNA export factor	RAE1	sp|P78406|RAE1L_HUMAN mRNA export factor OS=Homo sapiens OX=9606 GN=RAE1 PE=1 SV=1	40.968	7634200	8892000	3627800	7541400	3821800	4823800	3872200	6282100		0.13248				6923850	4699975		0.678809	-0.558921	0.13248
O43768	O43768	Alpha-endosulfine	ENSA	sp|O43768|ENSA_HUMAN Alpha-endosulfine OS=Homo sapiens OX=9606 GN=ENSA PE=1 SV=1	13.389	3030700	1e-08	2620900	3153900	1746800	2063400	2160900	1e-08		0.460211				2.20138e+06	1.49278e+06		0.67811	-0.560408	0.460211
P19623	P19623	Spermidine synthase	SRM	sp|P19623|SPEE_HUMAN Spermidine synthase OS=Homo sapiens OX=9606 GN=SRM PE=1 SV=1	33.824	21956000	22769000	11287000	18497000	13166000	13147000	11342000	12870000		0.0644709				18627250	12631250		0.678106	-0.560417	0.0644709
Q15437	Q15437	Protein transport protein Sec23B	SEC23B	sp|Q15437|SC23B_HUMAN Protein transport protein Sec23B OS=Homo sapiens OX=9606 GN=SEC23B PE=1 SV=2	86.478	5556200	5414700	3374600	5581300	2385400	3664300	3956900	3500900		0.0454545				4981700	3376875		0.677856	-0.560949	0.0454545
Q9Y6E2	Q9Y6E2	Basic leucine zipper and W2 domain-containing protein 2	BZW2	sp|Q9Y6E2|BZW2_HUMAN Basic leucine zipper and W2 domain-containing protein 2 OS=Homo sapiens OX=9606 GN=BZW2 PE=1 SV=1	48.162	2414200	1719000	1165900	2430500	1245700	1501500	1168600	1322400		0.0935729				1932400	1309550		0.677681	-0.561323	0.0935729
Q9NSD9	Q9NSD9	Phenylalanine--tRNA ligase beta subunit	FARSB	sp|Q9NSD9|SYFB_HUMAN Phenylalanine--tRNA ligase beta subunit OS=Homo sapiens OX=9606 GN=FARSB PE=1 SV=3	66.115	63369000	51740000	41469000	65041000	35843000	35335000	38342000	40584000		0.0193045				55404750	37526000		0.677307	-0.562119	0.0193045
Q07065	Q07065	Cytoskeleton-associated protein 4	CKAP4	sp|Q07065|CKAP4_HUMAN Cytoskeleton-associated protein 4 OS=Homo sapiens OX=9606 GN=CKAP4 PE=1 SV=2	66.022	6562900	7164900	3566600	6557400	3933300	3648500	4105100	4439100		0.0584424				5962950	4031500		0.676092	-0.56471	0.0584424
Q99613;B5ME19	Q99613;B5ME19	Eukaryotic translation initiation factor 3 subunit C;Eukaryotic translation initiation factor 3 subunit C-like protein	EIF3C;EIF3CL	sp|Q99613|EIF3C_HUMAN Eukaryotic translation initiation factor 3 subunit C OS=Homo sapiens OX=9606 GN=EIF3C PE=1 SV=1;sp|B5ME19|EIFCL_HUMAN Eukaryotic translation initiation factor 3 subunit C-like protein OS=Homo sapiens OX=9606 GN=EIF3CL PE=3 SV=1	105.34	43746000	45112000	29435000	39150000	28023000	19888000	26899000	31516000		0.0249654				39360750	26581500		0.67533	-0.566335	0.0249654
Q13185;P83916	Q13185	Chromobox protein homolog 3	CBX3	sp|Q13185|CBX3_HUMAN Chromobox protein homolog 3 OS=Homo sapiens OX=9606 GN=CBX3 PE=1 SV=4	20.811	37977000	48506000	36224000	45859000	32719000	23324000	31417000	26223000		0.0100786				42141500	28420750		0.674412	-0.568297	0.0100786
Q99497	Q99497	Protein deglycase DJ-1	PARK7	sp|Q99497|PARK7_HUMAN Protein/nucleic acid deglycase DJ-1 OS=Homo sapiens OX=9606 GN=PARK7 PE=1 SV=2	19.891	100800000	107440000	57408000	98691000	54239000	51860000	66847000	72754000		0.0543432				91084750	61425000		0.674372	-0.568384	0.0543432
P30084	P30084	Enoyl-CoA hydratase, mitochondrial	ECHS1	sp|P30084|ECHM_HUMAN Enoyl-CoA hydratase, mitochondrial OS=Homo sapiens OX=9606 GN=ECHS1 PE=1 SV=4	31.387	2584100	1e-08	1e-08	2861200	1013300	1e-08	943770	1714000		0.625647				1.36133e+06	917768		0.674172	-0.568811	0.625647
P24928	P24928	DNA-directed RNA polymerase II subunit RPB1	POLR2A	sp|P24928|RPB1_HUMAN DNA-directed RNA polymerase II subunit RPB1 OS=Homo sapiens OX=9606 GN=POLR2A PE=1 SV=2	217.17	1e-08	3945500	2533600	3710200	1698800	1598100	1894900	1672400		0.394126				2.54733e+06	1716050		0.673667	-0.569891	0.394126
Q9Y2Z0	Q9Y2Z0	Suppressor of G2 allele of SKP1 homolog	SUGT1	sp|Q9Y2Z0|SGT1_HUMAN Protein SGT1 homolog OS=Homo sapiens OX=9606 GN=SUGT1 PE=1 SV=3	41.024	8799900	2184500	6894400	4657400	3148700	2651300	4812900	4561700		0.272194				5634050	3793650		0.673343	-0.570586	0.272194
Q13148	Q13148	TAR DNA-binding protein 43	TARDBP	sp|Q13148|TADBP_HUMAN TAR DNA-binding protein 43 OS=Homo sapiens OX=9606 GN=TARDBP PE=1 SV=1	44.739	10597000	11417000	4608400	9263800	4650500	5205100	4543600	9757800		0.186637				8971550	6039250		0.673156	-0.570988	0.186637
P35222	P35222	Catenin beta-1	CTNNB1	sp|P35222|CTNB1_HUMAN Catenin beta-1 OS=Homo sapiens OX=9606 GN=CTNNB1 PE=1 SV=1	85.496	979890	1416400	829320	1248400	772250	768620	694630	766290		0.0326381				1.1185e+06	750448		0.670939	-0.575745	0.0326381
P35244	P35244	Replication protein A 14 kDa subunit	RPA3	sp|P35244|RFA3_HUMAN Replication protein A 14 kDa subunit OS=Homo sapiens OX=9606 GN=RPA3 PE=1 SV=1	13.569	7729500	4665200	2826100	4861500	2649600	2761000	3760100	4297200		0.179389				5020575	3366975		0.670635	-0.5764	0.179389
Q9NQP4	Q9NQP4	Prefoldin subunit 4	PFDN4	sp|Q9NQP4|PFD4_HUMAN Prefoldin subunit 4 OS=Homo sapiens OX=9606 GN=PFDN4 PE=1 SV=1	15.314	3047800	3184100	2800700	2216300	3079400	1e-08	2359300	2104300		0.231094				2812225	1.88575e+06		0.670554	-0.576574	0.231094
Q15008	Q15008	26S proteasome non-ATPase regulatory subunit 6	PSMD6	sp|Q15008|PSMD6_HUMAN 26S proteasome non-ATPase regulatory subunit 6 OS=Homo sapiens OX=9606 GN=PSMD6 PE=1 SV=1	45.531	24673000	16934000	13399000	12420000	9128500	6642600	11666000	17739000		0.179364				16856500	11294025		0.67001	-0.577745	0.179364
Q9H4A4	Q9H4A4	Aminopeptidase B	RNPEP	sp|Q9H4A4|AMPB_HUMAN Aminopeptidase B OS=Homo sapiens OX=9606 GN=RNPEP PE=1 SV=2	72.595	2624200	3825000	4117100	4265000	2782400	1912700	2520100	2705500		0.0268831				3707825	2480175		0.668903	-0.580131	0.0268831
Q99816	Q99816	Tumor susceptibility gene 101 protein	TSG101	sp|Q99816|TS101_HUMAN Tumor susceptibility gene 101 protein OS=Homo sapiens OX=9606 GN=TSG101 PE=1 SV=2	43.944	8745600	7558200	3640000	8075300	3842000	4512900	4785900	5600500		0.102328				7004775	4685325		0.668876	-0.58019	0.102328
O60506;O43390	O60506;O43390	Heterogeneous nuclear ribonucleoprotein Q;Heterogeneous nuclear ribonucleoprotein R	SYNCRIP;HNRNPR	sp|O60506|HNRPQ_HUMAN Heterogeneous nuclear ribonucleoprotein Q OS=Homo sapiens OX=9606 GN=SYNCRIP PE=1 SV=2;sp|O43390|HNRPR_HUMAN Heterogeneous nuclear ribonucleoprotein R OS=Homo sapiens OX=9606 GN=HNRNPR PE=1 SV=1	69.602	7314900	8337800	3533900	8746000	4604000	4846900	3076100	6139400		0.135614				6983150	4666600		0.668266	-0.581506	0.135614
P36543	P36543	V-type proton ATPase subunit E 1	ATP6V1E1	sp|P36543|VATE1_HUMAN V-type proton ATPase subunit E 1 OS=Homo sapiens OX=9606 GN=ATP6V1E1 PE=1 SV=1	26.145	9757300	7349600	5304600	7365700	3688300	5429100	5419800	5341000		0.0490694				7444300	4969550		0.667564	-0.583021	0.0490694
P55072	P55072	Transitional endoplasmic reticulum ATPase	VCP	sp|P55072|TERA_HUMAN Transitional endoplasmic reticulum ATPase OS=Homo sapiens OX=9606 GN=VCP PE=1 SV=4	89.321	70250000	65160000	36396000	50524000	35875000	34461000	35900000	42177000		0.0563473				55582500	37103250		0.667535	-0.583085	0.0563473
Q8NBK3	Q8NBK3	Sulfatase-modifying factor 1	SUMF1	sp|Q8NBK3|SUMF1_HUMAN Formylglycine-generating enzyme OS=Homo sapiens OX=9606 GN=SUMF1 PE=1 SV=3	40.556	2037300	1919000	924220	1551600	604950	1510500	959490	1214700		0.140586				1608030	1072410		0.666909	-0.584438	0.140586
P30044	P30044	Peroxiredoxin-5, mitochondrial	PRDX5	sp|P30044|PRDX5_HUMAN Peroxiredoxin-5, mitochondrial OS=Homo sapiens OX=9606 GN=PRDX5 PE=1 SV=4	22.086	4052300	4276400	1500100	3714400	1807400	2098700	2284500	2837700		0.145485				3385800	2257075		0.66663	-0.585042	0.145485
P55060	P55060	Exportin-2	CSE1L	sp|P55060|XPO2_HUMAN Exportin-2 OS=Homo sapiens OX=9606 GN=CSE1L PE=1 SV=3	110.42	29526000	25782000	17117000	26719000	18305000	17606000	15058000	15098000		0.0257399				24786000	16516750		0.666374	-0.585596	0.0257399
Q13616	Q13616	Cullin-1	CUL1	sp|Q13616|CUL1_HUMAN Cullin-1 OS=Homo sapiens OX=9606 GN=CUL1 PE=1 SV=2	89.677	4888000	3270700	2545700	3546900	2400000	2359400	2093700	2629200		0.0550459				3562825	2370575		0.665364	-0.587785	0.0550459
Q96QK1	Q96QK1	Vacuolar protein sorting-associated protein 35	VPS35	sp|Q96QK1|VPS35_HUMAN Vacuolar protein sorting-associated protein 35 OS=Homo sapiens OX=9606 GN=VPS35 PE=1 SV=2	91.706	11474000	12229000	14712000	10428000	7993000	5366300	10597000	8527600		0.0273605				12210750	8120975		0.665068	-0.588427	0.0273605
O95372	O95372	Acyl-protein thioesterase 2	LYPLA2	sp|O95372|LYPA2_HUMAN Acyl-protein thioesterase 2 OS=Homo sapiens OX=9606 GN=LYPLA2 PE=1 SV=1	24.737	17185000	14544000	12565000	14805000	10315000	7070500	13067000	8824600		0.0203328				14774750	9819275		0.664598	-0.589445	0.0203328
P00390	P00390	Glutathione reductase, mitochondrial	GSR	sp|P00390|GSHR_HUMAN Glutathione reductase, mitochondrial OS=Homo sapiens OX=9606 GN=GSR PE=1 SV=2	56.256	54930000	32700000	26952000	38500000	15996000	20313000	34812000	30577000		0.135515				38270500	25424500		0.664337	-0.590013	0.135515
Q8IUZ0	Q8IUZ0	Leucine-rich repeat-containing protein 49	LRRC49	sp|Q8IUZ0|LRC49_HUMAN Leucine-rich repeat-containing protein 49 OS=Homo sapiens OX=9606 GN=LRRC49 PE=2 SV=2	78.893	1e-08	1934200	1e-08	1e-08	414830	421020	1e-08	448920		0.75421				483550	321193		0.664238	-0.590227	0.75421
P62913	P62913	60S ribosomal protein L11	RPL11	sp|P62913|RL11_HUMAN 60S ribosomal protein L11 OS=Homo sapiens OX=9606 GN=RPL11 PE=1 SV=2	20.252	247360000	242760000	134430000	201160000	149540000	102360000	140810000	155520000		0.0523934				206427500	137057500		0.66395	-0.590854	0.0523934
Q9BTV4	Q9BTV4	Transmembrane protein 43	TMEM43	sp|Q9BTV4|TMM43_HUMAN Transmembrane protein 43 OS=Homo sapiens OX=9606 GN=TMEM43 PE=1 SV=1	44.875	1074200	643140	495520	613410	570330	449350	436270	414980		0.118898				706568	467732		0.661979	-0.595144	0.118898
O95340	O95340	Bifunctional 3-phosphoadenosine 5-phosphosulfate synthase 2;Sulfate adenylyltransferase;Adenylyl-sulfate kinase	PAPSS2	sp|O95340|PAPS2_HUMAN Bifunctional 3-phosphoadenosine 5-phosphosulfate synthase 2 OS=Homo sapiens OX=9606 GN=PAPSS2 PE=1 SV=2	69.5	4789100	4524700	1364100	5636400	2136800	1942900	3002000	3689400		0.222706				4078575	2692775		0.660224	-0.598971	0.222706
O15020	O15020	Spectrin beta chain, non-erythrocytic 2	SPTBN2	sp|O15020|SPTN2_HUMAN Spectrin beta chain, non-erythrocytic 2 OS=Homo sapiens OX=9606 GN=SPTBN2 PE=1 SV=3	271.32	2884100	2195600	1679200	2960600	1951500	1e-08	2228800	2227400		0.228659				2429875	1.60193e+06		0.659262	-0.601075	0.228659
P53992	P53992	Protein transport protein Sec24C	SEC24C	sp|P53992|SC24C_HUMAN Protein transport protein Sec24C OS=Homo sapiens OX=9606 GN=SEC24C PE=1 SV=3	118.32	9032800	5678000	4687200	6153300	4644800	3081800	3699600	5380900		0.0852945				6387825	4201775		0.657779	-0.604326	0.0852945
P36969	P36969	Phospholipid hydroperoxide glutathione peroxidase, mitochondrial	GPX4	sp|P36969|GPX4_HUMAN Phospholipid hydroperoxide glutathione peroxidase OS=Homo sapiens OX=9606 GN=GPX4 PE=1 SV=3	22.174	2204800	1924600	1571000	2043000	1688900	1e-08	1611900	1780900		0.186015				1935850	1.27043e+06		0.656262	-0.607656	0.186015
P55036;A2A3N6	P55036;A2A3N6	26S proteasome non-ATPase regulatory subunit 4;Putative PIP5K1A and PSMD4-like protein	PSMD4;PIPSL	sp|P55036|PSMD4_HUMAN 26S proteasome non-ATPase regulatory subunit 4 OS=Homo sapiens OX=9606 GN=PSMD4 PE=1 SV=1;sp|A2A3N6|PIPSL_HUMAN Putative PIP5K1A and PSMD4-like protein OS=Homo sapiens OX=9606 GN=PIPSL PE=5 SV=1	40.736	5108400	2966800	2071700	3206300	2853600	1803500	2101500	1995200		0.141193				3338300	2188450		0.655558	-0.609204	0.141193
Q13561	Q13561	Dynactin subunit 2	DCTN2	sp|Q13561|DCTN2_HUMAN Dynactin subunit 2 OS=Homo sapiens OX=9606 GN=DCTN2 PE=1 SV=4	44.23	3503700	5254600	795040	1281100	1672400	1302000	906650	3216200		0.447695				2708610	1.77431e+06		0.655064	-0.610293	0.447695
P07195	P07195	L-lactate dehydrogenase B chain	LDHB	sp|P07195|LDHB_HUMAN L-lactate dehydrogenase B chain OS=Homo sapiens OX=9606 GN=LDHB PE=1 SV=2	36.638	149140000	121510000	65226000	130020000	68806000	54531000	114570000	66960000		0.12149				116474000	76216750		0.654367	-0.611828	0.12149
Q96S19	Q96S19	UPF0585 protein C16orf13	C16orf13	sp|Q96S19|MTL26_HUMAN Methyltransferase-like 26 OS=Homo sapiens OX=9606 GN=METTL26 PE=1 SV=2	22.578	25536000	32089000	20873000	29331000	18478000	16591000	15394000	20001000		0.012178				26957250	17616000		0.653479	-0.613787	0.012178
P49327	P49327	Fatty acid synthase;[Acyl-carrier-protein] S-acetyltransferase;[Acyl-carrier-protein] S-malonyltransferase;3-oxoacyl-[acyl-carrier-protein] synthase;3-oxoacyl-[acyl-carrier-protein] reductase;3-hydroxyacyl-[acyl-carrier-protein] dehydratase;Enoyl-[acyl-carrier-protein] reductase;Oleoyl-[acyl-carrier-protein] hydrolase	FASN	sp|P49327|FAS_HUMAN Fatty acid synthase OS=Homo sapiens OX=9606 GN=FASN PE=1 SV=3	273.42	205050000	187230000	105810000	195220000	110260000	106910000	111020000	124620000		0.040703				173327500	113202500		0.653113	-0.614595	0.040703
Q9H9H4	Q9H9H4	Vacuolar protein sorting-associated protein 37B	VPS37B	sp|Q9H9H4|VP37B_HUMAN Vacuolar protein sorting-associated protein 37B OS=Homo sapiens OX=9606 GN=VPS37B PE=1 SV=1	31.307	9549000	6031100	2896000	4763800	3020400	2548200	5392100	4208900		0.238312				5809975	3792400		0.652739	-0.615421	0.238312
P24534	P24534	Elongation factor 1-beta	EEF1B2	sp|P24534|EF1B_HUMAN Elongation factor 1-beta OS=Homo sapiens OX=9606 GN=EEF1B2 PE=1 SV=3	24.763	14497000	17686000	8272200	24613000	10033000	7039400	14695000	10681000		0.182				16267050	10612100		0.652368	-0.616242	0.182
Q15393	Q15393	Splicing factor 3B subunit 3	SF3B3	sp|Q15393|SF3B3_HUMAN Splicing factor 3B subunit 3 OS=Homo sapiens OX=9606 GN=SF3B3 PE=1 SV=4	135.58	20830000	40529000	16164000	36909000	19132000	15231000	12288000	27837000		0.195195				28608000	18622000		0.650937	-0.619411	0.195195
Q14C86	Q14C86	GTPase-activating protein and VPS9 domain-containing protein 1	GAPVD1	sp|Q14C86|GAPD1_HUMAN GTPase-activating protein and VPS9 domain-containing protein 1 OS=Homo sapiens OX=9606 GN=GAPVD1 PE=1 SV=2	164.98	8324100	7151400	6859600	7088800	6087900	3652500	4719400	4678200		0.00509615				7355975	4784500		0.650424	-0.620548	0.00509615
Q05682	Q05682	Caldesmon	CALD1	sp|Q05682|CALD1_HUMAN Caldesmon OS=Homo sapiens OX=9606 GN=CALD1 PE=1 SV=3	93.23	3619200	2648900	1e-08	1591000	1516600	1e-08	1702800	1866400		0.463701				1.96478e+06	1.27145e+06		0.647122	-0.627889	0.463701
O43837	O43837	Isocitrate dehydrogenase [NAD] subunit beta, mitochondrial	IDH3B	sp|O43837|IDH3B_HUMAN Isocitrate dehydrogenase [NAD] subunit beta, mitochondrial OS=Homo sapiens OX=9606 GN=IDH3B PE=1 SV=2	42.183	95461000	94580000	58400000	91864000	53760000	50404000	53130000	62898000		0.0181653				85076250	55048000		0.647043	-0.628066	0.0181653
Q14195	Q14195	Dihydropyrimidinase-related protein 3	DPYSL3	sp|Q14195|DPYL3_HUMAN Dihydropyrimidinase-related protein 3 OS=Homo sapiens OX=9606 GN=DPYSL3 PE=1 SV=1	61.963	3384000	3417300	6288000	3941700	2120200	2987200	2832700	3078900		0.0826149				4257750	2754750		0.646997	-0.62817	0.0826149
Q01469	Q01469	Fatty acid-binding protein, epidermal	FABP5	sp|Q01469|FABP5_HUMAN Fatty acid-binding protein 5 OS=Homo sapiens OX=9606 GN=FABP5 PE=1 SV=3	15.164	3611700	8346400	2637800	5315700	2000300	2291000	4061500	4516400		0.255484				4977900	3217300		0.646317	-0.629687	0.255484
Q9UL15	Q9UL15	BAG family molecular chaperone regulator 5	BAG5	sp|Q9UL15|BAG5_HUMAN BAG family molecular chaperone regulator 5 OS=Homo sapiens OX=9606 GN=BAG5 PE=1 SV=1	51.199	1679700	1504600	807560	1139400	721340	899330	758070	934080		0.0645872				1282815	828205		0.645615	-0.631253	0.0645872
P35080	P35080	Profilin-2	PFN2	sp|P35080|PROF2_HUMAN Profilin-2 OS=Homo sapiens OX=9606 GN=PFN2 PE=1 SV=3	15.046	86878000	87427000	45327000	80496000	43201000	49553000	47857000	53018000		0.0405396				75032000	48407250		0.645155	-0.632283	0.0405396
P29350	P29350	Tyrosine-protein phosphatase non-receptor type 6	PTPN6	sp|P29350|PTN6_HUMAN Tyrosine-protein phosphatase non-receptor type 6 OS=Homo sapiens OX=9606 GN=PTPN6 PE=1 SV=1	67.56	754430	1006100	507970	786140	444550	437850	555890	531600		0.0434131				763660	492472		0.644885	-0.632887	0.0434131
P22102	P22102	Trifunctional purine biosynthetic protein adenosine-3;Phosphoribosylamine--glycine ligase;Phosphoribosylformylglycinamidine cyclo-ligase;Phosphoribosylglycinamide formyltransferase	GART	sp|P22102|PUR2_HUMAN Trifunctional purine biosynthetic protein adenosine-3 OS=Homo sapiens OX=9606 GN=GART PE=1 SV=1	107.77	79912000	73976000	42694000	63017000	46190000	39864000	45233000	35870000		0.0352266				64899750	41789250		0.643905	-0.635081	0.0352266
P42574	P42574	Caspase-3;Caspase-3 subunit p17;Caspase-3 subunit p12	CASP3	sp|P42574|CASP3_HUMAN Caspase-3 OS=Homo sapiens OX=9606 GN=CASP3 PE=1 SV=2	31.608	4641200	4958800	2516300	4196200	1702600	2034300	2649300	4090700		0.102592				4078125	2619225		0.642262	-0.638766	0.102592
P09874	P09874	Poly [ADP-ribose] polymerase 1	PARP1	sp|P09874|PARP1_HUMAN Poly [ADP-ribose] polymerase 1 OS=Homo sapiens OX=9606 GN=PARP1 PE=1 SV=4	113.08	60145000	68989000	40518000	58656000	38261000	32590000	40543000	34860000		0.0165329				57077000	36563500		0.6406	-0.642505	0.0165329
P10768	P10768	S-formylglutathione hydrolase	ESD	sp|P10768|ESTD_HUMAN S-formylglutathione hydrolase OS=Homo sapiens OX=9606 GN=ESD PE=1 SV=2	31.462	3552900	3604400	1942600	3852100	2166100	1986400	2037100	2085100		0.0371562				3238000	2068675		0.638874	-0.646396	0.0371562
Q9Y230	Q9Y230	RuvB-like 2	RUVBL2	sp|Q9Y230|RUVB2_HUMAN RuvB-like 2 OS=Homo sapiens OX=9606 GN=RUVBL2 PE=1 SV=3	51.156	32263000	23021000	15649000	32291000	18076000	17275000	14701000	15851000		0.0630217				25806000	16475750		0.638446	-0.647362	0.0630217
Q9BRF8	Q9BRF8	Serine/threonine-protein phosphatase CPPED1	CPPED1	sp|Q9BRF8|CPPED_HUMAN Serine/threonine-protein phosphatase CPPED1 OS=Homo sapiens OX=9606 GN=CPPED1 PE=1 SV=3	35.548	8147200	6259500	5045700	9710100	4085000	4302400	4883600	5346000		0.0484482				7290625	4654250		0.638388	-0.647494	0.0484482
P30041	P30041	Peroxiredoxin-6	PRDX6	sp|P30041|PRDX6_HUMAN Peroxiredoxin-6 OS=Homo sapiens OX=9606 GN=PRDX6 PE=1 SV=3	25.035	88304000	96139000	55147000	77649000	38977000	43556000	55782000	64138000		0.0351064				79309750	50613250		0.638172	-0.647983	0.0351064
P00558;P07205	P00558	Phosphoglycerate kinase 1	PGK1	sp|P00558|PGK1_HUMAN Phosphoglycerate kinase 1 OS=Homo sapiens OX=9606 GN=PGK1 PE=1 SV=3	44.614	268290000	246500000	109660000	223990000	143660000	108790000	125360000	162420000		0.0835675				212110000	135057500		0.636733	-0.651239	0.0835675
P50552	P50552	Vasodilator-stimulated phosphoprotein	VASP	sp|P50552|VASP_HUMAN Vasodilator-stimulated phosphoprotein OS=Homo sapiens OX=9606 GN=VASP PE=1 SV=3	39.829	7655200	7526800	2394800	3628900	2441700	3078400	3773400	4204600		0.218078				5301425	3374525		0.636532	-0.651696	0.218078
Q92974	Q92974	Rho guanine nucleotide exchange factor 2	ARHGEF2	sp|Q92974|ARHG2_HUMAN Rho guanine nucleotide exchange factor 2 OS=Homo sapiens OX=9606 GN=ARHGEF2 PE=1 SV=4	111.54	23480000	24848000	15851000	26074000	14365000	14545000	12876000	15604000		0.0132847				22563250	14347500		0.635879	-0.653176	0.0132847
P22234	P22234	Multifunctional protein ADE2;Phosphoribosylaminoimidazole-succinocarboxamide synthase;Phosphoribosylaminoimidazole carboxylase	PAICS	sp|P22234|PUR6_HUMAN Multifunctional protein ADE2 OS=Homo sapiens OX=9606 GN=PAICS PE=1 SV=3	47.079	64527000	52575000	34909000	52064000	32532000	24654000	36833000	35222000		0.0308837				51018750	32310250		0.633301	-0.659036	0.0308837
Q9NQT5	Q9NQT5	Exosome complex component RRP40	EXOSC3	sp|Q9NQT5|EXOS3_HUMAN Exosome complex component RRP40 OS=Homo sapiens OX=9606 GN=EXOSC3 PE=1 SV=3	29.572	12021000	15388000	11445000	14152000	8218500	6095800	9042500	10131000		0.00809567				13251500	8371950		0.631774	-0.66252	0.00809567
P16949	P16949	Stathmin	STMN1	sp|P16949|STMN1_HUMAN Stathmin OS=Homo sapiens OX=9606 GN=STMN1 PE=1 SV=3	17.302	97471000	78119000	54053000	87239000	47954000	49339000	48023000	54758000		0.0210508				79220500	50018500		0.631383	-0.663412	0.0210508
P07900	P07900	Heat shock protein HSP 90-alpha	HSP90AA1	sp|P07900|HS90A_HUMAN Heat shock protein HSP 90-alpha OS=Homo sapiens OX=9606 GN=HSP90AA1 PE=1 SV=5	84.659	107010000	137000000	65482000	105190000	69217000	60446000	56087000	76055000		0.0470189				103670500	65451250		0.631339	-0.663513	0.0470189
P0C7P0	P0C7P0	CDGSH iron-sulfur domain-containing protein 3, mitochondrial	CISD3	sp|P0C7P0|CISD3_HUMAN CDGSH iron-sulfur domain-containing protein 3, mitochondrial OS=Homo sapiens OX=9606 GN=CISD3 PE=1 SV=1	14.215	5372600	2973000	2363100	4719400	2425700	2311300	1873100	3126200		0.108913				3857025	2434075		0.631076	-0.664115	0.108913
Q02790	Q02790	Peptidyl-prolyl cis-trans isomerase FKBP4;Peptidyl-prolyl cis-trans isomerase FKBP4, N-terminally processed	FKBP4	sp|Q02790|FKBP4_HUMAN Peptidyl-prolyl cis-trans isomerase FKBP4 OS=Homo sapiens OX=9606 GN=FKBP4 PE=1 SV=3	51.804	56891000	70689000	9381800	51507000	47716000	8748400	9841600	52443000		0.363374				47117200	29687250		0.630072	-0.66641	0.363374
O95487	O95487	Protein transport protein Sec24B	SEC24B	sp|O95487|SC24B_HUMAN Protein transport protein Sec24B OS=Homo sapiens OX=9606 GN=SEC24B PE=1 SV=2	137.42	1152200	2004200	1039100	1258000	824860	883010	985530	741980		0.0653701				1363375	858845		0.62994	-0.666713	0.0653701
Q9P2J5	Q9P2J5	Leucine--tRNA ligase, cytoplasmic	LARS	sp|Q9P2J5|SYLC_HUMAN Leucine--tRNA ligase, cytoplasmic OS=Homo sapiens OX=9606 GN=LARS PE=1 SV=2	134.46	21667000	18080000	9075900	14657000	11400000	7404000	10537000	10603000		0.0820446				15869975	9986000		0.629239	-0.668321	0.0820446
P25205	P25205	DNA replication licensing factor MCM3	MCM3	sp|P25205|MCM3_HUMAN DNA replication licensing factor MCM3 OS=Homo sapiens OX=9606 GN=MCM3 PE=1 SV=3	90.98	36673000	39963000	30215000	30225000	20264000	18891000	22581000	24510000		0.00349609				34269000	21561500		0.629184	-0.668447	0.00349609
P09661	P09661	U2 small nuclear ribonucleoprotein A	SNRPA1	sp|P09661|RU2A_HUMAN U2 small nuclear ribonucleoprotein A OS=Homo sapiens OX=9606 GN=SNRPA1 PE=1 SV=2	28.415	947250	1178800	1064600	1033400	796710	487880	599770	772960		0.00423541				1.05601e+06	664330		0.629093	-0.668655	0.00423541
P56537	P56537	Eukaryotic translation initiation factor 6	EIF6	sp|P56537|IF6_HUMAN Eukaryotic translation initiation factor 6 OS=Homo sapiens OX=9606 GN=EIF6 PE=1 SV=1	26.599	9717600	7755400	2946900	6292200	4109500	3987000	3601400	5106400		0.141509				6678025	4201075		0.629089	-0.668663	0.141509
Q02543	Q02543	60S ribosomal protein L18a	RPL18A	sp|Q02543|RL18A_HUMAN 60S ribosomal protein L18a OS=Homo sapiens OX=9606 GN=RPL18A PE=1 SV=2	20.762	39713000	35977000	24762000	41881000	22149000	20001000	29872000	17518000		0.0296281				35583250	22385000		0.629088	-0.668666	0.0296281
Q9UJU6	Q9UJU6	Drebrin-like protein	DBNL	sp|Q9UJU6|DBNL_HUMAN Drebrin-like protein OS=Homo sapiens OX=9606 GN=DBNL PE=1 SV=1	48.207	21551000	12117000	7784400	13286000	4677600	7993600	5759300	15963000		0.234003				13684600	8598375		0.628325	-0.670417	0.234003
Q16555;Q14194	Q16555	Dihydropyrimidinase-related protein 2	DPYSL2	sp|Q16555|DPYL2_HUMAN Dihydropyrimidinase-related protein 2 OS=Homo sapiens OX=9606 GN=DPYSL2 PE=1 SV=1	62.293	50754000	44734000	27908000	40400000	27009000	20652000	25351000	29782000		0.0262433				40949000	25698500		0.627573	-0.672144	0.0262433
Q96FJ0	Q96FJ0	AMSH-like protease	STAMBPL1	sp|Q96FJ0|STALP_HUMAN AMSH-like protease OS=Homo sapiens OX=9606 GN=STAMBPL1 PE=1 SV=2	49.783	2601800	2358800	1554000	2267800	1243800	1128500	1590400	1537800		0.0172146				2195600	1375125		0.626309	-0.675052	0.0172146
Q96S44	Q96S44	TP53-regulating kinase	TP53RK	sp|Q96S44|PRPK_HUMAN EKC/KEOPS complex subunit TP53RK OS=Homo sapiens OX=9606 GN=TP53RK PE=1 SV=2	28.16	4517300	4074200	3154500	3300200	2782700	1e-08	3850300	2776800		0.162338				3761550	2.35245e+06		0.625394	-0.677163	0.162338
Q15019	Q15019	Septin-2	2002-09-01	sp|Q15019|SEPT2_HUMAN Septin-2 OS=Homo sapiens OX=9606 GN=SEPT2 PE=1 SV=1	41.487	38872000	31981000	20684000	40772000	20298000	19991000	22994000	19329000		0.0358998				33077250	20653000		0.624387	-0.679488	0.0358998
P45985	P45985	Dual specificity mitogen-activated protein kinase kinase 4	MAP2K4	sp|P45985|MP2K4_HUMAN Dual specificity mitogen-activated protein kinase kinase 4 OS=Homo sapiens OX=9606 GN=MAP2K4 PE=1 SV=1	44.287	4761600	3488300	1641800	3660000	1834200	2172600	2719100	1732000		0.111937				3387925	2114475		0.624121	-0.680102	0.111937
P50454	P50454	Serpin H1	SERPINH1	sp|P50454|SERPH_HUMAN Serpin H1 OS=Homo sapiens OX=9606 GN=SERPINH1 PE=1 SV=2	46.44	55599000	56876000	50072000	56222000	33152000	28520000	37366000	37494000		0.000235064				54692250	34133000		0.624092	-0.680169	0.000235064
Q92945	Q92945	Far upstream element-binding protein 2	KHSRP	sp|Q92945|FUBP2_HUMAN Far upstream element-binding protein 2 OS=Homo sapiens OX=9606 GN=KHSRP PE=1 SV=4	73.114	129820000	108850000	65943000	103890000	66902000	52073000	66093000	69594000		0.032346				102125750	63665500		0.623403	-0.681763	0.032346
Q12792	Q12792	Twinfilin-1	TWF1	sp|Q12792|TWF1_HUMAN Twinfilin-1 OS=Homo sapiens OX=9606 GN=TWF1 PE=1 SV=3	40.282	8525900	6572500	5771200	8393400	1566900	5361800	5977500	5324000		0.0639014				7315750	4557550		0.622978	-0.682747	0.0639014
Q9Y5B9	Q9Y5B9	FACT complex subunit SPT16	SUPT16H	sp|Q9Y5B9|SP16H_HUMAN FACT complex subunit SPT16 OS=Homo sapiens OX=9606 GN=SUPT16H PE=1 SV=1	119.91	14590000	5911100	5718200	14299000	7547700	7481500	6056600	4145200		0.194496				10129575	6307750		0.622706	-0.683376	0.194496
P63261;P60709;Q6S8J3;A5A3E0;P0CG38;Q9BYX7;P0CG39	P63261;P60709	Actin, cytoplasmic 2;Actin, cytoplasmic 2, N-terminally processed;Actin, cytoplasmic 1;Actin, cytoplasmic 1, N-terminally processed	ACTG1;ACTB	sp|P63261|ACTG_HUMAN Actin, cytoplasmic 2 OS=Homo sapiens OX=9606 GN=ACTG1 PE=1 SV=1;sp|P60709|ACTB_HUMAN Actin, cytoplasmic 1 OS=Homo sapiens OX=9606 GN=ACTB PE=1 SV=1	41.792	2358900000	2404000000	1270300000	2314200000	1385300000	1132100000	1242900000	1437200000		0.0312505				2086850000	1299375000		0.622649	-0.683509	0.0312505
Q86WB0	Q86WB0	Nuclear-interacting partner of ALK	ZC3HC1	sp|Q86WB0|NIPA_HUMAN Nuclear-interacting partner of ALK OS=Homo sapiens OX=9606 GN=ZC3HC1 PE=1 SV=1	55.261	7713100	7266400	1e-08	6783200	2824700	7549800	3156200	1e-08		0.423934				5.44068e+06	3.38268e+06		0.621738	-0.685621	0.423934
P11908;P60891;P21108	P11908;P60891;P21108	Ribose-phosphate pyrophosphokinase 2;Ribose-phosphate pyrophosphokinase 1;Ribose-phosphate pyrophosphokinase 3	PRPS2;PRPS1;PRPS1L1	sp|P11908|PRPS2_HUMAN Ribose-phosphate pyrophosphokinase 2 OS=Homo sapiens OX=9606 GN=PRPS2 PE=1 SV=2;sp|P60891|PRPS1_HUMAN Ribose-phosphate pyrophosphokinase 1 OS=Homo sapiens OX=9606 GN=PRPS1 PE=1 SV=2;sp|P21108|PRPS3_HUMAN Ribose-phosphate pyrophosphoki	34.769	11815000	8282000	5198000	9094400	6588700	4244300	5932100	4614200		0.0687408				8597350	5344825		0.621683	-0.685749	0.0687408
Q8IUW5	Q8IUW5	RELT-like protein 1	RELL1	sp|Q8IUW5|RELL1_HUMAN RELT-like protein 1 OS=Homo sapiens OX=9606 GN=RELL1 PE=1 SV=1	29.34	2698000	3359100	1433100	1981400	1157800	1466400	1656400	1599800		0.0842279				2367900	1470100		0.620845	-0.687694	0.0842279
Q7LBC6	Q7LBC6	Lysine-specific demethylase 3B	KDM3B	sp|Q7LBC6|KDM3B_HUMAN Lysine-specific demethylase 3B OS=Homo sapiens OX=9606 GN=KDM3B PE=1 SV=2	191.58	5130000	5361500	3899000	4721000	2458900	3457300	3892700	2054300		0.0146759				4777875	2965800		0.620736	-0.687948	0.0146759
Q7L1Q6	Q7L1Q6	Basic leucine zipper and W2 domain-containing protein 1	BZW1	sp|Q7L1Q6|BZW1_HUMAN Basic leucine zipper and W2 domain-containing protein 1 OS=Homo sapiens OX=9606 GN=BZW1 PE=1 SV=1	48.043	1851500	1898100	1696300	2671500	1030500	1482200	1199300	1318100		0.0176997				2029350	1257525		0.619669	-0.690431	0.0176997
P55084	P55084	Trifunctional enzyme subunit beta, mitochondrial;3-ketoacyl-CoA thiolase	HADHB	sp|P55084|ECHB_HUMAN Trifunctional enzyme subunit beta, mitochondrial OS=Homo sapiens OX=9606 GN=HADHB PE=1 SV=3	51.294	1837900	2338000	1435500	1619700	1834100	1125900	1520000	1e-08		0.173481				1807775	1.12e+06		0.619546	-0.690716	0.173481
P18754	P18754	Regulator of chromosome condensation	RCC1	sp|P18754|RCC1_HUMAN Regulator of chromosome condensation OS=Homo sapiens OX=9606 GN=RCC1 PE=1 SV=1	44.969	9082500	7469300	5616700	9898100	5700300	3447900	5444500	5268800		0.0297576				8016650	4965375		0.619383	-0.691097	0.0297576
P32969	P32969	60S ribosomal protein L9	RPL9	sp|P32969|RL9_HUMAN 60S ribosomal protein L9 OS=Homo sapiens OX=9606 GN=RPL9 PE=1 SV=1	21.863	93176000	122860000	67704000	87981000	56594000	52182000	54976000	66443000		0.0240922				92930250	57548750		0.619268	-0.691364	0.0240922
Q9Y6Y8	Q9Y6Y8	SEC23-interacting protein	SEC23IP	sp|Q9Y6Y8|S23IP_HUMAN SEC23-interacting protein OS=Homo sapiens OX=9606 GN=SEC23IP PE=1 SV=1	111.08	2144200	1531600	1006900	2453400	1553000	1475400	1e-08	1374400		0.212299				1784025	1.1007e+06		0.616976	-0.696715	0.212299
P61326;Q96A72	P61326;Q96A72	Protein mago nashi homolog;Protein mago nashi homolog 2	MAGOH;MAGOHB	sp|P61326|MGN_HUMAN Protein mago nashi homolog OS=Homo sapiens OX=9606 GN=MAGOH PE=1 SV=1;sp|Q96A72|MGN2_HUMAN Protein mago nashi homolog 2 OS=Homo sapiens OX=9606 GN=MAGOHB PE=1 SV=1	17.163	2581400	1275900	1e-08	1338800	712780	782770	780300	924870		0.382077				1.29903e+06	800180		0.615985	-0.699033	0.382077
P06733	P06733	Alpha-enolase	ENO1	sp|P06733|ENOA_HUMAN Alpha-enolase OS=Homo sapiens OX=9606 GN=ENO1 PE=1 SV=2	47.168	2419300000	2169400000	1367700000	2056900000	1241200000	1123100000	1356700000	1213000000		0.0155034				2003325000	1233500000		0.615726	-0.699639	0.0155034
Q9P270	Q9P270	SLAIN motif-containing protein 2	SLAIN2	sp|Q9P270|SLAI2_HUMAN SLAIN motif-containing protein 2 OS=Homo sapiens OX=9606 GN=SLAIN2 PE=1 SV=2	62.543	5781800	6847500	3940200	7495200	3779200	2835800	2809600	5387100		0.0571199				6016175	3702925		0.615495	-0.700181	0.0571199
Q2NL82	Q2NL82	Pre-rRNA-processing protein TSR1 homolog	TSR1	sp|Q2NL82|TSR1_HUMAN Pre-rRNA-processing protein TSR1 homolog OS=Homo sapiens OX=9606 GN=TSR1 PE=1 SV=1	91.809	5222400	3401000	1843900	3181100	2235100	2485500	1620700	2057300		0.117374				3412100	2099650		0.615354	-0.700511	0.117374
P62857	P62857	40S ribosomal protein S28	RPS28	sp|P62857|RS28_HUMAN 40S ribosomal protein S28 OS=Homo sapiens OX=9606 GN=RPS28 PE=1 SV=1	7.8409	699470000	541040000	400380000	632750000	299760000	308190000	408390000	382690000		0.0206637				568410000	349757500		0.615326	-0.700577	0.0206637
Q96FQ6	Q96FQ6	Protein S100-A16	S100A16	sp|Q96FQ6|S10AG_HUMAN Protein S100-A16 OS=Homo sapiens OX=9606 GN=S100A16 PE=1 SV=1	11.801	1120200	1371700	1813700	1667100	784960	774940	1207900	896030		0.0204657				1493175	915958		0.613429	-0.705031	0.0204657
P29692	P29692	Elongation factor 1-delta	EEF1D	sp|P29692|EF1D_HUMAN Elongation factor 1-delta OS=Homo sapiens OX=9606 GN=EEF1D PE=1 SV=5	31.121	76474000	63075000	27509000	56191000	35086000	25220000	36317000	40080000		0.092147				55812250	34175750		0.612334	-0.707609	0.092147
P43487	P43487	Ran-specific GTPase-activating protein	RANBP1	sp|P43487|RANG_HUMAN Ran-specific GTPase-activating protein OS=Homo sapiens OX=9606 GN=RANBP1 PE=1 SV=1	23.31	33785000	28261000	12285000	20578000	13199000	9347800	18734000	16820000		0.122185				23727250	14525200		0.612174	-0.707987	0.122185
P52789	P52789	Hexokinase-2	HK2	sp|P52789|HXK2_HUMAN Hexokinase-2 OS=Homo sapiens OX=9606 GN=HK2 PE=1 SV=2	102.38	5491900	5648800	3095000	5907400	3107700	3085900	2868900	3261800		0.0248716				5035775	3081075		0.611837	-0.70878	0.0248716
P60510	P60510	Serine/threonine-protein phosphatase 4 catalytic subunit	PPP4C	sp|P60510|PP4C_HUMAN Serine/threonine-protein phosphatase 4 catalytic subunit OS=Homo sapiens OX=9606 GN=PPP4C PE=1 SV=1	35.08	11090000	4811800	2342600	6777700	4752800	1e-08	6067400	4481300		0.326094				6255525	3.82538e+06		0.611519	-0.70953	0.326094
Q9H974	Q9H974	Queuine tRNA-ribosyltransferase subunit QTRTD1	QTRTD1	sp|Q9H974|QTRT2_HUMAN Queuine tRNA-ribosyltransferase accessory subunit 2 OS=Homo sapiens OX=9606 GN=QTRT2 PE=1 SV=1	46.712	2265900	2517000	1470900	2766600	1409000	1267600	974340	1863100		0.0402819				2255100	1378510		0.611286	-0.710082	0.0402819
O43776	O43776	Asparagine--tRNA ligase, cytoplasmic	NARS	sp|O43776|SYNC_HUMAN Asparagine--tRNA ligase, cytoplasmic OS=Homo sapiens OX=9606 GN=NARS PE=1 SV=1	62.942	4031900	3776200	2203100	3899600	2668900	1582300	1902700	2348900		0.0330467				3477700	2125700		0.611237	-0.710195	0.0330467
P04843	P04843	Dolichyl-diphosphooligosaccharide--protein glycosyltransferase subunit 1	RPN1	sp|P04843|RPN1_HUMAN Dolichyl-diphosphooligosaccharide--protein glycosyltransferase subunit 1 OS=Homo sapiens OX=9606 GN=RPN1 PE=1 SV=1	68.569	16408000	13414000	9237400	14703000	7752400	7891000	8995700	8208200		0.0151586				13440600	8211825		0.610972	-0.710823	0.0151586
Q86YR5	Q86YR5	G-protein-signaling modulator 1	GPSM1	sp|Q86YR5|GPSM1_HUMAN G-protein-signaling modulator 1 OS=Homo sapiens OX=9606 GN=GPSM1 PE=1 SV=2	74.509	1129400	2666700	770250	1048100	834020	760050	832450	999960		0.251399				1.40361e+06	856620		0.610297	-0.712417	0.251399
Q14847	Q14847	LIM and SH3 domain protein 1	LASP1	sp|Q14847|LASP1_HUMAN LIM and SH3 domain protein 1 OS=Homo sapiens OX=9606 GN=LASP1 PE=1 SV=2	29.717	18190000	12434000	8069500	18381000	10951000	8275500	7634300	7961100		0.0760357				14268625	8705475		0.610113	-0.712851	0.0760357
O43242	O43242	26S proteasome non-ATPase regulatory subunit 3	PSMD3	sp|O43242|PSMD3_HUMAN 26S proteasome non-ATPase regulatory subunit 3 OS=Homo sapiens OX=9606 GN=PSMD3 PE=1 SV=2	60.977	2846500	2376400	1860000	1495900	2034500	1e-08	806900	2385200		0.228964				2144700	1.30665e+06		0.609246	-0.714903	0.228964
Q14974	Q14974	Importin subunit beta-1	KPNB1	sp|Q14974|IMB1_HUMAN Importin subunit beta-1 OS=Homo sapiens OX=9606 GN=KPNB1 PE=1 SV=2	97.169	77328000	71163000	45885000	62017000	38474000	35522000	38086000	44039000		0.0121251				64098250	39030250		0.608913	-0.715692	0.0121251
P20674	P20674	Cytochrome c oxidase subunit 5A, mitochondrial	COX5A	sp|P20674|COX5A_HUMAN Cytochrome c oxidase subunit 5A, mitochondrial OS=Homo sapiens OX=9606 GN=COX5A PE=1 SV=2	16.762	2135500	2567400	1058100	1273500	844880	852260	1609100	968980		0.135467				1758625	1068805		0.60775	-0.718449	0.135467
P14625	P14625	Endoplasmin	HSP90B1	sp|P14625|ENPL_HUMAN Endoplasmin OS=Homo sapiens OX=9606 GN=HSP90B1 PE=1 SV=1	92.468	23309000	35298000	5708000	29283000	15940000	13286000	7111200	20364000		0.233294				23399500	14175300		0.605795	-0.723098	0.233294
P11586	P11586	C-1-tetrahydrofolate synthase, cytoplasmic;Methylenetetrahydrofolate dehydrogenase;Methenyltetrahydrofolate cyclohydrolase;Formyltetrahydrofolate synthetase;C-1-tetrahydrofolate synthase, cytoplasmic, N-terminally processed	MTHFD1	sp|P11586|C1TC_HUMAN C-1-tetrahydrofolate synthase, cytoplasmic OS=Homo sapiens OX=9606 GN=MTHFD1 PE=1 SV=3	101.56	179130000	169640000	112100000	186680000	91927000	95709000	94632000	109720000		0.0104849				161887500	97997000		0.60534	-0.724182	0.0104849
P46060	P46060	Ran GTPase-activating protein 1	RANGAP1	sp|P46060|RAGP1_HUMAN Ran GTPase-activating protein 1 OS=Homo sapiens OX=9606 GN=RANGAP1 PE=1 SV=1	63.541	19262000	13848000	11217000	18901000	9686200	9082000	9655600	9828200		0.0194719				15807000	9563000		0.604985	-0.725028	0.0194719
P98179	P98179	RNA-binding protein 3	RBM3	sp|P98179|RBM3_HUMAN RNA-binding protein 3 OS=Homo sapiens OX=9606 GN=RBM3 PE=1 SV=1	17.17	10793000	5333600	3653500	10732000	5672500	3018500	5663600	4064000		0.172623				7628025	4604650		0.603649	-0.728218	0.172623
Q00610;P53675	Q00610	Clathrin heavy chain 1	CLTC	sp|Q00610|CLH1_HUMAN Clathrin heavy chain 1 OS=Homo sapiens OX=9606 GN=CLTC PE=1 SV=5	191.61	114420000	101690000	62443000	95306000	62666000	50127000	51047000	61810000		0.0186052				93464750	56412500		0.60357	-0.728407	0.0186052
P53041;E7EU14	P53041	Serine/threonine-protein phosphatase 5	PPP5C	sp|P53041|PPP5_HUMAN Serine/threonine-protein phosphatase 5 OS=Homo sapiens OX=9606 GN=PPP5C PE=1 SV=1	56.878	3160400	3060600	3189200	3485400	2002800	1957400	1530000	2277100		0.000378513				3223900	1941825		0.602322	-0.731394	0.000378513
Q9BWE0	Q9BWE0	Replication initiator 1	REPIN1	sp|Q9BWE0|REPI1_HUMAN Replication initiator 1 OS=Homo sapiens OX=9606 GN=REPIN1 PE=1 SV=1	63.574	1893300	1637300	1460800	2395100	1455600	1518500	1e-08	1474400		0.133149				1846625	1.11213e+06		0.602247	-0.731572	0.133149
P14854	P14854	Cytochrome c oxidase subunit 6B1	COX6B1	sp|P14854|CX6B1_HUMAN Cytochrome c oxidase subunit 6B1 OS=Homo sapiens OX=9606 GN=COX6B1 PE=1 SV=2	10.192	14791000	13689000	11705000	13958000	8236300	8988500	7735400	7632700		0.000301909				13535750	8148225		0.601978	-0.732217	0.000301909
P31946	P31946	14-3-3 protein beta/alpha;14-3-3 protein beta/alpha, N-terminally processed	YWHAB	sp|P31946|1433B_HUMAN 14-3-3 protein beta/alpha OS=Homo sapiens OX=9606 GN=YWHAB PE=1 SV=3	28.082	32061000	33477000	17833000	25476000	17177000	15963000	17440000	14914000		0.0243652				27211750	16373500		0.601707	-0.732867	0.0243652
Q13442	Q13442	28 kDa heat- and acid-stable phosphoprotein	PDAP1	sp|Q13442|HAP28_HUMAN 28 kDa heat- and acid-stable phosphoprotein OS=Homo sapiens OX=9606 GN=PDAP1 PE=1 SV=1	20.63	13067000	16444000	13762000	18270000	9303400	9372900	9412500	8934400		0.00230556				15385750	9255800		0.601583	-0.733165	0.00230556
Q8NBS9	Q8NBS9	Thioredoxin domain-containing protein 5	TXNDC5	sp|Q8NBS9|TXND5_HUMAN Thioredoxin domain-containing protein 5 OS=Homo sapiens OX=9606 GN=TXNDC5 PE=1 SV=2	47.628	44988000	31327000	17464000	35033000	21043000	19030000	19002000	18345000		0.0660337				32203000	19355000		0.601031	-0.734489	0.0660337
O60493	O60493	Sorting nexin-3	SNX3	sp|O60493|SNX3_HUMAN Sorting nexin-3 OS=Homo sapiens OX=9606 GN=SNX3 PE=1 SV=3	18.762	3668500	2088700	2723800	3620800	1886500	1844400	1554900	1986800		0.0215651				3025450	1818150		0.600952	-0.734679	0.0215651
Q16891	Q16891	MICOS complex subunit MIC60	IMMT	sp|Q16891|MIC60_HUMAN MICOS complex subunit MIC60 OS=Homo sapiens OX=9606 GN=IMMT PE=1 SV=1	83.677	6209200	4944200	2989000	7430500	1521100	3521300	4705600	3172800		0.110041				5393225	3230200		0.598937	-0.739525	0.110041
O94804	O94804	Serine/threonine-protein kinase 10	STK10	sp|O94804|STK10_HUMAN Serine/threonine-protein kinase 10 OS=Homo sapiens OX=9606 GN=STK10 PE=1 SV=1	112.13	3825200	7009300	1e-08	4808900	2796800	3371800	3174400	1e-08		0.379913				3.91085e+06	2.33575e+06		0.597249	-0.743596	0.379913
P00338	P00338	L-lactate dehydrogenase A chain	LDHA	sp|P00338|LDHA_HUMAN L-lactate dehydrogenase A chain OS=Homo sapiens OX=9606 GN=LDHA PE=1 SV=2	36.688	53388000	44565000	20198000	37449000	21656000	25725000	21558000	23977000		0.0695865				38900000	23229000		0.597147	-0.743843	0.0695865
O15357	O15357	Phosphatidylinositol 3,4,5-trisphosphate 5-phosphatase 2	INPPL1	sp|O15357|SHIP2_HUMAN Phosphatidylinositol 3,4,5-trisphosphate 5-phosphatase 2 OS=Homo sapiens OX=9606 GN=INPPL1 PE=1 SV=2	138.6	3464400	2570200	1665200	2188800	1290700	1250000	2037200	1315100		0.0563697				2472150	1473250		0.595939	-0.746764	0.0563697
P40937	P40937	Replication factor C subunit 5	RFC5	sp|P40937|RFC5_HUMAN Replication factor C subunit 5 OS=Homo sapiens OX=9606 GN=RFC5 PE=1 SV=1	38.496	4826300	4239900	3838200	5921700	2485100	2981400	3309900	2441300		0.0088142				4706525	2804425		0.595859	-0.746957	0.0088142
Q6UVK1	Q6UVK1	Chondroitin sulfate proteoglycan 4	CSPG4	sp|Q6UVK1|CSPG4_HUMAN Chondroitin sulfate proteoglycan 4 OS=Homo sapiens OX=9606 GN=CSPG4 PE=1 SV=2	250.53	19215000	14414000	9885700	13440000	7241600	7854900	9816100	9022000		0.0285737				14238675	8483650		0.595817	-0.747058	0.0285737
P62280	P62280	40S ribosomal protein S11	RPS11	sp|P62280|RS11_HUMAN 40S ribosomal protein S11 OS=Homo sapiens OX=9606 GN=RPS11 PE=1 SV=3	18.431	340610000	290690000	180020000	309690000	158980000	154490000	179550000	174490000		0.0186906				280252500	166877500		0.595454	-0.747938	0.0186906
Q04837	Q04837	Single-stranded DNA-binding protein, mitochondrial	SSBP1	sp|Q04837|SSBP_HUMAN Single-stranded DNA-binding protein, mitochondrial OS=Homo sapiens OX=9606 GN=SSBP1 PE=1 SV=1	17.259	35942000	27658000	20256000	19032000	11565000	8344300	25179000	16062000		0.0989575				25722000	15287575		0.594339	-0.750643	0.0989575
Q9UQE7	Q9UQE7	Structural maintenance of chromosomes protein 3	SMC3	sp|Q9UQE7|SMC3_HUMAN Structural maintenance of chromosomes protein 3 OS=Homo sapiens OX=9606 GN=SMC3 PE=1 SV=2	141.54	2633800	1447000	3606400	1297000	1182900	1364900	1630600	1160600		0.151033				2246050	1334750		0.594265	-0.75082	0.151033
Q13884	Q13884	Beta-1-syntrophin	SNTB1	sp|Q13884|SNTB1_HUMAN Beta-1-syntrophin OS=Homo sapiens OX=9606 GN=SNTB1 PE=1 SV=3	58.06	1871200	1399300	2656300	1778800	1902300	1e-08	1521300	1153600		0.160369				1926400	1.1443e+06		0.59401	-0.751442	0.160369
P63244	P63244	Guanine nucleotide-binding protein subunit beta-2-like 1;Guanine nucleotide-binding protein subunit beta-2-like 1, N-terminally processed	GNB2L1	sp|P63244|RACK1_HUMAN Receptor of activated protein C kinase 1 OS=Homo sapiens OX=9606 GN=RACK1 PE=1 SV=3	35.076	416590000	266230000	171810000	302260000	154190000	169360000	191850000	171660000		0.0614977				289222500	171765000		0.593885	-0.751744	0.0614977
O00629	O00629	Importin subunit alpha-3	KPNA4	sp|O00629|IMA3_HUMAN Importin subunit alpha-3 OS=Homo sapiens OX=9606 GN=KPNA4 PE=1 SV=1	57.886	1270600	1655900	938580	1260600	606100	680110	841640	913160		0.0186255				1281420	760252		0.593289	-0.753193	0.0186255
P50914	P50914	60S ribosomal protein L14	RPL14	sp|P50914|RL14_HUMAN 60S ribosomal protein L14 OS=Homo sapiens OX=9606 GN=RPL14 PE=1 SV=4	23.432	20005000	24010000	14162000	26661000	10400000	13234000	15234000	11442000		0.0253527				21209500	12577500		0.593013	-0.753865	0.0253527
P30101	P30101	Protein disulfide-isomerase A3	PDIA3	sp|P30101|PDIA3_HUMAN Protein disulfide-isomerase A3 OS=Homo sapiens OX=9606 GN=PDIA3 PE=1 SV=4	56.782	161400000	138280000	86871000	131650000	81566000	63927000	78181000	83391000		0.0172978				129550250	76766250		0.59256	-0.754968	0.0172978
Q15233	Q15233	Non-POU domain-containing octamer-binding protein	NONO	sp|Q15233|NONO_HUMAN Non-POU domain-containing octamer-binding protein OS=Homo sapiens OX=9606 GN=NONO PE=1 SV=4	54.231	56954000	59488000	34757000	54448000	29743000	26788000	31890000	33035000		0.0110679				51411750	30364000		0.590604	-0.759736	0.0110679
P43358;P43361;P43362;P43363;P43355	P43358	Melanoma-associated antigen 4	MAGEA4	sp|P43358|MAGA4_HUMAN Melanoma-associated antigen 4 OS=Homo sapiens OX=9606 GN=MAGEA4 PE=1 SV=2	34.899	153380000	101490000	69439000	123720000	69370000	67381000	69293000	58457000		0.0428673				112007250	66125250		0.590366	-0.760319	0.0428673
Q04446	Q04446	1,4-alpha-glucan-branching enzyme	GBE1	sp|Q04446|GLGB_HUMAN 1,4-alpha-glucan-branching enzyme OS=Homo sapiens OX=9606 GN=GBE1 PE=1 SV=3	80.473	7572500	4851300	4608000	4772200	3867400	2101800	3915200	2987300		0.0358122				5451000	3217925		0.590337	-0.76039	0.0358122
P19338	P19338	Nucleolin	NCL	sp|P19338|NUCL_HUMAN Nucleolin OS=Homo sapiens OX=9606 GN=NCL PE=1 SV=3	76.613	59457000	54314000	34721000	52751000	25913000	26457000	26947000	39421000		0.0169002				50310750	29684500		0.590023	-0.761157	0.0169002
P32119	P32119	Peroxiredoxin-2	PRDX2	sp|P32119|PRDX2_HUMAN Peroxiredoxin-2 OS=Homo sapiens OX=9606 GN=PRDX2 PE=1 SV=5	21.892	130440000	119630000	80228000	121240000	71312000	52409000	77340000	65344000		0.00953864				112884500	66601250		0.589995	-0.761226	0.00953864
O95817	O95817	BAG family molecular chaperone regulator 3	BAG3	sp|O95817|BAG3_HUMAN BAG family molecular chaperone regulator 3 OS=Homo sapiens OX=9606 GN=BAG3 PE=1 SV=3	61.594	7806400	7684500	2807200	6989000	4318900	3360900	1427400	5808700		0.134416				6321775	3728975		0.589862	-0.761551	0.134416
Q8NE71	Q8NE71	ATP-binding cassette sub-family F member 1	ABCF1	sp|Q8NE71|ABCF1_HUMAN ATP-binding cassette sub-family F member 1 OS=Homo sapiens OX=9606 GN=ABCF1 PE=1 SV=2	95.925	4988300	5229100	3331300	5110800	2641900	2105200	2800300	3454600		0.010888				4664875	2750500		0.589619	-0.762145	0.010888
Q04941	Q04941	Proteolipid protein 2	PLP2	sp|Q04941|PLP2_HUMAN Proteolipid protein 2 OS=Homo sapiens OX=9606 GN=PLP2 PE=1 SV=1	16.691	1e-08	6158900	2126900	4069300	2042700	2086900	2042600	1104100		0.379829				3.08878e+06	1819075		0.588931	-0.76383	0.379829
O00299	O00299	Chloride intracellular channel protein 1	CLIC1	sp|O00299|CLIC1_HUMAN Chloride intracellular channel protein 1 OS=Homo sapiens OX=9606 GN=CLIC1 PE=1 SV=4	26.922	27707000	11967000	9157800	16626000	12060000	6333000	10575000	9552500		0.164917				16364450	9630125		0.588478	-0.764939	0.164917
Q9H9A6	Q9H9A6	Leucine-rich repeat-containing protein 40	LRRC40	sp|Q9H9A6|LRC40_HUMAN Leucine-rich repeat-containing protein 40 OS=Homo sapiens OX=9606 GN=LRRC40 PE=1 SV=1	68.249	4141400	3271500	4555800	6524800	2539200	2455300	2410700	3470500		0.0406973				4623375	2718925		0.588082	-0.76591	0.0406973
P14324	P14324	Farnesyl pyrophosphate synthase	FDPS	sp|P14324|FPPS_HUMAN Farnesyl pyrophosphate synthase OS=Homo sapiens OX=9606 GN=FDPS PE=1 SV=4	48.275	3128700	3303600	1850300	2211400	1697700	1310100	1023100	2136200		0.0444049				2623500	1541775		0.587679	-0.766901	0.0444049
O60313	O60313	Dynamin-like 120 kDa protein, mitochondrial;Dynamin-like 120 kDa protein, form S1	OPA1	sp|O60313|OPA1_HUMAN Dynamin-like 120 kDa protein, mitochondrial OS=Homo sapiens OX=9606 GN=OPA1 PE=1 SV=3	111.63	7708900	5729700	5063800	7808100	3946900	3737700	4047000	3726400		0.00820883				6577625	3864500		0.587522	-0.767285	0.00820883
O15511	O15511	Actin-related protein 2/3 complex subunit 5	ARPC5	sp|O15511|ARPC5_HUMAN Actin-related protein 2/3 complex subunit 5 OS=Homo sapiens OX=9606 GN=ARPC5 PE=1 SV=3	16.32	894820	1848600	1511700	1575600	1038700	616010	767970	999700		0.0365543				1457680	855595		0.586957	-0.768674	0.0365543
Q15366	Q15366	Poly(rC)-binding protein 2	PCBP2	sp|Q15366|PCBP2_HUMAN Poly(rC)-binding protein 2 OS=Homo sapiens OX=9606 GN=PCBP2 PE=1 SV=1	38.58	84378000	92339000	48250000	84369000	51992000	41268000	48347000	39875000		0.0209243				77334000	45370500		0.586682	-0.769348	0.0209243
P63313	P63313	Thymosin beta-10	TMSB10	sp|P63313|TYB10_HUMAN Thymosin beta-10 OS=Homo sapiens OX=9606 GN=TMSB10 PE=1 SV=2	5.0256	52613000	50835000	30107000	43546000	21476000	28943000	27921000	25556000		0.0144216				44275250	25974000		0.586648	-0.769432	0.0144216
Q09028	Q09028	Histone-binding protein RBBP4	RBBP4	sp|Q09028|RBBP4_HUMAN Histone-binding protein RBBP4 OS=Homo sapiens OX=9606 GN=RBBP4 PE=1 SV=3	47.655	16427000	15980000	6398900	9718600	7901100	6676200	5814000	8053400		0.0919705				12131125	7111175		0.586193	-0.770553	0.0919705
P35658	P35658	Nuclear pore complex protein Nup214	NUP214	sp|P35658|NU214_HUMAN Nuclear pore complex protein Nup214 OS=Homo sapiens OX=9606 GN=NUP214 PE=1 SV=2	213.62	1860500	2175200	1610700	2488400	1644900	1491200	1e-08	1632300		0.105614				2033700	1.1921e+06		0.586173	-0.770602	0.105614
P21333	P21333	Filamin-A	FLNA	sp|P21333|FLNA_HUMAN Filamin-A OS=Homo sapiens OX=9606 GN=FLNA PE=1 SV=4	280.74	230460000	197780000	102410000	170180000	104350000	79447000	100590000	126330000		0.0456997				175207500	102679250		0.586044	-0.77092	0.0456997
Q99832	Q99832	T-complex protein 1 subunit eta	CCT7	sp|Q99832|TCPH_HUMAN T-complex protein 1 subunit eta OS=Homo sapiens OX=9606 GN=CCT7 PE=1 SV=2	59.366	82159000	73785000	49046000	79806000	43116000	36670000	43465000	43577000		0.00904465				71199000	41707000		0.585781	-0.771567	0.00904465
Q92499	Q92499	ATP-dependent RNA helicase DDX1	DDX1	sp|Q92499|DDX1_HUMAN ATP-dependent RNA helicase DDX1 OS=Homo sapiens OX=9606 GN=DDX1 PE=1 SV=2	82.431	10075000	10060000	3099600	8780100	4796200	3686600	3836500	6426200		0.111322				8003675	4686375		0.585528	-0.77219	0.111322
P62847	P62847	40S ribosomal protein S24	RPS24	sp|P62847|RS24_HUMAN 40S ribosomal protein S24 OS=Homo sapiens OX=9606 GN=RPS24 PE=1 SV=1	15.423	45012000	21704000	7825300	30638000	6874300	21198000	11353000	22143000		0.254708				26294825	15392075		0.585365	-0.772591	0.254708
P61764	P61764	Syntaxin-binding protein 1	STXBP1	sp|P61764|STXB1_HUMAN Syntaxin-binding protein 1 OS=Homo sapiens OX=9606 GN=STXBP1 PE=1 SV=1	67.568	5085500	5124600	3986800	4961900	3180400	2393700	2209500	3374400		0.00227027				4789700	2789500		0.582396	-0.779929	0.00227027
P36578	P36578	60S ribosomal protein L4	RPL4	sp|P36578|RL4_HUMAN 60S ribosomal protein L4 OS=Homo sapiens OX=9606 GN=RPL4 PE=1 SV=5	47.697	230770000	233080000	158480000	224090000	112600000	128990000	130490000	120850000		0.00289954				211605000	123232500		0.58237	-0.779991	0.00289954
P13639	P13639	Elongation factor 2	EEF2	sp|P13639|EF2_HUMAN Elongation factor 2 OS=Homo sapiens OX=9606 GN=EEF2 PE=1 SV=4	95.337	546390000	495700000	308420000	506190000	281080000	255660000	249750000	292710000		0.011401				464175000	269800000		0.581246	-0.782778	0.011401
P46776	P46776	60S ribosomal protein L27a	RPL27A	sp|P46776|RL27A_HUMAN 60S ribosomal protein L27a OS=Homo sapiens OX=9606 GN=RPL27A PE=1 SV=2	16.561	63130000	67596000	40819000	68674000	34579000	32499000	35914000	35801000		0.00837498				60054750	34698250		0.577777	-0.791415	0.00837498
P13010	P13010	X-ray repair cross-complementing protein 5	XRCC5	sp|P13010|XRCC5_HUMAN X-ray repair cross-complementing protein 5 OS=Homo sapiens OX=9606 GN=XRCC5 PE=1 SV=3	82.704	27758000	45722000	19980000	29944000	19092000	22305000	13326000	16576000		0.0631746				30851000	17824750		0.577769	-0.791435	0.0631746
Q00839	Q00839	Heterogeneous nuclear ribonucleoprotein U	HNRNPU	sp|Q00839|HNRPU_HUMAN Heterogeneous nuclear ribonucleoprotein U OS=Homo sapiens OX=9606 GN=HNRNPU PE=1 SV=6	90.583	42499000	42062000	27593000	38396000	20447000	22056000	24564000	19902000		0.00465158				37637500	21742250		0.577675	-0.79167	0.00465158
P00367;P49448	P00367;P49448	Glutamate dehydrogenase 1, mitochondrial;Glutamate dehydrogenase 2, mitochondrial	GLUD1;GLUD2	sp|P00367|DHE3_HUMAN Glutamate dehydrogenase 1, mitochondrial OS=Homo sapiens OX=9606 GN=GLUD1 PE=1 SV=2;sp|P49448|DHE4_HUMAN Glutamate dehydrogenase 2, mitochondrial OS=Homo sapiens OX=9606 GN=GLUD2 PE=1 SV=2	61.397	16330000	12181000	7324500	13214000	8041600	5624100	8104200	6553800		0.0385194				12262375	7080925		0.577451	-0.792229	0.0385194
P11021	P11021	78 kDa glucose-regulated protein	HSPA5	sp|P11021|BIP_HUMAN Endoplasmic reticulum chaperone BiP OS=Homo sapiens OX=9606 GN=HSPA5 PE=1 SV=2	72.332	237350000	192360000	88726000	158030000	90154000	89113000	105680000	104640000		0.0640417				169116500	97396750		0.575915	-0.796072	0.0640417
P23528	P23528	Cofilin-1	CFL1	sp|P23528|COF1_HUMAN Cofilin-1 OS=Homo sapiens OX=9606 GN=CFL1 PE=1 SV=3	18.502	915250000	766210000	440070000	798840000	391740000	405500000	444780000	439530000		0.0234799				730092500	420387500		0.5758	-0.796359	0.0234799
P33176	P33176	Kinesin-1 heavy chain	KIF5B	sp|P33176|KINH_HUMAN Kinesin-1 heavy chain OS=Homo sapiens OX=9606 GN=KIF5B PE=1 SV=1	109.68	6573100	5183800	3319400	8367500	3645100	3285800	3631500	2927700		0.0611553				5860950	3372525		0.575423	-0.797305	0.0611553
P63104	P63104	14-3-3 protein zeta/delta	YWHAZ	sp|P63104|1433Z_HUMAN 14-3-3 protein zeta/delta OS=Homo sapiens OX=9606 GN=YWHAZ PE=1 SV=1	27.745	79479000	86340000	58910000	71786000	45396000	37926000	48124000	39061000		0.00259807				74128750	42626750		0.575037	-0.798274	0.00259807
Q9Y383	Q9Y383	Putative RNA-binding protein Luc7-like 2	LUC7L2	sp|Q9Y383|LC7L2_HUMAN Putative RNA-binding protein Luc7-like 2 OS=Homo sapiens OX=9606 GN=LUC7L2 PE=1 SV=2	46.513	2434200	2182600	1508300	2125600	818350	937870	1663100	1321000		0.0187558				2062675	1185080		0.574535	-0.799532	0.0187558
P49841	P49841	Glycogen synthase kinase-3 beta	GSK3B	sp|P49841|GSK3B_HUMAN Glycogen synthase kinase-3 beta OS=Homo sapiens OX=9606 GN=GSK3B PE=1 SV=2	46.744	15909000	14889000	11582000	15106000	7903200	7994200	7858200	9266800		0.000935842				14371500	8255600		0.574442	-0.799766	0.000935842
P14618;P30613	P14618	Pyruvate kinase PKM	PKM	sp|P14618|KPYM_HUMAN Pyruvate kinase PKM OS=Homo sapiens OX=9606 GN=PKM PE=1 SV=4	57.936	1421400000	1329100000	773160000	1287700000	726950000	588100000	693900000	752850000		0.0143529				1202840000	690450000		0.574016	-0.800836	0.0143529
P30048	P30048	Thioredoxin-dependent peroxide reductase, mitochondrial	PRDX3	sp|P30048|PRDX3_HUMAN Thioredoxin-dependent peroxide reductase, mitochondrial OS=Homo sapiens OX=9606 GN=PRDX3 PE=1 SV=3	27.692	6556800	3518600	3941300	3717600	2776700	2421600	2905500	2074100		0.0427543				4433575	2544475		0.57391	-0.801102	0.0427543
Q9Y6M1	Q9Y6M1	Insulin-like growth factor 2 mRNA-binding protein 2	IGF2BP2	sp|Q9Y6M1|IF2B2_HUMAN Insulin-like growth factor 2 mRNA-binding protein 2 OS=Homo sapiens OX=9606 GN=IGF2BP2 PE=1 SV=2	66.121	12160000	13541000	7492300	9649800	7396800	4889300	6371800	5909900		0.0191914				10710775	6141950		0.573437	-0.802294	0.0191914
Q9NR12	Q9NR12	PDZ and LIM domain protein 7	PDLIM7	sp|Q9NR12|PDLI7_HUMAN PDZ and LIM domain protein 7 OS=Homo sapiens OX=9606 GN=PDLIM7 PE=1 SV=1	49.844	8517400	7912500	4954000	9352200	3042800	2924700	5345500	6301100		0.042174				7684025	4403525		0.573075	-0.803203	0.042174
P84098	P84098	60S ribosomal protein L19	RPL19	sp|P84098|RL19_HUMAN 60S ribosomal protein L19 OS=Homo sapiens OX=9606 GN=RPL19 PE=1 SV=1	23.466	136580000	134270000	93093000	147600000	59409000	82511000	77878000	73066000		0.00556361				127885750	73216000		0.572511	-0.804625	0.00556361
P31949	P31949	Protein S100-A11;Protein S100-A11, N-terminally processed	S100A11	sp|P31949|S10AB_HUMAN Protein S100-A11 OS=Homo sapiens OX=9606 GN=S100A11 PE=1 SV=2	11.74	4403300	4531400	1810100	4281100	2196300	1471500	2336000	2592800		0.059708				3756475	2149150		0.572119	-0.805613	0.059708
O43252	O43252	Bifunctional 3-phosphoadenosine 5-phosphosulfate synthase 1;Sulfate adenylyltransferase;Adenylyl-sulfate kinase	PAPSS1	sp|O43252|PAPS1_HUMAN Bifunctional 3-phosphoadenosine 5-phosphosulfate synthase 1 OS=Homo sapiens OX=9606 GN=PAPSS1 PE=1 SV=2	70.832	13441000	9048400	6319700	10390000	4014500	5885900	5584500	6859900		0.0383095				9799775	5586200		0.570033	-0.810881	0.0383095
Q13347	Q13347	Eukaryotic translation initiation factor 3 subunit I	EIF3I	sp|Q13347|EIF3I_HUMAN Eukaryotic translation initiation factor 3 subunit I OS=Homo sapiens OX=9606 GN=EIF3I PE=1 SV=1	36.501	42417000	41347000	15198000	38201000	21954000	17331000	17480000	21376000		0.0650262				34290750	19535250		0.569694	-0.81174	0.0650262
P49915	P49915	GMP synthase [glutamine-hydrolyzing]	GMPS	sp|P49915|GUAA_HUMAN GMP synthase [glutamine-hydrolyzing] OS=Homo sapiens OX=9606 GN=GMPS PE=1 SV=1	76.715	124040000	107970000	65922000	107390000	59949000	43685000	62892000	64215000		0.0167644				101330500	57685250		0.569278	-0.812794	0.0167644
P18077	P18077	60S ribosomal protein L35a	RPL35A	sp|P18077|RL35A_HUMAN 60S ribosomal protein L35a OS=Homo sapiens OX=9606 GN=RPL35A PE=1 SV=2	12.538	94111000	58517000	49083000	70417000	32539000	40380000	39931000	41880000		0.0256139				68032000	38682500		0.568593	-0.814532	0.0256139
P62937;P0DN37;P0DN26;A0A0B4J2A2;A0A075B767;A0A075B759;Q9Y536;F5H284	P62937	Peptidyl-prolyl cis-trans isomerase A;Peptidyl-prolyl cis-trans isomerase A, N-terminally processed	PPIA	sp|P62937|PPIA_HUMAN Peptidyl-prolyl cis-trans isomerase A OS=Homo sapiens OX=9606 GN=PPIA PE=1 SV=2	18.012	877570000	672530000	357820000	668680000	410780000	332370000	350850000	366640000		0.0422451				644150000	365160000		0.566887	-0.818868	0.0422451
Q96AB3	Q96AB3	Isochorismatase domain-containing protein 2, mitochondrial	ISOC2	sp|Q96AB3|ISOC2_HUMAN Isochorismatase domain-containing protein 2 OS=Homo sapiens OX=9606 GN=ISOC2 PE=1 SV=1	22.337	22069000	18756000	7867800	19218000	8632400	8619900	10102000	11122000		0.0600996				16977700	9619075		0.566571	-0.819671	0.0600996
P63151;Q00005;Q66LE6	P63151	Serine/threonine-protein phosphatase 2A 55 kDa regulatory subunit B alpha isoform	PPP2R2A	sp|P63151|2ABA_HUMAN Serine/threonine-protein phosphatase 2A 55 kDa regulatory subunit B alpha isoform OS=Homo sapiens OX=9606 GN=PPP2R2A PE=1 SV=1	51.691	8299100	9588300	5740000	9076100	6620600	3039600	3980100	4873900		0.0211556				8175875	4628550		0.566123	-0.820813	0.0211556
Q99661;O00139	Q99661	Kinesin-like protein KIF2C	KIF2C	sp|Q99661|KIF2C_HUMAN Kinesin-like protein KIF2C OS=Homo sapiens OX=9606 GN=KIF2C PE=1 SV=2	81.312	23151000	19000000	14675000	24695000	10792000	10183000	12323000	12846000		0.00911096				20380250	11536000		0.566038	-0.821029	0.00911096
P50991	P50991	T-complex protein 1 subunit delta	CCT4	sp|P50991|TCPD_HUMAN T-complex protein 1 subunit delta OS=Homo sapiens OX=9606 GN=CCT4 PE=1 SV=4	57.924	158470000	152900000	87976000	149040000	90856000	65733000	72603000	80774000		0.0138889				137096500	77491500		0.565233	-0.823082	0.0138889
P17980	P17980	26S protease regulatory subunit 6A	PSMC3	sp|P17980|PRS6A_HUMAN 26S proteasome regulatory subunit 6A OS=Homo sapiens OX=9606 GN=PSMC3 PE=1 SV=3	49.203	7181900	7584200	3949900	5892600	3425100	3042600	3017300	4414600		0.0228181				6152150	3474900		0.564827	-0.824119	0.0228181
Q9BZG1	Q9BZG1	Ras-related protein Rab-34	RAB34	sp|Q9BZG1|RAB34_HUMAN Ras-related protein Rab-34 OS=Homo sapiens OX=9606 GN=RAB34 PE=1 SV=1	29.044	19800000	24993000	19252000	28412000	12051000	11959000	13377000	14830000		0.00460843				23114250	13054250		0.564771	-0.824263	0.00460843
P15121	P15121	Aldose reductase	AKR1B1	sp|P15121|ALDR_HUMAN Aldose reductase OS=Homo sapiens OX=9606 GN=AKR1B1 PE=1 SV=3	35.853	10150000	9540600	7605900	11103000	8510000	5063600	8098000	1e-08		0.0931533				9599875	5.4179e+06		0.564372	-0.825282	0.0931533
P47897	P47897	Glutamine--tRNA ligase	QARS	sp|P47897|SYQ_HUMAN Glutamine--tRNA ligase OS=Homo sapiens OX=9606 GN=QARS PE=1 SV=1	87.798	8387600	6933400	3967800	4173000	4176100	2274300	2563500	4220600		0.076456				5865450	3308625		0.564087	-0.82601	0.076456
Q00535	Q00535	Cyclin-dependent-like kinase 5	CDK5	sp|Q00535|CDK5_HUMAN Cyclin-dependent-like kinase 5 OS=Homo sapiens OX=9606 GN=CDK5 PE=1 SV=3	33.304	13736000	11591000	6768100	10411000	4161900	6519400	5518700	7755800		0.0304263				10626525	5988950		0.563585	-0.827295	0.0304263
Q9UHB9	Q9UHB9	Signal recognition particle subunit SRP68	SRP68	sp|Q9UHB9|SRP68_HUMAN Signal recognition particle subunit SRP68 OS=Homo sapiens OX=9606 GN=SRP68 PE=1 SV=2	70.729	15578000	16433000	9520000	13368000	3967200	1e-08	20696000	6268500		0.255529				13724750	7.73293e+06		0.563429	-0.827694	0.255529
P67775;P62714	P67775;P62714	Serine/threonine-protein phosphatase 2A catalytic subunit alpha isoform;Serine/threonine-protein phosphatase 2A catalytic subunit beta isoform	PPP2CA;PPP2CB	sp|P67775|PP2AA_HUMAN Serine/threonine-protein phosphatase 2A catalytic subunit alpha isoform OS=Homo sapiens OX=9606 GN=PPP2CA PE=1 SV=1;sp|P62714|PP2AB_HUMAN Serine/threonine-protein phosphatase 2A catalytic subunit beta isoform OS=Homo sapiens OX=9606 G	35.594	15788000	14688000	10362000	13585000	7920000	6476800	8356500	7876000		0.00301118				13605750	7657325		0.562801	-0.829304	0.00301118
Q9Y4K4	Q9Y4K4	Mitogen-activated protein kinase kinase kinase kinase 5	MAP4K5	sp|Q9Y4K4|M4K5_HUMAN Mitogen-activated protein kinase kinase kinase kinase 5 OS=Homo sapiens OX=9606 GN=MAP4K5 PE=1 SV=2	95.023	1912600	1021200	900280	1417500	1e-08	954280	914540	1081600		0.139124				1312895	737605		0.561816	-0.831831	0.139124
P60842;Q14240	P60842;Q14240	Eukaryotic initiation factor 4A-I;Eukaryotic initiation factor 4A-II;Eukaryotic initiation factor 4A-II, N-terminally processed	EIF4A1;EIF4A2	sp|P60842|IF4A1_HUMAN Eukaryotic initiation factor 4A-I OS=Homo sapiens OX=9606 GN=EIF4A1 PE=1 SV=1;sp|Q14240|IF4A2_HUMAN Eukaryotic initiation factor 4A-II OS=Homo sapiens OX=9606 GN=EIF4A2 PE=1 SV=2	46.153	262250000	246900000	149900000	231470000	140480000	100420000	125850000	133330000		0.0103251				222630000	125020000		0.56156	-0.832489	0.0103251
P10809	P10809	60 kDa heat shock protein, mitochondrial	HSPD1	sp|P10809|CH60_HUMAN 60 kDa heat shock protein, mitochondrial OS=Homo sapiens OX=9606 GN=HSPD1 PE=1 SV=2	61.054	456820000	335800000	198150000	341280000	192300000	156300000	207790000	190860000		0.0352597				333012500	186812500		0.560977	-0.833985	0.0352597
P32321	P32321	Deoxycytidylate deaminase	DCTD	sp|P32321|DCTD_HUMAN Deoxycytidylate deaminase OS=Homo sapiens OX=9606 GN=DCTD PE=1 SV=2	20.016	4729500	3342000	2228200	2707700	1360300	2080600	1696000	2155300		0.0469886				3251850	1823050		0.560619	-0.834907	0.0469886
Q9NXA8	Q9NXA8	NAD-dependent protein deacylase sirtuin-5, mitochondrial	SIRT5	sp|Q9NXA8|SIR5_HUMAN NAD-dependent protein deacylase sirtuin-5, mitochondrial OS=Homo sapiens OX=9606 GN=SIRT5 PE=1 SV=2	33.881	4017300	3412000	2495100	4115200	1786600	1559400	2239900	2276800		0.00948385				3509900	1965675		0.560037	-0.836405	0.00948385
Q7Z7K0	Q7Z7K0	COX assembly mitochondrial protein homolog	CMC1	sp|Q7Z7K0|COXM1_HUMAN COX assembly mitochondrial protein homolog OS=Homo sapiens OX=9606 GN=CMC1 PE=1 SV=1	12.49	7148300	3214000	4673200	6879200	4526300	3323100	1959500	2460300		0.0693637				5478675	3067300		0.559862	-0.836858	0.0693637
P24941	P24941	Cyclin-dependent kinase 2	CDK2	sp|P24941|CDK2_HUMAN Cyclin-dependent kinase 2 OS=Homo sapiens OX=9606 GN=CDK2 PE=1 SV=2	33.929	29690000	18136000	16586000	25168000	12133000	12373000	12138000	13318000		0.0182034				22395000	12490500		0.557736	-0.842345	0.0182034
P53814	P53814	Smoothelin	SMTN	sp|P53814|SMTN_HUMAN Smoothelin OS=Homo sapiens OX=9606 GN=SMTN PE=1 SV=7	99.058	4435900	5157700	3467800	7610700	2425800	2259800	3412400	3426000		0.0506587				5168025	2881000		0.557466	-0.843043	0.0506587
Q96EY5	Q96EY5	Multivesicular body subunit 12A	MVB12A	sp|Q96EY5|MB12A_HUMAN Multivesicular body subunit 12A OS=Homo sapiens OX=9606 GN=MVB12A PE=1 SV=1	28.783	17870000	17644000	9665700	10366000	10193000	5212100	7741700	7786500		0.0464343				13886425	7733325		0.556898	-0.844514	0.0464343
Q00796	Q00796	Sorbitol dehydrogenase	SORD	sp|Q00796|DHSO_HUMAN Sorbitol dehydrogenase OS=Homo sapiens OX=9606 GN=SORD PE=1 SV=4	38.324	20191000	18866000	9079900	12854000	7725300	6267800	11793000	8176400		0.055784				15247725	8490625		0.556845	-0.844651	0.055784
P26038;P35241	P26038	Moesin	MSN	sp|P26038|MOES_HUMAN Moesin OS=Homo sapiens OX=9606 GN=MSN PE=1 SV=3	67.819	14087000	19223000	11695000	15813000	9900800	8565600	7546000	7841500		0.00679313				15204500	8463475		0.556643	-0.845176	0.00679313
P07954	P07954	Fumarate hydratase, mitochondrial	FH	sp|P07954|FUMH_HUMAN Fumarate hydratase, mitochondrial OS=Homo sapiens OX=9606 GN=FH PE=1 SV=3	54.636	21279000	15488000	18132000	26992000	9446500	12815000	14418000	8851900		0.0178564				20472750	11382850		0.556	-0.846843	0.0178564
Q9BY44	Q9BY44	Eukaryotic translation initiation factor 2A;Eukaryotic translation initiation factor 2A, N-terminally processed	EIF2A	sp|Q9BY44|EIF2A_HUMAN Eukaryotic translation initiation factor 2A OS=Homo sapiens OX=9606 GN=EIF2A PE=1 SV=3	64.989	4108200	4981400	2907000	4383000	2110900	2244300	2296200	2436700		0.00612797				4094900	2272025		0.554843	-0.84985	0.00612797
Q9H6T3	Q9H6T3	RNA polymerase II-associated protein 3	RPAP3	sp|Q9H6T3|RPAP3_HUMAN RNA polymerase II-associated protein 3 OS=Homo sapiens OX=9606 GN=RPAP3 PE=1 SV=2	75.718	3449200	4007400	2097800	2429200	1912500	2273200	1e-08	2459900		0.112559				2995900	1.6614e+06		0.554558	-0.85059	0.112559
P55786	P55786	Puromycin-sensitive aminopeptidase	NPEPPS	sp|P55786|PSA_HUMAN Puromycin-sensitive aminopeptidase OS=Homo sapiens OX=9606 GN=NPEPPS PE=1 SV=2	103.28	1284600	1087200	639980	2836900	919550	1e-08	651440	1670900		0.311407				1462170	810473		0.554294	-0.851276	0.311407
O75694	O75694	Nuclear pore complex protein Nup155	NUP155	sp|O75694|NU155_HUMAN Nuclear pore complex protein Nup155 OS=Homo sapiens OX=9606 GN=NUP155 PE=1 SV=1	155.2	31461000	24243000	24370000	29190000	13945000	14914000	14324000	17289000		0.00077179				27316000	15118000		0.553449	-0.853479	0.00077179
P06576	P06576	ATP synthase subunit beta, mitochondrial	ATP5B	sp|P06576|ATPB_HUMAN ATP synthase subunit beta, mitochondrial OS=Homo sapiens OX=9606 GN=ATP5F1B PE=1 SV=3	56.559	102260000	72126000	36850000	56976000	35532000	29184000	44067000	39626000		0.0784735				67053000	37102250		0.553327	-0.853795	0.0784735
P27694	P27694	Replication protein A 70 kDa DNA-binding subunit;Replication protein A 70 kDa DNA-binding subunit, N-terminally processed	RPA1	sp|P27694|RFA1_HUMAN Replication protein A 70 kDa DNA-binding subunit OS=Homo sapiens OX=9606 GN=RPA1 PE=1 SV=2	68.137	4956800	4121800	2449600	4858000	3510700	1912000	1463000	2178900		0.0456393				4096550	2266150		0.553185	-0.854166	0.0456393
P23919	P23919	Thymidylate kinase	DTYMK	sp|P23919|KTHY_HUMAN Thymidylate kinase OS=Homo sapiens OX=9606 GN=DTYMK PE=1 SV=4	23.819	1424900	1100000	1186100	1906500	1e-08	864160	1123000	1107300		0.096642				1404375	773615		0.550861	-0.860241	0.096642
P55265	P55265	Double-stranded RNA-specific adenosine deaminase	ADAR	sp|P55265|DSRAD_HUMAN Double-stranded RNA-specific adenosine deaminase OS=Homo sapiens OX=9606 GN=ADAR PE=1 SV=4	136.06	20176000	15530000	8857900	13120000	6590700	7091000	7161700	10876000		0.0444538				14420975	7929850		0.549883	-0.862803	0.0444538
P34932	P34932	Heat shock 70 kDa protein 4	HSPA4	sp|P34932|HSP74_HUMAN Heat shock 70 kDa protein 4 OS=Homo sapiens OX=9606 GN=HSPA4 PE=1 SV=4	94.33	25680000	27362000	8215600	23430000	9843200	11926000	8175500	16606000		0.0918978				21171900	11637675		0.549676	-0.863348	0.0918978
Q05209	Q05209	Tyrosine-protein phosphatase non-receptor type 12	PTPN12	sp|Q05209|PTN12_HUMAN Tyrosine-protein phosphatase non-receptor type 12 OS=Homo sapiens OX=9606 GN=PTPN12 PE=1 SV=3	88.105	3464700	2928900	2268800	3312400	1779300	1290000	1404500	2105300		0.00600053				2993700	1644775		0.549412	-0.864039	0.00600053
Q9UPN3	Q9UPN3	Microtubule-actin cross-linking factor 1, isoforms 1/2/3/5	MACF1	sp|Q9UPN3|MACF1_HUMAN Microtubule-actin cross-linking factor 1, isoforms 1/2/3/5 OS=Homo sapiens OX=9606 GN=MACF1 PE=1 SV=4	838.3	752470	1107100	513740	923240	474140	346490	569130	420650		0.0329213				824138	452602		0.549183	-0.864641	0.0329213
P07237	P07237	Protein disulfide-isomerase	P4HB	sp|P07237|PDIA1_HUMAN Protein disulfide-isomerase OS=Homo sapiens OX=9606 GN=P4HB PE=1 SV=3	57.116	12725000	12435000	6828300	9419100	6349800	3432700	5643700	7313500		0.0279147				10351850	5684925		0.54917	-0.864675	0.0279147
Q13596	Q13596	Sorting nexin-1	SNX1	sp|Q13596|SNX1_HUMAN Sorting nexin-1 OS=Homo sapiens OX=9606 GN=SNX1 PE=1 SV=3	59.069	2826300	3459000	1334800	3307000	1505200	1255900	1e-08	3232900		0.184766				2731775	1.4985e+06		0.548544	-0.86632	0.184766
Q92979	Q92979	Ribosomal RNA small subunit methyltransferase NEP1	EMG1	sp|Q92979|NEP1_HUMAN Ribosomal RNA small subunit methyltransferase NEP1 OS=Homo sapiens OX=9606 GN=EMG1 PE=1 SV=4	26.72	4048200	19215000	6940200	17028000	5680400	7366800	6186700	6569500		0.20165				11807850	6450850		0.546319	-0.872185	0.20165
Q04637	Q04637	Eukaryotic translation initiation factor 4 gamma 1	EIF4G1	sp|Q04637|IF4G1_HUMAN Eukaryotic translation initiation factor 4 gamma 1 OS=Homo sapiens OX=9606 GN=EIF4G1 PE=1 SV=4	175.49	25358000	18794000	7432300	19582000	10219000	8711400	9071800	10852000		0.0766479				17791575	9713550		0.545963	-0.873124	0.0766479
Q9BUH6	Q9BUH6	Protein PAXX	C9orf142	sp|Q9BUH6|PAXX_HUMAN Protein PAXX OS=Homo sapiens OX=9606 GN=PAXX PE=1 SV=2	21.639	2946800	2659600	2220700	2346600	1232800	789730	1453000	2076300		0.0102554				2543425	1.38796e+06		0.545704	-0.873809	0.0102554
P60660;P14649	P60660;P14649	Myosin light polypeptide 6;Myosin light chain 6B	MYL6;MYL6B	sp|P60660|MYL6_HUMAN Myosin light polypeptide 6 OS=Homo sapiens OX=9606 GN=MYL6 PE=1 SV=2;sp|P14649|MYL6B_HUMAN Myosin light chain 6B OS=Homo sapiens OX=9606 GN=MYL6B PE=1 SV=1	16.93	27716000	29204000	13235000	27868000	12788000	11606000	15900000	13189000		0.0284166				24505750	13370750		0.545617	-0.87404	0.0284166
Q9BRP1	Q9BRP1	Programmed cell death protein 2-like	PDCD2L	sp|Q9BRP1|PDD2L_HUMAN Programmed cell death protein 2-like OS=Homo sapiens OX=9606 GN=PDCD2L PE=1 SV=1	39.416	41659000	26282000	8673000	21502000	13055000	13769000	13541000	13023000		0.152				24529000	13347000		0.544131	-0.877973	0.152
Q14683	Q14683	Structural maintenance of chromosomes protein 1A	SMC1A	sp|Q14683|SMC1A_HUMAN Structural maintenance of chromosomes protein 1A OS=Homo sapiens OX=9606 GN=SMC1A PE=1 SV=2	143.23	5399000	5842800	3266900	4031900	2084000	2368900	2576100	3057400		0.0154609				4635150	2521600		0.544017	-0.878277	0.0154609
Q14160	Q14160	Protein scribble homolog	SCRIB	sp|Q14160|SCRIB_HUMAN Protein scribble homolog OS=Homo sapiens OX=9606 GN=SCRIB PE=1 SV=4	174.88	14497000	13577000	7775400	13254000	8380200	1e-08	10542000	7766400		0.0886705				12275850	6.67215e+06		0.543518	-0.879599	0.0886705
P46778	P46778	60S ribosomal protein L21	RPL21	sp|P46778|RL21_HUMAN 60S ribosomal protein L21 OS=Homo sapiens OX=9606 GN=RPL21 PE=1 SV=2	18.565	122060000	75140000	51973000	77458000	42084000	33752000	62282000	39382000		0.0575731				81657750	44375000		0.543427	-0.879843	0.0575731
Q9Y2A7	Q9Y2A7	Nck-associated protein 1	NCKAP1	sp|Q9Y2A7|NCKP1_HUMAN Nck-associated protein 1 OS=Homo sapiens OX=9606 GN=NCKAP1 PE=1 SV=1	128.79	1582200	2317000	1052200	2236400	1024200	937560	562610	1378200		0.0530154				1796950	975642		0.542944	-0.881126	0.0530154
Q15751	Q15751	Probable E3 ubiquitin-protein ligase HERC1	HERC1	sp|Q15751|HERC1_HUMAN Probable E3 ubiquitin-protein ligase HERC1 OS=Homo sapiens OX=9606 GN=HERC1 PE=1 SV=2	532.22	4984900	4491400	3195500	4070500	2951700	2939800	3198200	1e-08		0.0651826				4185575	2.27243e+06		0.542918	-0.881193	0.0651826
Q9Y2H2	Q9Y2H2	Phosphatidylinositide phosphatase SAC2	INPP5F	sp|Q9Y2H2|SAC2_HUMAN Phosphatidylinositide phosphatase SAC2 OS=Homo sapiens OX=9606 GN=INPP5F PE=1 SV=3	128.41	20169000	22282000	14424000	21017000	11613000	10592000	9271700	10809000		0.0026236				19473000	10571425		0.542876	-0.881305	0.0026236
Q99961;Q99962	Q99961	Endophilin-A2	SH3GL1	sp|Q99961|SH3G1_HUMAN Endophilin-A2 OS=Homo sapiens OX=9606 GN=SH3GL1 PE=1 SV=1	41.489	40602000	32279000	19481000	33944000	13766000	17054000	16900000	20634000		0.0203878				31576500	17088500		0.541178	-0.885826	0.0203878
P39019	P39019	40S ribosomal protein S19	RPS19	sp|P39019|RS19_HUMAN 40S ribosomal protein S19 OS=Homo sapiens OX=9606 GN=RPS19 PE=1 SV=2	16.06	130040000	80379000	37401000	89877000	38382000	34103000	67028000	43082000		0.105888				84424250	45648750		0.540707	-0.887082	0.105888
Q9Y5S9	Q9Y5S9	RNA-binding protein 8A	RBM8A	sp|Q9Y5S9|RBM8A_HUMAN RNA-binding protein 8A OS=Homo sapiens OX=9606 GN=RBM8A PE=1 SV=1	19.889	7726600	5649300	4611800	9747200	3494600	3991200	3606500	3892200		0.0318955				6933725	3746125		0.540276	-0.888232	0.0318955
P08865	P08865	40S ribosomal protein SA	RPSA	sp|P08865|RSSA_HUMAN 40S ribosomal protein SA OS=Homo sapiens OX=9606 GN=RPSA PE=1 SV=4	32.854	308860000	263350000	151610000	229780000	138630000	104660000	132230000	139620000		0.0183912				238400000	128785000		0.540206	-0.88842	0.0183912
P63220	P63220	40S ribosomal protein S21	RPS21	sp|P63220|RS21_HUMAN 40S ribosomal protein S21 OS=Homo sapiens OX=9606 GN=RPS21 PE=1 SV=1	9.1113	306720000	314870000	217010000	297420000	143230000	138590000	165160000	166620000		0.00151835				284005000	153400000		0.540131	-0.888618	0.00151835
O75083	O75083	WD repeat-containing protein 1	WDR1	sp|O75083|WDR1_HUMAN WD repeat-containing protein 1 OS=Homo sapiens OX=9606 GN=WDR1 PE=1 SV=4	66.193	50371000	39714000	17245000	37912000	13673000	14633000	26879000	23047000		0.0707407				36310500	19558000		0.538632	-0.892628	0.0707407
P15311	P15311	Ezrin	EZR	sp|P15311|EZRI_HUMAN Ezrin OS=Homo sapiens OX=9606 GN=EZR PE=1 SV=4	69.412	6131000	2813700	2352500	2358500	2003600	1853900	1617100	1878100		0.13606				3413925	1838175		0.538434	-0.893157	0.13606
P55769	P55769	NHP2-like protein 1;NHP2-like protein 1, N-terminally processed	NHP2L1	sp|P55769|NH2L1_HUMAN NHP2-like protein 1 OS=Homo sapiens OX=9606 GN=SNU13 PE=1 SV=3	14.173	3206000	4801500	3138000	6026800	1926400	2487600	2166100	2663900		0.0320436				4293075	2311000		0.538309	-0.893494	0.0320436
O75607	O75607	Nucleoplasmin-3	NPM3	sp|O75607|NPM3_HUMAN Nucleoplasmin-3 OS=Homo sapiens OX=9606 GN=NPM3 PE=1 SV=3	19.343	2990000	4355200	3158900	2901100	1913200	1839600	2039800	1422000		0.00539185				3351300	1803650		0.538194	-0.893801	0.00539185
P42684	P42684	Abelson tyrosine-protein kinase 2	ABL2	sp|P42684|ABL2_HUMAN Tyrosine-protein kinase ABL2 OS=Homo sapiens OX=9606 GN=ABL2 PE=1 SV=1	128.34	1272600	1113300	1075600	847270	577930	665350	537860	535550		0.00171947				1.07719e+06	579172		0.537669	-0.895211	0.00171947
Q13813	Q13813	Spectrin alpha chain, non-erythrocytic 1	SPTAN1	sp|Q13813|SPTN1_HUMAN Spectrin alpha chain, non-erythrocytic 1 OS=Homo sapiens OX=9606 GN=SPTAN1 PE=1 SV=3	284.54	9368100	8210700	3778700	4249900	3182500	3398300	2311100	4841900		0.0946326				6401850	3433450		0.536322	-0.89883	0.0946326
P51812	P51812	Ribosomal protein S6 kinase alpha-3	RPS6KA3	sp|P51812|KS6A3_HUMAN Ribosomal protein S6 kinase alpha-3 OS=Homo sapiens OX=9606 GN=RPS6KA3 PE=1 SV=1	83.735	7507200	5982000	3499900	7487200	3047100	2780800	3244600	4030300		0.0273755				6119075	3275700		0.535326	-0.90151	0.0273755
P13797;P13796	P13797	Plastin-3	PLS3	sp|P13797|PLST_HUMAN Plastin-3 OS=Homo sapiens OX=9606 GN=PLS3 PE=1 SV=4	70.81	16933000	14153000	5723000	14266000	6037100	4519600	10649000	6101300		0.0757945				12768750	6826750		0.534645	-0.903346	0.0757945
Q2VIR3;P41091	Q2VIR3;P41091	Putative eukaryotic translation initiation factor 2 subunit 3-like protein;Eukaryotic translation initiation factor 2 subunit 3	EIF2S3L;EIF2S3	sp|Q2VIR3|IF2GL_HUMAN Eukaryotic translation initiation factor 2 subunit 3B OS=Homo sapiens OX=9606 GN=EIF2S3B PE=2 SV=2;sp|P41091|IF2G_HUMAN Eukaryotic translation initiation factor 2 subunit 3 OS=Homo sapiens OX=9606 GN=EIF2S3 PE=1 SV=3	51.228	81023000	68517000	44443000	73661000	36475000	31598000	32509000	42263000		0.0093117				66911000	35711250		0.533713	-0.905865	0.0093117
P53621	P53621	Coatomer subunit alpha;Xenin;Proxenin	COPA	sp|P53621|COPA_HUMAN Coatomer subunit alpha OS=Homo sapiens OX=9606 GN=COPA PE=1 SV=2	138.34	38468000	22096000	9571800	20857000	9748200	11532000	11491000	15659000		0.13068				22748200	12107550		0.532242	-0.909845	0.13068
Q9H3U1	Q9H3U1	Protein unc-45 homolog A	UNC45A	sp|Q9H3U1|UN45A_HUMAN Protein unc-45 homolog A OS=Homo sapiens OX=9606 GN=UNC45A PE=1 SV=1	103.08	2910000	3223700	2402000	3265100	2074000	1e-08	1848400	2356500		0.0515621				2950200	1.56973e+06		0.532074	-0.910301	0.0515621
P30520	P30520	Adenylosuccinate synthetase isozyme 2	ADSS	sp|P30520|PURA2_HUMAN Adenylosuccinate synthetase isozyme 2 OS=Homo sapiens OX=9606 GN=ADSS PE=1 SV=3	50.097	20007000	14119000	8069600	14910000	5792000	6726500	8894000	8958900		0.0407048				14276400	7592850		0.531846	-0.910919	0.0407048
P52565	P52565	Rho GDP-dissociation inhibitor 1	ARHGDIA	sp|P52565|GDIR1_HUMAN Rho GDP-dissociation inhibitor 1 OS=Homo sapiens OX=9606 GN=ARHGDIA PE=1 SV=3	23.207	41318000	46478000	17609000	21116000	17118000	7604700	19407000	22941000		0.109274				31630250	16767675		0.530115	-0.915622	0.109274
Q15599	Q15599	Na(+)/H(+) exchange regulatory cofactor NHE-RF2	SLC9A3R2	sp|Q15599|NHRF2_HUMAN Na(+)/H(+) exchange regulatory cofactor NHE-RF2 OS=Homo sapiens OX=9606 GN=SLC9A3R2 PE=1 SV=2	37.413	6164700	12758000	7377800	15041000	2922000	4158900	8015800	6781600		0.0915938				10335375	5469575		0.529209	-0.91809	0.0915938
Q13045	Q13045	Protein flightless-1 homolog	FLII	sp|Q13045|FLII_HUMAN Protein flightless-1 homolog OS=Homo sapiens OX=9606 GN=FLII PE=1 SV=2	144.75	2060900	2567100	1864300	1426100	1376700	1019900	1459400	333540		0.0368976				1979600	1047385		0.529089	-0.918417	0.0368976
Q16637	Q16637	Survival motor neuron protein	SMN1	sp|Q16637|SMN_HUMAN Survival motor neuron protein OS=Homo sapiens OX=9606 GN=SMN1 PE=1 SV=1	31.848	9229000	8956300	10368000	13621000	5191000	4567400	6776000	5724800		0.00530984				10543575	5564800		0.527791	-0.921962	0.00530984
Q9BV86	Q9BV86	N-terminal Xaa-Pro-Lys N-methyltransferase 1;N-terminal Xaa-Pro-Lys N-methyltransferase 1, N-terminally processed	NTMT1	sp|Q9BV86|NTM1A_HUMAN N-terminal Xaa-Pro-Lys N-methyltransferase 1 OS=Homo sapiens OX=9606 GN=NTMT1 PE=1 SV=3	25.387	10212000	9904000	7915600	11670000	5491000	3764000	5518300	6123800		0.00225886				9925400	5224275		0.526354	-0.925894	0.00225886
Q9Y3I0	Q9Y3I0	tRNA-splicing ligase RtcB homolog	RTCB	sp|Q9Y3I0|RTCB_HUMAN tRNA-splicing ligase RtcB homolog OS=Homo sapiens OX=9606 GN=RTCB PE=1 SV=1	55.21	33931000	44400000	9506700	19185000	12949000	10573000	12238000	20562000		0.166196				26755675	14080500		0.526262	-0.926146	0.166196
O43143	O43143	Pre-mRNA-splicing factor ATP-dependent RNA helicase DHX15	DHX15	sp|O43143|DHX15_HUMAN Pre-mRNA-splicing factor ATP-dependent RNA helicase DHX15 OS=Homo sapiens OX=9606 GN=DHX15 PE=1 SV=2	90.932	16772000	20163000	14549000	21561000	7129800	11021000	10858000	9413200		0.00323565				18261250	9605500		0.526005	-0.926853	0.00323565
P18887	P18887	DNA repair protein XRCC1	XRCC1	sp|P18887|XRCC1_HUMAN DNA repair protein XRCC1 OS=Homo sapiens OX=9606 GN=XRCC1 PE=1 SV=2	69.476	4438700	6040300	3892900	5656200	2941800	1e-08	3675300	3914900		0.0612978				5007025	2.633e+06		0.525861	-0.927246	0.0612978
P62495	P62495	Eukaryotic peptide chain release factor subunit 1	ETF1	sp|P62495|ERF1_HUMAN Eukaryotic peptide chain release factor subunit 1 OS=Homo sapiens OX=9606 GN=ETF1 PE=1 SV=3	49.03	16318000	15140000	7066600	12356000	7205400	3220800	8871100	7434900		0.0448814				12720150	6683050		0.525391	-0.928537	0.0448814
P09110	P09110	3-ketoacyl-CoA thiolase, peroxisomal	ACAA1	sp|P09110|THIK_HUMAN 3-ketoacyl-CoA thiolase, peroxisomal OS=Homo sapiens OX=9606 GN=ACAA1 PE=1 SV=2	44.292	5147200	2761500	2127400	3067200	1193100	1570000	1500000	2614600		0.0749169				3275825	1719425		0.524883	-0.929932	0.0749169
Q03252	Q03252	Lamin-B2	LMNB2	sp|Q03252|LMNB2_HUMAN Lamin-B2 OS=Homo sapiens OX=9606 GN=LMNB2 PE=1 SV=4	69.948	12401000	9758100	3956100	7764200	4894000	4015800	4903200	3926900		0.0661207				8469850	4434975		0.523619	-0.93341	0.0661207
Q9P258	Q9P258	Protein RCC2	RCC2	sp|Q9P258|RCC2_HUMAN Protein RCC2 OS=Homo sapiens OX=9606 GN=RCC2 PE=1 SV=2	56.084	436930000	438430000	254940000	398040000	188840000	194560000	190410000	226280000		0.00628188				382085000	200022500		0.523503	-0.933731	0.00628188
P61313	P61313	60S ribosomal protein L15	RPL15	sp|P61313|RL15_HUMAN 60S ribosomal protein L15 OS=Homo sapiens OX=9606 GN=RPL15 PE=1 SV=2	24.146	137390000	155370000	114660000	177570000	74366000	75180000	73951000	81971000		0.00205267				146247500	76367000		0.522176	-0.937391	0.00205267
P38646	P38646	Stress-70 protein, mitochondrial	HSPA9	sp|P38646|GRP75_HUMAN Stress-70 protein, mitochondrial OS=Homo sapiens OX=9606 GN=HSPA9 PE=1 SV=2	73.68	374210000	266560000	138700000	246060000	132230000	109210000	157120000	135410000		0.0467999				256382500	133492500		0.520677	-0.941539	0.0467999
P62910	P62910	60S ribosomal protein L32	RPL32	sp|P62910|RL32_HUMAN 60S ribosomal protein L32 OS=Homo sapiens OX=9606 GN=RPL32 PE=1 SV=2	15.86	70258000	67256000	30991000	60298000	23535000	30656000	35988000	28835000		0.0260166				57200750	29753500		0.520159	-0.942975	0.0260166
Q13098	Q13098	COP9 signalosome complex subunit 1	GPS1	sp|Q13098|CSN1_HUMAN COP9 signalosome complex subunit 1 OS=Homo sapiens OX=9606 GN=GPS1 PE=1 SV=4	55.536	3305100	6900500	2132900	4120600	1965300	1670800	2463300	2456600		0.104259				4114775	2139000		0.519834	-0.943877	0.104259
P61247	P61247	40S ribosomal protein S3a	RPS3A	sp|P61247|RS3A_HUMAN 40S ribosomal protein S3a OS=Homo sapiens OX=9606 GN=RPS3A PE=1 SV=2	29.945	75732000	69917000	45247000	63550000	32744000	28436000	34685000	35920000		0.00408499				63611500	32946250		0.517929	-0.949173	0.00408499
P62316	P62316	Small nuclear ribonucleoprotein Sm D2	SNRPD2	sp|P62316|SMD2_HUMAN Small nuclear ribonucleoprotein Sm D2 OS=Homo sapiens OX=9606 GN=SNRPD2 PE=1 SV=1	13.527	8017300	11406000	1e-08	7945100	4513900	4874200	1e-08	4782300		0.266449				6.8421e+06	3.5426e+06		0.517765	-0.949631	0.266449
Q8NC51	Q8NC51	Plasminogen activator inhibitor 1 RNA-binding protein	SERBP1	sp|Q8NC51|PAIRB_HUMAN Plasminogen activator inhibitor 1 RNA-binding protein OS=Homo sapiens OX=9606 GN=SERBP1 PE=1 SV=2	44.965	36825000	51254000	27107000	38582000	17581000	18060000	21503000	22402000		0.0109122				38442000	19886500		0.517312	-0.950894	0.0109122
Q02878	Q02878	60S ribosomal protein L6	RPL6	sp|Q02878|RL6_HUMAN 60S ribosomal protein L6 OS=Homo sapiens OX=9606 GN=RPL6 PE=1 SV=3	32.728	187730000	142580000	106300000	160960000	70344000	73883000	93337000	70592000		0.00688388				149392500	77039000		0.515682	-0.955447	0.00688388
Q04323	Q04323	UBX domain-containing protein 1	UBXN1	sp|Q04323|UBXN1_HUMAN UBX domain-containing protein 1 OS=Homo sapiens OX=9606 GN=UBXN1 PE=1 SV=2	33.325	53966000	51824000	30610000	51259000	21578000	24840000	22777000	27550000		0.00677262				46914750	24186250		0.515536	-0.955854	0.00677262
P18669;Q8N0Y7;P15259	P18669;Q8N0Y7	Phosphoglycerate mutase 1;Probable phosphoglycerate mutase 4	PGAM1;PGAM4	sp|P18669|PGAM1_HUMAN Phosphoglycerate mutase 1 OS=Homo sapiens OX=9606 GN=PGAM1 PE=1 SV=2;sp|Q8N0Y7|PGAM4_HUMAN Probable phosphoglycerate mutase 4 OS=Homo sapiens OX=9606 GN=PGAM4 PE=3 SV=1	28.804	259580000	160270000	98296000	164450000	85058000	75011000	92953000	98609000		0.0492932				170649000	87907750		0.515138	-0.95697	0.0492932
P00505	P00505	Aspartate aminotransferase, mitochondrial	GOT2	sp|P00505|AATM_HUMAN Aspartate aminotransferase, mitochondrial OS=Homo sapiens OX=9606 GN=GOT2 PE=1 SV=3	47.517	24537000	17379000	11157000	17318000	9937700	6852900	9275100	10163000		0.0237276				17597750	9057175		0.514678	-0.958258	0.0237276
O43809	O43809	Cleavage and polyadenylation specificity factor subunit 5	NUDT21	sp|O43809|CPSF5_HUMAN Cleavage and polyadenylation specificity factor subunit 5 OS=Homo sapiens OX=9606 GN=NUDT21 PE=1 SV=1	26.227	31871000	19196000	10436000	15695000	9996600	7955600	13017000	8715600		0.092745				19299500	9921200		0.514065	-0.959977	0.092745
O75116	O75116	Rho-associated protein kinase 2	ROCK2	sp|O75116|ROCK2_HUMAN Rho-associated protein kinase 2 OS=Homo sapiens OX=9606 GN=ROCK2 PE=1 SV=4	160.9	2005700	1898200	893510	2521200	1529400	536720	797900	883760		0.0672976				1.82965e+06	936945		0.512089	-0.965533	0.0672976
Q9UHD8	Q9UHD8	Septin-9	2009-09-01	sp|Q9UHD8|SEPT9_HUMAN Septin-9 OS=Homo sapiens OX=9606 GN=SEPT9 PE=1 SV=2	65.401	11530000	15351000	5848500	11846000	6532400	4870800	5333000	5999500		0.0341701				11143875	5683925		0.510049	-0.971292	0.0341701
P29401	P29401	Transketolase	TKT	sp|P29401|TKT_HUMAN Transketolase OS=Homo sapiens OX=9606 GN=TKT PE=1 SV=3	67.877	527860000	413800000	215480000	361640000	186530000	167210000	215620000	204790000		0.0297873				379695000	193537500		0.509718	-0.972228	0.0297873
P26373	P26373	60S ribosomal protein L13	RPL13	sp|P26373|RL13_HUMAN 60S ribosomal protein L13 OS=Homo sapiens OX=9606 GN=RPL13 PE=1 SV=4	24.261	195610000	138910000	79374000	130880000	59086000	57091000	97371000	64021000		0.0401449				136193500	69392250		0.509512	-0.972811	0.0401449
Q9Y316	Q9Y316	Protein MEMO1	MEMO1	sp|Q9Y316|MEMO1_HUMAN Protein MEMO1 OS=Homo sapiens OX=9606 GN=MEMO1 PE=1 SV=1	33.733	8219200	6612000	4613000	8552300	3900600	2658200	4407500	3274800		0.0125656				6999125	3560275		0.508674	-0.975186	0.0125656
P62906	P62906	60S ribosomal protein L10a	RPL10A	sp|P62906|RL10A_HUMAN 60S ribosomal protein L10a OS=Homo sapiens OX=9606 GN=RPL10A PE=1 SV=2	24.831	84914000	63533000	39330000	72704000	31110000	31937000	36462000	32973000		0.0165647				65120250	33120500		0.508605	-0.975382	0.0165647
A0A0A6YYL6;P18621	A0A0A6YYL6;P18621	60S ribosomal protein L17	RPL17-C18orf32;RPL17	tr|A0A0A6YYL6|A0A0A6YYL6_HUMAN Protein RPL17-C18orf32 OS=Homo sapiens OX=9606 GN=RPL17-C18orf32 PE=3 SV=1;sp|P18621|RL17_HUMAN 60S ribosomal protein L17 OS=Homo sapiens OX=9606 GN=RPL17 PE=1 SV=3	26.372	129170000	113370000	78240000	101140000	38095000	47201000	75957000	52983000		0.00831679				105480000	53559000		0.507765	-0.977769	0.00831679
C9J1V9;O43324	C9J1V9;O43324	Eukaryotic translation elongation factor 1 epsilon-1	EEF1E1-BLOC1S5;EEF1E1	tr|C9J1V9|C9J1V9_HUMAN EEF1E1-BLOC1S5 readthrough (NMD candidate) OS=Homo sapiens OX=9606 GN=EEF1E1-BLOC1S5 PE=4 SV=2;sp|O43324|MCA3_HUMAN Eukaryotic translation elongation factor 1 epsilon-1 OS=Homo sapiens OX=9606 GN=EEF1E1 PE=1 SV=1	17.017	7007600	8172100	2725900	7067300	3376900	2685000	2967500	3647600		0.0454891				6243225	3169250		0.50763	-0.97815	0.0454891
P09622	P09622	Dihydrolipoyl dehydrogenase, mitochondrial	DLD	sp|P09622|DLDH_HUMAN Dihydrolipoyl dehydrogenase, mitochondrial OS=Homo sapiens OX=9606 GN=DLD PE=1 SV=2	54.177	5372200	4779700	3059500	6297800	1828600	3187900	3154400	1727400		0.0229635				4877300	2474575		0.507366	-0.978902	0.0229635
P06748	P06748	Nucleophosmin	NPM1	sp|P06748|NPM_HUMAN Nucleophosmin OS=Homo sapiens OX=9606 GN=NPM1 PE=1 SV=2	32.575	285780000	215460000	106900000	247100000	89237000	96287000	140390000	106670000		0.0386719				213810000	108146000		0.505804	-0.983349	0.0386719
P59998;A0A0A6YYG9	P59998;A0A0A6YYG9	Actin-related protein 2/3 complex subunit 4	ARPC4;ARPC4-TTLL3	sp|P59998|ARPC4_HUMAN Actin-related protein 2/3 complex subunit 4 OS=Homo sapiens OX=9606 GN=ARPC4 PE=1 SV=3;tr|A0A0A6YYG9|A0A0A6YYG9_HUMAN Protein ARPC4-TTLL3 OS=Homo sapiens OX=9606 GN=ARPC4-TTLL3 PE=4 SV=1	19.667	11166000	11110000	6048300	9274100	4270200	4756700	5509400	4476800		0.00922906				9399600	4753275		0.505689	-0.983677	0.00922906
Q96HC4	Q96HC4	PDZ and LIM domain protein 5	PDLIM5	sp|Q96HC4|PDLI5_HUMAN PDZ and LIM domain protein 5 OS=Homo sapiens OX=9606 GN=PDLIM5 PE=1 SV=5	63.944	5861300	3173100	630190	2807900	1424700	1336900	1593300	1949900		0.203814				3.11812e+06	1576200		0.505496	-0.984227	0.203814
Q5SYE7	Q5SYE7	NHS-like protein 1	NHSL1	sp|Q5SYE7|NHSL1_HUMAN NHS-like protein 1 OS=Homo sapiens OX=9606 GN=NHSL1 PE=1 SV=2	170.67	3838000	3713800	2249200	3395400	1e-08	2697200	1550000	2423100		0.0604826				3299100	1.66758e+06		0.505464	-0.984321	0.0604826
P04406	P04406	Glyceraldehyde-3-phosphate dehydrogenase	GAPDH	sp|P04406|G3P_HUMAN Glyceraldehyde-3-phosphate dehydrogenase OS=Homo sapiens OX=9606 GN=GAPDH PE=1 SV=3	36.053	1381600000	1242500000	572190000	1129100000	556350000	470430000	532310000	609890000		0.0240281				1081347500	542245000		0.501453	-0.995813	0.0240281
P62899	P62899	60S ribosomal protein L31	RPL31	sp|P62899|RL31_HUMAN 60S ribosomal protein L31 OS=Homo sapiens OX=9606 GN=RPL31 PE=1 SV=1	14.463	46547000	35083000	23615000	39321000	13874000	14911000	28327000	15269000		0.0221927				36141500	18095250		0.500678	-0.998045	0.0221927
Q92541	Q92541	RNA polymerase-associated protein RTF1 homolog	RTF1	sp|Q92541|RTF1_HUMAN RNA polymerase-associated protein RTF1 homolog OS=Homo sapiens OX=9606 GN=RTF1 PE=1 SV=4	80.313	1474400	1482900	1e-08	1625700	993090	436710	864700	1e-08		0.245675				1.14575e+06	573625		0.500655	-0.998112	0.245675
P46779	P46779	60S ribosomal protein L28	RPL28	sp|P46779|RL28_HUMAN 60S ribosomal protein L28 OS=Homo sapiens OX=9606 GN=RPL28 PE=1 SV=3	15.747	116680000	118340000	69380000	119460000	48236000	49459000	65821000	48598000		0.00640933				105965000	53028500		0.500434	-0.998748	0.00640933
O60925	O60925	Prefoldin subunit 1	PFDN1	sp|O60925|PFD1_HUMAN Prefoldin subunit 1 OS=Homo sapiens OX=9606 GN=PFDN1 PE=1 SV=2	14.21	5614100	2653200	1822600	3559200	1452000	1e-08	3378600	1983400		0.162457				3412275	1.7035e+06		0.499227	-1.00223	0.162457
Q9Y3F4	Q9Y3F4	Serine-threonine kinase receptor-associated protein	STRAP	sp|Q9Y3F4|STRAP_HUMAN Serine-threonine kinase receptor-associated protein OS=Homo sapiens OX=9606 GN=STRAP PE=1 SV=1	38.438	15341000	13017000	10217000	12918000	8334200	3392000	7576000	6359600		0.0052155				12873250	6415450		0.498355	-1.00475	0.0052155
P49321	P49321	Nuclear autoantigenic sperm protein	NASP	sp|P49321|NASP_HUMAN Nuclear autoantigenic sperm protein OS=Homo sapiens OX=9606 GN=NASP PE=1 SV=2	85.237	11474000	13406000	2480900	4669200	2477700	2444800	8382600	2624000		0.229519				8007525	3982275		0.497317	-1.00776	0.229519
O95685	O95685	Protein phosphatase 1 regulatory subunit 3D	PPP1R3D	sp|O95685|PPR3D_HUMAN Protein phosphatase 1 regulatory subunit 3D OS=Homo sapiens OX=9606 GN=PPP1R3D PE=1 SV=1	32.559	3284500	1911900	2824800	2274300	1164300	1205200	1364200	1383400		0.00559948				2573875	1279275		0.497023	-1.00862	0.00559948
P25786;B4DEV8	P25786	Proteasome subunit alpha type-1	PSMA1	sp|P25786|PSA1_HUMAN Proteasome subunit alpha type-1 OS=Homo sapiens OX=9606 GN=PSMA1 PE=1 SV=1	29.555	9645400	6978300	6205200	7405000	4248400	3196400	3006100	4518400		0.00367739				7558475	3742325		0.495116	-1.01416	0.00367739
P30040	P30040	Endoplasmic reticulum resident protein 29	ERP29	sp|P30040|ERP29_HUMAN Endoplasmic reticulum resident protein 29 OS=Homo sapiens OX=9606 GN=ERP29 PE=1 SV=4	28.993	14905000	12460000	4046200	10061000	6162600	2798200	5801000	5771500		0.0770635				10368050	5133325		0.49511	-1.01418	0.0770635
P06753	P06753	Tropomyosin alpha-3 chain	TPM3	sp|P06753|TPM3_HUMAN Tropomyosin alpha-3 chain OS=Homo sapiens OX=9606 GN=TPM3 PE=1 SV=2	32.95	121750000	94304000	62131000	105290000	43703000	37902000	55036000	52428000		0.0102618				95868750	47267250		0.493041	-1.02022	0.0102618
Q96I24	Q96I24	Far upstream element-binding protein 3	FUBP3	sp|Q96I24|FUBP3_HUMAN Far upstream element-binding protein 3 OS=Homo sapiens OX=9606 GN=FUBP3 PE=1 SV=2	61.64	7957800	8221600	5431100	7158600	4062100	1e-08	4983400	5136500		0.0364347				7192275	3.5455e+06		0.492959	-1.02046	0.0364347
Q9Y678;Q9UBF2	Q9Y678	Coatomer subunit gamma-1	COPG1	sp|Q9Y678|COPG1_HUMAN Coatomer subunit gamma-1 OS=Homo sapiens OX=9606 GN=COPG1 PE=1 SV=1	97.717	10200000	8394200	6979000	11979000	6084700	2534700	4828000	5038400		0.0111782				9388050	4621450		0.492269	-1.02248	0.0111782
P53618	P53618	Coatomer subunit beta	COPB1	sp|P53618|COPB_HUMAN Coatomer subunit beta OS=Homo sapiens OX=9606 GN=COPB1 PE=1 SV=3	107.14	2807900	3924600	2494400	6323000	1679600	2295400	1728000	1931800		0.0653671				3887475	1908700		0.490987	-1.02624	0.0653671
P52294	P52294	Importin subunit alpha-5;Importin subunit alpha-5, N-terminally processed	KPNA1	sp|P52294|IMA5_HUMAN Importin subunit alpha-5 OS=Homo sapiens OX=9606 GN=KPNA1 PE=1 SV=3	60.221	5791900	5379800	4347800	5724400	2459900	2677200	2318200	2967200		0.000297251				5310975	2605625		0.490611	-1.02735	0.000297251
Q9HA64	Q9HA64	Ketosamine-3-kinase	FN3KRP	sp|Q9HA64|KT3K_HUMAN Ketosamine-3-kinase OS=Homo sapiens OX=9606 GN=FN3KRP PE=1 SV=2	34.412	505770000	424620000	283210000	450390000	189130000	183490000	218420000	222930000		0.00463259				415997500	203492500		0.489168	-1.0316	0.00463259
Q12906	Q12906	Interleukin enhancer-binding factor 3	ILF3	sp|Q12906|ILF3_HUMAN Interleukin enhancer-binding factor 3 OS=Homo sapiens OX=9606 GN=ILF3 PE=1 SV=3	95.337	20606000	18202000	8703300	17658000	6321300	8238100	8757600	8550900		0.0205934				16292325	7966975		0.489002	-1.03209	0.0205934
P09493	P09493	Tropomyosin alpha-1 chain	TPM1	sp|P09493|TPM1_HUMAN Tropomyosin alpha-1 chain OS=Homo sapiens OX=9606 GN=TPM1 PE=1 SV=2	32.708	1876200	2480200	904230	1726900	904980	792940	789720	928540		0.0340626				1.74688e+06	854045		0.488897	-1.0324	0.0340626
Q96AT1	Q96AT1	Uncharacterized protein KIAA1143	KIAA1143	sp|Q96AT1|K1143_HUMAN Uncharacterized protein KIAA1143 OS=Homo sapiens OX=9606 GN=KIAA1143 PE=1 SV=2	17.465	3203200	1949200	1644000	1884900	1e-08	1543300	1200800	1499400		0.0698418				2170325	1.06088e+06		0.488809	-1.03266	0.0698418
P62917	P62917	60S ribosomal protein L8	RPL8	sp|P62917|RL8_HUMAN 60S ribosomal protein L8 OS=Homo sapiens OX=9606 GN=RPL8 PE=1 SV=2	28.024	141470000	146010000	78341000	128670000	51112000	59070000	68661000	62576000		0.00741619				123622750	60354750		0.488217	-1.03441	0.00741619
O43172	O43172	U4/U6 small nuclear ribonucleoprotein Prp4	PRPF4	sp|O43172|PRP4_HUMAN U4/U6 small nuclear ribonucleoprotein Prp4 OS=Homo sapiens OX=9606 GN=PRPF4 PE=1 SV=2	58.449	4734700	3247600	2539200	6436100	2159600	1897900	2104100	2098300		0.0457205				4239400	2064975		0.487091	-1.03774	0.0457205
Q9NZL9	Q9NZL9	Methionine adenosyltransferase 2 subunit beta	MAT2B	sp|Q9NZL9|MAT2B_HUMAN Methionine adenosyltransferase 2 subunit beta OS=Homo sapiens OX=9606 GN=MAT2B PE=1 SV=1	37.551	21452000	16116000	6993600	15233000	7615700	6140400	7717400	7644500		0.0436381				14948650	7279500		0.486967	-1.0381	0.0436381
P61758	P61758	Prefoldin subunit 3	VBP1	sp|P61758|PFD3_HUMAN Prefoldin subunit 3 OS=Homo sapiens OX=9606 GN=VBP1 PE=1 SV=3	22.658	5039400	4854800	3331700	4558600	1735400	2371100	2283800	2269500		0.00144313				4446125	2164950		0.48693	-1.03821	0.00144313
P56385	P56385	ATP synthase subunit e, mitochondrial	ATP5I	sp|P56385|ATP5I_HUMAN ATP synthase subunit e, mitochondrial OS=Homo sapiens OX=9606 GN=ATP5ME PE=1 SV=2	7.9331	5478000	4577300	3848200	4218200	1399700	2065800	2645300	2706800		0.00240458				4530425	2204400		0.486577	-1.03926	0.00240458
Q5TCZ1	Q5TCZ1	SH3 and PX domain-containing protein 2A	SH3PXD2A	sp|Q5TCZ1|SPD2A_HUMAN SH3 and PX domain-containing protein 2A OS=Homo sapiens OX=9606 GN=SH3PXD2A PE=1 SV=1	125.29	5496900	9339800	4155400	11554000	3782700	3668500	3541600	3868100		0.0614416				7636525	3715225		0.486507	-1.03947	0.0614416
P63173	P63173	60S ribosomal protein L38	RPL38	sp|P63173|RL38_HUMAN 60S ribosomal protein L38 OS=Homo sapiens OX=9606 GN=RPL38 PE=1 SV=2	8.2178	51409000	59569000	31173000	51590000	21356000	16563000	27965000	28371000		0.0098804				48435250	23563750		0.4865	-1.03949	0.0098804
Q99733	Q99733	Nucleosome assembly protein 1-like 4	NAP1L4	sp|Q99733|NP1L4_HUMAN Nucleosome assembly protein 1-like 4 OS=Homo sapiens OX=9606 GN=NAP1L4 PE=1 SV=1	42.823	20522000	9301400	9790300	11811000	4832200	4837900	7734300	7546000		0.0518824				12856175	6237600		0.485183	-1.0434	0.0518824
Q8WW12	Q8WW12	PEST proteolytic signal-containing nuclear protein	PCNP	sp|Q8WW12|PCNP_HUMAN PEST proteolytic signal-containing nuclear protein OS=Homo sapiens OX=9606 GN=PCNP PE=1 SV=2	18.925	4627200	3343800	2374200	6234300	2100100	2099600	1765000	2073700		0.0438591				4144875	2009600		0.48484	-1.04442	0.0438591
Q9Y570	Q9Y570	Protein phosphatase methylesterase 1	PPME1	sp|Q9Y570|PPME1_HUMAN Protein phosphatase methylesterase 1 OS=Homo sapiens OX=9606 GN=PPME1 PE=1 SV=3	42.315	2030800	4442300	1310800	1905900	1200400	1007600	1232900	1245000		0.121338				2422450	1171475		0.483591	-1.04814	0.121338
O00232	O00232	26S proteasome non-ATPase regulatory subunit 12	PSMD12	sp|O00232|PSD12_HUMAN 26S proteasome non-ATPase regulatory subunit 12 OS=Homo sapiens OX=9606 GN=PSMD12 PE=1 SV=3	52.904	2877800	3862800	3940000	3698900	3060500	1682600	1e-08	2209600		0.0359865				3594875	1.73818e+06		0.483515	-1.04837	0.0359865
P60174	P60174	Triosephosphate isomerase	TPI1	sp|P60174|TPIS_HUMAN Triosephosphate isomerase OS=Homo sapiens OX=9606 GN=TPI1 PE=1 SV=3	30.791	82264000	54514000	27692000	57111000	28093000	22901000	29804000	25807000		0.0432544				55395250	26651250		0.481111	-1.05556	0.0432544
O60568	O60568	Procollagen-lysine,2-oxoglutarate 5-dioxygenase 3	PLOD3	sp|O60568|PLOD3_HUMAN Procollagen-lysine,2-oxoglutarate 5-dioxygenase 3 OS=Homo sapiens OX=9606 GN=PLOD3 PE=1 SV=1	84.784	5777900	5168200	1076500	3805600	2027200	2083200	1379800	2124200		0.100732				3957050	1903600		0.481065	-1.05569	0.100732
Q9UG63	Q9UG63	ATP-binding cassette sub-family F member 2	ABCF2	sp|Q9UG63|ABCF2_HUMAN ATP-binding cassette sub-family F member 2 OS=Homo sapiens OX=9606 GN=ABCF2 PE=1 SV=2	71.289	33204000	32412000	25588000	31723000	13072000	13303000	14573000	18007000		0.000253482				30731750	14738750		0.479594	-1.06012	0.000253482
P61221	P61221	ATP-binding cassette sub-family E member 1	ABCE1	sp|P61221|ABCE1_HUMAN ATP-binding cassette sub-family E member 1 OS=Homo sapiens OX=9606 GN=ABCE1 PE=1 SV=1	67.314	5744500	4624700	5868200	4570500	2832100	2956000	1918000	2249200		0.000713902				5201975	2488825		0.478438	-1.06359	0.000713902
Q96AG4	Q96AG4	Leucine-rich repeat-containing protein 59	LRRC59	sp|Q96AG4|LRC59_HUMAN Leucine-rich repeat-containing protein 59 OS=Homo sapiens OX=9606 GN=LRRC59 PE=1 SV=1	34.93	11902000	4816900	3086700	7858500	4124100	3719000	2292000	3062500		0.116597				6916025	3299400		0.477066	-1.06774	0.116597
P46063	P46063	ATP-dependent DNA helicase Q1	RECQL	sp|P46063|RECQ1_HUMAN ATP-dependent DNA helicase Q1 OS=Homo sapiens OX=9606 GN=RECQL PE=1 SV=3	73.457	1085100	1923500	1461200	2577300	866290	1312100	377440	805650		0.0488607				1761775	840370		0.477002	-1.06793	0.0488607
P50613	P50613	Cyclin-dependent kinase 7	CDK7	sp|P50613|CDK7_HUMAN Cyclin-dependent kinase 7 OS=Homo sapiens OX=9606 GN=CDK7 PE=1 SV=1	39.038	2989000	2977200	3291800	3663600	1662300	1448400	1576900	1475100		5.79756e-05				3230400	1540675		0.47693	-1.06815	5.79756e-05
O95865	O95865	N(G),N(G)-dimethylarginine dimethylaminohydrolase 2	DDAH2	sp|O95865|DDAH2_HUMAN N(G),N(G)-dimethylarginine dimethylaminohydrolase 2 OS=Homo sapiens OX=9606 GN=DDAH2 PE=1 SV=1	29.644	5647900	15593000	1e-08	10067000	1774700	4004400	2546100	6595300		0.282959				7.82698e+06	3730125		0.476573	-1.06923	0.282959
P50395	P50395	Rab GDP dissociation inhibitor beta	GDI2	sp|P50395|GDIB_HUMAN Rab GDP dissociation inhibitor beta OS=Homo sapiens OX=9606 GN=GDI2 PE=1 SV=2	50.663	73877000	59840000	32445000	69736000	24275000	32792000	24081000	30989000		0.0179929				58974500	28034250		0.475362	-1.0729	0.0179929
P43686	P43686	26S protease regulatory subunit 6B	PSMC4	sp|P43686|PRS6B_HUMAN 26S proteasome regulatory subunit 6B OS=Homo sapiens OX=9606 GN=PSMC4 PE=1 SV=2	47.366	13065000	16969000	6598500	13787000	5243100	6235400	4396500	8092400		0.0289286				12604875	5991850		0.47536	-1.07291	0.0289286
P14735	P14735	Insulin-degrading enzyme	IDE	sp|P14735|IDE_HUMAN Insulin-degrading enzyme OS=Homo sapiens OX=9606 GN=IDE PE=1 SV=4	117.97	5476200	4176300	4484300	6410800	2490400	1e-08	3288100	3968800		0.0361014				5136900	2.43683e+06		0.474377	-1.0759	0.0361014
P46777	P46777	60S ribosomal protein L5	RPL5	sp|P46777|RL5_HUMAN 60S ribosomal protein L5 OS=Homo sapiens OX=9606 GN=RPL5 PE=1 SV=3	34.362	52627000	40661000	22501000	39246000	18278000	13138000	18442000	23622000		0.0208262				38758750	18370000		0.473957	-1.07717	0.0208262
P55157	P55157	Microsomal triglyceride transfer protein large subunit	MTTP	sp|P55157|MTP_HUMAN Microsomal triglyceride transfer protein large subunit OS=Homo sapiens OX=9606 GN=MTTP PE=1 SV=1	99.35	2136800	743890	506610	1160200	471200	379860	775970	525510		0.156268				1136875	538135		0.473346	-1.07903	0.156268
O00391	O00391	Sulfhydryl oxidase 1	QSOX1	sp|O00391|QSOX1_HUMAN Sulfhydryl oxidase 1 OS=Homo sapiens OX=9606 GN=QSOX1 PE=1 SV=3	82.577	10028000	17520000	5749100	16876000	2831100	7336800	5887600	7691000		0.0725529				12543275	5936625		0.473291	-1.0792	0.0725529
Q15046	Q15046	Lysine--tRNA ligase	KARS	sp|Q15046|SYK_HUMAN Lysine--tRNA ligase OS=Homo sapiens OX=9606 GN=KARS PE=1 SV=3	68.047	18748000	22412000	15401000	19431000	11250000	8882300	7768200	8014000		0.000886653				18998000	8978625		0.472609	-1.08128	0.000886653
Q9H910	Q9H910	Hematological and neurological expressed 1-like protein	HN1L	sp|Q9H910|JUPI2_HUMAN Jupiter microtubule associated homolog 2 OS=Homo sapiens OX=9606 GN=JPT2 PE=1 SV=1	20.063	46765000	30520000	24573000	31179000	14967000	11656000	16709000	19513000		0.0128704				33259250	15711250		0.472387	-1.08196	0.0128704
Q13425	Q13425	Beta-2-syntrophin	SNTB2	sp|Q13425|SNTB2_HUMAN Beta-2-syntrophin OS=Homo sapiens OX=9606 GN=SNTB2 PE=1 SV=1	57.949	4626700	4717200	3991400	4494500	2281900	1147900	2041600	2942700		0.00113818				4457450	2103525		0.471912	-1.08341	0.00113818
Q9HB71	Q9HB71	Calcyclin-binding protein	CACYBP	sp|Q9HB71|CYBP_HUMAN Calcyclin-binding protein OS=Homo sapiens OX=9606 GN=CACYBP PE=1 SV=2	26.21	57071000	58022000	34671000	60629000	27029000	20392000	27546000	24130000		0.00429728				52598250	24774250		0.471009	-1.08617	0.00429728
P62081	P62081	40S ribosomal protein S7	RPS7	sp|P62081|RS7_HUMAN 40S ribosomal protein S7 OS=Homo sapiens OX=9606 GN=RPS7 PE=1 SV=1	22.127	139830000	80876000	52036000	87940000	36635000	39005000	60721000	33445000		0.0483379				90170500	42451500		0.470791	-1.08684	0.0483379
P49207	P49207	60S ribosomal protein L34	RPL34	sp|P49207|RL34_HUMAN 60S ribosomal protein L34 OS=Homo sapiens OX=9606 GN=RPL34 PE=1 SV=3	13.293	28468000	32625000	19132000	39555000	12336000	13521000	18873000	11558000		0.0133294				29945000	14072000		0.469928	-1.08949	0.0133294
Q14320	Q14320	Protein FAM50A	FAM50A	sp|Q14320|FA50A_HUMAN Protein FAM50A OS=Homo sapiens OX=9606 GN=FAM50A PE=1 SV=2	40.241	4935500	2961400	4069000	4426500	1302400	1869200	2521100	1981500		0.00423082				4098100	1918550		0.468156	-1.09494	0.00423082
Q15796	Q15796	Mothers against decapentaplegic homolog 2	SMAD2	sp|Q15796|SMAD2_HUMAN Mothers against decapentaplegic homolog 2 OS=Homo sapiens OX=9606 GN=SMAD2 PE=1 SV=1	52.306	6775500	3141100	4278200	5669000	3542700	2239000	1705900	1811200		0.0260713				4965950	2324700		0.468128	-1.09503	0.0260713
P61927	P61927	60S ribosomal protein L37	RPL37	sp|P61927|RL37_HUMAN 60S ribosomal protein L37 OS=Homo sapiens OX=9606 GN=RPL37 PE=1 SV=2	11.078	9154900	2782600	1732900	7017900	1483900	1304700	5437900	1455300		0.222061				5172075	2420450		0.467984	-1.09547	0.222061
P07737	P07737	Profilin-1	PFN1	sp|P07737|PROF1_HUMAN Profilin-1 OS=Homo sapiens OX=9606 GN=PFN1 PE=1 SV=2	15.054	80213000	59405000	34183000	53165000	28876000	22292000	28086000	26618000		0.0197144				56741500	26468000		0.466466	-1.10016	0.0197144
Q9P1Z2	Q9P1Z2	Calcium-binding and coiled-coil domain-containing protein 1	CALCOCO1	sp|Q9P1Z2|CACO1_HUMAN Calcium-binding and coiled-coil domain-containing protein 1 OS=Homo sapiens OX=9606 GN=CALCOCO1 PE=1 SV=2	77.335	5187400	1957400	1325300	4429200	2398100	1164500	1192300	1241100		0.129699				3224825	1499000		0.464831	-1.10522	0.129699
Q96PZ0	Q96PZ0	Pseudouridylate synthase 7 homolog	PUS7	sp|Q96PZ0|PUS7_HUMAN Pseudouridylate synthase 7 homolog OS=Homo sapiens OX=9606 GN=PUS7 PE=1 SV=2	75.035	1628300	1727400	1597800	2085600	1117700	1e-08	1183500	966330		0.0194503				1759775	816883		0.464197	-1.10719	0.0194503
P31150	P31150	Rab GDP dissociation inhibitor alpha	GDI1	sp|P31150|GDIA_HUMAN Rab GDP dissociation inhibitor alpha OS=Homo sapiens OX=9606 GN=GDI1 PE=1 SV=2	50.582	7022900	8133200	6259500	8640100	2265900	1e-08	4857200	6749300		0.0420795				7513925	3.4681e+06		0.461556	-1.11542	0.0420795
Q01082	Q01082	Spectrin beta chain, non-erythrocytic 1	SPTBN1	sp|Q01082|SPTB2_HUMAN Spectrin beta chain, non-erythrocytic 1 OS=Homo sapiens OX=9606 GN=SPTBN1 PE=1 SV=2	274.61	15292000	9800100	4414800	5950200	4025300	3202900	5105500	4025600		0.0997465				8864275	4089825		0.461383	-1.11596	0.0997465
Q99439	Q99439	Calponin-2	CNN2	sp|Q99439|CNN2_HUMAN Calponin-2 OS=Homo sapiens OX=9606 GN=CNN2 PE=1 SV=4	33.697	12343000	9905900	6807800	11070000	5426200	4510500	3606600	4966800		0.00489534				10031675	4627525		0.461291	-1.11625	0.00489534
Q15149;P58107	Q15149	Plectin	PLEC	sp|Q15149|PLEC_HUMAN Plectin OS=Homo sapiens OX=9606 GN=PLEC PE=1 SV=3	531.78	1961900000	1858500000	940310000	1732000000	757610000	637080000	745210000	852300000		0.0100962				1623177500	748050000		0.460855	-1.11761	0.0100962
Q8NHV4	Q8NHV4	Protein NEDD1	NEDD1	sp|Q8NHV4|NEDD1_HUMAN Protein NEDD1 OS=Homo sapiens OX=9606 GN=NEDD1 PE=1 SV=1	71.965	2273700	2377400	1055800	2408400	672060	1028400	1096000	936840		0.0177976				2028825	933325		0.460032	-1.12019	0.0177976
P54136	P54136	Arginine--tRNA ligase, cytoplasmic	RARS	sp|P54136|SYRC_HUMAN Arginine--tRNA ligase, cytoplasmic OS=Homo sapiens OX=9606 GN=RARS PE=1 SV=2	75.378	42021000	36210000	21875000	42832000	15783000	16689000	13169000	19989000		0.00868569				35734500	16407500		0.45915	-1.12296	0.00868569
Q16658	Q16658	Fascin	FSCN1	sp|Q16658|FSCN1_HUMAN Fascin OS=Homo sapiens OX=9606 GN=FSCN1 PE=1 SV=3	54.529	49525000	35574000	16251000	30455000	14284000	11669000	12538000	21947000		0.0492952				32951250	15109500		0.458541	-1.12488	0.0492952
O00505	O00505	Importin subunit alpha-4	KPNA3	sp|O00505|IMA4_HUMAN Importin subunit alpha-4 OS=Homo sapiens OX=9606 GN=KPNA3 PE=1 SV=2	57.81	3631800	5077500	2899800	3633800	1450300	1758600	1721600	2033700		0.00462406				3810725	1741050		0.456882	-1.13011	0.00462406
P04040	P04040	Catalase	CAT	sp|P04040|CATA_HUMAN Catalase OS=Homo sapiens OX=9606 GN=CAT PE=1 SV=3	59.755	4035800	3084900	1566400	3346700	1888600	1126200	1092600	1371000		0.025046				3008450	1369600		0.455251	-1.13527	0.025046
O94903	O94903	Proline synthase co-transcribed bacterial homolog protein	PROSC	sp|O94903|PLPHP_HUMAN Pyridoxal phosphate homeostasis protein OS=Homo sapiens OX=9606 GN=PLPBP PE=1 SV=1	30.344	7344100	15074000	5308800	7218100	2537100	4329400	4144700	4889300		0.0758039				8736250	3975125		0.455015	-1.13601	0.0758039
Q9H0C8	Q9H0C8	Integrin-linked kinase-associated serine/threonine phosphatase 2C	ILKAP	sp|Q9H0C8|ILKAP_HUMAN Integrin-linked kinase-associated serine/threonine phosphatase 2C OS=Homo sapiens OX=9606 GN=ILKAP PE=1 SV=1	42.906	10483000	10645000	4584600	9800700	3518300	3386400	4258600	4970500		0.0173709				8878325	4033450		0.454303	-1.13827	0.0173709
P16152	P16152	Carbonyl reductase [NADPH] 1	CBR1	sp|P16152|CBR1_HUMAN Carbonyl reductase [NADPH] 1 OS=Homo sapiens OX=9606 GN=CBR1 PE=1 SV=3	30.375	92375000	61253000	42710000	61988000	30192000	26155000	28930000	31866000		0.0143284				64581500	29285750		0.45347	-1.14092	0.0143284
Q96CP2	Q96CP2	FLYWCH family member 2	FLYWCH2	sp|Q96CP2|FWCH2_HUMAN FLYWCH family member 2 OS=Homo sapiens OX=9606 GN=FLYWCH2 PE=1 SV=1	14.563	2406700	2950200	1187400	1572200	1093200	857530	902440	825430		0.0332345				2029125	919650		0.453225	-1.1417	0.0332345
O94868;Q86WN1	O94868	F-BAR and double SH3 domains protein 2	FCHSD2	sp|O94868|FCSD2_HUMAN F-BAR and double SH3 domains protein 2 OS=Homo sapiens OX=9606 GN=FCHSD2 PE=1 SV=3	84.275	147290000	119690000	65514000	113320000	49817000	43118000	54375000	53731000		0.0119316				111453500	50260250		0.450953	-1.14895	0.0119316
Q13526;O15428	Q13526	Peptidyl-prolyl cis-trans isomerase NIMA-interacting 1	PIN1	sp|Q13526|PIN1_HUMAN Peptidyl-prolyl cis-trans isomerase NIMA-interacting 1 OS=Homo sapiens OX=9606 GN=PIN1 PE=1 SV=1	18.243	26423000	20997000	10417000	21043000	9961900	6783100	10598000	8209300		0.0203556				19720000	8888075		0.450714	-1.14972	0.0203556
Q9Y2U8	Q9Y2U8	Inner nuclear membrane protein Man1	LEMD3	sp|Q9Y2U8|MAN1_HUMAN Inner nuclear membrane protein Man1 OS=Homo sapiens OX=9606 GN=LEMD3 PE=1 SV=2	99.996	19771000	14275000	7370500	11447000	7224200	4736800	5794200	6070500		0.0339459				13215875	5956425		0.450702	-1.14975	0.0339459
Q9BVC6	Q9BVC6	Transmembrane protein 109	TMEM109	sp|Q9BVC6|TM109_HUMAN Transmembrane protein 109 OS=Homo sapiens OX=9606 GN=TMEM109 PE=1 SV=1	26.21	2317400	1781300	1642800	1454200	1136400	1e-08	1174600	923380		0.0244746				1798925	808595		0.449488	-1.15365	0.0244746
P50995	P50995	Annexin A11	ANXA11	sp|P50995|ANX11_HUMAN Annexin A11 OS=Homo sapiens OX=9606 GN=ANXA11 PE=1 SV=1	54.389	1434500	1340000	1e-08	1627500	346770	554230	456150	621360		0.158659				1.1005e+06	494628		0.449457	-1.15374	0.158659
E9PAV3	E9PAV3	Nascent polypeptide-associated complex subunit alpha, muscle-specific form	NACA	sp|E9PAV3|NACAM_HUMAN Nascent polypeptide-associated complex subunit alpha, muscle-specific form OS=Homo sapiens OX=9606 GN=NACA PE=1 SV=1	205.42	18266000	27236000	10224000	22935000	7194500	6841100	12732000	8480200		0.0314138				19665250	8811950		0.448098	-1.15812	0.0314138
Q9UKY7	Q9UKY7	Protein CDV3 homolog	CDV3	sp|Q9UKY7|CDV3_HUMAN Protein CDV3 homolog OS=Homo sapiens OX=9606 GN=CDV3 PE=1 SV=1	27.335	5827600	3848800	1e-08	2197900	2148300	1e-08	1480700	1690900		0.261186				2.96858e+06	1.32998e+06		0.448018	-1.15837	0.261186
P06400	P06400	Retinoblastoma-associated protein	RB1	sp|P06400|RB_HUMAN Retinoblastoma-associated protein OS=Homo sapiens OX=9606 GN=RB1 PE=1 SV=2	106.16	42490000	44405000	22016000	38113000	15284000	12990000	14598000	22810000		0.010409				36756000	16420500		0.446743	-1.16248	0.010409
Q9UK76	Q9UK76	Hematological and neurological expressed 1 protein;Hematological and neurological expressed 1 protein, N-terminally processed	HN1	sp|Q9UK76|JUPI1_HUMAN Jupiter microtubule associated homolog 1 OS=Homo sapiens OX=9606 GN=JPT1 PE=1 SV=3	16.014	13815000	9425800	6701100	11559000	4156600	5003700	4819600	4525200		0.00939216				10375225	4626275		0.445896	-1.16522	0.00939216
P35998	P35998	26S protease regulatory subunit 7	PSMC2	sp|P35998|PRS7_HUMAN 26S proteasome regulatory subunit 7 OS=Homo sapiens OX=9606 GN=PSMC2 PE=1 SV=3	48.633	19733000	29844000	7989700	18136000	7875300	3508000	12126000	10243000		0.0735564				18925675	8438075		0.445853	-1.16536	0.0735564
P35221;P26232	P35221	Catenin alpha-1	CTNNA1	sp|P35221|CTNA1_HUMAN Catenin alpha-1 OS=Homo sapiens OX=9606 GN=CTNNA1 PE=1 SV=1	100.07	24837000	23819000	19793000	19918000	8348200	9979200	9649800	11418000		0.000151825				22091750	9848800		0.445813	-1.16549	0.000151825
Q9NYU2	Q9NYU2	UDP-glucose:glycoprotein glucosyltransferase 1	UGGT1	sp|Q9NYU2|UGGG1_HUMAN UDP-glucose:glycoprotein glucosyltransferase 1 OS=Homo sapiens OX=9606 GN=UGGT1 PE=1 SV=3	177.19	1878100	2382300	1833200	1625600	804040	1e-08	1131100	1502200		0.0243155				1929800	859335		0.445297	-1.16716	0.0243155
P54259	P54259	Atrophin-1	ATN1	sp|P54259|ATN1_HUMAN Atrophin-1 OS=Homo sapiens OX=9606 GN=ATN1 PE=1 SV=3	125.41	33149000	23803000	14505000	24989000	9769200	9413700	13137000	10568000		0.014042				24111500	10721975		0.444683	-1.16915	0.014042
P83731	P83731	60S ribosomal protein L24	RPL24	sp|P83731|RL24_HUMAN 60S ribosomal protein L24 OS=Homo sapiens OX=9606 GN=RPL24 PE=1 SV=1	17.779	80342000	69793000	45288000	66582000	26534000	24905000	37010000	27573000		0.00348373				65501250	29005500		0.442824	-1.1752	0.00348373
P49137	P49137	MAP kinase-activated protein kinase 2	MAPKAPK2	sp|P49137|MAPK2_HUMAN MAP kinase-activated protein kinase 2 OS=Homo sapiens OX=9606 GN=MAPKAPK2 PE=1 SV=1	45.567	6397600	8323700	5439500	7112600	2304100	3333200	2509800	3897800		0.00174122				6818350	3011225		0.441635	-1.17907	0.00174122
P23193	P23193	Transcription elongation factor A protein 1	TCEA1	sp|P23193|TCEA1_HUMAN Transcription elongation factor A protein 1 OS=Homo sapiens OX=9606 GN=TCEA1 PE=1 SV=2	33.969	34908000	17499000	8542600	26887000	6587600	6137200	13511000	12278000		0.086587				21959150	9628450		0.438471	-1.18945	0.086587
Q3MHD2	Q3MHD2	Protein LSM12 homolog	LSM12	sp|Q3MHD2|LSM12_HUMAN Protein LSM12 homolog OS=Homo sapiens OX=9606 GN=LSM12 PE=1 SV=2	21.701	10295000	14404000	7513100	12539000	9349600	2752200	3891000	3561500		0.0247006				11187775	4888575		0.436957	-1.19444	0.0247006
Q16186	Q16186	Proteasomal ubiquitin receptor ADRM1	ADRM1	sp|Q16186|ADRM1_HUMAN Proteasomal ubiquitin receptor ADRM1 OS=Homo sapiens OX=9606 GN=ADRM1 PE=1 SV=2	42.153	58768000	75748000	43595000	65015000	25591000	28267000	22230000	29555000		0.00251503				60781500	26410750		0.43452	-1.20251	0.00251503
Q0VDF9	Q0VDF9	Heat shock 70 kDa protein 14	HSPA14	sp|Q0VDF9|HSP7E_HUMAN Heat shock 70 kDa protein 14 OS=Homo sapiens OX=9606 GN=HSPA14 PE=1 SV=1	54.794	1097500	3745900	748310	954940	625620	618390	826510	770420		0.238967				1.63666e+06	710235		0.433953	-1.20439	0.238967
P35232	P35232	Prohibitin	PHB	sp|P35232|PHB_HUMAN Prohibitin OS=Homo sapiens OX=9606 GN=PHB PE=1 SV=1	29.804	34374000	19420000	14100000	26305000	7936100	13548000	11046000	8329200		0.0269137				23549750	10214825		0.433755	-1.20505	0.0269137
Q15056	Q15056	Eukaryotic translation initiation factor 4H	EIF4H	sp|Q15056|IF4H_HUMAN Eukaryotic translation initiation factor 4H OS=Homo sapiens OX=9606 GN=EIF4H PE=1 SV=5	27.385	11596000	10983000	7644700	11245000	3811100	3146100	6303900	4720500		0.00214351				10367175	4495400		0.433619	-1.2055	0.00214351
O15212	O15212	Prefoldin subunit 6	PFDN6	sp|O15212|PFD6_HUMAN Prefoldin subunit 6 OS=Homo sapiens OX=9606 GN=PFDN6 PE=1 SV=1	14.582	2739200	1977000	1061200	1873100	1e-08	718780	1473300	1125100		0.0594312				1912625	829295		0.43359	-1.2056	0.0594312
P67936	P67936	Tropomyosin alpha-4 chain	TPM4	sp|P67936|TPM4_HUMAN Tropomyosin alpha-4 chain OS=Homo sapiens OX=9606 GN=TPM4 PE=1 SV=3	28.521	7230000	7632400	3761800	10261000	2412600	2480600	4536300	3086900		0.0282003				7221300	3129100		0.433315	-1.20651	0.0282003
Q92572	Q92572	AP-3 complex subunit sigma-1	AP3S1	sp|Q92572|AP3S1_HUMAN AP-3 complex subunit sigma-1 OS=Homo sapiens OX=9606 GN=AP3S1 PE=1 SV=1	21.732	3957700	2354800	1502400	3044300	1387700	1578600	1716900	1e-08		0.0562649				2714800	1.1708e+06		0.431266	-1.21335	0.0562649
Q7L2E3	Q7L2E3	Putative ATP-dependent RNA helicase DHX30	DHX30	sp|Q7L2E3|DHX30_HUMAN Putative ATP-dependent RNA helicase DHX30 OS=Homo sapiens OX=9606 GN=DHX30 PE=1 SV=1	133.94	2362500	1845800	2162500	1770100	1098500	1e-08	1144200	1264800		0.0119069				2035225	876875		0.430849	-1.21475	0.0119069
P37108	P37108	Signal recognition particle 14 kDa protein	SRP14	sp|P37108|SRP14_HUMAN Signal recognition particle 14 kDa protein OS=Homo sapiens OX=9606 GN=SRP14 PE=1 SV=2	14.57	8497600	7055000	4222400	7576600	3134100	2147600	3767400	2732000		0.00743199				6837900	2945275		0.430728	-1.21515	0.00743199
A5YKK6	A5YKK6	CCR4-NOT transcription complex subunit 1	CNOT1	sp|A5YKK6|CNOT1_HUMAN CCR4-NOT transcription complex subunit 1 OS=Homo sapiens OX=9606 GN=CNOT1 PE=1 SV=2	266.94	12655000	10943000	6682800	10231000	3887900	4236400	3910600	5386500		0.00444784				10127950	4355350		0.430033	-1.21748	0.00444784
Q14247	Q14247	Src substrate cortactin	CTTN	sp|Q14247|SRC8_HUMAN Src substrate cortactin OS=Homo sapiens OX=9606 GN=CTTN PE=1 SV=2	61.585	39370000	42388000	23937000	45233000	14681000	15506000	17454000	17217000		0.00417416				37732000	16214500		0.429728	-1.2185	0.00417416
Q9NZB2	Q9NZB2	Constitutive coactivator of PPAR-gamma-like protein 1	FAM120A	sp|Q9NZB2|F120A_HUMAN Constitutive coactivator of PPAR-gamma-like protein 1 OS=Homo sapiens OX=9606 GN=FAM120A PE=1 SV=2	121.89	4699900	4088800	1945800	5764000	1976400	1405800	2079000	1612000		0.0282547				4124625	1768300		0.428718	-1.2219	0.0282547
Q8NBJ5	Q8NBJ5	Procollagen galactosyltransferase 1	COLGALT1	sp|Q8NBJ5|GT251_HUMAN Procollagen galactosyltransferase 1 OS=Homo sapiens OX=9606 GN=COLGALT1 PE=1 SV=1	71.635	8109900	3793800	4176100	4425200	2731900	1e-08	3493200	2563700		0.0588167				5126250	2.1972e+06		0.428617	-1.22224	0.0588167
S4R3N1;P61604	S4R3N1;P61604	10 kDa heat shock protein, mitochondrial	HSPE1-MOB4;HSPE1	tr|S4R3N1|S4R3N1_HUMAN HSPE1-MOB4 readthrough OS=Homo sapiens OX=9606 GN=HSPE1-MOB4 PE=3 SV=1;sp|P61604|CH10_HUMAN 10 kDa heat shock protein, mitochondrial OS=Homo sapiens OX=9606 GN=HSPE1 PE=1 SV=2	29.736	40404000	26639000	7393900	21915000	10435000	3490100	17453000	9837500		0.111096				24087975	10303900		0.427761	-1.22512	0.111096
Q7L014	Q7L014	Probable ATP-dependent RNA helicase DDX46	DDX46	sp|Q7L014|DDX46_HUMAN Probable ATP-dependent RNA helicase DDX46 OS=Homo sapiens OX=9606 GN=DDX46 PE=1 SV=2	117.36	3696700	4013400	3393200	3771100	2014800	2129100	2217000	1e-08		0.00805649				3718600	1.59023e+06		0.427641	-1.22553	0.00805649
Q93045	Q93045	Stathmin-2	STMN2	sp|Q93045|STMN2_HUMAN Stathmin-2 OS=Homo sapiens OX=9606 GN=STMN2 PE=1 SV=3	20.828	5161500	4610400	2581400	4490800	2042600	1628400	1458900	2039700		0.00595261				4211025	1792400		0.425645	-1.23228	0.00595261
A5D8V6	A5D8V6	Vacuolar protein sorting-associated protein 37C	VPS37C	sp|A5D8V6|VP37C_HUMAN Vacuolar protein sorting-associated protein 37C OS=Homo sapiens OX=9606 GN=VPS37C PE=1 SV=2	38.658	4311900	2419000	1560900	1602900	1275800	1e-08	1465700	1454200		0.100252				2473675	1.04893e+06		0.424035	-1.23774	0.100252
P04075;P09972	P04075	Fructose-bisphosphate aldolase A	ALDOA	sp|P04075|ALDOA_HUMAN Fructose-bisphosphate aldolase A OS=Homo sapiens OX=9606 GN=ALDOA PE=1 SV=2	39.42	189110000	230470000	79193000	163220000	71134000	53405000	81277000	73211000		0.0256394				165498250	69756750		0.421495	-1.24641	0.0256394
Q15181	Q15181	Inorganic pyrophosphatase	PPA1	sp|Q15181|IPYR_HUMAN Inorganic pyrophosphatase OS=Homo sapiens OX=9606 GN=PPA1 PE=1 SV=2	32.66	14357000	14769000	9323800	16366000	3946000	3253900	6850600	9053700		0.00793111				13703950	5776050		0.421488	-1.24644	0.00793111
P46459	P46459	Vesicle-fusing ATPase	NSF	sp|P46459|NSF_HUMAN Vesicle-fusing ATPase OS=Homo sapiens OX=9606 GN=NSF PE=1 SV=3	82.593	2535900	1897000	874040	2267400	1907600	576010	1e-08	690850		0.088564				1893585	793615		0.419107	-1.25461	0.088564
Q9NZW5;Q14168	Q9NZW5;Q14168	MAGUK p55 subfamily member 6;MAGUK p55 subfamily member 2	MPP6;MPP2	sp|Q9NZW5|MPP6_HUMAN MAGUK p55 subfamily member 6 OS=Homo sapiens OX=9606 GN=MPP6 PE=1 SV=2;sp|Q14168|MPP2_HUMAN MAGUK p55 subfamily member 2 OS=Homo sapiens OX=9606 GN=MPP2 PE=1 SV=3	61.116	3516000	2588500	1746600	2960900	1680200	913080	1116000	820600		0.00947155				2703000	1132470		0.418968	-1.25509	0.00947155
P52732	P52732	Kinesin-like protein KIF11	KIF11	sp|P52732|KIF11_HUMAN Kinesin-like protein KIF11 OS=Homo sapiens OX=9606 GN=KIF11 PE=1 SV=2	119.16	2566200	3526700	3760100	6257100	1690100	1379900	1893300	1786000		0.0257678				4027525	1687325		0.418948	-1.25516	0.0257678
Q5JWF2;P38405;P11488;P63096;P19087;P09471;P08754;A8MTJ3;P04899	Q5JWF2	Guanine nucleotide-binding protein G(s) subunit alpha isoforms XLas	GNAS	sp|Q5JWF2|GNAS1_HUMAN Guanine nucleotide-binding protein G(s) subunit alpha isoforms XLas OS=Homo sapiens OX=9606 GN=GNAS PE=1 SV=2	111.02	72628000	58038000	44356000	61023000	22663000	21534000	23015000	31456000		0.00151426				59011250	24667000		0.418005	-1.25841	0.00151426
P13804	P13804	Electron transfer flavoprotein subunit alpha, mitochondrial	ETFA	sp|P13804|ETFA_HUMAN Electron transfer flavoprotein subunit alpha, mitochondrial OS=Homo sapiens OX=9606 GN=ETFA PE=1 SV=1	35.079	8060800	4411900	4910400	4446400	3844700	1e-08	3502200	1765600		0.0432667				5457375	2.27813e+06		0.41744	-1.26036	0.0432667
O95347	O95347	Structural maintenance of chromosomes protein 2	SMC2	sp|O95347|SMC2_HUMAN Structural maintenance of chromosomes protein 2 OS=Homo sapiens OX=9606 GN=SMC2 PE=1 SV=2	135.65	5997900	6568100	5595700	6568900	2839200	1447700	3158100	2872700		0.000206074				6182650	2579425		0.417204	-1.26118	0.000206074
P38117	P38117	Electron transfer flavoprotein subunit beta	ETFB	sp|P38117|ETFB_HUMAN Electron transfer flavoprotein subunit beta OS=Homo sapiens OX=9606 GN=ETFB PE=1 SV=3	27.843	13859000	12332000	4806500	9353900	2941600	5726800	3049400	5115800		0.0320977				10087850	4208400		0.417175	-1.26127	0.0320977
O00193	O00193	Small acidic protein	SMAP	sp|O00193|SMAP_HUMAN Small acidic protein OS=Homo sapiens OX=9606 GN=SMAP PE=1 SV=1	20.332	5018600	6755100	2189500	3639900	1e-08	3012700	1993600	2324100		0.0704871				4400775	1.8326e+06		0.416427	-1.26387	0.0704871
Q6P582;Q6NZ67	Q6P582;Q6NZ67	Mitotic-spindle organizing protein 2A;Mitotic-spindle organizing protein 2B	MZT2A;MZT2B	sp|Q6P582|MZT2A_HUMAN Mitotic-spindle organizing protein 2A OS=Homo sapiens OX=9606 GN=MZT2A PE=1 SV=2;sp|Q6NZ67|MZT2B_HUMAN Mitotic-spindle organizing protein 2B OS=Homo sapiens OX=9606 GN=MZT2B PE=1 SV=1	16.22	2962700	2771400	1691900	1799500	1423700	1e-08	1492200	921080		0.0296258				2306375	959245		0.41591	-1.26566	0.0296258
P30533	P30533	Alpha-2-macroglobulin receptor-associated protein	LRPAP1	sp|P30533|AMRP_HUMAN Alpha-2-macroglobulin receptor-associated protein OS=Homo sapiens OX=9606 GN=LRPAP1 PE=1 SV=1	41.465	3555500	3527500	3333200	3850200	2269600	1339900	1430900	892150		0.000496678				3566600	1.48314e+06		0.415841	-1.2659	0.000496678
Q92598	Q92598	Heat shock protein 105 kDa	HSPH1	sp|Q92598|HS105_HUMAN Heat shock protein 105 kDa OS=Homo sapiens OX=9606 GN=HSPH1 PE=1 SV=1	96.864	51176000	46907000	28160000	43087000	18352000	17067000	17251000	17735000		0.00262097				42332500	17601250		0.415786	-1.26609	0.00262097
Q9Y3U8	Q9Y3U8	60S ribosomal protein L36	RPL36	sp|Q9Y3U8|RL36_HUMAN 60S ribosomal protein L36 OS=Homo sapiens OX=9606 GN=RPL36 PE=1 SV=3	12.254	11852000	4005300	5179600	10455000	4063200	2110900	4678200	2182500		0.0642024				7872975	3258700		0.41391	-1.27261	0.0642024
Q5JTV8	Q5JTV8	Torsin-1A-interacting protein 1	TOR1AIP1	sp|Q5JTV8|TOIP1_HUMAN Torsin-1A-interacting protein 1 OS=Homo sapiens OX=9606 GN=TOR1AIP1 PE=1 SV=2	66.248	4914200	4284300	3356000	4914500	1664500	1e-08	2871500	2644000		0.0139632				4367250	1.795e+06		0.411014	-1.28274	0.0139632
Q16881	Q16881	Thioredoxin reductase 1, cytoplasmic	TXNRD1	sp|Q16881|TRXR1_HUMAN Thioredoxin reductase 1, cytoplasmic OS=Homo sapiens OX=9606 GN=TXNRD1 PE=1 SV=3	70.905	6446000	3702100	2069600	3495700	1922900	1305300	1950300	1278700		0.0478081				3928350	1614300		0.410936	-1.28301	0.0478081
Q16775	Q16775	Hydroxyacylglutathione hydrolase, mitochondrial	HAGH	sp|Q16775|GLO2_HUMAN Hydroxyacylglutathione hydrolase, mitochondrial OS=Homo sapiens OX=9606 GN=HAGH PE=1 SV=2	33.805	67398000	56798000	34253000	63068000	20749000	23416000	23360000	23433000		0.00451663				55379250	22739500		0.410614	-1.28414	0.00451663
P11142;P54652	P11142	Heat shock cognate 71 kDa protein	HSPA8	sp|P11142|HSP7C_HUMAN Heat shock cognate 71 kDa protein OS=Homo sapiens OX=9606 GN=HSPA8 PE=1 SV=1	70.897	916300000	685910000	356550000	627250000	271790000	214850000	290260000	280340000		0.0166727				646502500	264310000		0.408831	-1.29042	0.0166727
Q8NHU0;Q5DJT8;P0DMV2;P0DMV1;Q5HYN5;P0DMV0;P0DMU9;P0DMU8;P0DMU7	Q8NHU0;Q5DJT8;P0DMV2;P0DMV1;Q5HYN5;P0DMV0;P0DMU9;P0DMU8;P0DMU7	Cancer/testis antigen family 45 member A3;Cancer/testis antigen family 45 member A2;Cancer/testis antigen family 45 member A9;Cancer/testis antigen family 45 member A8;Cancer/testis antigen family 45 member A1;Cancer/testis antigen family 45 member A7;Cancer/testis antigen family 45 member A10;Cancer/testis antigen family 45 member A5;Cancer/testis antigen family 45 member A6	CT45A3;CT45A2;CT45A9;CT45A8;CT45A1;CT45A7;CT45A10;CT45A5;CT45A6	sp|Q8NHU0|CT453_HUMAN Cancer/testis antigen family 45 member A3 OS=Homo sapiens OX=9606 GN=CT45A3 PE=1 SV=1;sp|Q5DJT8|CT452_HUMAN Cancer/testis antigen family 45 member A2 OS=Homo sapiens OX=9606 GN=CT45A2 PE=2 SV=3;sp|P0DMV2|CT459_HUMAN Cancer/testis anti	21.33	9365200	10242000	8949800	14299000	4465800	3442900	6548300	2952500		0.00480641				10714000	4352375		0.406232	-1.29962	0.00480641
P61254;J3QQQ9;Q9UNX3	P61254;J3QQQ9;Q9UNX3	60S ribosomal protein L26;60S ribosomal protein L26-like 1	RPL26;RPL26L1	sp|P61254|RL26_HUMAN 60S ribosomal protein L26 OS=Homo sapiens OX=9606 GN=RPL26 PE=1 SV=1;tr|J3QQQ9|J3QQQ9_HUMAN Uncharacterized protein OS=Homo sapiens OX=9606 PE=4 SV=1;sp|Q9UNX3|RL26L_HUMAN 60S ribosomal protein L26-like 1 OS=Homo sapiens OX=9606 GN=RPL	17.258	90989000	55731000	22945000	54431000	16896000	23215000	28861000	21916000		0.0563778				56024000	22722000		0.405576	-1.30196	0.0563778
Q09666	Q09666	Neuroblast differentiation-associated protein AHNAK	AHNAK	sp|Q09666|AHNK_HUMAN Neuroblast differentiation-associated protein AHNAK OS=Homo sapiens OX=9606 GN=AHNAK PE=1 SV=2	629.09	73839000	60046000	18206000	48270000	21720000	11333000	30267000	17896000		0.0543431				50090250	20304000		0.405348	-1.30277	0.0543431
P52292	P52292	Importin subunit alpha-1	KPNA2	sp|P52292|IMA1_HUMAN Importin subunit alpha-1 OS=Homo sapiens OX=9606 GN=KPNA2 PE=1 SV=1	57.861	15718000	14833000	9433700	12359000	5181800	4238200	6370500	5401800		0.00187219				13085925	5298075		0.404868	-1.30448	0.00187219
P62304	P62304	Small nuclear ribonucleoprotein E	SNRPE	sp|P62304|RUXE_HUMAN Small nuclear ribonucleoprotein E OS=Homo sapiens OX=9606 GN=SNRPE PE=1 SV=1	10.803	53567000	46509000	38496000	33057000	17812000	11608000	21549000	18489000		0.00211546				42907250	17364500		0.404699	-1.30508	0.00211546
Q9ULX3	Q9ULX3	RNA-binding protein NOB1	NOB1	sp|Q9ULX3|NOB1_HUMAN RNA-binding protein NOB1 OS=Homo sapiens OX=9606 GN=NOB1 PE=1 SV=1	46.674	7612800	5583500	6621200	7927900	4433400	3713700	1e-08	3001500		0.00959883				6936350	2.78715e+06		0.401818	-1.31539	0.00959883
Q96KQ7	Q96KQ7	Histone-lysine N-methyltransferase EHMT2	EHMT2	sp|Q96KQ7|EHMT2_HUMAN Histone-lysine N-methyltransferase EHMT2 OS=Homo sapiens OX=9606 GN=EHMT2 PE=1 SV=3	132.37	27463000	22685000	19799000	24745000	8229600	9676000	11051000	9025400		0.00017601				23673000	9495500		0.401111	-1.31793	0.00017601
Q9HCC0	Q9HCC0	Methylcrotonoyl-CoA carboxylase beta chain, mitochondrial	MCCC2	sp|Q9HCC0|MCCB_HUMAN Methylcrotonoyl-CoA carboxylase beta chain, mitochondrial OS=Homo sapiens OX=9606 GN=MCCC2 PE=1 SV=1	61.332	10582000	9841700	6241400	7486700	4561100	2588800	2736900	3791700		0.003691				8537950	3419625		0.400521	-1.32005	0.003691
P62424	P62424	60S ribosomal protein L7a	RPL7A	sp|P62424|RL7A_HUMAN 60S ribosomal protein L7a OS=Homo sapiens OX=9606 GN=RPL7A PE=1 SV=2	29.995	72760000	54429000	38237000	56485000	19723000	16204000	33602000	19146000		0.00612688				55477750	22168750		0.399597	-1.32338	0.00612688
P08240	P08240	Signal recognition particle receptor subunit alpha	SRPR	sp|P08240|SRPRA_HUMAN Signal recognition particle receptor subunit alpha OS=Homo sapiens OX=9606 GN=SRPRA PE=1 SV=2	69.81	3431400	3799300	2308300	4763500	1563500	1553900	1689300	879350		0.00717116				3575625	1.42151e+06		0.397556	-1.33077	0.00717116
Q14008	Q14008	Cytoskeleton-associated protein 5	CKAP5	sp|Q14008|CKAP5_HUMAN Cytoskeleton-associated protein 5 OS=Homo sapiens OX=9606 GN=CKAP5 PE=1 SV=3	225.49	1683100	1844300	1013700	2449800	676570	813980	561160	724430		0.0125981				1747725	694035		0.397108	-1.3324	0.0125981
Q15021	Q15021	Condensin complex subunit 1	NCAPD2	sp|Q15021|CND1_HUMAN Condensin complex subunit 1 OS=Homo sapiens OX=9606 GN=NCAPD2 PE=1 SV=3	157.18	4049100	3018200	2901600	3273500	1412500	1e-08	2029700	1808200		0.00881716				3310600	1.3126e+06		0.396484	-1.33467	0.00881716
Q6IBS0	Q6IBS0	Twinfilin-2	TWF2	sp|Q6IBS0|TWF2_HUMAN Twinfilin-2 OS=Homo sapiens OX=9606 GN=TWF2 PE=1 SV=2	39.548	7182100	8066000	5421700	8035400	2536500	3111500	2974100	2728900		0.00047367				7176300	2837750		0.395434	-1.33849	0.00047367
O75534	O75534	Cold shock domain-containing protein E1	CSDE1	sp|O75534|CSDE1_HUMAN Cold shock domain-containing protein E1 OS=Homo sapiens OX=9606 GN=CSDE1 PE=1 SV=2	88.884	28378000	27678000	17817000	28915000	7656200	9000300	11220000	12534000		0.00157396				25697000	10102625		0.393144	-1.34687	0.00157396
P06744;K7ESF4	P06744	Glucose-6-phosphate isomerase	GPI	sp|P06744|G6PI_HUMAN Glucose-6-phosphate isomerase OS=Homo sapiens OX=9606 GN=GPI PE=1 SV=4	63.146	36078000	43800000	31378000	44789000	17173000	14634000	15556000	13879000		0.000357189				39011250	15310500		0.392464	-1.34937	0.000357189
P61513	P61513	60S ribosomal protein L37a	RPL37A	sp|P61513|RL37A_HUMAN 60S ribosomal protein L37a OS=Homo sapiens OX=9606 GN=RPL37A PE=1 SV=2	10.275	20408000	11027000	5863400	19446000	4762100	2851600	8649200	5993600		0.0580788				14186100	5564125		0.392224	-1.35025	0.0580788
O43684	O43684	Mitotic checkpoint protein BUB3	BUB3	sp|O43684|BUB3_HUMAN Mitotic checkpoint protein BUB3 OS=Homo sapiens OX=9606 GN=BUB3 PE=1 SV=1	37.154	52996000	52752000	27119000	44171000	16238000	15040000	15385000	22706000		0.00538066				44259500	17342250		0.391831	-1.3517	0.00538066
O43447	O43447	Peptidyl-prolyl cis-trans isomerase H	PPIH	sp|O43447|PPIH_HUMAN Peptidyl-prolyl cis-trans isomerase H OS=Homo sapiens OX=9606 GN=PPIH PE=1 SV=1	19.208	3344900	2681300	1084200	2410400	1326600	1113900	1e-08	1283300		0.0436185				2380200	930950		0.391123	-1.35431	0.0436185
Q9H223;Q9NZN3	Q9H223	EH domain-containing protein 4	EHD4	sp|Q9H223|EHD4_HUMAN EH domain-containing protein 4 OS=Homo sapiens OX=9606 GN=EHD4 PE=1 SV=1	61.174	23352000	17405000	12612000	18409000	5885900	6953800	7841400	7136400		0.00268638				17944500	6954375		0.387549	-1.36755	0.00268638
Q9BTE1	Q9BTE1	Dynactin subunit 5	DCTN5	sp|Q9BTE1|DCTN5_HUMAN Dynactin subunit 5 OS=Homo sapiens OX=9606 GN=DCTN5 PE=1 SV=1	20.126	5264700	6236500	3665400	5093800	2988700	1e-08	2368800	2430300		0.0104462				5065100	1.94695e+06		0.384385	-1.37937	0.0104462
O00170	O00170	AH receptor-interacting protein	AIP	sp|O00170|AIP_HUMAN AH receptor-interacting protein OS=Homo sapiens OX=9606 GN=AIP PE=1 SV=2	37.636	63014000	63562000	33690000	53185000	14786000	18285000	25878000	22816000		0.00431765				53362750	20441250		0.383062	-1.38435	0.00431765
Q86U90	Q86U90	YrdC domain-containing protein, mitochondrial	YRDC	sp|Q86U90|YRDC_HUMAN YrdC domain-containing protein, mitochondrial OS=Homo sapiens OX=9606 GN=YRDC PE=1 SV=1	29.328	20395000	15732000	7283800	12331000	4588100	5040300	5822300	5861500		0.0213057				13935450	5328050		0.382338	-1.38708	0.0213057
Q9C0C2	Q9C0C2	182 kDa tankyrase-1-binding protein	TNKS1BP1	sp|Q9C0C2|TB182_HUMAN 182 kDa tankyrase-1-binding protein OS=Homo sapiens OX=9606 GN=TNKS1BP1 PE=1 SV=4	181.79	22915000	24681000	9073100	19491000	5046200	7230100	7353900	9480500		0.0172488				19040025	7277675		0.38223	-1.38749	0.0172488
Q96FW1	Q96FW1	Ubiquitin thioesterase OTUB1	OTUB1	sp|Q96FW1|OTUB1_HUMAN Ubiquitin thioesterase OTUB1 OS=Homo sapiens OX=9606 GN=OTUB1 PE=1 SV=2	31.284	2833100	5034400	5271000	5472900	1605700	1760300	1637000	2085000		0.00359609				4652850	1772000		0.380842	-1.39274	0.00359609
P15170;Q8IYD1	P15170;Q8IYD1	Eukaryotic peptide chain release factor GTP-binding subunit ERF3A;Eukaryotic peptide chain release factor GTP-binding subunit ERF3B	GSPT1;GSPT2	sp|P15170|ERF3A_HUMAN Eukaryotic peptide chain release factor GTP-binding subunit ERF3A OS=Homo sapiens OX=9606 GN=GSPT1 PE=1 SV=1;sp|Q8IYD1|ERF3B_HUMAN Eukaryotic peptide chain release factor GTP-binding subunit ERF3B OS=Homo sapiens OX=9606 GN=GSPT2 PE=1	55.755	3823200	5095600	2178700	2795700	1198300	1671200	1156500	1263900		0.0161429				3473300	1322475		0.380755	-1.39307	0.0161429
P48507	P48507	Glutamate--cysteine ligase regulatory subunit	GCLM	sp|P48507|GSH0_HUMAN Glutamate--cysteine ligase regulatory subunit OS=Homo sapiens OX=9606 GN=GCLM PE=1 SV=1	30.727	20340000	11919000	10481000	10404000	6181500	6228800	4386000	3434100		0.01592				13286000	5057600		0.380671	-1.39338	0.01592
Q9UM13	Q9UM13	Anaphase-promoting complex subunit 10	ANAPC10	sp|Q9UM13|APC10_HUMAN Anaphase-promoting complex subunit 10 OS=Homo sapiens OX=9606 GN=ANAPC10 PE=1 SV=1	21.252	2548700	2476000	3151400	2647600	1277400	796510	1009200	993760		8.85534e-05				2705925	1.01922e+06		0.376661	-1.40866	8.85534e-05
Q9NR50	Q9NR50	Translation initiation factor eIF-2B subunit gamma	EIF2B3	sp|Q9NR50|EI2BG_HUMAN Translation initiation factor eIF-2B subunit gamma OS=Homo sapiens OX=9606 GN=EIF2B3 PE=1 SV=1	50.24	2831200	1975000	2237600	1942300	1424000	1e-08	1026100	929240		0.00854048				2246525	844835		0.376063	-1.41095	0.00854048
Q9HCK8	Q9HCK8	Chromodomain-helicase-DNA-binding protein 8	CHD8	sp|Q9HCK8|CHD8_HUMAN Chromodomain-helicase-DNA-binding protein 8 OS=Homo sapiens OX=9606 GN=CHD8 PE=1 SV=5	290.52	7498500	15856000	16462000	26037000	7580500	7116200	5819900	4183100		0.0374591				16463375	6174925		0.37507	-1.41477	0.0374591
Q15654	Q15654	Thyroid receptor-interacting protein 6	TRIP6	sp|Q15654|TRIP6_HUMAN Thyroid receptor-interacting protein 6 OS=Homo sapiens OX=9606 GN=TRIP6 PE=1 SV=3	50.287	6993200	5146500	3161900	5837100	1945600	1539100	2190000	2206300		0.00673212				5284675	1970250		0.372823	-1.42344	0.00673212
P48739	P48739	Phosphatidylinositol transfer protein beta isoform	PITPNB	sp|P48739|PIPNB_HUMAN Phosphatidylinositol transfer protein beta isoform OS=Homo sapiens OX=9606 GN=PITPNB PE=1 SV=2	31.54	4487100	2187400	1775800	2237800	1006200	882840	992860	1091700		0.0342711				2672025	993400		0.371778	-1.42749	0.0342711
P20700	P20700	Lamin-B1	LMNB1	sp|P20700|LMNB1_HUMAN Lamin-B1 OS=Homo sapiens OX=9606 GN=LMNB1 PE=1 SV=2	66.408	159560000	141910000	96181000	137040000	57808000	37657000	49123000	51595000		0.000944216				133672750	49045750		0.366909	-1.44651	0.000944216
O75937	O75937	DnaJ homolog subfamily C member 8	DNAJC8	sp|O75937|DNJC8_HUMAN DnaJ homolog subfamily C member 8 OS=Homo sapiens OX=9606 GN=DNAJC8 PE=1 SV=2	29.841	8288600	7838600	4236500	7207200	4085300	1e-08	3728600	2162200		0.0149506				6892725	2.49403e+06		0.361834	-1.4666	0.0149506
Q6L8Q7	Q6L8Q7	2,5-phosphodiesterase 12	PDE12	sp|Q6L8Q7|PDE12_HUMAN 2,5-phosphodiesterase 12 OS=Homo sapiens OX=9606 GN=PDE12 PE=1 SV=2	67.351	9823100	9166700	5796000	14218000	3238100	4520700	2352900	3904400		0.0130447				9750950	3504025		0.359352	-1.47653	0.0130447
Q9Y237	Q9Y237	Peptidyl-prolyl cis-trans isomerase NIMA-interacting 4	PIN4	sp|Q9Y237|PIN4_HUMAN Peptidyl-prolyl cis-trans isomerase NIMA-interacting 4 OS=Homo sapiens OX=9606 GN=PIN4 PE=1 SV=1	13.81	21792000	18195000	8711800	19497000	6076100	5776500	7788600	4829700		0.00990731				17048950	6117725		0.358833	-1.47862	0.00990731
P33316	P33316	Deoxyuridine 5-triphosphate nucleotidohydrolase, mitochondrial	DUT	sp|P33316|DUT_HUMAN Deoxyuridine 5-triphosphate nucleotidohydrolase, mitochondrial OS=Homo sapiens OX=9606 GN=DUT PE=1 SV=4	26.563	109230000	116100000	73818000	116850000	35524000	35181000	40678000	36496000		0.000621997				103999500	36969750		0.35548	-1.49216	0.000621997
Q09019	Q09019	Dystrophia myotonica WD repeat-containing protein	DMWD	sp|Q09019|DMWD_HUMAN Dystrophia myotonica WD repeat-containing protein OS=Homo sapiens OX=9606 GN=DMWD PE=1 SV=3	70.437	16266000	14321000	8869000	14055000	4654200	3480000	6036900	4636600		0.00199924				13377750	4701925		0.351474	-1.50851	0.00199924
P15559	P15559	NAD(P)H dehydrogenase [quinone] 1	NQO1	sp|P15559|NQO1_HUMAN NAD(P)H dehydrogenase [quinone] 1 OS=Homo sapiens OX=9606 GN=NQO1 PE=1 SV=1	30.867	14598000	13568000	8973900	11556000	4552900	5323600	5499000	1720700		0.00200472				12173975	4274050		0.351081	-1.51012	0.00200472
P39748	P39748	Flap endonuclease 1	FEN1	sp|P39748|FEN1_HUMAN Flap endonuclease 1 OS=Homo sapiens OX=9606 GN=FEN1 PE=1 SV=1	42.592	22136000	20666000	9328400	11323000	5811500	4813600	5756000	5888300		0.0192906				15863350	5567350		0.350957	-1.51063	0.0192906
Q9UDY8	Q9UDY8	Mucosa-associated lymphoid tissue lymphoma translocation protein 1	MALT1	sp|Q9UDY8|MALT1_HUMAN Mucosa-associated lymphoid tissue lymphoma translocation protein 1 OS=Homo sapiens OX=9606 GN=MALT1 PE=1 SV=1	92.271	9458600	6263800	5107300	5965900	2717900	1e-08	3439700	3135300		0.0122197				6698900	2.32323e+06		0.346807	-1.5278	0.0122197
Q9UMS4	Q9UMS4	Pre-mRNA-processing factor 19	PRPF19	sp|Q9UMS4|PRP19_HUMAN Pre-mRNA-processing factor 19 OS=Homo sapiens OX=9606 GN=PRPF19 PE=1 SV=1	55.18	16638000	10445000	9269900	12888000	6711000	1545800	1305900	7484700		0.0131859				12310225	4261850		0.346204	-1.53031	0.0131859
Q99633	Q99633	Pre-mRNA-splicing factor 18	PRPF18	sp|Q99633|PRP18_HUMAN Pre-mRNA-splicing factor 18 OS=Homo sapiens OX=9606 GN=PRPF18 PE=1 SV=1	39.859	2240800	2175500	1571400	1615500	800540	1e-08	1107100	723760		0.00555162				1900800	657850		0.346091	-1.53078	0.00555162
P10412;P16402;Q02539;P22492	P10412;P16402;Q02539	Histone H1.4;Histone H1.3;Histone H1.1	HIST1H1E;HIST1H1D;HIST1H1A	sp|P10412|H14_HUMAN Histone H1.4 OS=Homo sapiens OX=9606 GN=HIST1H1E PE=1 SV=2;sp|P16402|H13_HUMAN Histone H1.3 OS=Homo sapiens OX=9606 GN=HIST1H1D PE=1 SV=2;sp|Q02539|H11_HUMAN Histone H1.1 OS=Homo sapiens OX=9606 GN=HIST1H1A PE=1 SV=3	21.865	97609000	45935000	24661000	63246000	14014000	14880000	38144000	12599000		0.0620374				57862750	19909250		0.344077	-1.5392	0.0620374
P40925	P40925	Malate dehydrogenase, cytoplasmic	MDH1	sp|P40925|MDHC_HUMAN Malate dehydrogenase, cytoplasmic OS=Homo sapiens OX=9606 GN=MDH1 PE=1 SV=4	36.426	9117700	6613800	3909000	5274100	2338300	1e-08	3751900	2477200		0.0236926				6228650	2.14185e+06		0.343871	-1.54006	0.0236926
P62993	P62993	Growth factor receptor-bound protein 2	GRB2	sp|P62993|GRB2_HUMAN Growth factor receptor-bound protein 2 OS=Homo sapiens OX=9606 GN=GRB2 PE=1 SV=1	25.206	4684900	4745400	4994900	7417900	1712100	1872200	1614600	2285200		0.00176197				5460775	1871025		0.34263	-1.54528	0.00176197
P08243	P08243	Asparagine synthetase [glutamine-hydrolyzing]	ASNS	sp|P08243|ASNS_HUMAN Asparagine synthetase [glutamine-hydrolyzing] OS=Homo sapiens OX=9606 GN=ASNS PE=1 SV=4	64.369	12775000	6733900	1649500	7091300	2740400	1948100	2278800	2689500		0.0877592				7062425	2414200		0.341837	-1.54862	0.0877592
Q15785	Q15785	Mitochondrial import receptor subunit TOM34	TOMM34	sp|Q15785|TOM34_HUMAN Mitochondrial import receptor subunit TOM34 OS=Homo sapiens OX=9606 GN=TOMM34 PE=1 SV=2	34.559	42003000	37466000	13907000	33712000	16521000	6337400	6491100	14006000		0.0206848				31772000	10838875		0.341146	-1.55154	0.0206848
O00762	O00762	Ubiquitin-conjugating enzyme E2 C	UBE2C	sp|O00762|UBE2C_HUMAN Ubiquitin-conjugating enzyme E2 C OS=Homo sapiens OX=9606 GN=UBE2C PE=1 SV=1	19.652	7935100	7106000	7118700	6723400	2486200	2166600	2875600	2322400		3.76917e-06				7220800	2462700		0.341056	-1.55192	3.76917e-06
Q15797;O15198	Q15797	Mothers against decapentaplegic homolog 1	SMAD1	sp|Q15797|SMAD1_HUMAN Mothers against decapentaplegic homolog 1 OS=Homo sapiens OX=9606 GN=SMAD1 PE=1 SV=1	52.259	44847000	48108000	21389000	29512000	10409000	12426000	13776000	12341000		0.00976644				35964000	12238000		0.340285	-1.55519	0.00976644
Q9Y4H2	Q9Y4H2	Insulin receptor substrate 2	IRS2	sp|Q9Y4H2|IRS2_HUMAN Insulin receptor substrate 2 OS=Homo sapiens OX=9606 GN=IRS2 PE=1 SV=2	137.33	24568000	12965000	12460000	17338000	6288500	4232900	8483400	3813000		0.00997153				16832750	5704450		0.33889	-1.56111	0.00997153
Q00169	Q00169	Phosphatidylinositol transfer protein alpha isoform	PITPNA	sp|Q00169|PIPNA_HUMAN Phosphatidylinositol transfer protein alpha isoform OS=Homo sapiens OX=9606 GN=PITPNA PE=1 SV=2	31.806	16206000	13927000	3801600	7298000	2998200	2724400	3439400	4751300		0.0573644				10308150	3478325		0.337434	-1.56732	0.0573644
P14314	P14314	Glucosidase 2 subunit beta	PRKCSH	sp|P14314|GLU2B_HUMAN Glucosidase 2 subunit beta OS=Homo sapiens OX=9606 GN=PRKCSH PE=1 SV=2	59.425	2473300	2852900	977590	2185300	880800	1e-08	1181100	802440		0.0257623				2.12227e+06	716085		0.337414	-1.56741	0.0257623
O43678	O43678	NADH dehydrogenase [ubiquinone] 1 alpha subcomplex subunit 2	NDUFA2	sp|O43678|NDUA2_HUMAN NADH dehydrogenase [ubiquinone] 1 alpha subcomplex subunit 2 OS=Homo sapiens OX=9606 GN=NDUFA2 PE=1 SV=3	10.921	4842500	4670300	2735100	4829800	1992300	1e-08	1877400	1880900		0.00687129				4269425	1.43765e+06		0.336732	-1.57033	0.00687129
P14635	P14635	G2/mitotic-specific cyclin-B1	CCNB1	sp|P14635|CCNB1_HUMAN G2/mitotic-specific cyclin-B1 OS=Homo sapiens OX=9606 GN=CCNB1 PE=1 SV=1	48.337	23773000	18062000	12931000	19602000	6813900	4539800	6101700	7586500		0.00184978				18592000	6260475		0.33673	-1.57034	0.00184978
Q9NZN8	Q9NZN8	CCR4-NOT transcription complex subunit 2	CNOT2	sp|Q9NZN8|CNOT2_HUMAN CCR4-NOT transcription complex subunit 2 OS=Homo sapiens OX=9606 GN=CNOT2 PE=1 SV=1	59.737	3646100	3536400	2779100	3823900	1115000	1069400	1002400	1430900		9.27597e-05				3446375	1154425		0.334968	-1.57791	9.27597e-05
O60684	O60684	Importin subunit alpha-7	KPNA6	sp|O60684|IMA7_HUMAN Importin subunit alpha-7 OS=Homo sapiens OX=9606 GN=KPNA6 PE=1 SV=1	60.029	3138500	2930900	1957700	3288700	772170	1017600	955780	1044200		0.000844142				2828950	947438		0.334908	-1.57816	0.000844142
Q8NBJ7	Q8NBJ7	Sulfatase-modifying factor 2	SUMF2	sp|Q8NBJ7|SUMF2_HUMAN Inactive C-alpha-formylglycine-generating enzyme 2 OS=Homo sapiens OX=9606 GN=SUMF2 PE=1 SV=2	33.843	3362700	2740900	1534800	2770700	657390	735880	985570	1098300		0.00475957				2602275	869285		0.334048	-1.58187	0.00475957
Q9GZZ1	Q9GZZ1	N-alpha-acetyltransferase 50	NAA50	sp|Q9GZZ1|NAA50_HUMAN N-alpha-acetyltransferase 50 OS=Homo sapiens OX=9606 GN=NAA50 PE=1 SV=1	19.398	7611100	14430000	8620100	11359000	5360800	1650100	2000300	5004100		0.00835307				10505050	3503825		0.333537	-1.58408	0.00835307
Q9H0W8	Q9H0W8	Protein SMG9	SMG9	sp|Q9H0W8|SMG9_HUMAN Protein SMG9 OS=Homo sapiens OX=9606 GN=SMG9 PE=1 SV=1	57.65	3264400	2452500	1862900	2619400	1082500	652310	822670	828150		0.00132017				2549800	846408		0.331951	-1.59096	0.00132017
O75150	O75150	E3 ubiquitin-protein ligase BRE1B	RNF40	sp|O75150|BRE1B_HUMAN E3 ubiquitin-protein ligase BRE1B OS=Homo sapiens OX=9606 GN=RNF40 PE=1 SV=4	113.65	3785400	2209600	2129600	1899100	1e-08	920170	1225600	1163000		0.0174378				2505925	827193		0.330095	-1.59905	0.0174378
Q6UXN9	Q6UXN9	WD repeat-containing protein 82	WDR82	sp|Q6UXN9|WDR82_HUMAN WD repeat-containing protein 82 OS=Homo sapiens OX=9606 GN=WDR82 PE=1 SV=1	35.079	28042000	7954900	5602300	10894000	4113800	4321900	4810700	3812000		0.132664				13123300	4264600		0.324964	-1.62165	0.132664
P52701	P52701	DNA mismatch repair protein Msh6	MSH6	sp|P52701|MSH6_HUMAN DNA mismatch repair protein Msh6 OS=Homo sapiens OX=9606 GN=MSH6 PE=1 SV=2	152.78	412550000	436200000	209550000	382750000	130540000	83493000	89675000	151470000		0.00381486				360262500	113794500		0.315866	-1.66262	0.00381486
O43707	O43707	Alpha-actinin-4	ACTN4	sp|O43707|ACTN4_HUMAN Alpha-actinin-4 OS=Homo sapiens OX=9606 GN=ACTN4 PE=1 SV=2	104.85	14985000	3103900	1871100	6400500	2631600	1904700	2091000	1686800		0.178799				6590125	2078525		0.3154	-1.66475	0.178799
O60841	O60841	Eukaryotic translation initiation factor 5B	EIF5B	sp|O60841|IF2P_HUMAN Eukaryotic translation initiation factor 5B OS=Homo sapiens OX=9606 GN=EIF5B PE=1 SV=4	138.83	8800700	10771000	6007600	7147500	3998600	1e-08	3318700	2981600		0.00623853				8181700	2.57473e+06		0.314693	-1.66798	0.00623853
P41227;Q9BSU3	P41227;Q9BSU3	N-alpha-acetyltransferase 10;N-alpha-acetyltransferase 11	NAA10;NAA11	sp|P41227|NAA10_HUMAN N-alpha-acetyltransferase 10 OS=Homo sapiens OX=9606 GN=NAA10 PE=1 SV=1;sp|Q9BSU3|NAA11_HUMAN N-alpha-acetyltransferase 11 OS=Homo sapiens OX=9606 GN=NAA11 PE=1 SV=3	26.458	15161000	10178000	4976000	4955000	2322600	2354000	3151500	3233400		0.0489712				8817500	2765375		0.313623	-1.67289	0.0489712
P56545;Q13363	P56545	C-terminal-binding protein 2	CTBP2	sp|P56545|CTBP2_HUMAN C-terminal-binding protein 2 OS=Homo sapiens OX=9606 GN=CTBP2 PE=1 SV=1	48.944	12331000	30839000	6325100	24645000	5822900	5936300	4014500	7441800		0.0649145				18535025	5803875		0.31313	-1.67517	0.0649145
O60869	O60869	Endothelial differentiation-related factor 1	EDF1	sp|O60869|EDF1_HUMAN Endothelial differentiation-related factor 1 OS=Homo sapiens OX=9606 GN=EDF1 PE=1 SV=1	16.368	30839000	15683000	8509200	11341000	3799500	4633800	6280900	6060300		0.0631039				16593050	5193625		0.313	-1.67577	0.0631039
P61289	P61289	Proteasome activator complex subunit 3	PSME3	sp|P61289|PSME3_HUMAN Proteasome activator complex subunit 3 OS=Homo sapiens OX=9606 GN=PSME3 PE=1 SV=1	29.506	12628000	6602600	6240200	10581000	1686300	1970700	3966000	3604400		0.00956931				9012950	2806850		0.311424	-1.68305	0.00956931
Q14258	Q14258	E3 ubiquitin/ISG15 ligase TRIM25	TRIM25	sp|Q14258|TRI25_HUMAN E3 ubiquitin/ISG15 ligase TRIM25 OS=Homo sapiens OX=9606 GN=TRIM25 PE=1 SV=2	70.973	4564700	4342800	1361700	3603800	1405300	1e-08	1426800	1485700		0.0263101				3468250	1.07945e+06		0.311238	-1.68391	0.0263101
Q9H9F9	Q9H9F9	Actin-related protein 5	ACTR5	sp|Q9H9F9|ARP5_HUMAN Actin-related protein 5 OS=Homo sapiens OX=9606 GN=ACTR5 PE=1 SV=2	68.297	2916400	1298800	1901500	2493400	848190	1e-08	792390	1012900		0.0119867				2152525	663370		0.308182	-1.69814	0.0119867
P46109	P46109	Crk-like protein	CRKL	sp|P46109|CRKL_HUMAN Crk-like protein OS=Homo sapiens OX=9606 GN=CRKL PE=1 SV=1	33.777	41151000	28795000	17190000	30944000	10504000	6892700	5926700	12985000		0.00756142				29520000	9077100		0.30749	-1.70139	0.00756142
P61964	P61964	WD repeat-containing protein 5	WDR5	sp|P61964|WDR5_HUMAN WD repeat-containing protein 5 OS=Homo sapiens OX=9606 GN=WDR5 PE=1 SV=1	36.588	1584000	2458600	236420	952560	221070	314880	1e-08	1060500		0.134297				1307895	399113		0.305156	-1.71238	0.134297
Q9BTE3	Q9BTE3	Mini-chromosome maintenance complex-binding protein	MCMBP	sp|Q9BTE3|MCMBP_HUMAN Mini-chromosome maintenance complex-binding protein OS=Homo sapiens OX=9606 GN=MCMBP PE=1 SV=2	72.979	10048000	12671000	7024400	15353000	2347900	2599800	3647000	4772000		0.00538776				11274100	3341675		0.296403	-1.75437	0.00538776
P28482	P28482	Mitogen-activated protein kinase 1	MAPK1	sp|P28482|MK01_HUMAN Mitogen-activated protein kinase 1 OS=Homo sapiens OX=9606 GN=MAPK1 PE=1 SV=3	41.389	67122000	70343000	61771000	55935000	13315000	21454000	13420000	27204000		6.80447e-05				63792750	18848250		0.295461	-1.75896	6.80447e-05
Q9BY42	Q9BY42	Protein RTF2 homolog	RTFDC1	sp|Q9BY42|RTF2_HUMAN Protein RTF2 homolog OS=Homo sapiens OX=9606 GN=RTFDC1 PE=1 SV=3	33.886	55292000	30641000	27650000	28178000	11794000	5296500	12322000	11959000		0.0105957				35440250	10342875		0.29184	-1.77675	0.0105957
O75347	O75347	Tubulin-specific chaperone A	TBCA	sp|O75347|TBCA_HUMAN Tubulin-specific chaperone A OS=Homo sapiens OX=9606 GN=TBCA PE=1 SV=3	12.855	15763000	13447000	8636600	8480100	4419100	2807400	3195200	2703000		0.00417372				11581675	3281175		0.283307	-1.81956	0.00417372
Q9BRX2	Q9BRX2	Protein pelota homolog	PELO	sp|Q9BRX2|PELO_HUMAN Protein pelota homolog OS=Homo sapiens OX=9606 GN=PELO PE=1 SV=2	43.359	17486000	16864000	10016000	16386000	2847600	5052300	4650700	4583100		0.000933883				15188000	4283425		0.282027	-1.8261	0.000933883
P51659	P51659	Peroxisomal multifunctional enzyme type 2;(3R)-hydroxyacyl-CoA dehydrogenase;Enoyl-CoA hydratase 2	HSD17B4	sp|P51659|DHB4_HUMAN Peroxisomal multifunctional enzyme type 2 OS=Homo sapiens OX=9606 GN=HSD17B4 PE=1 SV=3	79.685	11263000	8011800	2831400	7643600	2064600	1795500	2378100	2085600		0.0217788				7437450	2080950		0.279793	-1.83757	0.0217788
P43246	P43246	DNA mismatch repair protein Msh2	MSH2	sp|P43246|MSH2_HUMAN DNA mismatch repair protein Msh2 OS=Homo sapiens OX=9606 GN=MSH2 PE=1 SV=1	104.74	73216000	122990000	39225000	66689000	18735000	17857000	20233000	27705000		0.0213372				75530000	21132500		0.279789	-1.83759	0.0213372
P02545	P02545	Prelamin-A/C;Lamin-A/C	LMNA	sp|P02545|LMNA_HUMAN Prelamin-A/C OS=Homo sapiens OX=9606 GN=LMNA PE=1 SV=1	74.139	3294600000	3258200000	1627600000	2765900000	771180000	692540000	744610000	846340000		0.00231763				2736575000	763667500		0.27906	-1.84135	0.00231763
Q16875	Q16875	6-phosphofructo-2-kinase/fructose-2,6-bisphosphatase 3;6-phosphofructo-2-kinase;Fructose-2,6-bisphosphatase	PFKFB3	sp|Q16875|F263_HUMAN 6-phosphofructo-2-kinase/fructose-2,6-bisphosphatase 3 OS=Homo sapiens OX=9606 GN=PFKFB3 PE=1 SV=1	59.608	7369500	8524800	4504500	9525400	2163500	1e-08	3079200	3093500		0.00615247				7481050	2.08405e+06		0.278577	-1.84385	0.00615247
P27361	P27361	Mitogen-activated protein kinase 3	MAPK3	sp|P27361|MK03_HUMAN Mitogen-activated protein kinase 3 OS=Homo sapiens OX=9606 GN=MAPK3 PE=1 SV=4	43.135	15093000	10352000	3133300	12144000	1652200	1187000	2196300	6302900		0.0395079				10180575	2834600		0.278432	-1.8446	0.0395079
Q9H0H5	Q9H0H5	Rac GTPase-activating protein 1	RACGAP1	sp|Q9H0H5|RGAP1_HUMAN Rac GTPase-activating protein 1 OS=Homo sapiens OX=9606 GN=RACGAP1 PE=1 SV=1	71.026	1956500	1713000	532180	1930800	484830	464160	1e-08	750990		0.0247609				1533120	424995		0.277209	-1.85095	0.0247609
P31948	P31948	Stress-induced-phosphoprotein 1	STIP1	sp|P31948|STIP1_HUMAN Stress-induced-phosphoprotein 1 OS=Homo sapiens OX=9606 GN=STIP1 PE=1 SV=1	62.639	11209000	19389000	3064800	19595000	4083000	2982300	2973900	4467100		0.0497722				13314450	3626575		0.272379	-1.87631	0.0497722
Q9Y6G9	Q9Y6G9	Cytoplasmic dynein 1 light intermediate chain 1	DYNC1LI1	sp|Q9Y6G9|DC1L1_HUMAN Cytoplasmic dynein 1 light intermediate chain 1 OS=Homo sapiens OX=9606 GN=DYNC1LI1 PE=1 SV=3	56.578	109990000	107080000	7885500	78469000	17619000	13057000	19803000	31458000		0.0610456				75856125	20484250		0.270041	-1.88875	0.0610456
Q9Y314	Q9Y314	Nitric oxide synthase-interacting protein	NOSIP	sp|Q9Y314|NOSIP_HUMAN Nitric oxide synthase-interacting protein OS=Homo sapiens OX=9606 GN=NOSIP PE=1 SV=1	33.172	110350000	88971000	50319000	94309000	23238000	19452000	27058000	22912000		0.00271238				85987250	23165000		0.2694	-1.89218	0.00271238
P29372	P29372	DNA-3-methyladenine glycosylase	MPG	sp|P29372|3MG_HUMAN DNA-3-methyladenine glycosylase OS=Homo sapiens OX=9606 GN=MPG PE=1 SV=3	32.868	28176000	23350000	22996000	23483000	4781200	4951000	5423700	11016000		8.90633e-05				24501250	6542975		0.267047	-1.90484	8.90633e-05
O95336	O95336	6-phosphogluconolactonase	PGLS	sp|O95336|6PGL_HUMAN 6-phosphogluconolactonase OS=Homo sapiens OX=9606 GN=PGLS PE=1 SV=2	27.547	16982000	15073000	8453000	11959000	3464200	3078100	3632900	3821500		0.00215459				13116750	3499175		0.266771	-1.90632	0.00215459
Q9NQW6	Q9NQW6	Actin-binding protein anillin	ANLN	sp|Q9NQW6|ANLN_HUMAN Anillin OS=Homo sapiens OX=9606 GN=ANLN PE=1 SV=2	124.2	29359000	28335000	21718000	24383000	6596000	5129500	8862800	6689900		6.12176e-05				25948750	6819550		0.262808	-1.92792	6.12176e-05
Q96CT7	Q96CT7	Coiled-coil domain-containing protein 124	CCDC124	sp|Q96CT7|CC124_HUMAN Coiled-coil domain-containing protein 124 OS=Homo sapiens OX=9606 GN=CCDC124 PE=1 SV=1	25.835	10024000	13541000	4429200	8536100	3320300	1402000	2873500	1997600		0.0131419				9132575	2398350		0.262615	-1.92898	0.0131419
Q05048	Q05048	Cleavage stimulation factor subunit 1	CSTF1	sp|Q05048|CSTF1_HUMAN Cleavage stimulation factor subunit 1 OS=Homo sapiens OX=9606 GN=CSTF1 PE=1 SV=1	48.357	9430800	15746000	2326200	9269600	1966000	2015000	3566600	2036200		0.0494516				9193150	2395950		0.260623	-1.93996	0.0494516
P09429;B2RPK0;P26583	P09429;B2RPK0	High mobility group protein B1;Putative high mobility group protein B1-like 1	HMGB1;HMGB1P1	sp|P09429|HMGB1_HUMAN High mobility group protein B1 OS=Homo sapiens OX=9606 GN=HMGB1 PE=1 SV=3;sp|B2RPK0|HGB1A_HUMAN Putative high mobility group protein B1-like 1 OS=Homo sapiens OX=9606 GN=HMGB1P1 PE=5 SV=1	24.893	27595000	18896000	9230600	26257000	5438500	6453600	4313200	5088300		0.0116332				20494650	5323400		0.259746	-1.94483	0.0116332
Q9BRJ7	Q9BRJ7	Protein syndesmos	NUDT16L1	sp|Q9BRJ7|TIRR_HUMAN Tudor-interacting repair regulator protein OS=Homo sapiens OX=9606 GN=NUDT16L1 PE=1 SV=1	23.338	15505000	22013000	14907000	16919000	3870400	4103300	4244200	5524300		0.000236619				17336000	4435550		0.255858	-1.96659	0.000236619
Q9NYK5	Q9NYK5	39S ribosomal protein L39, mitochondrial	MRPL39	sp|Q9NYK5|RM39_HUMAN 39S ribosomal protein L39, mitochondrial OS=Homo sapiens OX=9606 GN=MRPL39 PE=1 SV=3	38.711	12965000	10492000	5440300	10901000	3214400	1e-08	3507800	3361000		0.00626318				9949575	2.5208e+06		0.253358	-1.98075	0.00626318
Q5TAX3	Q5TAX3	Terminal uridylyltransferase 4	ZCCHC11	sp|Q5TAX3|TUT4_HUMAN Terminal uridylyltransferase 4 OS=Homo sapiens OX=9606 GN=TUT4 PE=1 SV=3	185.16	55338000	51141000	65171000	58246000	15660000	11557000	17414000	12941000		1.10399e-05				57474000	14393000		0.250426	-1.99754	1.10399e-05
Q9P2E9	Q9P2E9	Ribosome-binding protein 1	RRBP1	sp|Q9P2E9|RRBP1_HUMAN Ribosome-binding protein 1 OS=Homo sapiens OX=9606 GN=RRBP1 PE=1 SV=5	152.45	15687000	6434400	6773600	10929000	3492100	2058400	2109800	2162100		0.0141654				9956000	2455600		0.246645	-2.01949	0.0141654
P06493	P06493	Cyclin-dependent kinase 1	CDK1	sp|P06493|CDK1_HUMAN Cyclin-dependent kinase 1 OS=Homo sapiens OX=9606 GN=CDK1 PE=1 SV=3	34.095	60129000	53544000	32004000	50213000	17351000	9216200	9945700	10688000		0.00105709				48972500	11800225		0.240956	-2.05316	0.00105709
P42166	P42166	Lamina-associated polypeptide 2, isoform alpha;Thymopoietin;Thymopentin	TMPO	sp|P42166|LAP2A_HUMAN Lamina-associated polypeptide 2, isoform alpha OS=Homo sapiens OX=9606 GN=TMPO PE=1 SV=2	75.491	12421000	6728900	3714300	8469300	1596900	1959900	1704500	2241300		0.0170796				7833375	1875650		0.239443	-2.06224	0.0170796
P60900	P60900	Proteasome subunit alpha type-6	PSMA6	sp|P60900|PSA6_HUMAN Proteasome subunit alpha type-6 OS=Homo sapiens OX=9606 GN=PSMA6 PE=1 SV=1	27.399	6607700	4930200	1217200	4294500	940590	1e-08	1735900	1377600		0.0338678				4262400	1.01352e+06		0.237782	-2.07229	0.0338678
P49674	P49674	Casein kinase I isoform epsilon	CSNK1E	sp|P49674|KC1E_HUMAN Casein kinase I isoform epsilon OS=Homo sapiens OX=9606 GN=CSNK1E PE=1 SV=1	47.315	1e-08	2534800	1374100	2016100	1e-08	435270	368250	477860		0.082941				1.48125e+06	320345		0.216267	-2.20912	0.082941
Q12834	Q12834	Cell division cycle protein 20 homolog	CDC20	sp|Q12834|CDC20_HUMAN Cell division cycle protein 20 homolog OS=Homo sapiens OX=9606 GN=CDC20 PE=1 SV=2	54.722	49719000	61821000	34818000	52115000	10316000	7741200	11681000	10183000		0.000416007				49618250	9980300		0.201142	-2.31372	0.000416007
P12814	P12814	Alpha-actinin-1	ACTN1	sp|P12814|ACTN1_HUMAN Alpha-actinin-1 OS=Homo sapiens OX=9606 GN=ACTN1 PE=1 SV=2	103.06	825950	1322300	257860	771680	336020	1e-08	139410	156660		0.0316391				794448	158023		0.198909	-2.32982	0.0316391
O75815	O75815	Breast cancer anti-estrogen resistance protein 3	BCAR3	sp|O75815|BCAR3_HUMAN Breast cancer anti-estrogen resistance protein 3 OS=Homo sapiens OX=9606 GN=BCAR3 PE=1 SV=1	92.565	59209000	11154000	8277200	17040000	4465200	4581300	4755900	2990300		0.148832				23920050	4198175		0.175509	-2.51039	0.148832
Q6FI81	Q6FI81	Anamorsin	CIAPIN1	sp|Q6FI81|CPIN1_HUMAN Anamorsin OS=Homo sapiens OX=9606 GN=CIAPIN1 PE=1 SV=2	33.582	13942000	11246000	2566400	13799000	2017700	1676600	1961200	1547200		0.0185602				10388350	1800675		0.173336	-2.52836	0.0185602
Q96H79	Q96H79	Zinc finger CCCH-type antiviral protein 1-like	ZC3HAV1L	sp|Q96H79|ZCCHL_HUMAN Zinc finger CCCH-type antiviral protein 1-like OS=Homo sapiens OX=9606 GN=ZC3HAV1L PE=1 SV=2	32.962	5673300	8364500	1659700	9397400	903890	1079300	884080	1192800		0.022723				6273725	1.01502e+06		0.161789	-2.62782	0.022723
P53350	P53350	Serine/threonine-protein kinase PLK1	PLK1	sp|P53350|PLK1_HUMAN Serine/threonine-protein kinase PLK1 OS=Homo sapiens OX=9606 GN=PLK1 PE=1 SV=1	68.254	99446000	134150000	117990000	105460000	16505000	14661000	23151000	18944000		1.8789e-05				114261500	18315250		0.160292	-2.64122	1.8789e-05
Q08554	Q08554	Desmocollin-1	DSC1	sp|Q08554|DSC1_HUMAN Desmocollin-1 OS=Homo sapiens OX=9606 GN=DSC1 PE=1 SV=2	99.986	1606900	9889500	7672000	8305900	1623900	1e-08	1007900	1497700		0.0197789				6868575	1.03238e+06		0.150304	-2.73404	0.0197789
P42766	P42766	60S ribosomal protein L35	RPL35	sp|P42766|RL35_HUMAN 60S ribosomal protein L35 OS=Homo sapiens OX=9606 GN=RPL35 PE=1 SV=2	14.551	36007000	9870300	1076700	11053000	873440	4155300	1280700	1968000		0.150334				14501750	2069360		0.142697	-2.80897	0.150334
Q8WW33	Q8WW33	Gametocyte-specific factor 1	GTSF1	sp|Q8WW33|GTSF1_HUMAN Gametocyte-specific factor 1 OS=Homo sapiens OX=9606 GN=GTSF1 PE=1 SV=2	19.266	23970000	16624000	9605600	16887000	3623800	1e-08	3988000	1902000		0.0033761				16771650	2.37845e+06		0.141814	-2.81793	0.0033761
Q9P021	Q9P021	Cysteine-rich PDZ-binding protein	CRIPT	sp|Q9P021|CRIPT_HUMAN Cysteine-rich PDZ-binding protein OS=Homo sapiens OX=9606 GN=CRIPT PE=1 SV=1	11.216	8778500	7346800	4371700	8259200	1037200	954900	830430	852630		0.000708562				7189050	918790		0.127804	-2.96799	0.000708562
Q9Y2S6	Q9Y2S6	Translation machinery-associated protein 7	TMA7	sp|Q9Y2S6|TMA7_HUMAN Translation machinery-associated protein 7 OS=Homo sapiens OX=9606 GN=TMA7 PE=1 SV=1	7.0662	4131200	5575600	1356500	4899800	414250	590770	482560	547760		0.00944746				3990775	508835		0.127503	-2.9714	0.00944746
Q99717	Q99717	Mothers against decapentaplegic homolog 5	SMAD5	sp|Q99717|SMAD5_HUMAN Mothers against decapentaplegic homolog 5 OS=Homo sapiens OX=9606 GN=SMAD5 PE=1 SV=1	52.258	492960000	405140000	23873000	370690000	15638000	12680000	14442000	15489000		0.0241579				323165750	14562250		0.0450612	-4.47197	0.0241579
O14757	O14757	Serine/threonine-protein kinase Chk1	CHEK1	sp|O14757|CHK1_HUMAN Serine/threonine-protein kinase Chk1 OS=Homo sapiens OX=9606 GN=CHEK1 PE=1 SV=2	54.433	22759000	31025000	14098000	32411000	748720	448370	1e-08	812980		0.00115328				25073250	502518		0.020042	-5.64083	0.00115328
Q9H2X6;Q9H422	Q9H2X6	Homeodomain-interacting protein kinase 2	HIPK2	sp|Q9H2X6|HIPK2_HUMAN Homeodomain-interacting protein kinase 2 OS=Homo sapiens OX=9606 GN=HIPK2 PE=1 SV=2	130.96	166560000	96638000	29339000	96181000	445080	1e-08	2072800	2344100		0.0140597				97179500	1.2155e+06		0.0125077	-6.32104	0.0140597
