# Supplementary material for: eIF4F controls ERK MAPK signaling in melanomas with BRAF and NRAS mutations
Source: Proc Natl Acad Sci U S A. 2024 Oct 22;121(44):e2321305121. doi: 10.1073/pnas.2321305121 (PMC11536119; doi:10.1073/pnas.2321305121)
Supplement: Supplementary file 3 — Dataset S02 (XLSX) [file pnas.2321305121.sd02.xlsx]

## Sheet: MelJuso - RocA vs DMSO
ProteinID	Majority protein IDs	Protein names	Gene names	Fasta headers	Mol. weight [kDa]	LFQ intensity 05	LFQ intensity 06	LFQ intensity 07	LFQ intensity 08	LFQ intensity 09	LFQ intensity 10	LFQ intensity 11	LFQ intensity 12		Ttest				DMSO mean	ROCA mean		FC	log2FC	pvalue
B4E1Q4;O14730;J3QQL5	B4E1Q4;O14730	Serine/threonine-protein kinase RIO3	RIOK3	tr|B4E1Q4|B4E1Q4_HUMAN Serine/threonine-protein kinase RIO3 OS=Homo sapiens OX=9606 GN=RIOK3 PE=1 SV=1;sp|O14730|RIOK3_HUMAN Serine/threonine-protein kinase RIO3 OS=Homo sapiens OX=9606 GN=RIOK3 PE=1 SV=2	57.474	1e-08	1e-08	1e-08	1e-08	8132900	11354000	10832000	13034000		4.02005e-05				1e-08	10838225		1083822500000000	49.945	4.02005e-05
Q9UJX0;J3KRK7;H3BTF9	Q9UJX0	Oxidative stress-induced growth inhibitor 1	OSGIN1	sp|Q9UJX0|OSGI1_HUMAN Oxidative stress-induced growth inhibitor 1 OS=Homo sapiens OX=9606 GN=OSGIN1 PE=1 SV=3	60.849	1e-08	1e-08	1e-08	1e-08	1e-08	4616100	7385300	7423300		0.0320129				1e-08	4.85618e+06		4.85618e+14	48.7868	0.0320129
O95777;F2Z2Y6;C9JIZ0;C9JNV3	O95777;F2Z2Y6;C9JIZ0;C9JNV3	U6 snRNA-associated Sm-like protein LSm8	LSM8	sp|O95777|LSM8_HUMAN U6 snRNA-associated Sm-like protein LSm8 OS=Homo sapiens OX=9606 GN=LSM8 PE=1 SV=3;tr|F2Z2Y6|F2Z2Y6_HUMAN U6 snRNA-associated Sm-like protein LSm8 OS=Homo sapiens OX=9606 GN=LSM8 PE=1 SV=1;tr|C9JIZ0|C9JIZ0_HUMAN U6 snRNA-associated Sm-	10.403	1e-08	1e-08	1e-08	1e-08	6306800	5046000	5405600	1e-08		0.0257014				1e-08	4.1896e+06		4.1896e+14	48.5738	0.0257014
Q01085;C9JTN7;E7ETJ9;E7ETC0;A6NKZ9;H7BY49;F8WE16	Q01085;C9JTN7	Nucleolysin TIAR	TIAL1;TIA1	sp|Q01085|TIAR_HUMAN Nucleolysin TIAR OS=Homo sapiens OX=9606 GN=TIAL1 PE=1 SV=1;tr|C9JTN7|C9JTN7_HUMAN Nucleolysin TIA-1 isoform p40 OS=Homo sapiens OX=9606 GN=TIA1 PE=1 SV=1	41.59	1e-08	1e-08	1e-08	1e-08	2938300	4260700	3868800	4640300		3.82716e-05				1e-08	3927025		392702500000000	48.4804	3.82716e-05
Q9H4M7;M0R0J1;M0R2K5;M0QXD9;M0R0V1	Q9H4M7	Pleckstrin homology domain-containing family A member 4	PLEKHA4	sp|Q9H4M7|PKHA4_HUMAN Pleckstrin homology domain-containing family A member 4 OS=Homo sapiens OX=9606 GN=PLEKHA4 PE=1 SV=2	85.4	1e-08	1e-08	1e-08	1e-08	1e-08	4481500	3453400	6674600		0.0392311				1e-08	3.65238e+06		3.65238e+14	48.3758	0.0392311
Q99598;C4P0D6;C4P0D8;C4P0D4;Q5VVQ1	Q99598;C4P0D6;C4P0D8	Translin-associated protein X	TSNAX;DISC1	sp|Q99598|TSNAX_HUMAN Translin-associated protein X OS=Homo sapiens OX=9606 GN=TSNAX PE=1 SV=1;tr|C4P0D6|C4P0D6_HUMAN Disrupted in schizophrenia 1 isoform 49 OS=Homo sapiens OX=9606 GN=TSNAX-DISC1 PE=2 SV=1;tr|C4P0D8|C4P0D8_HUMAN Disrupted in schizophrenia	33.112	1e-08	1e-08	1e-08	1e-08	3579100	4131300	3208700	2288000		0.000143064				1e-08	3301775		330177500000000	48.2302	0.000143064
P29373;Q5SYZ4	P29373;Q5SYZ4	Cellular retinoic acid-binding protein 2	CRABP2	sp|P29373|RABP2_HUMAN Cellular retinoic acid-binding protein 2 OS=Homo sapiens OX=9606 GN=CRABP2 PE=1 SV=2;tr|Q5SYZ4|Q5SYZ4_HUMAN Cellular retinoic acid-binding protein 2 (Fragment) OS=Homo sapiens OX=9606 GN=CRABP2 PE=1 SV=1	15.693	1e-08	1e-08	1e-08	1e-08	2880300	2377400	2742800	3338800		7.41585e-06				1e-08	2834825		283482500000000	48.0103	7.41585e-06
P50552;K7ENL7;K7ENR7;K7EIG8;K7EM16;K7EQD0	P50552;K7ENL7	Vasodilator-stimulated phosphoprotein	VASP	sp|P50552|VASP_HUMAN Vasodilator-stimulated phosphoprotein OS=Homo sapiens OX=9606 GN=VASP PE=1 SV=3;tr|K7ENL7|K7ENL7_HUMAN Vasodilator-stimulated phosphoprotein OS=Homo sapiens OX=9606 GN=VASP PE=1 SV=1	39.829	1e-08	1e-08	1e-08	1e-08	3191500	1e-08	3035700	3317200		0.0242521				1e-08	2.3861e+06		2.3861e+14	47.7616	0.0242521
Q8NFW8;F5GYM0	Q8NFW8	N-acylneuraminate cytidylyltransferase	CMAS	sp|Q8NFW8|NEUA_HUMAN N-acylneuraminate cytidylyltransferase OS=Homo sapiens OX=9606 GN=CMAS PE=1 SV=2	48.379	1e-08	1e-08	1e-08	1e-08	1899600	1e-08	2509700	3482900		0.0361539				1e-08	1.97305e+06		1.97305e+14	47.4874	0.0361539
P50579;G3V1U3;F8VRR3;F8VQZ7;F8VSC4;F8VY03;F8VZX9	P50579;G3V1U3;F8VRR3;F8VQZ7;F8VSC4;F8VY03	Methionine aminopeptidase 2	METAP2	sp|P50579|MAP2_HUMAN Methionine aminopeptidase 2 OS=Homo sapiens OX=9606 GN=METAP2 PE=1 SV=1;tr|G3V1U3|G3V1U3_HUMAN Methionine aminopeptidase 2 OS=Homo sapiens OX=9606 GN=METAP2 PE=1 SV=1;tr|F8VRR3|F8VRR3_HUMAN Methionine aminopeptidase 2 OS=Homo sapiens O	52.891	1e-08	1e-08	1e-08	1e-08	2421900	2117700	1968500	1e-08		0.0254269				1e-08	1.62703e+06		1.62703e+14	47.2092	0.0254269
O95104	O95104	Splicing factor, arginine/serine-rich 15	SCAF4	sp|O95104|SFR15_HUMAN Splicing factor, arginine/serine-rich 15 OS=Homo sapiens OX=9606 GN=SCAF4 PE=1 SV=3	125.87	1e-08	1e-08	1e-08	1e-08	1750500	1e-08	1723400	2045100		0.0251827				1e-08	1.37975e+06		1.37975e+14	46.9714	0.0251827
Q08188	Q08188	Protein-glutamine gamma-glutamyltransferase E;Protein-glutamine gamma-glutamyltransferase E 50 kDa catalytic chain;Protein-glutamine gamma-glutamyltransferase E 27 kDa non-catalytic chain	TGM3	sp|Q08188|TGM3_HUMAN Protein-glutamine gamma-glutamyltransferase E OS=Homo sapiens OX=9606 GN=TGM3 PE=1 SV=4	76.631	1e-08	1e-08	1e-08	1e-08	1708400	2228000	1164400	1e-08		0.0369458				1e-08	1.2752e+06		1.2752e+14	46.8577	0.0369458
P98179	P98179	RNA-binding protein 3	RBM3	sp|P98179|RBM3_HUMAN RNA-binding protein 3 OS=Homo sapiens OX=9606 GN=RBM3 PE=1 SV=1	17.17	2551700	1e-08	1e-08	1e-08	6273400	4380100	5237400	2555400		0.00778404				637925	4611575		7.22902	2.8538	0.00778404
P62310	P62310	U6 snRNA-associated Sm-like protein LSm3	LSM3	sp|P62310|LSM3_HUMAN U6 snRNA-associated Sm-like protein LSm3 OS=Homo sapiens OX=9606 GN=LSM3 PE=1 SV=2	11.845	1e-08	2161300	1e-08	1e-08	3074200	2223500	2604400	2512600		0.0109681				540325	2603675		4.81872	2.26865	0.0109681
Q9P013	Q9P013	Spliceosome-associated protein CWC15 homolog	CWC15	sp|Q9P013|CWC15_HUMAN Spliceosome-associated protein CWC15 homolog OS=Homo sapiens OX=9606 GN=CWC15 PE=1 SV=2	26.624	1e-08	1e-08	1e-08	1359200	2133700	2647800	1628300	1e-08		0.106948				339800	1.60245e+06		4.71586	2.23752	0.106948
Q8TA86;C9J6V2	Q8TA86;C9J6V2	Retinitis pigmentosa 9 protein	RP9	sp|Q8TA86|RP9_HUMAN Retinitis pigmentosa 9 protein OS=Homo sapiens OX=9606 GN=RP9 PE=1 SV=2;tr|C9J6V2|C9J6V2_HUMAN Retinitis pigmentosa 9 protein (Fragment) OS=Homo sapiens OX=9606 GN=RP9 PE=1 SV=1	26.106	2411100	3447200	2650700	2761800	8957100	11508000	13798000	13544000		0.000205563				2817700	11951775		4.24168	2.08463	0.000205563
Q9Y679	Q9Y679	Ancient ubiquitous protein 1	AUP1	sp|Q9Y679|AUP1_HUMAN Ancient ubiquitous protein 1 OS=Homo sapiens OX=9606 GN=AUP1 PE=1 SV=2	45.786	20370000	18952000	14074000	19003000	52022000	65139000	63202000	81417000		0.000266354				18099750	65445000		3.6158	1.85431	0.000266354
H7C0E5;O75312;H7BZM7	H7C0E5;O75312;H7BZM7	Zinc finger protein ZPR1	ZPR1	tr|H7C0E5|H7C0E5_HUMAN Zinc finger protein ZPR1 (Fragment) OS=Homo sapiens OX=9606 GN=ZPR1 PE=1 SV=1;sp|O75312|ZPR1_HUMAN Zinc finger protein ZPR1 OS=Homo sapiens OX=9606 GN=ZPR1 PE=1 SV=1;tr|H7BZM7|H7BZM7_HUMAN Zinc finger protein ZPR1 (Fragment) OS=Homo	42.542	1324100	1e-08	1e-08	1e-08	1515300	1583000	1547800	1e-08		0.154273				331025	1.16153e+06		3.50887	1.81101	0.154273
Q9UNN5;B1ANM7;B3KT28	Q9UNN5;B1ANM7	FAS-associated factor 1	FAF1	sp|Q9UNN5|FAF1_HUMAN FAS-associated factor 1 OS=Homo sapiens OX=9606 GN=FAF1 PE=1 SV=2;tr|B1ANM7|B1ANM7_HUMAN FAS-associated factor 1 OS=Homo sapiens OX=9606 GN=FAF1 PE=1 SV=1	73.953	3230900	3491000	1e-08	1e-08	4963200	4827400	4369900	7084300		0.019253				1.68048e+06	5311200		3.16053	1.66017	0.019253
Q9Y617	Q9Y617	Phosphoserine aminotransferase	PSAT1	sp|Q9Y617|SERC_HUMAN Phosphoserine aminotransferase OS=Homo sapiens OX=9606 GN=PSAT1 PE=1 SV=2	40.422	1e-08	1e-08	1e-08	1095100	1031800	1120600	1303100	1e-08		0.19186				273775	863875		3.15542	1.65783	0.19186
A0A075B730;P58107	A0A075B730;P58107	Epiplakin	EPPK1	tr|A0A075B730|A0A075B730_HUMAN Epiplakin OS=Homo sapiens OX=9606 GN=EPPK1 PE=1 SV=2;sp|P58107|EPIPL_HUMAN Epiplakin OS=Homo sapiens OX=9606 GN=EPPK1 PE=1 SV=3	553.12	4369000	1e-08	1e-08	1e-08	4755000	4212400	4579800	1e-08		0.195389				1.09225e+06	3.3868e+06		3.10076	1.63262	0.195389
A0A0C4DG88;P14859	A0A0C4DG88;P14859	POU domain protein;POU domain, class 2, transcription factor 1	POU2F1	tr|A0A0C4DG88|A0A0C4DG88_HUMAN POU domain protein (Fragment) OS=Homo sapiens OX=9606 GN=POU2F1 PE=1 SV=1;sp|P14859|PO2F1_HUMAN POU domain, class 2, transcription factor 1 OS=Homo sapiens OX=9606 GN=POU2F1 PE=1 SV=2	58.683	1e-08	1472800	1e-08	1e-08	1427100	1e-08	1365000	1327900		0.237011				368200	1.03e+06		2.79739	1.48408	0.237011
Q92558;Q5SZK3;Q5SZK4;Q5SZK5	Q92558;Q5SZK3;Q5SZK4;Q5SZK5	Wiskott-Aldrich syndrome protein family member 1	WASF1	sp|Q92558|WASF1_HUMAN Wiskott-Aldrich syndrome protein family member 1 OS=Homo sapiens OX=9606 GN=WASF1 PE=1 SV=1;tr|Q5SZK3|Q5SZK3_HUMAN Wiskott-Aldrich syndrome protein family member 1 (Fragment) OS=Homo sapiens OX=9606 GN=WASF1 PE=1 SV=1;tr|Q5SZK4|Q5SZK4	61.651	6473400	1e-08	1e-08	1e-08	1e-08	7250600	4603700	6122100		0.252338				1.61835e+06	4.4941e+06		2.77696	1.47351	0.252338
Q92738;X6RAB3	Q92738;X6RAB3	USP6 N-terminal-like protein	USP6NL	sp|Q92738|US6NL_HUMAN USP6 N-terminal-like protein OS=Homo sapiens OX=9606 GN=USP6NL PE=1 SV=3;tr|X6RAB3|X6RAB3_HUMAN USP6 N-terminal-like protein OS=Homo sapiens OX=9606 GN=USP6NL PE=1 SV=1	94.103	72711000	85116000	94192000	90455000	179110000	232380000	222850000	276430000		0.000447467				85618500	227692500		2.65938	1.41109	0.000447467
Q9Y5S9;A0A0J9YW13	Q9Y5S9	RNA-binding protein 8A	RBM8A	sp|Q9Y5S9|RBM8A_HUMAN RNA-binding protein 8A OS=Homo sapiens OX=9606 GN=RBM8A PE=1 SV=1	19.889	2824900	5053300	1e-08	1e-08	5753600	6329000	4752500	3346700		0.0685746				1.96955e+06	5045450		2.56173	1.35712	0.0685746
Q9UKZ1;H7C0C7	Q9UKZ1	CCR4-NOT transcription complex subunit 11	CNOT11	sp|Q9UKZ1|CNO11_HUMAN CCR4-NOT transcription complex subunit 11 OS=Homo sapiens OX=9606 GN=CNOT11 PE=1 SV=1	55.215	2256900	1e-08	1e-08	1e-08	1531900	1785100	2402100	1e-08		0.298659				564225	1.42978e+06		2.53405	1.34145	0.298659
Q13501;E7EMC7;E9PFW8;E3W990;C9JRJ8;D6RBF1;C9J6J8	Q13501;E7EMC7	Sequestosome-1	SQSTM1	sp|Q13501|SQSTM_HUMAN Sequestosome-1 OS=Homo sapiens OX=9606 GN=SQSTM1 PE=1 SV=1;tr|E7EMC7|E7EMC7_HUMAN Sequestosome-1 OS=Homo sapiens OX=9606 GN=SQSTM1 PE=1 SV=1	47.687	749370000	635460000	724170000	666300000	1386400000	1617200000	1633700000	1995500000		0.000289336				693825000	1658200000		2.38994	1.25697	0.000289336
P32322;E2QRB3;J3QL24;J3KQ22;J3QR88;J3QLK9;J3QL23;J3QL32;J3KTA8;J3QKT3;J3QRZ0	P32322;E2QRB3;J3QL24;J3KQ22	Pyrroline-5-carboxylate reductase 1, mitochondrial;Pyrroline-5-carboxylate reductase	PYCR1	sp|P32322|P5CR1_HUMAN Pyrroline-5-carboxylate reductase 1, mitochondrial OS=Homo sapiens OX=9606 GN=PYCR1 PE=1 SV=2;tr|E2QRB3|E2QRB3_HUMAN Pyrroline-5-carboxylate reductase 1, isoform CRA_c OS=Homo sapiens OX=9606 GN=PYCR1 PE=1 SV=2;tr|J3QL24|J3QL24_HUMAN	33.36	1238400	1e-08	1698400	1805300	2249000	2740200	3036000	2650100		0.0156832				1.18553e+06	2668825		2.25118	1.17068	0.0156832
Q9H9Q2;J3KQ34;A0A087X1P5;J3KQ41;J3QT73;J3QT95;J3KQV6;J3QT67;J3QT66;J3QT69;J3QT50;J3QT43	Q9H9Q2;J3KQ34;A0A087X1P5;J3KQ41;J3QT73	COP9 signalosome complex subunit 7b	COPS7B	sp|Q9H9Q2|CSN7B_HUMAN COP9 signalosome complex subunit 7b OS=Homo sapiens OX=9606 GN=COPS7B PE=1 SV=1;tr|J3KQ34|J3KQ34_HUMAN COP9 signalosome complex subunit 7b OS=Homo sapiens OX=9606 GN=COPS7B PE=1 SV=1;tr|A0A087X1P5|A0A087X1P5_HUMAN COP9 signalosome com	29.622	2156300	1e-08	1e-08	2686300	3258000	1e-08	4781100	2816300		0.265038				1.21065e+06	2.71385e+06		2.24165	1.16456	0.265038
P60604;F8WCB9;F8WDB1	P60604	Ubiquitin-conjugating enzyme E2 G2	UBE2G2	sp|P60604|UB2G2_HUMAN Ubiquitin-conjugating enzyme E2 G2 OS=Homo sapiens OX=9606 GN=UBE2G2 PE=1 SV=1	18.566	6185700	6938800	5067100	5209600	13479000	12157000	11537000	12390000		3.46254e-05				5850300	12390750		2.11797	1.08268	3.46254e-05
P31350;A0A286YFD6;C9JXC1	P31350;A0A286YFD6;C9JXC1	Ribonucleoside-diphosphate reductase subunit M2	RRM2	sp|P31350|RIR2_HUMAN Ribonucleoside-diphosphate reductase subunit M2 OS=Homo sapiens OX=9606 GN=RRM2 PE=1 SV=1;tr|A0A286YFD6|A0A286YFD6_HUMAN Uncharacterized protein OS=Homo sapiens OX=9606 PE=4 SV=1;tr|C9JXC1|C9JXC1_HUMAN Ribonucleoside-diphosphate reduct	44.877	18768000	14320000	13565000	19914000	27198000	29836000	34362000	40753000		0.00277957				16641750	33037250		1.9852	0.989286	0.00277957
Q9BZH6;S4R3Z0;S4R3P9	Q9BZH6;S4R3Z0	WD repeat-containing protein 11	WDR11	sp|Q9BZH6|WDR11_HUMAN WD repeat-containing protein 11 OS=Homo sapiens OX=9606 GN=WDR11 PE=1 SV=1;tr|S4R3Z0|S4R3Z0_HUMAN WD repeat-containing protein 11 (Fragment) OS=Homo sapiens OX=9606 GN=WDR11 PE=1 SV=1	136.68	4565500	3700600	1e-08	1e-08	5325000	4040500	2971800	3670600		0.188036				2.06653e+06	4001975		1.93657	0.953505	0.188036
A0A0A0MT60;Q5T1M5;X6RKW4	A0A0A0MT60;Q5T1M5	Peptidyl-prolyl cis-trans isomerase;FK506-binding protein 15	FKBP15	tr|A0A0A0MT60|A0A0A0MT60_HUMAN Peptidylprolyl isomerase (Fragment) OS=Homo sapiens OX=9606 GN=FKBP15 PE=1 SV=1;sp|Q5T1M5|FKB15_HUMAN FK506-binding protein 15 OS=Homo sapiens OX=9606 GN=FKBP15 PE=1 SV=2	136.27	1892100	2172100	1e-08	1e-08	2054300	1752700	2060300	1960900		0.164097				1.01605e+06	1957050		1.92614	0.945709	0.164097
Q96H12;X6R907;X6RL08	Q96H12;X6R907;X6RL08	Myb/SANT-like DNA-binding domain-containing protein 3	MSANTD3	sp|Q96H12|MSD3_HUMAN Myb/SANT-like DNA-binding domain-containing protein 3 OS=Homo sapiens OX=9606 GN=MSANTD3 PE=1 SV=1;tr|X6R907|X6R907_HUMAN Myb/SANT-like DNA-binding domain-containing protein 3 (Fragment) OS=Homo sapiens OX=9606 GN=MSANTD3 PE=1 SV=1;tr|	32.363	4017900	5021000	4966000	4499500	1e-08	10239000	10221000	14894000		0.230025				4626100	8.8385e+06		1.91057	0.934005	0.230025
P35658;A0A0A0MSW3;E9PKD2;B7ZAV2;H0Y837;H0YDS4	P35658;A0A0A0MSW3	Nuclear pore complex protein Nup214	NUP214	sp|P35658|NU214_HUMAN Nuclear pore complex protein Nup214 OS=Homo sapiens OX=9606 GN=NUP214 PE=1 SV=2;tr|A0A0A0MSW3|A0A0A0MSW3_HUMAN Nuclear pore complex protein Nup214 OS=Homo sapiens OX=9606 GN=NUP214 PE=1 SV=1	213.62	1e-08	1934600	1e-08	1883200	2903000	2211300	2094600	1e-08		0.348904				954450	1.80223e+06		1.88823	0.917038	0.348904
A0A3B3IUB1;Q13144;A0A3B3IUF2;A0A3B3ISM8;A0A3B3ISX3;A0A3B3ITG6;C9JRD9;A0A3B3IT53;A0A3B3IS56;A0A3B3ISV1;A0A3B3IRP4;A0A3B3ITQ2	A0A3B3IUB1;Q13144;A0A3B3IUF2;A0A3B3ISM8;A0A3B3ISX3;A0A3B3ITG6	Translation initiation factor eIF-2B subunit epsilon	EIF2B5	tr|A0A3B3IUB1|A0A3B3IUB1_HUMAN Translation initiation factor eIF-2B subunit epsilon OS=Homo sapiens OX=9606 GN=EIF2B5 PE=1 SV=1;sp|Q13144|EI2BE_HUMAN Translation initiation factor eIF-2B subunit epsilon OS=Homo sapiens OX=9606 GN=EIF2B5 PE=1 SV=3;tr|A0A3B3	81.222	7306400	7241500	1e-08	1e-08	6326100	6254800	6181800	7907700		0.206547				3.63698e+06	6667600		1.83328	0.874429	0.206547
E9PMQ6;Q00613;A0A087WXG6;Q03933	E9PMQ6;Q00613	Heat shock factor protein 1	HSF1	tr|E9PMQ6|E9PMQ6_HUMAN Heat shock factor protein 1 OS=Homo sapiens OX=9606 GN=HSF1 PE=1 SV=2;sp|Q00613|HSF1_HUMAN Heat shock factor protein 1 OS=Homo sapiens OX=9606 GN=HSF1 PE=1 SV=1	53.593	1e-08	1e-08	1659500	1623200	1607900	1e-08	2039800	2350800		0.372985				820675	1.49963e+06		1.82731	0.869719	0.372985
A0A1B0GUA3;Q96EK5;A0A1B0GUH6;A0A1B0GTE6;A0A0D9SFK7;A0A1B0GV79;A0A1B0GW21;A0A1B0GU96;A0A1B0GVY9	A0A1B0GUA3;Q96EK5;A0A1B0GUH6;A0A1B0GTE6;A0A0D9SFK7	KIF1-binding protein	KIAA1279;KIF1BP	tr|A0A1B0GUA3|A0A1B0GUA3_HUMAN KIF1-binding protein OS=Homo sapiens OX=9606 GN=KIF1BP PE=1 SV=1;sp|Q96EK5|KBP_HUMAN KIF1-binding protein OS=Homo sapiens OX=9606 GN=KIF1BP PE=1 SV=1;tr|A0A1B0GUH6|A0A1B0GUH6_HUMAN KIF1-binding protein (Fragment) OS=Homo sapi	74.783	1831000	3002200	1e-08	2323400	3988900	2526200	2459900	4065000		0.108622				1.78915e+06	3260000		1.82209	0.865598	0.108622
P50479;C9J542	P50479	PDZ and LIM domain protein 4	PDLIM4	sp|P50479|PDLI4_HUMAN PDZ and LIM domain protein 4 OS=Homo sapiens OX=9606 GN=PDLIM4 PE=1 SV=2	35.398	16130000	13903000	15352000	15862000	23700000	26348000	29273000	31721000		0.000469137				15311750	27760500		1.81302	0.858394	0.000469137
Q9Y3C6	Q9Y3C6	Peptidyl-prolyl cis-trans isomerase-like 1	PPIL1	sp|Q9Y3C6|PPIL1_HUMAN Peptidyl-prolyl cis-trans isomerase-like 1 OS=Homo sapiens OX=9606 GN=PPIL1 PE=1 SV=1	18.237	3614100	3808400	4870700	3841800	8152500	7361800	6611400	6744700		0.000408673				4033750	7217600		1.7893	0.839398	0.000408673
O14776;G3V220	O14776;G3V220	Transcription elongation regulator 1	TCERG1	sp|O14776|TCRG1_HUMAN Transcription elongation regulator 1 OS=Homo sapiens OX=9606 GN=TCERG1 PE=1 SV=2;tr|G3V220|G3V220_HUMAN Transcription elongation regulator 1 OS=Homo sapiens OX=9606 GN=TCERG1 PE=1 SV=1	123.9	4343200	1e-08	3324500	4620400	4583000	4941900	6018100	6249600		0.0814144				3.07203e+06	5448150		1.77347	0.826576	0.0814144
Q9Y6G9;E9PHI6;C9JGM7;C9JLW1	Q9Y6G9;E9PHI6	Cytoplasmic dynein 1 light intermediate chain 1	DYNC1LI1	sp|Q9Y6G9|DC1L1_HUMAN Cytoplasmic dynein 1 light intermediate chain 1 OS=Homo sapiens OX=9606 GN=DYNC1LI1 PE=1 SV=3;tr|E9PHI6|E9PHI6_HUMAN Cytoplasmic dynein 1 light intermediate chain 1 OS=Homo sapiens OX=9606 GN=DYNC1LI1 PE=1 SV=1	56.578	135260000	133780000	130820000	117240000	191690000	217980000	236650000	257000000		0.000552294				129275000	225830000		1.7469	0.804794	0.000552294
P21399	P21399	Cytoplasmic aconitate hydratase	ACO1	sp|P21399|ACOC_HUMAN Cytoplasmic aconitate hydratase OS=Homo sapiens OX=9606 GN=ACO1 PE=1 SV=3	98.398	2143000	1e-08	3612000	1e-08	1e-08	3358300	3215700	3328400		0.424055				1.43875e+06	2.4756e+06		1.72066	0.782962	0.424055
Q14676;A2AB05;H0Y6Z8	Q14676;A2AB05	Mediator of DNA damage checkpoint protein 1	MDC1	sp|Q14676|MDC1_HUMAN Mediator of DNA damage checkpoint protein 1 OS=Homo sapiens OX=9606 GN=MDC1 PE=1 SV=3;tr|A2AB05|A2AB05_HUMAN Mediator of DNA damage checkpoint protein 1 (Fragment) OS=Homo sapiens OX=9606 GN=MDC1 PE=1 SV=1	226.66	1e-08	1809700	2352300	1e-08	2028100	1686800	1721300	1714300		0.27086				1.0405e+06	1787625		1.71804	0.780767	0.27086
Q9UL63;C9J7E8;F8WEY7;C9JWX9;C9JVL5;C9JXB0	Q9UL63;C9J7E8	Muskelin	MKLN1	sp|Q9UL63|MKLN1_HUMAN Muskelin OS=Homo sapiens OX=9606 GN=MKLN1 PE=1 SV=2;tr|C9J7E8|C9J7E8_HUMAN Muskelin OS=Homo sapiens OX=9606 GN=MKLN1 PE=1 SV=1	84.767	10279000	9983300	15959000	12969000	15487000	24279000	16805000	27123000		0.0340286				12297575	20923500		1.70143	0.76675	0.0340286
Q5TDH0;H0YII4;H0YI90;Q8WTU0	Q5TDH0;H0YII4;H0YI90	Protein DDI1 homolog 2	DDI2	sp|Q5TDH0|DDI2_HUMAN Protein DDI1 homolog 2 OS=Homo sapiens OX=9606 GN=DDI2 PE=1 SV=1;tr|H0YII4|H0YII4_HUMAN Protein DDI1 homolog 2 (Fragment) OS=Homo sapiens OX=9606 GN=DDI2 PE=1 SV=1;tr|H0YI90|H0YI90_HUMAN Protein DDI1 homolog 2 (Fragment) OS=Homo sapien	44.522	1e-08	1579900	1625600	1703700	1705500	2758800	1516100	2299900		0.141927				1.2273e+06	2070075		1.68669	0.754195	0.141927
D6REX3;O94979;D6RHZ5;H7BXG7;H0YAB3;H0Y8V7;H0Y8W8;H0Y9T9;H0Y9K1;D6RE64;D6RCQ9;H0YAF5;H0Y9V3;D6RBT0;D6RHE8	D6REX3;O94979;D6RHZ5;H7BXG7	Protein transport protein Sec31A	SEC31A	tr|D6REX3|D6REX3_HUMAN Protein transport protein Sec31A OS=Homo sapiens OX=9606 GN=SEC31A PE=1 SV=1;sp|O94979|SC31A_HUMAN Protein transport protein Sec31A OS=Homo sapiens OX=9606 GN=SEC31A PE=1 SV=3;tr|D6RHZ5|D6RHZ5_HUMAN Protein transport protein Sec31A O	136.22	56618000	48344000	52302000	52648000	73989000	76997000	91324000	109500000		0.00521415				52478000	87952500		1.67599	0.745012	0.00521415
Q92979;V9GYP5;A0A087WWQ2;A0A087WVM7	Q92979;V9GYP5;A0A087WWQ2;A0A087WVM7	Ribosomal RNA small subunit methyltransferase NEP1	EMG1	sp|Q92979|NEP1_HUMAN Ribosomal RNA small subunit methyltransferase NEP1 OS=Homo sapiens OX=9606 GN=EMG1 PE=1 SV=4;tr|V9GYP5|V9GYP5_HUMAN Ribosomal RNA small subunit methyltransferase NEP1 (Fragment) OS=Homo sapiens OX=9606 GN=EMG1 PE=1 SV=2;tr|A0A087WWQ2|A	26.72	5681000	7882800	6943700	10050000	20089000	9844200	13032000	7851900		0.124418				7639375	12704275		1.663	0.733788	0.124418
O75381;K7EK59	O75381	Peroxisomal membrane protein PEX14	PEX14	sp|O75381|PEX14_HUMAN Peroxisomal membrane protein PEX14 OS=Homo sapiens OX=9606 GN=PEX14 PE=1 SV=1	41.236	15452000	12838000	12356000	14459000	18012000	21839000	24041000	27237000		0.00478057				13776250	22782250		1.65373	0.725727	0.00478057
Q92917	Q92917	G patch domain and KOW motifs-containing protein	GPKOW	sp|Q92917|GPKOW_HUMAN G-patch domain and KOW motifs-containing protein OS=Homo sapiens OX=9606 GN=GPKOW PE=1 SV=2	52.228	1866000	2047000	1e-08	1e-08	1e-08	1964000	2277700	2150800		0.457015				978250	1.59813e+06		1.63366	0.708105	0.457015
B1AJY7;O75832;B1AJY5;B1AJY6	B1AJY7;O75832;B1AJY5	26S proteasome non-ATPase regulatory subunit 10	PSMD10	tr|B1AJY7|B1AJY7_HUMAN 26S proteasome non-ATPase regulatory subunit 10 OS=Homo sapiens OX=9606 GN=PSMD10 PE=1 SV=1;sp|O75832|PSD10_HUMAN 26S proteasome non-ATPase regulatory subunit 10 OS=Homo sapiens OX=9606 GN=PSMD10 PE=1 SV=1;tr|B1AJY5|B1AJY5_HUMAN 26S	20.808	4974400	4811400	7503600	6706700	6026000	6758300	14471000	11934000		0.12665				5999025	9797325		1.63315	0.70766	0.12665
P55263	P55263	Adenosine kinase	ADK	sp|P55263|ADK_HUMAN Adenosine kinase OS=Homo sapiens OX=9606 GN=ADK PE=1 SV=2	40.545	1e-08	20045000	27099000	26943000	29863000	30185000	33345000	27519000		0.121806				1.85218e+07	30228000		1.63203	0.706665	0.121806
O94875;H7BXR3;H7C1R7;H7BZK1;C9J3W4;C9JL62;C9IZ89;H7BZX1;A0A3B3ITL8	O94875;H7BXR3;H7C1R7;H7BZK1	Sorbin and SH3 domain-containing protein 2	SORBS2	sp|O94875|SRBS2_HUMAN Sorbin and SH3 domain-containing protein 2 OS=Homo sapiens OX=9606 GN=SORBS2 PE=1 SV=3;tr|H7BXR3|H7BXR3_HUMAN Sorbin and SH3 domain-containing protein 2 (Fragment) OS=Homo sapiens OX=9606 GN=SORBS2 PE=1 SV=1;tr|H7C1R7|H7C1R7_HUMAN Sor	124.11	1e-08	2866900	1849300	2265400	3057400	2716500	2147500	3460400		0.155699				1.7454e+06	2845450		1.63026	0.705099	0.155699
Q9BV20	Q9BV20	Methylthioribose-1-phosphate isomerase	MRI1	sp|Q9BV20|MTNA_HUMAN Methylthioribose-1-phosphate isomerase OS=Homo sapiens OX=9606 GN=MRI1 PE=1 SV=1	39.149	1420500	1e-08	2946900	2496200	2820100	2231500	2755600	3265500		0.17747				1.7159e+06	2768175		1.61325	0.68997	0.17747
O95295	O95295	SNARE-associated protein Snapin	SNAPIN	sp|O95295|SNAPN_HUMAN SNARE-associated protein Snapin OS=Homo sapiens OX=9606 GN=SNAPIN PE=1 SV=1	14.874	4626000	3790000	1e-08	1e-08	4212100	1e-08	4961300	4389700		0.471659				2.104e+06	3.39078e+06		1.61159	0.68848	0.471659
Q9Y512	Q9Y512	Sorting and assembly machinery component 50 homolog	SAMM50	sp|Q9Y512|SAM50_HUMAN Sorting and assembly machinery component 50 homolog OS=Homo sapiens OX=9606 GN=SAMM50 PE=1 SV=3	51.976	2501200	2309900	1e-08	2622500	2683200	3510900	2760900	2865500		0.142951				1.8584e+06	2955125		1.59014	0.669158	0.142951
O95983;K7EIE8;A0A087WT34;A0A087X1H1;A0A0A0MTS6	O95983;K7EIE8;A0A087WT34;A0A087X1H1;A0A0A0MTS6	Methyl-CpG-binding domain protein 3	MBD3	sp|O95983|MBD3_HUMAN Methyl-CpG-binding domain protein 3 OS=Homo sapiens OX=9606 GN=MBD3 PE=1 SV=1;tr|K7EIE8|K7EIE8_HUMAN Methyl-CpG binding domain protein 3, isoform CRA_b OS=Homo sapiens OX=9606 GN=MBD3 PE=1 SV=1;tr|A0A087WT34|A0A087WT34_HUMAN Methyl-CpG	32.844	3059800	4831900	1e-08	1e-08	3298500	3074300	2294100	3876000		0.384274				1.97293e+06	3135725		1.58938	0.668463	0.384274
P09936;D6RE83;D6R956;D6R974;D6RF53	P09936;D6RE83;D6R956;D6R974	Ubiquitin carboxyl-terminal hydrolase isozyme L1;Ubiquitin carboxyl-terminal hydrolase	UCHL1	sp|P09936|UCHL1_HUMAN Ubiquitin carboxyl-terminal hydrolase isozyme L1 OS=Homo sapiens OX=9606 GN=UCHL1 PE=1 SV=2;tr|D6RE83|D6RE83_HUMAN Ubiquitin carboxyl-terminal hydrolase OS=Homo sapiens OX=9606 GN=UCHL1 PE=1 SV=1;tr|D6R956|D6R956_HUMAN Ubiquitin carbo	24.824	18755000	24471000	21419000	24415000	35236000	27466000	35983000	41862000		0.0075233				22265000	35136750		1.57812	0.658203	0.0075233
P48147	P48147	Prolyl endopeptidase	PREP	sp|P48147|PPCE_HUMAN Prolyl endopeptidase OS=Homo sapiens OX=9606 GN=PREP PE=1 SV=2	80.699	6266700	7611400	10234000	9073800	13778000	9852000	16616000	11645000		0.0327206				8296475	12972750		1.56365	0.644914	0.0327206
O94985;Q5SR54;A0A3B3ITY6	O94985;Q5SR54	Calsyntenin-1;Soluble Alc-alpha;CTF1-alpha	CLSTN1	sp|O94985|CSTN1_HUMAN Calsyntenin-1 OS=Homo sapiens OX=9606 GN=CLSTN1 PE=1 SV=1;tr|Q5SR54|Q5SR54_HUMAN Calsyntenin-1 (Fragment) OS=Homo sapiens OX=9606 GN=CLSTN1 PE=1 SV=1	109.79	4105900	1e-08	4536400	4209800	3348500	4797800	6008000	5919900		0.196082				3.21303e+06	5018550		1.56194	0.643338	0.196082
P07355;H0YN42;H0YMD0;H0YMU9;H0YM50;A6NMY6;H0YKS4;H0YNP5;H0YN28;H0YL33;H0YMM1;H0YKZ7;H0YLV6;H0YMT9;H0YKX9;H0YKL9;H0YMW4;H0YNA0;H0YKV8;H0YMD9;H0YN52;H0YKN4;H0YNB8;H0YLE2	P07355;H0YN42;H0YMD0;H0YMU9;H0YM50;A6NMY6;H0YKS4;H0YNP5	Annexin A2;Annexin;Putative annexin A2-like protein	ANXA2;ANXA2P2	sp|P07355|ANXA2_HUMAN Annexin A2 OS=Homo sapiens OX=9606 GN=ANXA2 PE=1 SV=2;tr|H0YN42|H0YN42_HUMAN Annexin (Fragment) OS=Homo sapiens OX=9606 GN=ANXA2 PE=1 SV=1;tr|H0YMD0|H0YMD0_HUMAN Annexin (Fragment) OS=Homo sapiens OX=9606 GN=ANXA2 PE=1 SV=1;tr|H0YMU9|	38.604	1914900000	1732500000	1847900000	1938100000	2787100000	2902900000	3038600000	2835200000		6.90385e-06				1858350000	2890950000		1.55565	0.637521	6.90385e-06
Q93062;B4E3T4;H0YBU9;H0YC46;E5RJD7;E5RFP4;E5RJ31;Q6ZRY4	Q93062;B4E3T4;H0YBU9	RNA-binding protein with multiple splicing	RBPMS	sp|Q93062|RBPMS_HUMAN RNA-binding protein with multiple splicing OS=Homo sapiens OX=9606 GN=RBPMS PE=1 SV=1;tr|B4E3T4|B4E3T4_HUMAN HCG2043421, isoform CRA_c OS=Homo sapiens OX=9606 GN=RBPMS PE=1 SV=1;tr|H0YBU9|H0YBU9_HUMAN RNA-binding protein with multiple	21.802	23719000	23640000	27985000	24224000	32890000	42274000	36475000	42431000		0.0017668				24892000	38517500		1.54738	0.629832	0.0017668
O95159;E9PQ47;E9PNY1;E9PJX1;E9PJ47;E9PMQ3;E9PQA5	O95159;E9PQ47;E9PNY1;E9PJX1;E9PJ47;E9PMQ3;E9PQA5	Zinc finger protein-like 1	ZFPL1	sp|O95159|ZFPL1_HUMAN Zinc finger protein-like 1 OS=Homo sapiens OX=9606 GN=ZFPL1 PE=1 SV=2;tr|E9PQ47|E9PQ47_HUMAN Zinc finger protein-like 1 (Fragment) OS=Homo sapiens OX=9606 GN=ZFPL1 PE=1 SV=1;tr|E9PNY1|E9PNY1_HUMAN Zinc finger protein-like 1 (Fragment)	34.114	3144800	1955900	1e-08	2104900	1813000	2547600	3446300	3274600		0.24677				1.8014e+06	2770375		1.5379	0.620963	0.24677
Q9H871;D6RER3;D6RIF9	Q9H871	Protein RMD5 homolog A	RMND5A	sp|Q9H871|RMD5A_HUMAN E3 ubiquitin-protein transferase RMND5A OS=Homo sapiens OX=9606 GN=RMND5A PE=1 SV=1	43.992	5567400	5855900	6630900	7437200	8362200	8065800	8983700	13453000		0.0454721				6372850	9716175		1.52462	0.60845	0.0454721
Q16531;F5GY55;F5GWI0;F5H2L3;F5GYG8;F5GZY8;F5H198	Q16531;F5GY55	DNA damage-binding protein 1	DDB1	sp|Q16531|DDB1_HUMAN DNA damage-binding protein 1 OS=Homo sapiens OX=9606 GN=DDB1 PE=1 SV=1;tr|F5GY55|F5GY55_HUMAN DNA damage-binding protein 1 OS=Homo sapiens OX=9606 GN=DDB1 PE=1 SV=1	126.97	17283000	19794000	17150000	28503000	28492000	33436000	34105000	29952000		0.0112958				20682500	31496250		1.52285	0.606769	0.0112958
Q96A72;F5H6N1;F5H124	Q96A72;F5H6N1	Protein mago nashi homolog 2	MAGOHB	sp|Q96A72|MGN2_HUMAN Protein mago nashi homolog 2 OS=Homo sapiens OX=9606 GN=MAGOHB PE=1 SV=1;tr|F5H6N1|F5H6N1_HUMAN Protein mago nashi homolog 2 OS=Homo sapiens OX=9606 GN=MAGOHB PE=1 SV=1	17.276	1e-08	5617400	5338200	4790200	6756900	4644900	8042100	4520400		0.239967				3.93645e+06	5991075		1.52195	0.60592	0.239967
G3V1C3;Q9BZZ5;H0YER7;E9PQK6	G3V1C3;Q9BZZ5;H0YER7	Apoptosis inhibitor 5	API5	tr|G3V1C3|G3V1C3_HUMAN Apoptosis inhibitor 5 OS=Homo sapiens OX=9606 GN=API5 PE=1 SV=1;sp|Q9BZZ5|API5_HUMAN Apoptosis inhibitor 5 OS=Homo sapiens OX=9606 GN=API5 PE=1 SV=3;tr|H0YER7|H0YER7_HUMAN Apoptosis inhibitor 5 (Fragment) OS=Homo sapiens OX=9606 GN=A	57.56	28861000	23864000	19008000	25637000	42045000	43667000	36290000	26153000		0.0293395				24342500	37038750		1.52157	0.605558	0.0293395
P60228;E5RGA2;H0YBR5;E5RHS5;E5RIT4;H0YAW4;E5RII3;H0YBP5;E5RIP5;E5RJ25	P60228;E5RGA2	Eukaryotic translation initiation factor 3 subunit E	EIF3E	sp|P60228|EIF3E_HUMAN Eukaryotic translation initiation factor 3 subunit E OS=Homo sapiens OX=9606 GN=EIF3E PE=1 SV=1;tr|E5RGA2|E5RGA2_HUMAN Eukaryotic translation initiation factor 3 subunit E OS=Homo sapiens OX=9606 GN=EIF3E PE=1 SV=1	52.22	39275000	38373000	34728000	30158000	56692000	48024000	64775000	45675000		0.00939093				35633500	53791500		1.50958	0.594144	0.00939093
Q9NYF8;E9PK91;E9PK09;E9PQN2;E9PKI6;A0A1W2PQ43;E9PJA7;H0YF00;H0YF14;H0YF63	Q9NYF8;E9PK91;E9PK09;E9PQN2;E9PKI6;A0A1W2PQ43;E9PJA7	Bcl-2-associated transcription factor 1	BCLAF1	sp|Q9NYF8|BCLF1_HUMAN Bcl-2-associated transcription factor 1 OS=Homo sapiens OX=9606 GN=BCLAF1 PE=1 SV=2;tr|E9PK91|E9PK91_HUMAN Bcl-2-associated transcription factor 1 OS=Homo sapiens OX=9606 GN=BCLAF1 PE=1 SV=1;tr|E9PK09|E9PK09_HUMAN Bcl-2-associated tra	106.12	8044200	7682800	10734000	9184700	11408000	13777000	14810000	13683000		0.00393572				8911425	13419500		1.50588	0.590603	0.00393572
Q9H8Y8	Q9H8Y8	Golgi reassembly-stacking protein 2	GORASP2	sp|Q9H8Y8|GORS2_HUMAN Golgi reassembly-stacking protein 2 OS=Homo sapiens OX=9606 GN=GORASP2 PE=1 SV=3	47.145	2774100	4893400	4343300	3593400	4322300	5353100	6051500	7769700		0.061297				3901050	5874150		1.50579	0.590518	0.061297
J3KTL2;Q07955;J3KSR8;J3QQV5;J3KSW7	J3KTL2;Q07955	Serine/arginine-rich splicing factor 1	SRSF1	tr|J3KTL2|J3KTL2_HUMAN Serine/arginine-rich-splicing factor 1 OS=Homo sapiens OX=9606 GN=SRSF1 PE=1 SV=1;sp|Q07955|SRSF1_HUMAN Serine/arginine-rich splicing factor 1 OS=Homo sapiens OX=9606 GN=SRSF1 PE=1 SV=2	28.329	58489000	52659000	66695000	73789000	99280000	80513000	99782000	98599000		0.00298992				62908000	94543500		1.50289	0.587735	0.00298992
B3KS98;O15372;A0A087WZK9;E5RJT0;E5RGU4;E5RFH0;E5RFW7;E5RHC7;E5RH59	B3KS98;O15372;A0A087WZK9;E5RJT0	Eukaryotic translation initiation factor 3 subunit H	EIF3H	tr|B3KS98|B3KS98_HUMAN Eukaryotic translation initiation factor 3 subunit H OS=Homo sapiens OX=9606 GN=EIF3H PE=1 SV=1;sp|O15372|EIF3H_HUMAN Eukaryotic translation initiation factor 3 subunit H OS=Homo sapiens OX=9606 GN=EIF3H PE=1 SV=1;tr|A0A087WZK9|A0A08	41.581	20561000	23499000	27310000	24583000	38363000	33041000	36173000	36446000		0.000512028				23988250	36005750		1.50097	0.585899	0.000512028
Q9NRX4	Q9NRX4	14 kDa phosphohistidine phosphatase	PHPT1	sp|Q9NRX4|PHP14_HUMAN 14 kDa phosphohistidine phosphatase OS=Homo sapiens OX=9606 GN=PHPT1 PE=1 SV=1	13.832	1e-08	3398000	3818000	4747600	4905500	3436200	5535500	3870900		0.252067				2.9909e+06	4437025		1.48351	0.569013	0.252067
Q9BT78;D6RFN0;D6RAX7;D6RD63	Q9BT78;D6RFN0;D6RAX7;D6RD63	COP9 signalosome complex subunit 4	COPS4	sp|Q9BT78|CSN4_HUMAN COP9 signalosome complex subunit 4 OS=Homo sapiens OX=9606 GN=COPS4 PE=1 SV=1;tr|D6RFN0|D6RFN0_HUMAN COP9 signalosome complex subunit 4 OS=Homo sapiens OX=9606 GN=COPS4 PE=1 SV=1;tr|D6RAX7|D6RAX7_HUMAN COP9 constitutive photomorphogeni	46.268	27207000	24581000	26778000	34850000	29618000	40681000	48634000	48700000		0.0359434				28354000	41908250		1.47804	0.563682	0.0359434
Q9BPW8;H7C2U6;F8WCR5	Q9BPW8;H7C2U6	Protein NipSnap homolog 1	NIPSNAP1	sp|Q9BPW8|NIPS1_HUMAN Protein NipSnap homolog 1 OS=Homo sapiens OX=9606 GN=NIPSNAP1 PE=1 SV=1;tr|H7C2U6|H7C2U6_HUMAN Protein NipSnap homolog 1 (Fragment) OS=Homo sapiens OX=9606 GN=NIPSNAP1 PE=1 SV=1	33.31	10678000	9436200	11391000	9861800	12488000	14517000	15372000	18739000		0.0114146				10341750	15279000		1.47741	0.56307	0.0114146
P15374;A0A087WTB8;Q5TBK7	P15374;A0A087WTB8;Q5TBK7	Ubiquitin carboxyl-terminal hydrolase isozyme L3;Ubiquitin carboxyl-terminal hydrolase	UCHL3	sp|P15374|UCHL3_HUMAN Ubiquitin carboxyl-terminal hydrolase isozyme L3 OS=Homo sapiens OX=9606 GN=UCHL3 PE=1 SV=1;tr|A0A087WTB8|A0A087WTB8_HUMAN Ubiquitin carboxyl-terminal hydrolase OS=Homo sapiens OX=9606 GN=UCHL3 PE=1 SV=1;tr|Q5TBK7|Q5TBK7_HUMAN Ubiquit	26.182	3680200	5218600	6471600	5030500	5576200	6934000	8089200	9451100		0.0530532				5100225	7512625		1.473	0.558756	0.0530532
Q9NZ32;V9GYX7;G3V2Q5;G3V5Y4;F6S9Y6;G3V524;H0YJE8;G3V4K6;H0YJD9	Q9NZ32;V9GYX7	Actin-related protein 10	ACTR10	sp|Q9NZ32|ARP10_HUMAN Actin-related protein 10 OS=Homo sapiens OX=9606 GN=ACTR10 PE=1 SV=1;tr|V9GYX7|V9GYX7_HUMAN Actin-related protein 10 (Fragment) OS=Homo sapiens OX=9606 GN=ACTR10 PE=1 SV=1	46.306	4314300	3905100	2787000	1e-08	3969700	3330600	4579000	4271100		0.249269				2.7516e+06	4037600		1.46736	0.553227	0.249269
P55735;A8MXL6;E7ERC8	P55735;A8MXL6	Protein SEC13 homolog	SEC13	sp|P55735|SEC13_HUMAN Protein SEC13 homolog OS=Homo sapiens OX=9606 GN=SEC13 PE=1 SV=3;tr|A8MXL6|A8MXL6_HUMAN Protein SEC13 homolog OS=Homo sapiens OX=9606 GN=SEC13 PE=1 SV=1	35.54	31459000	28955000	32711000	30983000	41310000	44665000	40317000	55759000		0.00715025				31027000	45512750		1.46688	0.552747	0.00715025
P14174	P14174	Macrophage migration inhibitory factor	MIF	sp|P14174|MIF_HUMAN Macrophage migration inhibitory factor OS=Homo sapiens OX=9606 GN=MIF PE=1 SV=4	12.476	151540000	149830000	158280000	217370000	218150000	259320000	290630000	224310000		0.0148301				169255000	248102500		1.46585	0.551738	0.0148301
A0A1B0GV09;Q9H9B1;A0A0C4DGF8;A0A1B0GU48;A0A1W2PPZ7;A0A1B0GWF6;A0A1B0GVZ8;A0A1B0GUD1;A0A0D9SEP2;A0A0D9SFS4;A0A0D9SER3;A0A0D9SFG7;A0A0D9SF38;A0A0D9SER9;A0A0D9SFX4;A0A1B0GW79;A0A0D9SEQ1	A0A1B0GV09;Q9H9B1;A0A0C4DGF8;A0A1B0GU48	Histone-lysine N-methyltransferase EHMT1	EHMT1	tr|A0A1B0GV09|A0A1B0GV09_HUMAN Histone-lysine N-methyltransferase EHMT1 OS=Homo sapiens OX=9606 GN=EHMT1 PE=1 SV=1;sp|Q9H9B1|EHMT1_HUMAN Histone-lysine N-methyltransferase EHMT1 OS=Homo sapiens OX=9606 GN=EHMT1 PE=1 SV=4;tr|A0A0C4DGF8|A0A0C4DGF8_HUMAN Hist	138.25	2181100	1e-08	1779100	1559400	1246400	2091600	1902600	2831200		0.312154				1.3799e+06	2017950		1.46239	0.548327	0.312154
Q9UGV2;F8WBF9;Q5TH30	Q9UGV2;F8WBF9;Q5TH30	Protein NDRG3	NDRG3	sp|Q9UGV2|NDRG3_HUMAN Protein NDRG3 OS=Homo sapiens OX=9606 GN=NDRG3 PE=1 SV=2;tr|F8WBF9|F8WBF9_HUMAN Protein NDRG3 OS=Homo sapiens OX=9606 GN=NDRG3 PE=1 SV=1;tr|Q5TH30|Q5TH30_HUMAN NDRG family member 3, isoform CRA_c OS=Homo sapiens OX=9606 GN=NDRG3 PE=1	41.408	3663300	4020000	1e-08	1e-08	4053800	2958200	4210600	1e-08		0.571539				1.92083e+06	2.80565e+06		1.46065	0.546609	0.571539
P05455;E7ERC4;E9PGX9;E9PFL9	P05455;E7ERC4	Lupus La protein	SSB	sp|P05455|LA_HUMAN Lupus La protein OS=Homo sapiens OX=9606 GN=SSB PE=1 SV=2;tr|E7ERC4|E7ERC4_HUMAN Lupus La protein (Fragment) OS=Homo sapiens OX=9606 GN=SSB PE=1 SV=1	46.836	15347000	20040000	16907000	23946000	32446000	29210000	26450000	23248000		0.0182102				19060000	27838500		1.46057	0.546533	0.0182102
P61970;H3BRV9	P61970;H3BRV9	Nuclear transport factor 2	NUTF2	sp|P61970|NTF2_HUMAN Nuclear transport factor 2 OS=Homo sapiens OX=9606 GN=NUTF2 PE=1 SV=1;tr|H3BRV9|H3BRV9_HUMAN Nuclear transport factor 2 (Fragment) OS=Homo sapiens OX=9606 GN=NUTF2 PE=1 SV=1	14.478	7584600	6336800	6835700	6180000	11397000	7834500	10362000	9495900		0.00988942				6734275	9772350		1.45114	0.537183	0.00988942
Q5T4U8;P53611	Q5T4U8;P53611	Geranylgeranyl transferase type-2 subunit beta	RABGGTB	tr|Q5T4U8|Q5T4U8_HUMAN Geranylgeranyl transferase type-2 subunit beta OS=Homo sapiens OX=9606 GN=RABGGTB PE=1 SV=1;sp|P53611|PGTB2_HUMAN Geranylgeranyl transferase type-2 subunit beta OS=Homo sapiens OX=9606 GN=RABGGTB PE=1 SV=2	17.318	4174400	3464400	3880700	3216100	6119100	4841100	4888200	5448000		0.00424568				3683900	5324100		1.44523	0.531304	0.00424568
P50452;A0A1B0GU38;C9JVA8;H7BXK7;C9JTJ8;P50453	P50452;A0A1B0GU38;C9JVA8	Serpin B8	SERPINB8	sp|P50452|SPB8_HUMAN Serpin B8 OS=Homo sapiens OX=9606 GN=SERPINB8 PE=1 SV=2;tr|A0A1B0GU38|A0A1B0GU38_HUMAN Serpin B8 OS=Homo sapiens OX=9606 GN=SERPINB8 PE=1 SV=1;tr|C9JVA8|C9JVA8_HUMAN Serpin B8 (Fragment) OS=Homo sapiens OX=9606 GN=SERPINB8 PE=1 SV=1	42.766	17154000	15438000	17721000	16640000	18395000	26398000	23311000	27894000		0.0150042				16738250	23999500		1.43381	0.519856	0.0150042
P26641	P26641	Elongation factor 1-gamma	EEF1G	sp|P26641|EF1G_HUMAN Elongation factor 1-gamma OS=Homo sapiens OX=9606 GN=EEF1G PE=1 SV=3	50.118	389590000	400330000	422740000	423650000	642080000	531960000	613090000	549560000		0.000683039				409077500	584172500		1.42802	0.51402	0.000683039
O75323;H7C333;C9K068;C9J7B1;F8WBI5	O75323;H7C333	Protein NipSnap homolog 2	GBAS	sp|O75323|NIPS2_HUMAN Protein NipSnap homolog 2 OS=Homo sapiens OX=9606 GN=NIPSNAP2 PE=1 SV=1;tr|H7C333|H7C333_HUMAN Protein NipSnap homolog 2 (Fragment) OS=Homo sapiens OX=9606 GN=NIPSNAP2 PE=1 SV=1	33.742	111590000	107480000	140470000	107000000	162910000	147420000	158660000	194810000		0.00884809				116635000	165950000		1.42281	0.508748	0.00884809
P09132;A0A087WYR0;A0A087WWU9;A0A2U3TZN1;D6RBG4;A0A2R8Y4M3	P09132;A0A087WYR0;A0A087WWU9;A0A2U3TZN1	Signal recognition particle 19 kDa protein	SRP19	sp|P09132|SRP19_HUMAN Signal recognition particle 19 kDa protein OS=Homo sapiens OX=9606 GN=SRP19 PE=1 SV=3;tr|A0A087WYR0|A0A087WYR0_HUMAN Signal recognition particle 19 kDa protein OS=Homo sapiens OX=9606 GN=SRP19 PE=1 SV=1;tr|A0A087WWU9|A0A087WWU9_HUMAN	16.156	7590500	5419900	7047000	4293500	7952300	8569200	9066400	8956800		0.0185655				6087725	8636175		1.41862	0.504489	0.0185655
Q04760	Q04760	Lactoylglutathione lyase	GLO1	sp|Q04760|LGUL_HUMAN Lactoylglutathione lyase OS=Homo sapiens OX=9606 GN=GLO1 PE=1 SV=4	20.777	57524000	72792000	58836000	63802000	96269000	90778000	85889000	85857000		0.000798536				63238500	89698250		1.41841	0.504277	0.000798536
Q8IUR7;B7Z637;C9J2I1;C9JBY2;C9JAA7;C9J8P8;H7C4J4	Q8IUR7;B7Z637;C9J2I1	Armadillo repeat-containing protein 8	ARMC8	sp|Q8IUR7|ARMC8_HUMAN Armadillo repeat-containing protein 8 OS=Homo sapiens OX=9606 GN=ARMC8 PE=1 SV=2;tr|B7Z637|B7Z637_HUMAN Armadillo repeat containing 8, isoform CRA_g OS=Homo sapiens OX=9606 GN=ARMC8 PE=1 SV=1;tr|C9J2I1|C9J2I1_HUMAN Armadillo repeat-co	75.509	31864000	30905000	35868000	27305000	41907000	42487000	41723000	52399000		0.00573777				31485500	44629000		1.41745	0.503294	0.00573777
P19623;K7ESL0;K7EKM4;K7EQ47;K7EL89	P19623	Spermidine synthase	SRM	sp|P19623|SPEE_HUMAN Spermidine synthase OS=Homo sapiens OX=9606 GN=SRM PE=1 SV=1	33.824	17310000	20027000	21694000	18257000	25958000	26213000	29703000	27483000		0.000814155				19322000	27339250		1.41493	0.500729	0.000814155
Q9UJ70;C9JEV6;H7C3G9;H7C286;E9PPU6;H0YF44;H7C1L7;H0YEB7;H0YE82;H0YC94	Q9UJ70;C9JEV6;H7C3G9;H7C286	N-acetyl-D-glucosamine kinase	NAGK	sp|Q9UJ70|NAGK_HUMAN N-acetyl-D-glucosamine kinase OS=Homo sapiens OX=9606 GN=NAGK PE=1 SV=4;tr|C9JEV6|C9JEV6_HUMAN N-acetyl-D-glucosamine kinase OS=Homo sapiens OX=9606 GN=NAGK PE=1 SV=3;tr|H7C3G9|H7C3G9_HUMAN N-acetyl-D-glucosamine kinase OS=Homo sapiens	37.375	1252800	1653500	1710900	1934100	1915800	2146300	3103300	2091400		0.066976				1637825	2314200		1.41297	0.498732	0.066976
Q86U42;B4DEH8;G3V4T2;H0YJH9;A6NDY0	Q86U42	Polyadenylate-binding protein 2	PABPN1	sp|Q86U42|PABP2_HUMAN Polyadenylate-binding protein 2 OS=Homo sapiens OX=9606 GN=PABPN1 PE=1 SV=3	32.749	3547000	6333200	4759400	4533700	7635500	5093600	6259300	7931400		0.0684689				4793325	6729950		1.40403	0.489569	0.0684689
A0A0U1RRM1;Q8WXI9;A0A0U1RR30;A0A0U1RRK3;A0A0U1RR34;A0A1B0GW07	A0A0U1RRM1;Q8WXI9;A0A0U1RR30	Transcriptional repressor p66-beta	GATAD2B	tr|A0A0U1RRM1|A0A0U1RRM1_HUMAN Transcriptional repressor p66-beta OS=Homo sapiens OX=9606 GN=GATAD2B PE=1 SV=1;sp|Q8WXI9|P66B_HUMAN Transcriptional repressor p66-beta OS=Homo sapiens OX=9606 GN=GATAD2B PE=1 SV=1;tr|A0A0U1RR30|A0A0U1RR30_HUMAN Transcription	63.461	2538700	2367400	2668500	2846300	2631800	3390600	3904600	4627100		0.0541479				2605225	3638525		1.39663	0.481946	0.0541479
P43686	P43686	26S protease regulatory subunit 6B	PSMC4	sp|P43686|PRS6B_HUMAN 26S proteasome regulatory subunit 6B OS=Homo sapiens OX=9606 GN=PSMC4 PE=1 SV=2	47.366	37855000	38909000	37764000	35977000	51652000	48836000	50588000	58092000		0.00043803				37626250	52292000		1.38977	0.474851	0.00043803
Q9BYN0	Q9BYN0	Sulfiredoxin-1	SRXN1	sp|Q9BYN0|SRXN1_HUMAN Sulfiredoxin-1 OS=Homo sapiens OX=9606 GN=SRXN1 PE=1 SV=2	14.259	11279000	8944500	10585000	11333000	12706000	13624000	13413000	18802000		0.034748				10535375	14636250		1.38925	0.474304	0.034748
Q5T440	Q5T440	Putative transferase CAF17, mitochondrial	IBA57	sp|Q5T440|CAF17_HUMAN Putative transferase CAF17, mitochondrial OS=Homo sapiens OX=9606 GN=IBA57 PE=1 SV=1	38.155	12244000	10244000	12545000	11844000	13490000	14888000	15799000	20933000		0.0366083				11719250	16277500		1.38895	0.473999	0.0366083
A0A0J9YYL3;A0A0J9YVP6;A0A0J9YXJ8;A0A0J9YXX5;Q9UHX1;A0A0J9YVR6;E9PQ56;A0A0J9YWM1;H0YEM1;E9PN18;E9PMU7;H0YCP8;E9PL19	A0A0J9YYL3;A0A0J9YVP6;A0A0J9YXJ8;A0A0J9YXX5;Q9UHX1;A0A0J9YVR6;E9PQ56;A0A0J9YWM1;H0YEM1;E9PN18	Poly(U)-binding-splicing factor PUF60	PUF60	tr|A0A0J9YYL3|A0A0J9YYL3_HUMAN Poly(U)-binding-splicing factor PUF60 (Fragment) OS=Homo sapiens OX=9606 GN=PUF60 PE=1 SV=1;tr|A0A0J9YVP6|A0A0J9YVP6_HUMAN Poly(U)-binding-splicing factor PUF60 (Fragment) OS=Homo sapiens OX=9606 GN=PUF60 PE=1 SV=1;tr|A0A0J9Y	54.626	17710000	26092000	28895000	29938000	34226000	36637000	36004000	35577000		0.0123396				25658750	35611000		1.38787	0.472872	0.0123396
P31939;H7C1S2;C9JLK0;F8WEF0	P31939	Bifunctional purine biosynthesis protein PURH;Phosphoribosylaminoimidazolecarboxamide formyltransferase;IMP cyclohydrolase	ATIC	sp|P31939|PUR9_HUMAN Bifunctional purine biosynthesis protein PURH OS=Homo sapiens OX=9606 GN=ATIC PE=1 SV=3	64.615	77039000	84427000	78668000	85847000	114100000	111550000	113700000	112640000		7.72063e-06				81495250	112997500		1.38655	0.471503	7.72063e-06
A0A087WY55;Q9NP79;Q5TGM0	A0A087WY55;Q9NP79;Q5TGM0	Vacuolar protein sorting-associated protein VTA1 homolog	VTA1	tr|A0A087WY55|A0A087WY55_HUMAN Chromosome 6 open reading frame 55, isoform CRA_b OS=Homo sapiens OX=9606 GN=VTA1 PE=1 SV=1;sp|Q9NP79|VTA1_HUMAN Vacuolar protein sorting-associated protein VTA1 homolog OS=Homo sapiens OX=9606 GN=VTA1 PE=1 SV=1;tr|Q5TGM0|Q5T	31.102	5890000	9645300	8784700	6393200	8353500	13725000	7960300	12500000		0.135656				7678300	10634700		1.38503	0.469921	0.135656
P49189	P49189	4-trimethylaminobutyraldehyde dehydrogenase	ALDH9A1	sp|P49189|AL9A1_HUMAN 4-trimethylaminobutyraldehyde dehydrogenase OS=Homo sapiens OX=9606 GN=ALDH9A1 PE=1 SV=3	53.801	13469000	13985000	18144000	16881000	21843000	21423000	21662000	21497000		0.00184665				15619750	21606250		1.38326	0.468077	0.00184665
P62937;F8WE65;C9J5S7;E5RIZ5;A0A0H2UH34;A0A0B4J2A2;A0A075B767;P0DN37	P62937;F8WE65;C9J5S7	Peptidyl-prolyl cis-trans isomerase A;Peptidyl-prolyl cis-trans isomerase A, N-terminally processed;Peptidyl-prolyl cis-trans isomerase	PPIA	sp|P62937|PPIA_HUMAN Peptidyl-prolyl cis-trans isomerase A OS=Homo sapiens OX=9606 GN=PPIA PE=1 SV=2;tr|F8WE65|F8WE65_HUMAN Peptidyl-prolyl cis-trans isomerase OS=Homo sapiens OX=9606 GN=PPIA PE=1 SV=1;tr|C9J5S7|C9J5S7_HUMAN Peptidyl-prolyl cis-trans isome	18.012	779160000	976840000	1010700000	1015000000	1217300000	1277500000	1489000000	1241000000		0.00504375				945425000	1306200000		1.3816	0.466341	0.00504375
Q9NR45;Q5TBR0;Q5TBR1	Q9NR45	Sialic acid synthase	NANS	sp|Q9NR45|SIAS_HUMAN Sialic acid synthase OS=Homo sapiens OX=9606 GN=NANS PE=1 SV=2	40.307	20292000	23191000	21870000	21937000	33220000	27762000	32775000	26780000		0.00334243				21822500	30134250		1.38088	0.465588	0.00334243
P15121;E9PCX2;E9PEF9	P15121;E9PCX2	Aldose reductase	AKR1B1	sp|P15121|ALDR_HUMAN Aldo-keto reductase family 1 member B1 OS=Homo sapiens OX=9606 GN=AKR1B1 PE=1 SV=3;tr|E9PCX2|E9PCX2_HUMAN Aldose reductase OS=Homo sapiens OX=9606 GN=AKR1B1 PE=1 SV=1	35.853	18244000	21616000	20146000	23047000	23646000	24846000	37341000	28722000		0.0522868				20763250	28638750		1.3793	0.463936	0.0522868
A0A0D9SEU5;R4GMX8;Q6VN20;R4GN91;R4GNA3;R4GMX7	A0A0D9SEU5;R4GMX8;Q6VN20	Ran-binding protein 10	RANBP10	tr|A0A0D9SEU5|A0A0D9SEU5_HUMAN Ran-binding protein 10 OS=Homo sapiens OX=9606 GN=RANBP10 PE=1 SV=1;tr|R4GMX8|R4GMX8_HUMAN Ran-binding protein 10 OS=Homo sapiens OX=9606 GN=RANBP10 PE=1 SV=1;sp|Q6VN20|RBP10_HUMAN Ran-binding protein 10 OS=Homo sapiens OX=96	67.255	11744000	9331500	10287000	9515700	10970000	14692000	14048000	16483000		0.023736				10219550	14048250		1.37464	0.459059	0.023736
Q01518;Q5T0R1;Q5T0R9;Q5T0R7;Q5T0R6;Q5T0R5;Q5T0R4;Q5T0R3;Q5T0R2;Q5T0S3;Q5T0R8	Q01518	Adenylyl cyclase-associated protein 1	CAP1	sp|Q01518|CAP1_HUMAN Adenylyl cyclase-associated protein 1 OS=Homo sapiens OX=9606 GN=CAP1 PE=1 SV=5	51.901	94726000	113290000	100090000	104220000	131750000	130490000	157560000	146450000		0.00221968				103081500	141562500		1.37331	0.457654	0.00221968
E7EM64;Q7L5N1;H7C3T0	E7EM64;Q7L5N1	COP9 signalosome complex subunit 6	COPS6	tr|E7EM64|E7EM64_HUMAN COP9 signalosome complex subunit 6 OS=Homo sapiens OX=9606 GN=COPS6 PE=1 SV=1;sp|Q7L5N1|CSN6_HUMAN COP9 signalosome complex subunit 6 OS=Homo sapiens OX=9606 GN=COPS6 PE=1 SV=1	36.064	8594100	8088500	10072000	10462000	12994000	12205000	12359000	13538000		0.00173807				9304150	12774000		1.37294	0.457264	0.00173807
Q9NRG9;F8VZ44;H3BU82;F8VUB6	Q9NRG9;F8VZ44;H3BU82	Aladin	AAAS	sp|Q9NRG9|AAAS_HUMAN Aladin OS=Homo sapiens OX=9606 GN=AAAS PE=1 SV=1;tr|F8VZ44|F8VZ44_HUMAN Aladin OS=Homo sapiens OX=9606 GN=AAAS PE=1 SV=1;tr|H3BU82|H3BU82_HUMAN Aladin (Fragment) OS=Homo sapiens OX=9606 GN=AAAS PE=1 SV=1	59.573	4238600	4006100	4515800	2961400	1e-08	6731200	6442100	8307000		0.470025				3930475	5.37008e+06		1.36627	0.450239	0.470025
Q96GM8	Q96GM8	Target of EGR1 protein 1	TOE1	sp|Q96GM8|TOE1_HUMAN Target of EGR1 protein 1 OS=Homo sapiens OX=9606 GN=TOE1 PE=1 SV=1	56.547	7913500	6004600	6433300	6772400	5793100	7251200	5206400	18785000		0.472116				6780950	9258925		1.36543	0.449357	0.472116
P07741;H3BQZ9;H3BQF1;H3BQB1;H3BSW3	P07741;H3BQZ9;H3BQF1;H3BQB1	Adenine phosphoribosyltransferase	APRT	sp|P07741|APT_HUMAN Adenine phosphoribosyltransferase OS=Homo sapiens OX=9606 GN=APRT PE=1 SV=2;tr|H3BQZ9|H3BQZ9_HUMAN Adenine phosphoribosyltransferase OS=Homo sapiens OX=9606 GN=APRT PE=1 SV=1;tr|H3BQF1|H3BQF1_HUMAN Adenine phosphoribosyltransferase (Fra	19.608	50436000	67441000	57575000	58962000	80642000	81636000	85234000	71721000		0.00334657				58603500	79808250		1.36183	0.445551	0.00334657
Q02790;H0YFG2;F5H1U3;F5H120	Q02790	Peptidyl-prolyl cis-trans isomerase FKBP4;Peptidyl-prolyl cis-trans isomerase FKBP4, N-terminally processed	FKBP4	sp|Q02790|FKBP4_HUMAN Peptidyl-prolyl cis-trans isomerase FKBP4 OS=Homo sapiens OX=9606 GN=FKBP4 PE=1 SV=3	51.804	135840000	128610000	135240000	149620000	165350000	174040000	194590000	209870000		0.00442565				137327500	185962500		1.35415	0.437391	0.00442565
P0DN76;Q01081;Q8WU68;A0A1B0GW87;M0QYK5;M0R2N4;K7EJH3;K7EJM7	P0DN76;Q01081;Q8WU68	Splicing factor U2AF 35 kDa subunit;Splicing factor U2AF 26 kDa subunit	U2AF1;U2AF1L4	sp|P0DN76|U2AF5_HUMAN Splicing factor U2AF 35 kDa subunit-like protein OS=Homo sapiens OX=9606 GN=U2AF1L5 PE=1 SV=1;sp|Q01081|U2AF1_HUMAN Splicing factor U2AF 35 kDa subunit OS=Homo sapiens OX=9606 GN=U2AF1 PE=1 SV=3;sp|Q8WU68|U2AF4_HUMAN Splicing factor U	27.872	13283000	17928000	19075000	12711000	19121000	19579000	27626000	18955000		0.0803319				15749250	21320250		1.35373	0.436941	0.0803319
P32119;A6NIW5	P32119;A6NIW5	Peroxiredoxin-2	PRDX2	sp|P32119|PRDX2_HUMAN Peroxiredoxin-2 OS=Homo sapiens OX=9606 GN=PRDX2 PE=1 SV=5;tr|A6NIW5|A6NIW5_HUMAN Peroxiredoxin 2, isoform CRA_a OS=Homo sapiens OX=9606 GN=PRDX2 PE=1 SV=2	21.892	4028100	2875900	3136200	5526000	3571200	5397700	3746400	8345100		0.316569				3891550	5265100		1.35296	0.436116	0.316569
Q16658;C9JFC0;A0A0A0MSB2;C9JPH9	Q16658	Fascin	FSCN1	sp|Q16658|FSCN1_HUMAN Fascin OS=Homo sapiens OX=9606 GN=FSCN1 PE=1 SV=3	54.529	41141000	42838000	52044000	49198000	48446000	61597000	64755000	75704000		0.0384067				46305250	62625500		1.35245	0.435574	0.0384067
Q9BQT9;F5H5D7;F5H7C7;F5H5C6;F5H746;F5H172	Q9BQT9	Calsyntenin-3	CLSTN3	sp|Q9BQT9|CSTN3_HUMAN Calsyntenin-3 OS=Homo sapiens OX=9606 GN=CLSTN3 PE=1 SV=1	106.1	5703300	5989200	6540000	6960400	7674000	9056500	8084200	9229500		0.00327433				6298225	8511050		1.35134	0.434392	0.00327433
P52209;K7EM49;K7EPF6;K7EMN2;K7ELN9	P52209	6-phosphogluconate dehydrogenase, decarboxylating	PGD	sp|P52209|6PGD_HUMAN 6-phosphogluconate dehydrogenase, decarboxylating OS=Homo sapiens OX=9606 GN=PGD PE=1 SV=3	53.139	54305000	59071000	56010000	60376000	69505000	76371000	74395000	88858000		0.00383468				57440500	77282250		1.34543	0.428069	0.00383468
Q8TAQ2;F8VXC8;F8VZW6	Q8TAQ2;F8VXC8	SWI/SNF complex subunit SMARCC2	SMARCC2	sp|Q8TAQ2|SMRC2_HUMAN SWI/SNF complex subunit SMARCC2 OS=Homo sapiens OX=9606 GN=SMARCC2 PE=1 SV=1;tr|F8VXC8|F8VXC8_HUMAN SWI/SNF complex subunit SMARCC2 OS=Homo sapiens OX=9606 GN=SMARCC2 PE=1 SV=1	132.88	39162000	37504000	41725000	44871000	45120000	53558000	54723000	66255000		0.0226814				40815500	54914000		1.34542	0.428057	0.0226814
P31040;D6RFM5;A0A087X1I3;H0Y8X1	P31040;D6RFM5;A0A087X1I3	Succinate dehydrogenase [ubiquinone] flavoprotein subunit, mitochondrial	SDHA	sp|P31040|SDHA_HUMAN Succinate dehydrogenase [ubiquinone] flavoprotein subunit, mitochondrial OS=Homo sapiens OX=9606 GN=SDHA PE=1 SV=2;tr|D6RFM5|D6RFM5_HUMAN Succinate dehydrogenase [ubiquinone] flavoprotein subunit, mitochondrial OS=Homo sapiens OX=9606	72.691	289340000	232360000	234650000	261010000	285270000	355290000	366510000	361580000		0.00931178				254340000	342162500		1.3453	0.427923	0.00931178
A0A0B4J1Z1;C9JAB2;Q16629;F8WEA1	A0A0B4J1Z1;C9JAB2;Q16629	Serine/arginine-rich splicing factor 7	SRSF7	tr|A0A0B4J1Z1|A0A0B4J1Z1_HUMAN Serine/arginine-rich-splicing factor 7 OS=Homo sapiens OX=9606 GN=SRSF7 PE=1 SV=1;tr|C9JAB2|C9JAB2_HUMAN Serine/arginine-rich-splicing factor 7 OS=Homo sapiens OX=9606 GN=SRSF7 PE=1 SV=1;sp|Q16629|SRSF7_HUMAN Serine/arginine-	15.763	9043900	8455400	7945800	9055800	13300000	9914000	13286000	9874500		0.0266412				8625225	11593625		1.34415	0.426698	0.0266412
O95628	O95628	CCR4-NOT transcription complex subunit 4	CNOT4	sp|O95628|CNOT4_HUMAN CCR4-NOT transcription complex subunit 4 OS=Homo sapiens OX=9606 GN=CNOT4 PE=1 SV=3	63.509	12443000	11444000	13621000	12971000	12437000	16596000	17042000	21761000		0.0689697				12619750	16959000		1.34385	0.426368	0.0689697
P43034;I3L495;I3L3N5	P43034	Platelet-activating factor acetylhydrolase IB subunit alpha	PAFAH1B1	sp|P43034|LIS1_HUMAN Platelet-activating factor acetylhydrolase IB subunit alpha OS=Homo sapiens OX=9606 GN=PAFAH1B1 PE=1 SV=2	46.637	2690400	3141700	4245500	4893500	4923700	4943800	4515900	5699100		0.0629735				3742775	5020625		1.34142	0.423759	0.0629735
Q9Y570	Q9Y570	Protein phosphatase methylesterase 1	PPME1	sp|Q9Y570|PPME1_HUMAN Protein phosphatase methylesterase 1 OS=Homo sapiens OX=9606 GN=PPME1 PE=1 SV=3	42.315	5978800	4013900	5248500	1e-08	5006000	4646200	5665600	5126700		0.372426				3.8103e+06	5111125		1.3414	0.423736	0.372426
A0A286YF22;O43175;A0A2C9F2M7;A0A286YFA2;A0A286YFL2;A0A286YFM8;A0A286YFC8;A0A286YFB2;A0A286YF78;A0A286YER3;A0A286YF34;A0A286YFE1;A0A286YFF3;A0A286YFK5	A0A286YF22;O43175;A0A2C9F2M7;A0A286YFA2;A0A286YFL2;A0A286YFM8	D-3-phosphoglycerate dehydrogenase	PHGDH	tr|A0A286YF22|A0A286YF22_HUMAN D-3-phosphoglycerate dehydrogenase OS=Homo sapiens OX=9606 GN=PHGDH PE=1 SV=1;sp|O43175|SERA_HUMAN D-3-phosphoglycerate dehydrogenase OS=Homo sapiens OX=9606 GN=PHGDH PE=1 SV=4;tr|A0A2C9F2M7|A0A2C9F2M7_HUMAN D-3-phosphoglycer	55.938	95026000	88561000	94107000	94618000	101280000	108790000	133550000	154260000		0.041957				93078000	124470000		1.33727	0.419286	0.041957
P00558;P07205	P00558	Phosphoglycerate kinase 1	PGK1	sp|P00558|PGK1_HUMAN Phosphoglycerate kinase 1 OS=Homo sapiens OX=9606 GN=PGK1 PE=1 SV=3	44.614	573570000	682020000	674820000	701860000	921180000	852750000	872560000	869800000		0.000477735				658067500	879072500		1.33584	0.417747	0.000477735
P53618;E9PP73;E9PP63;E9PKQ1	P53618;E9PP73	Coatomer subunit beta	COPB1	sp|P53618|COPB_HUMAN Coatomer subunit beta OS=Homo sapiens OX=9606 GN=COPB1 PE=1 SV=3;tr|E9PP73|E9PP73_HUMAN Coatomer subunit beta (Fragment) OS=Homo sapiens OX=9606 GN=COPB1 PE=1 SV=8	107.14	14376000	12690000	15294000	14193000	19181000	18075000	22668000	15604000		0.0229442				14138250	18882000		1.33553	0.417408	0.0229442
P26639;D6R9F8;D6RCA5;D6RDJ6;D6RBR8;D6RJ97;D6RHV7;D6RCS6	P26639	Threonine--tRNA ligase, cytoplasmic	TARS	sp|P26639|SYTC_HUMAN Threonine--tRNA ligase, cytoplasmic OS=Homo sapiens OX=9606 GN=TARS PE=1 SV=3	83.434	45748000	51595000	58197000	60628000	72720000	69024000	72602000	74312000		0.00218009				54042000	72164500		1.33534	0.417208	0.00218009
P54253	P54253	Ataxin-1	ATXN1	sp|P54253|ATX1_HUMAN Ataxin-1 OS=Homo sapiens OX=9606 GN=ATXN1 PE=1 SV=2	86.922	24642000	21424000	24830000	24355000	24189000	32162000	31676000	38899000		0.0437826				23812750	31731500		1.33254	0.414181	0.0437826
E7ESY4;Q13330;H0Y4T7;F8W9Y9;H7C3F3;H0YIT0;E9PF88	E7ESY4;Q13330;H0Y4T7	Metastasis-associated protein MTA1	MTA1	tr|E7ESY4|E7ESY4_HUMAN Metastasis-associated protein MTA1 OS=Homo sapiens OX=9606 GN=MTA1 PE=1 SV=1;sp|Q13330|MTA1_HUMAN Metastasis-associated protein MTA1 OS=Homo sapiens OX=9606 GN=MTA1 PE=1 SV=2;tr|H0Y4T7|H0Y4T7_HUMAN Metastasis-associated protein MTA1	79.372	2852100	3798600	4308700	4191200	5479800	3823200	4469000	6372300		0.103572				3787650	5036075		1.3296	0.410997	0.103572
P31930	P31930	Cytochrome b-c1 complex subunit 1, mitochondrial	UQCRC1	sp|P31930|QCR1_HUMAN Cytochrome b-c1 complex subunit 1, mitochondrial OS=Homo sapiens OX=9606 GN=UQCRC1 PE=1 SV=3	52.645	53270000	54751000	46742000	58591000	68908000	70593000	71543000	72499000		0.000499211				53338500	70885750		1.32898	0.410318	0.000499211
O00303;H0YDT6;E9PQV8;A0A1W2PP79	O00303	Eukaryotic translation initiation factor 3 subunit F	EIF3F	sp|O00303|EIF3F_HUMAN Eukaryotic translation initiation factor 3 subunit F OS=Homo sapiens OX=9606 GN=EIF3F PE=1 SV=1	37.563	33740000	37728000	32460000	34870000	47810000	43080000	46114000	46916000		0.000309848				34699500	45980000		1.32509	0.406092	0.000309848
F8VVA7;P61923;F8VXB1;F8VUC5;F8W156;F8W651;F8VYZ4;F8VXR1;F8VYK5	F8VVA7;P61923;F8VXB1;F8VUC5;F8W156;F8W651;F8VYZ4;F8VXR1	Coatomer subunit zeta-1	COPZ1	tr|F8VVA7|F8VVA7_HUMAN Coatomer subunit zeta-1 OS=Homo sapiens OX=9606 GN=COPZ1 PE=1 SV=1;sp|P61923|COPZ1_HUMAN Coatomer subunit zeta-1 OS=Homo sapiens OX=9606 GN=COPZ1 PE=1 SV=1;tr|F8VXB1|F8VXB1_HUMAN Coatomer subunit zeta-1 (Fragment) OS=Homo sapiens OX=	22.34	14901000	16496000	18006000	15196000	24915000	19528000	20661000	20476000		0.0093463				16149750	21395000		1.32479	0.405762	0.0093463
Q9UIA9;E7ESC6;H0YBE1;E5RIW1	Q9UIA9;E7ESC6	Exportin-7	XPO7	sp|Q9UIA9|XPO7_HUMAN Exportin-7 OS=Homo sapiens OX=9606 GN=XPO7 PE=1 SV=3;tr|E7ESC6|E7ESC6_HUMAN Exportin-7 OS=Homo sapiens OX=9606 GN=XPO7 PE=1 SV=1	123.91	7644600	5508300	5571500	8075500	8249200	8800600	9096700	9327700		0.0229682				6699975	8868550		1.32367	0.404543	0.0229682
B0QY89;Q9Y262;B0QY90;C9JHP4;C9K0Q7;H7C3A0	B0QY89;Q9Y262;B0QY90	Eukaryotic translation initiation factor 3 subunit L	EIF3L	tr|B0QY89|B0QY89_HUMAN Eukaryotic translation initiation factor 3 subunit L OS=Homo sapiens OX=9606 GN=EIF3L PE=1 SV=1;sp|Q9Y262|EIF3L_HUMAN Eukaryotic translation initiation factor 3 subunit L OS=Homo sapiens OX=9606 GN=EIF3L PE=1 SV=1;tr|B0QY90|B0QY90_HU	70.901	47826000	54056000	54863000	55491000	67644000	65573000	75034000	72316000		0.000864841				53059000	70141750		1.32196	0.402676	0.000864841
P24534;F2Z2G2;C9JZW3;F8WF65	P24534	Elongation factor 1-beta	EEF1B2	sp|P24534|EF1B_HUMAN Elongation factor 1-beta OS=Homo sapiens OX=9606 GN=EEF1B2 PE=1 SV=3	24.763	49441000	47858000	48000000	50266000	63754000	59879000	68827000	65701000		0.000206007				48891250	64540250		1.32008	0.400623	0.000206007
P09972;A8MVZ9;J3KSV6;J3QKP5;K7EKH5;C9J8F3;J3QKK1	P09972;A8MVZ9;J3KSV6;J3QKP5	Fructose-bisphosphate aldolase C;Fructose-bisphosphate aldolase	ALDOC	sp|P09972|ALDOC_HUMAN Fructose-bisphosphate aldolase C OS=Homo sapiens OX=9606 GN=ALDOC PE=1 SV=2;tr|A8MVZ9|A8MVZ9_HUMAN Fructose-bisphosphate aldolase OS=Homo sapiens OX=9606 GN=ALDOC PE=1 SV=1;tr|J3KSV6|J3KSV6_HUMAN Fructose-bisphosphate aldolase C (Frag	39.455	4380900	6103900	6318500	5757500	7724400	6681700	7992800	7258700		0.0144852				5640200	7414400		1.31456	0.394584	0.0144852
F8VYY9;P54619;H0YIC9;H0YHF8;F8VZX1;F8VSH3;F8VRY2;F8VSL2;F8VVA3;Q9UGJ0	F8VYY9;P54619;H0YIC9	5-AMP-activated protein kinase subunit gamma-1	PRKAG1	tr|F8VYY9|F8VYY9_HUMAN 5-AMP-activated protein kinase subunit gamma-1 OS=Homo sapiens OX=9606 GN=PRKAG1 PE=1 SV=1;sp|P54619|AAKG1_HUMAN 5-AMP-activated protein kinase subunit gamma-1 OS=Homo sapiens OX=9606 GN=PRKAG1 PE=1 SV=1;tr|H0YIC9|H0YIC9_HUMAN 5-A	31.905	5681700	1798200	1e-08	1e-08	2247700	3511100	1e-08	4072900		0.728434				1.86998e+06	2.45793e+06		1.31442	0.394422	0.728434
Q86X76	Q86X76	Nitrilase homolog 1	NIT1	sp|Q86X76|NIT1_HUMAN Deaminated glutathione amidase OS=Homo sapiens OX=9606 GN=NIT1 PE=1 SV=2	35.896	14774000	1e-08	43479000	23601000	23741000	27407000	30341000	25994000		0.511795				20463500	26870750		1.31311	0.392984	0.511795
O15371;B0QYA5;B0QYA6;B0QYA4;B0QYA8;A0A0D9SGB5	O15371	Eukaryotic translation initiation factor 3 subunit D	EIF3D	sp|O15371|EIF3D_HUMAN Eukaryotic translation initiation factor 3 subunit D OS=Homo sapiens OX=9606 GN=EIF3D PE=1 SV=1	63.972	37971000	48456000	43143000	45812000	53926000	54851000	58625000	62824000		0.00393909				43845500	57556500		1.31271	0.39255	0.00393909
Q9NWU2	Q9NWU2	Glucose-induced degradation protein 8 homolog	GID8	sp|Q9NWU2|GID8_HUMAN Glucose-induced degradation protein 8 homolog OS=Homo sapiens OX=9606 GN=GID8 PE=1 SV=1	26.748	70053000	77265000	77925000	85888000	84296000	108990000	105450000	108970000		0.0117673				77782750	101926500		1.3104	0.390007	0.0117673
A0A0U1RRM6;Q8N8S7;A0A075B6E5;A0A0U1RQP7;Q9UI08	A0A0U1RRM6;Q8N8S7;A0A075B6E5;A0A0U1RQP7	Protein enabled homolog	ENAH	tr|A0A0U1RRM6|A0A0U1RRM6_HUMAN Protein enabled homolog OS=Homo sapiens OX=9606 GN=ENAH PE=1 SV=1;sp|Q8N8S7|ENAH_HUMAN Protein enabled homolog OS=Homo sapiens OX=9606 GN=ENAH PE=1 SV=2;tr|A0A075B6E5|A0A075B6E5_HUMAN Protein enabled homolog (Fragment) OS=Hom	87.399	4110400	2500700	3449900	3005100	4629900	3524800	5472800	3444100		0.142031				3266525	4267900		1.30656	0.38577	0.142031
P13861;H7C1L0;H7C330;H7C4A9;C9J830	P13861	cAMP-dependent protein kinase type II-alpha regulatory subunit	PRKAR2A	sp|P13861|KAP2_HUMAN cAMP-dependent protein kinase type II-alpha regulatory subunit OS=Homo sapiens OX=9606 GN=PRKAR2A PE=1 SV=2	45.518	35650000	31027000	33291000	30038000	44447000	40160000	42672000	42382000		0.000640084				32501500	42415250		1.30502	0.384077	0.000640084
Q92696;H0YLH3;H0YLG7;H0YKZ8;H0YMG5;H0YKP6	Q92696;H0YLH3	Geranylgeranyl transferase type-2 subunit alpha	RABGGTA	sp|Q92696|PGTA_HUMAN Geranylgeranyl transferase type-2 subunit alpha OS=Homo sapiens OX=9606 GN=RABGGTA PE=1 SV=2;tr|H0YLH3|H0YLH3_HUMAN Geranylgeranyl transferase type-2 subunit alpha OS=Homo sapiens OX=9606 GN=RABGGTA PE=1 SV=1	65.071	5523300	5975100	5933200	6625600	7049600	6943200	10169000	7225200		0.0641009				6014300	7846750		1.30468	0.383698	0.0641009
P08243;F8WEJ5;C9J057;C9JT45;C9JLN6;C9JM09	P08243;F8WEJ5	Asparagine synthetase [glutamine-hydrolyzing]	ASNS	sp|P08243|ASNS_HUMAN Asparagine synthetase [glutamine-hydrolyzing] OS=Homo sapiens OX=9606 GN=ASNS PE=1 SV=4;tr|F8WEJ5|F8WEJ5_HUMAN Asparagine synthetase [glutamine-hydrolyzing] OS=Homo sapiens OX=9606 GN=ASNS PE=1 SV=1	64.369	20490000	22300000	24931000	23450000	31737000	28904000	28480000	29797000		0.00109334				22792750	29729500		1.30434	0.38332	0.00109334
P30041	P30041	Peroxiredoxin-6	PRDX6	sp|P30041|PRDX6_HUMAN Peroxiredoxin-6 OS=Homo sapiens OX=9606 GN=PRDX6 PE=1 SV=3	25.035	121480000	138630000	136600000	136430000	157640000	163700000	191860000	181930000		0.0038289				133285000	173782500		1.30384	0.382768	0.0038289
Q9HCK8;A0A2R8Y840;H0YJG4;A0A2R8Y4P3;A0A2R8Y808;A0A2R8YFT4;H0YJA4;G3V2T9;A0A2R8YFI9;C9JFU2;H7C294	Q9HCK8;A0A2R8Y840;H0YJG4	Chromodomain-helicase-DNA-binding protein 8	CHD8	sp|Q9HCK8|CHD8_HUMAN Chromodomain-helicase-DNA-binding protein 8 OS=Homo sapiens OX=9606 GN=CHD8 PE=1 SV=5;tr|A0A2R8Y840|A0A2R8Y840_HUMAN Chromodomain-helicase-DNA-binding protein 8 (Fragment) OS=Homo sapiens OX=9606 GN=CHD8 PE=1 SV=1;tr|H0YJG4|H0YJG4_HUMA	290.52	15996000	10742000	12738000	12876000	13102000	18283000	16701000	20106000		0.0750683				13088000	17048000		1.30257	0.381358	0.0750683
Q9UBT2;K7EPL2;U3KQ93;K7ESK7;U3KQ55;K7ES38	Q9UBT2;K7EPL2	SUMO-activating enzyme subunit 2	UBA2	sp|Q9UBT2|SAE2_HUMAN SUMO-activating enzyme subunit 2 OS=Homo sapiens OX=9606 GN=UBA2 PE=1 SV=2;tr|K7EPL2|K7EPL2_HUMAN SUMO-activating enzyme subunit 2 (Fragment) OS=Homo sapiens OX=9606 GN=UBA2 PE=1 SV=2	71.223	59819000	72731000	71032000	65626000	84967000	79524000	99240000	86013000		0.00756323				67302000	87436000		1.29916	0.377578	0.00756323
Q13838;Q5STU3;F6WLT2;A0A0G2JJZ9;A0A140T9X3;A0A0A0MT12;F6TRA5;F6S4E6;A0A140T9X9;A0A140T996;A0A140T973;A0A140T9K1;A0A140T9L4;H0Y400;F6R6M7;F6U6E2;F6QYI9;A0A0G2JJL7;A0A0G2JHN7;F6S2B7;H0YCC6;F6SXL5;A0A140T9K2;A0A140T9N3	Q13838;Q5STU3;F6WLT2;A0A0G2JJZ9;A0A140T9X3;A0A0A0MT12;F6TRA5;F6S4E6;A0A140T9X9;A0A140T996	Spliceosome RNA helicase DDX39B	DDX39B	sp|Q13838|DX39B_HUMAN Spliceosome RNA helicase DDX39B OS=Homo sapiens OX=9606 GN=DDX39B PE=1 SV=1;tr|Q5STU3|Q5STU3_HUMAN Spliceosome RNA helicase DDX39B OS=Homo sapiens OX=9606 GN=DDX39B PE=1 SV=2;tr|F6WLT2|F6WLT2_HUMAN Spliceosome RNA helicase DDX39B (Fra	48.991	85889000	83283000	80211000	82809000	108320000	100280000	111340000	111600000		0.000135574				83048000	107885000		1.29907	0.377477	0.000135574
P62316;K7ERG4;K7EJB5	P62316;K7ERG4	Small nuclear ribonucleoprotein Sm D2	SNRPD2	sp|P62316|SMD2_HUMAN Small nuclear ribonucleoprotein Sm D2 OS=Homo sapiens OX=9606 GN=SNRPD2 PE=1 SV=1;tr|K7ERG4|K7ERG4_HUMAN Small nuclear ribonucleoprotein Sm D2 OS=Homo sapiens OX=9606 GN=SNRPD2 PE=1 SV=1	13.527	9714500	10110000	8775200	9940300	15053000	12199000	14045000	8753000		0.0886016				9635000	12512500		1.29865	0.377013	0.0886016
Q96S59	Q96S59	Ran-binding protein 9	RANBP9	sp|Q96S59|RANB9_HUMAN Ran-binding protein 9 OS=Homo sapiens OX=9606 GN=RANBP9 PE=1 SV=1	77.846	51908000	42101000	46384000	43560000	45419000	56701000	60114000	76590000		0.0901697				45988250	59706000		1.29829	0.376611	0.0901697
B4DUC8;Q13126;F2Z2F3;J3QSB7;F8WES2	B4DUC8;Q13126;F2Z2F3;J3QSB7	S-methyl-5-thioadenosine phosphorylase;Purine nucleoside phosphorylase	MTAP	tr|B4DUC8|B4DUC8_HUMAN S-methyl-5-thioadenosine phosphorylase OS=Homo sapiens OX=9606 GN=MTAP PE=1 SV=1;sp|Q13126|MTAP_HUMAN S-methyl-5-thioadenosine phosphorylase OS=Homo sapiens OX=9606 GN=MTAP PE=1 SV=2;tr|F2Z2F3|F2Z2F3_HUMAN Uncharacterized protein O	33.186	1e-08	2450100	1941000	2386300	1e-08	3219600	2509100	3067800		0.612332				1.69435e+06	2.19913e+06		1.29792	0.376198	0.612332
P54577;A0A0C4DGZ5	P54577;A0A0C4DGZ5	Tyrosine--tRNA ligase, cytoplasmic;Tyrosine--tRNA ligase, cytoplasmic, N-terminally processed;Tyrosine--tRNA ligase	YARS	sp|P54577|SYYC_HUMAN Tyrosine--tRNA ligase, cytoplasmic OS=Homo sapiens OX=9606 GN=YARS PE=1 SV=4;tr|A0A0C4DGZ5|A0A0C4DGZ5_HUMAN Tyrosine--tRNA ligase OS=Homo sapiens OX=9606 GN=YARS PE=1 SV=1	59.143	89233000	86921000	97145000	96404000	118830000	114970000	123690000	122180000		0.000138982				92425750	119917500		1.29745	0.375675	0.000138982
P20073	P20073	Annexin A7	ANXA7	sp|P20073|ANXA7_HUMAN Annexin A7 OS=Homo sapiens OX=9606 GN=ANXA7 PE=1 SV=3	52.739	25206000	26460000	28793000	28021000	30984000	31295000	37832000	40561000		0.0188451				27120000	35168000		1.29676	0.374906	0.0188451
B5MDF5;P62826;J3KQE5;F5H018;H0YFC6;B4DV51;A0A087X0W0	B5MDF5;P62826;J3KQE5;F5H018;H0YFC6	GTP-binding nuclear protein Ran	RAN	tr|B5MDF5|B5MDF5_HUMAN GTP-binding nuclear protein Ran OS=Homo sapiens OX=9606 GN=RAN PE=1 SV=1;sp|P62826|RAN_HUMAN GTP-binding nuclear protein Ran OS=Homo sapiens OX=9606 GN=RAN PE=1 SV=3;tr|J3KQE5|J3KQE5_HUMAN GTP-binding nuclear protein Ran (Fragment) O	26.224	338500000	325150000	349930000	364480000	439050000	382750000	515040000	449800000		0.0113829				344515000	446660000		1.29649	0.37461	0.0113829
Q13409	Q13409	Cytoplasmic dynein 1 intermediate chain 2	DYNC1I2	sp|Q13409|DC1I2_HUMAN Cytoplasmic dynein 1 intermediate chain 2 OS=Homo sapiens OX=9606 GN=DYNC1I2 PE=1 SV=3	71.456	27547000	23386000	28798000	23112000	24699000	35747000	35584000	36931000		0.0572234				25710750	33240250		1.29285	0.37056	0.0572234
O95400	O95400	CD2 antigen cytoplasmic tail-binding protein 2	CD2BP2	sp|O95400|CD2B2_HUMAN CD2 antigen cytoplasmic tail-binding protein 2 OS=Homo sapiens OX=9606 GN=CD2BP2 PE=1 SV=1	37.646	5356000	5685700	5524300	6032600	8243500	7288200	6320600	7362300		0.00753129				5649650	7303650		1.29276	0.370456	0.00753129
P18065;C9JMY1;C9JW52	P18065;C9JMY1	Insulin-like growth factor-binding protein 2	IGFBP2	sp|P18065|IBP2_HUMAN Insulin-like growth factor-binding protein 2 OS=Homo sapiens OX=9606 GN=IGFBP2 PE=1 SV=2;tr|C9JMY1|C9JMY1_HUMAN Insulin-like growth factor-binding protein 2 OS=Homo sapiens OX=9606 GN=IGFBP2 PE=1 SV=1	34.814	5959900	5771200	5246000	6764200	7251700	7146200	6931900	9351300		0.0362976				5935325	7670275		1.29231	0.369951	0.0362976
Q14152	Q14152	Eukaryotic translation initiation factor 3 subunit A	EIF3A	sp|Q14152|EIF3A_HUMAN Eukaryotic translation initiation factor 3 subunit A OS=Homo sapiens OX=9606 GN=EIF3A PE=1 SV=1	166.57	127480000	127560000	135210000	121840000	154450000	156680000	168570000	180840000		0.00143168				128022500	165135000		1.28989	0.367249	0.00143168
A0A087WUK2;O14979	A0A087WUK2;O14979	Heterogeneous nuclear ribonucleoprotein D-like	HNRNPDL	tr|A0A087WUK2|A0A087WUK2_HUMAN Heterogeneous nuclear ribonucleoprotein D-like, isoform CRA_b OS=Homo sapiens OX=9606 GN=HNRNPDL PE=1 SV=1;sp|O14979|HNRDL_HUMAN Heterogeneous nuclear ribonucleoprotein D-like OS=Homo sapiens OX=9606 GN=HNRNPDL PE=1 SV=3	40.04	9304900	14924000	14691000	17531000	21728000	15685000	19545000	15630000		0.128688				14112725	18147000		1.28586	0.362734	0.128688
Q5T5C7;P49591	Q5T5C7;P49591	Serine--tRNA ligase, cytoplasmic	SARS	tr|Q5T5C7|Q5T5C7_HUMAN Serine--tRNA ligase, cytoplasmic OS=Homo sapiens OX=9606 GN=SARS PE=1 SV=1;sp|P49591|SYSC_HUMAN Serine--tRNA ligase, cytoplasmic OS=Homo sapiens OX=9606 GN=SARS PE=1 SV=3	61.312	37838000	34545000	38800000	35450000	42961000	44039000	52394000	49116000		0.0049855				36658250	47127500		1.28559	0.362431	0.0049855
Q4VCS5;A6NP16;E7ERM3;Q8IY63	Q4VCS5;A6NP16;E7ERM3	Angiomotin	AMOT	sp|Q4VCS5|AMOT_HUMAN Angiomotin OS=Homo sapiens OX=9606 GN=AMOT PE=1 SV=1;tr|A6NP16|A6NP16_HUMAN Angiomotin OS=Homo sapiens OX=9606 GN=AMOT PE=1 SV=1;tr|E7ERM3|E7ERM3_HUMAN Angiomotin OS=Homo sapiens OX=9606 GN=AMOT PE=1 SV=1	118.08	7607900	5916500	7490800	7131900	7540000	8513400	9223400	10800000		0.0455662				7036775	9019200		1.28172	0.358085	0.0455662
A0A3B3ITZ9;Q9Y2W1	A0A3B3ITZ9;Q9Y2W1	Thyroid hormone receptor-associated protein 3	THRAP3	tr|A0A3B3ITZ9|A0A3B3ITZ9_HUMAN Thyroid hormone receptor-associated protein 3 OS=Homo sapiens OX=9606 GN=THRAP3 PE=1 SV=1;sp|Q9Y2W1|TR150_HUMAN Thyroid hormone receptor-associated protein 3 OS=Homo sapiens OX=9606 GN=THRAP3 PE=1 SV=2	103.52	11843000	15551000	16455000	17324000	20199000	20888000	20041000	17156000		0.0263804				15293250	19571000		1.27971	0.355822	0.0263804
P60510;H3BV22;H3BTA2;I3L4X0;H3BPN5;H3BVE3	P60510;H3BV22;H3BTA2;I3L4X0	Serine/threonine-protein phosphatase 4 catalytic subunit;Serine/threonine-protein phosphatase	PPP4C	sp|P60510|PP4C_HUMAN Serine/threonine-protein phosphatase 4 catalytic subunit OS=Homo sapiens OX=9606 GN=PPP4C PE=1 SV=1;tr|H3BV22|H3BV22_HUMAN Serine/threonine-protein phosphatase (Fragment) OS=Homo sapiens OX=9606 GN=PPP4C PE=1 SV=1;tr|H3BTA2|H3BTA2_HUMA	35.08	1e-08	8150100	1e-08	7596300	5932300	6169800	8016000	1e-08		0.715957				3.9366e+06	5.02953e+06		1.27763	0.353472	0.715957
A0A2R8Y855;Q969G3;J3QKS7;B4DGM3;J3QR61;A0A2R8Y765;A0A2R8Y7U4;A0A2U3TZQ7;A0A2R8Y7I9;A0A2R8Y4T4;A0A2R8YES3;K7EMQ8;H7C048;J3KT85;A0A2R8YD78;A0A2R8YDQ4;J3QL66;J3QKX6;A0A2R8YEB8	A0A2R8Y855;Q969G3;J3QKS7;B4DGM3;J3QR61;A0A2R8Y765;A0A2R8Y7U4;A0A2U3TZQ7;A0A2R8Y7I9;A0A2R8Y4T4;A0A2R8YES3;K7EMQ8	SWI/SNF-related matrix-associated actin-dependent regulator of chromatin subfamily E member 1	SMARCE1	tr|A0A2R8Y855|A0A2R8Y855_HUMAN SWI/SNF-related matrix-associated actin-dependent regulator of chromatin subfamily E member 1 OS=Homo sapiens OX=9606 GN=SMARCE1 PE=1 SV=1;sp|Q969G3|SMCE1_HUMAN SWI/SNF-related matrix-associated actin-dependent regulator of c	41.874	17166000	13328000	14583000	14183000	14803000	17813000	17950000	25048000		0.129143				14815000	18903500		1.27597	0.351595	0.129143
P50990;H7C4C8;H7C2U0	P50990	T-complex protein 1 subunit theta	CCT8	sp|P50990|TCPQ_HUMAN T-complex protein 1 subunit theta OS=Homo sapiens OX=9606 GN=CCT8 PE=1 SV=4	59.62	223070000	225440000	232830000	235530000	293150000	259230000	311550000	304730000		0.00191749				229217500	292165000		1.27462	0.350066	0.00191749
J3KQ32;Q9NTK5;C9JTK6	J3KQ32;Q9NTK5	Obg-like ATPase 1	OLA1	tr|J3KQ32|J3KQ32_HUMAN Obg-like ATPase 1 OS=Homo sapiens OX=9606 GN=OLA1 PE=1 SV=1;sp|Q9NTK5|OLA1_HUMAN Obg-like ATPase 1 OS=Homo sapiens OX=9606 GN=OLA1 PE=1 SV=2	46.937	41999000	49822000	44465000	52168000	68216000	53801000	66908000	51142000		0.041292				47113500	60016750		1.27388	0.349225	0.041292
P49902;Q5JUV4;Q5JUV6;H0YHR8;Q5JUV3;S4R3E7;S4R3A6;REV__M0QX83;REV__H0YES7;REV__F5GWJ3;REV__Q17RW3;REV__A0A1B0GW38	P49902;Q5JUV4	Cytosolic purine 5-nucleotidase	NT5C2	sp|P49902|5NTC_HUMAN Cytosolic purine 5-nucleotidase OS=Homo sapiens OX=9606 GN=NT5C2 PE=1 SV=1;tr|Q5JUV4|Q5JUV4_HUMAN Cytosolic purine 5-nucleotidase (Fragment) OS=Homo sapiens OX=9606 GN=NT5C2 PE=1 SV=1	64.969	21754000	21724000	21393000	16581000	20933000	26832000	27952000	28008000		0.0384867				20363000	25931250		1.27345	0.348742	0.0384867
Q14103;H0Y8G5;H0YA96;D6RAF8;D6RF44;D6RBQ9;D6RD83	Q14103;H0Y8G5;H0YA96;D6RAF8;D6RF44	Heterogeneous nuclear ribonucleoprotein D0	HNRNPD	sp|Q14103|HNRPD_HUMAN Heterogeneous nuclear ribonucleoprotein D0 OS=Homo sapiens OX=9606 GN=HNRNPD PE=1 SV=1;tr|H0Y8G5|H0Y8G5_HUMAN Heterogeneous nuclear ribonucleoprotein D0 (Fragment) OS=Homo sapiens OX=9606 GN=HNRNPD PE=1 SV=8;tr|H0YA96|H0YA96_HUMAN Het	38.434	111740000	129280000	129200000	126170000	158470000	144280000	160820000	168260000		0.00204256				124097500	157957500		1.27285	0.348062	0.00204256
P84090;G3V279	P84090;G3V279	Enhancer of rudimentary homolog	ERH	sp|P84090|ERH_HUMAN Enhancer of rudimentary homolog OS=Homo sapiens OX=9606 GN=ERH PE=1 SV=1;tr|G3V279|G3V279_HUMAN Enhancer of rudimentary homolog OS=Homo sapiens OX=9606 GN=ERH PE=1 SV=1	12.259	20461000	23221000	25540000	26861000	30777000	30078000	33458000	27910000		0.0112698				24020750	30555750		1.27206	0.347163	0.0112698
P35611;E7EV99;E7ENY0;A0A0A0MSR2;H0Y9H2;D6RF25;D6RAH3;D6RJE2;H0YFD8;H0YG19	P35611;E7EV99;E7ENY0;A0A0A0MSR2;H0Y9H2	Alpha-adducin	ADD1	sp|P35611|ADDA_HUMAN Alpha-adducin OS=Homo sapiens OX=9606 GN=ADD1 PE=1 SV=2;tr|E7EV99|E7EV99_HUMAN Alpha-adducin OS=Homo sapiens OX=9606 GN=ADD1 PE=1 SV=1;tr|E7ENY0|E7ENY0_HUMAN Alpha-adducin OS=Homo sapiens OX=9606 GN=ADD1 PE=1 SV=1;tr|A0A0A0MSR2|A0A0A0M	80.954	86483000	78288000	86238000	91346000	94463000	97190000	115400000	128410000		0.0330353				85588750	108865750		1.27196	0.347057	0.0330353
Q8WVM8;J3KNG4;G3V2M8;G3V4I1;G3V363;H0YJS6;G3V5F3;H0YJY1;G3V3K9;G3V5E2	Q8WVM8	Sec1 family domain-containing protein 1	SCFD1	sp|Q8WVM8|SCFD1_HUMAN Sec1 family domain-containing protein 1 OS=Homo sapiens OX=9606 GN=SCFD1 PE=1 SV=4	72.379	8738700	9921500	8860700	9456500	11907000	11066000	11893000	12144000		0.000449265				9244350	11752500		1.27132	0.346324	0.000449265
Q15149;E9PKG0;E9PIA2;E9PQ28	Q15149	Plectin	PLEC	sp|Q15149|PLEC_HUMAN Plectin OS=Homo sapiens OX=9606 GN=PLEC PE=1 SV=3	531.78	2779500000	2335500000	2336500000	2476000000	2633100000	3206000000	3151800000	3628800000		0.0260858				2481875000	3154925000		1.27119	0.346175	0.0260858
A0A024RCR6;A0A0G2JK23;P46379;A0A0G2JL47;X6REW1;A0A0G2JJM1;F6S6P2;H0Y710;H0Y4L1;F6UR09;F6U1F2;F6XTU0;A0A0G2JJR8;A0A1B0GX79;F6WML8;F6VEM6;F6X9W3;F6U341;F6TC96;H0Y7K4;H0Y759;A0A0G2JJ92;A0A0G2JIB3;A0A0G2JIA9	A0A024RCR6;A0A0G2JK23;P46379;A0A0G2JL47	Large proline-rich protein BAG6	BAT3;BAG6	tr|A0A024RCR6|A0A024RCR6_HUMAN HLA-B associated transcript 3, isoform CRA_a OS=Homo sapiens OX=9606 GN=BAG6 PE=1 SV=1;tr|A0A0G2JK23|A0A0G2JK23_HUMAN Large proline-rich protein BAG6 OS=Homo sapiens OX=9606 GN=BAG6 PE=1 SV=1;sp|P46379|BAG6_HUMAN Large prolin	118.7	21387000	20999000	20171000	23133000	25250000	27879000	28078000	27667000		0.00070097				21422500	27218500		1.27056	0.345461	0.00070097
P10909;H0YC35;H0YAS8;E7ERK6;H0YLK8;E5RG36;E5RGB0;E5RH61;E5RJZ5;E7ETB4	P10909;H0YC35;H0YAS8	Clusterin;Clusterin beta chain;Clusterin alpha chain;Clusterin	CLU	sp|P10909|CLUS_HUMAN Clusterin OS=Homo sapiens OX=9606 GN=CLU PE=1 SV=1;tr|H0YC35|H0YC35_HUMAN Clusterin (Fragment) OS=Homo sapiens OX=9606 GN=CLU PE=1 SV=1;tr|H0YAS8|H0YAS8_HUMAN Clusterin (Fragment) OS=Homo sapiens OX=9606 GN=CLU PE=1 SV=1	52.494	17629000	16738000	17144000	18636000	17082000	21514000	18804000	31567000		0.199679				17536750	22241750		1.26829	0.342889	0.199679
P07900;G3V2J8;Q14568;Q58FG0;Q58FG1	P07900	Heat shock protein HSP 90-alpha	HSP90AA1	sp|P07900|HS90A_HUMAN Heat shock protein HSP 90-alpha OS=Homo sapiens OX=9606 GN=HSP90AA1 PE=1 SV=5	84.659	625640000	655630000	731220000	744840000	814800000	852700000	877520000	938940000		0.00344177				689332500	870990000		1.26353	0.337456	0.00344177
Q13363;E9PGB1;E7ESU7;D6RAX2;E7EPF8;E7EUB3;H0Y8W7;H0Y9M9	Q13363;E9PGB1;E7ESU7;D6RAX2;E7EPF8	C-terminal-binding protein 1	CTBP1	sp|Q13363|CTBP1_HUMAN C-terminal-binding protein 1 OS=Homo sapiens OX=9606 GN=CTBP1 PE=1 SV=2;tr|E9PGB1|E9PGB1_HUMAN C-terminal-binding protein 1 (Fragment) OS=Homo sapiens OX=9606 GN=CTBP1 PE=1 SV=1;tr|E7ESU7|E7ESU7_HUMAN C-terminal-binding protein 1 (Fra	47.535	11966000	1e-08	13236000	6062100	21808000	1e-08	10361000	7293000		0.720244				7.81603e+06	9.8655e+06		1.26221	0.335957	0.720244
O95373;E9PLJ0;E9PLB2	O95373	Importin-7	IPO7	sp|O95373|IPO7_HUMAN Importin-7 OS=Homo sapiens OX=9606 GN=IPO7 PE=1 SV=1	119.52	46294000	42250000	48763000	42332000	48683000	42100000	68746000	66813000		0.136892				44909750	56585500		1.25998	0.333404	0.136892
Q99460;C9J9M4;F8WCE3	Q99460	26S proteasome non-ATPase regulatory subunit 1	PSMD1	sp|Q99460|PSMD1_HUMAN 26S proteasome non-ATPase regulatory subunit 1 OS=Homo sapiens OX=9606 GN=PSMD1 PE=1 SV=2	105.84	47941000	56044000	48458000	48352000	63933000	56888000	71482000	60473000		0.0122835				50198750	63194000		1.25888	0.332136	0.0122835
P13797;A0A0A0MSQ0;H7C4N2;U3KQI3;Q5TBN3;F2Z2Z9	P13797;A0A0A0MSQ0	Plastin-3	PLS3	sp|P13797|PLST_HUMAN Plastin-3 OS=Homo sapiens OX=9606 GN=PLS3 PE=1 SV=4;tr|A0A0A0MSQ0|A0A0A0MSQ0_HUMAN Plastin-3 OS=Homo sapiens OX=9606 GN=PLS3 PE=1 SV=1	70.81	86765000	85391000	116910000	128310000	136240000	122120000	128240000	138820000		0.0564653				104344000	131355000		1.25886	0.332123	0.0564653
P55884;C9JZG1;C9JQN7	P55884	Eukaryotic translation initiation factor 3 subunit B	EIF3B	sp|P55884|EIF3B_HUMAN Eukaryotic translation initiation factor 3 subunit B OS=Homo sapiens OX=9606 GN=EIF3B PE=1 SV=3	92.48	126070000	135980000	124970000	137210000	154690000	154800000	164760000	182840000		0.00405579				131057500	164272500		1.25344	0.325891	0.00405579
P42285;H0Y8U3	P42285	Superkiller viralicidic activity 2-like 2	SKIV2L2	sp|P42285|MTREX_HUMAN Exosome RNA helicase MTR4 OS=Homo sapiens OX=9606 GN=MTREX PE=1 SV=3	117.8	10149000	9249000	8866800	10516000	10442000	14169000	9987100	13993000		0.0838006				9695200	12147775		1.25297	0.32535	0.0838006
E7EX90;Q14203;Q6AWB1;E7EWF7;C9JJD0;C9JUI8;C9J1B7;C9JZA4;C9JTE5;C9JJN7;C9JKG6;E9PCY0	E7EX90;Q14203;Q6AWB1	Dynactin subunit 1	DCTN1;DKFZp686E0752	tr|E7EX90|E7EX90_HUMAN Dynactin subunit 1 OS=Homo sapiens OX=9606 GN=DCTN1 PE=1 SV=1;sp|Q14203|DCTN1_HUMAN Dynactin subunit 1 OS=Homo sapiens OX=9606 GN=DCTN1 PE=1 SV=3;tr|Q6AWB1|Q6AWB1_HUMAN Dynactin subunit 1 OS=Homo sapiens OX=9606 GN=DCTN1 PE=1 SV=1	139.09	48407000	40325000	42781000	46793000	50114000	51887000	59409000	61881000		0.0162045				44576500	55822750		1.25229	0.32457	0.0162045
P22059;H0YCV6;A0A0A0MSB4;Q6ZN50;Q969R2;H7C1R2;H7C368;H7C428	P22059	Oxysterol-binding protein 1	OSBP	sp|P22059|OSBP1_HUMAN Oxysterol-binding protein 1 OS=Homo sapiens OX=9606 GN=OSBP PE=1 SV=1	89.42	3630500	3969100	3833300	3588000	4563900	4340500	5742200	4135000		0.0442799				3755225	4695400		1.25036	0.322349	0.0442799
Q9Y696	Q9Y696	Chloride intracellular channel protein 4	CLIC4	sp|Q9Y696|CLIC4_HUMAN Chloride intracellular channel protein 4 OS=Homo sapiens OX=9606 GN=CLIC4 PE=1 SV=4	28.772	20868000	23384000	24847000	28115000	30032000	29869000	26862000	34592000		0.0334666				24303500	30338750		1.24833	0.319998	0.0334666
Q96GM5;F8VRQ4;F8VUB0;H0YHV1;F8VZ70;F8VW95	Q96GM5;F8VRQ4	SWI/SNF-related matrix-associated actin-dependent regulator of chromatin subfamily D member 1	SMARCD1	sp|Q96GM5|SMRD1_HUMAN SWI/SNF-related matrix-associated actin-dependent regulator of chromatin subfamily D member 1 OS=Homo sapiens OX=9606 GN=SMARCD1 PE=1 SV=2;tr|F8VRQ4|F8VRQ4_HUMAN SWI/SNF-related matrix-associated actin-dependent regulator of chromatin	58.232	7435500	8991600	8082300	7564500	7894400	9161700	10801000	12171000		0.0937745				8018475	10007025		1.248	0.319613	0.0937745
Q9H7D7;H0Y9R3;C9JCS7;H0Y917	Q9H7D7;H0Y9R3	WD repeat-containing protein 26	WDR26	sp|Q9H7D7|WDR26_HUMAN WD repeat-containing protein 26 OS=Homo sapiens OX=9606 GN=WDR26 PE=1 SV=3;tr|H0Y9R3|H0Y9R3_HUMAN WD repeat-containing protein 26 (Fragment) OS=Homo sapiens OX=9606 GN=WDR26 PE=1 SV=1	72.123	49919000	51617000	56994000	55132000	58763000	62624000	65849000	79265000		0.0316633				53415500	66625250		1.2473	0.318811	0.0316633
Q9Y3B4	Q9Y3B4	Splicing factor 3B subunit 6	SF3B6	sp|Q9Y3B4|SF3B6_HUMAN Splicing factor 3B subunit 6 OS=Homo sapiens OX=9606 GN=SF3B6 PE=1 SV=1	14.585	8935700	10414000	10388000	12953000	14205000	11579000	12498000	14894000		0.0595112				10672675	13294000		1.24561	0.316853	0.0595112
Q12905;B4DY09;X6R6Z1;A0A0A0MRL0	Q12905;B4DY09	Interleukin enhancer-binding factor 2	ILF2	sp|Q12905|ILF2_HUMAN Interleukin enhancer-binding factor 2 OS=Homo sapiens OX=9606 GN=ILF2 PE=1 SV=2;tr|B4DY09|B4DY09_HUMAN cDNA FLJ51660, highly similar to Interleukin enhancer-binding factor 2 OS=Homo sapiens OX=9606 GN=ILF2 PE=1 SV=1	43.062	29028000	40102000	33610000	34178000	37879000	45505000	41037000	45932000		0.0307657				34229500	42588250		1.2442	0.315215	0.0307657
O43390;B4DT28;A0A286YEZ8	O43390;B4DT28	Heterogeneous nuclear ribonucleoprotein R	HNRNPR	sp|O43390|HNRPR_HUMAN Heterogeneous nuclear ribonucleoprotein R OS=Homo sapiens OX=9606 GN=HNRNPR PE=1 SV=1;tr|B4DT28|B4DT28_HUMAN Heterogeneous nuclear ribonucleoprotein R, isoform CRA_a OS=Homo sapiens OX=9606 GN=HNRNPR PE=1 SV=1	70.942	8993200	14095000	14887000	13133000	18197000	12383000	17367000	15507000		0.144277				12777050	15863500		1.24156	0.312156	0.144277
Q9BXP5;H7C3A1;H7C1K0;A0A0A0MSP6;H7C0U8	Q9BXP5;H7C3A1	Serrate RNA effector molecule homolog	SRRT	sp|Q9BXP5|SRRT_HUMAN Serrate RNA effector molecule homolog OS=Homo sapiens OX=9606 GN=SRRT PE=1 SV=1;tr|H7C3A1|H7C3A1_HUMAN Serrate RNA effector molecule homolog (Fragment) OS=Homo sapiens OX=9606 GN=SRRT PE=1 SV=1	100.67	10846000	9294700	12121000	11753000	12867000	13588000	13497000	14670000		0.0110839				11003675	13655500		1.24099	0.311497	0.0110839
O43765;K7EMD6;K7ERW5	O43765	Small glutamine-rich tetratricopeptide repeat-containing protein alpha	SGTA	sp|O43765|SGTA_HUMAN Small glutamine-rich tetratricopeptide repeat-containing protein alpha OS=Homo sapiens OX=9606 GN=SGTA PE=1 SV=1	34.063	15025000	14624000	12534000	13182000	15448000	15690000	19098000	18331000		0.0235319				13841250	17141750		1.23845	0.30854	0.0235319
Q9BXJ9;A0A0B4J1W3	Q9BXJ9;A0A0B4J1W3	N-alpha-acetyltransferase 15, NatA auxiliary subunit	NAA15	sp|Q9BXJ9|NAA15_HUMAN N-alpha-acetyltransferase 15, NatA auxiliary subunit OS=Homo sapiens OX=9606 GN=NAA15 PE=1 SV=1;tr|A0A0B4J1W3|A0A0B4J1W3_HUMAN N-alpha-acetyltransferase 15, NatA auxiliary subunit OS=Homo sapiens OX=9606 GN=NAA15 PE=1 SV=1	101.27	22075000	20357000	17544000	18988000	23219000	24454000	23883000	26220000		0.00673457				19741000	24444000		1.23824	0.308285	0.00673457
O14980;C9JKM9;C9IZS4;C9JQ02;C9JV99;C9J673;F8WF71;C9IYM2;C9JF49;H7BZC5	O14980	Exportin-1	XPO1	sp|O14980|XPO1_HUMAN Exportin-1 OS=Homo sapiens OX=9606 GN=XPO1 PE=1 SV=1	123.38	51567000	53374000	56780000	51261000	69926000	62305000	67466000	63653000		0.00111589				53245500	65837500		1.23649	0.30625	0.00111589
P41091;Q2VIR3;H7BZU1	P41091;Q2VIR3	Eukaryotic translation initiation factor 2 subunit 3;Putative eukaryotic translation initiation factor 2 subunit 3-like protein	EIF2S3;EIF2S3L	sp|P41091|IF2G_HUMAN Eukaryotic translation initiation factor 2 subunit 3 OS=Homo sapiens OX=9606 GN=EIF2S3 PE=1 SV=3;sp|Q2VIR3|IF2GL_HUMAN Eukaryotic translation initiation factor 2 subunit 3B OS=Homo sapiens OX=9606 GN=EIF2S3B PE=2 SV=2	51.109	81806000	81938000	78966000	78460000	94724000	102980000	100220000	98969000		6.81392e-05				80292500	99223250		1.23577	0.305413	6.81392e-05
P49588;H3BPK7	P49588	Alanine--tRNA ligase, cytoplasmic	AARS	sp|P49588|SYAC_HUMAN Alanine--tRNA ligase, cytoplasmic OS=Homo sapiens OX=9606 GN=AARS PE=1 SV=2	106.81	75543000	67012000	67266000	68803000	80770000	84144000	87545000	91665000		0.00178201				69656000	86031000		1.23508	0.304609	0.00178201
Q9UBF6;F8WEU8	Q9UBF6;F8WEU8	RING-box protein 2	RNF7	sp|Q9UBF6|RBX2_HUMAN RING-box protein 2 OS=Homo sapiens OX=9606 GN=RNF7 PE=1 SV=1;tr|F8WEU8|F8WEU8_HUMAN RING-box protein 2 OS=Homo sapiens OX=9606 GN=RNF7 PE=1 SV=1	12.683	1e-08	1e-08	1606900	2928600	2068400	2218400	1311700	1e-08		0.770551				1.13388e+06	1.39963e+06		1.23437	0.303779	0.770551
E9PLK3;P55786;A6NEC2;H0YDG0;E9PP11;H0YCQ5;E9PJY4;E9PPD4;E9PJ74;E9PI82;E9PRQ5	E9PLK3;P55786	Puromycin-sensitive aminopeptidase	NPEPPS	tr|E9PLK3|E9PLK3_HUMAN Aminopeptidase OS=Homo sapiens OX=9606 GN=NPEPPS PE=1 SV=1;sp|P55786|PSA_HUMAN Puromycin-sensitive aminopeptidase OS=Homo sapiens OX=9606 GN=NPEPPS PE=1 SV=2	102.99	25380000	25322000	23269000	24345000	30354000	28233000	31392000	31145000		0.000615008				24579000	30281000		1.23199	0.300987	0.000615008
J3KMZ8;Q92785;E9PN04	J3KMZ8;Q92785	Zinc finger protein ubi-d4	DPF2	tr|J3KMZ8|J3KMZ8_HUMAN Zinc finger protein ubi-d4 OS=Homo sapiens OX=9606 GN=DPF2 PE=1 SV=1;sp|Q92785|REQU_HUMAN Zinc finger protein ubi-d4 OS=Homo sapiens OX=9606 GN=DPF2 PE=1 SV=2	45.78	9939100	7390500	9258500	8614800	7928200	10135000	11339000	13931000		0.186611				8800725	10833300		1.23096	0.299778	0.186611
Q96DI7;Q9NSS8	Q96DI7	U5 small nuclear ribonucleoprotein 40 kDa protein	SNRNP40	sp|Q96DI7|SNR40_HUMAN U5 small nuclear ribonucleoprotein 40 kDa protein OS=Homo sapiens OX=9606 GN=SNRNP40 PE=1 SV=1	39.31	1e-08	3606400	1e-08	3813500	3282700	2908800	1e-08	2925900		0.758142				1.85498e+06	2.27935e+06		1.22878	0.297223	0.758142
A0A0G2JIW1;P0DMV9;P0DMV8;V9GZ37	A0A0G2JIW1;P0DMV9;P0DMV8;V9GZ37	Heat shock 70 kDa protein 1B;Heat shock 70 kDa protein 1A	HSPA1B;HSPA1A	tr|A0A0G2JIW1|A0A0G2JIW1_HUMAN Heat shock 70 kDa protein 1B OS=Homo sapiens OX=9606 GN=HSPA1B PE=1 SV=1;sp|P0DMV9|HS71B_HUMAN Heat shock 70 kDa protein 1B OS=Homo sapiens OX=9606 GN=HSPA1B PE=1 SV=1;sp|P0DMV8|HS71A_HUMAN Heat shock 70 kDa protein 1A OS=Hom	70.108	3383300000	3270700000	3758100000	3836400000	3702900000	4221600000	4185300000	5381400000		0.0782767				3562125000	4372800000		1.22758	0.295819	0.0782767
Q14204;A0A2R8Y706;A0A2R8YFZ7;A0A2R8Y6H2;A0A2R8Y5T0;A0A2R8Y542;A0A2R8YGC7;H0YJ21;A0A2R8Y6I5	Q14204	Cytoplasmic dynein 1 heavy chain 1	DYNC1H1	sp|Q14204|DYHC1_HUMAN Cytoplasmic dynein 1 heavy chain 1 OS=Homo sapiens OX=9606 GN=DYNC1H1 PE=1 SV=5	532.4	1103600000	1033600000	1055100000	974230000	1163500000	1155300000	1263300000	1524600000		0.0404794				1041632500	1276675000		1.22565	0.293545	0.0404794
Q96CX2;Q68DU8	Q96CX2	BTB/POZ domain-containing protein KCTD12	KCTD12	sp|Q96CX2|KCD12_HUMAN BTB/POZ domain-containing protein KCTD12 OS=Homo sapiens OX=9606 GN=KCTD12 PE=1 SV=1	35.7	17511000	18327000	20942000	19205000	19571000	21128000	20902000	31232000		0.182527				18996250	23208250		1.22173	0.288923	0.182527
Q99613;B5ME19;H3BPE4;H3BPE3;H3BTY8	Q99613;B5ME19	Eukaryotic translation initiation factor 3 subunit C;Eukaryotic translation initiation factor 3 subunit C-like protein	EIF3C;EIF3CL	sp|Q99613|EIF3C_HUMAN Eukaryotic translation initiation factor 3 subunit C OS=Homo sapiens OX=9606 GN=EIF3C PE=1 SV=1;sp|B5ME19|EIFCL_HUMAN Eukaryotic translation initiation factor 3 subunit C-like protein OS=Homo sapiens OX=9606 GN=EIF3CL PE=3 SV=1	105.34	104190000	96672000	97448000	103520000	114520000	128150000	122160000	126050000		0.000812981				100457500	122720000		1.22161	0.288785	0.000812981
Q7L2H7;J3KNJ2;H0YCQ8;E9PN86;E9PRY0;E9PRI2;E7ESM3	Q7L2H7;J3KNJ2	Eukaryotic translation initiation factor 3 subunit M	EIF3M	sp|Q7L2H7|EIF3M_HUMAN Eukaryotic translation initiation factor 3 subunit M OS=Homo sapiens OX=9606 GN=EIF3M PE=1 SV=1;tr|J3KNJ2|J3KNJ2_HUMAN Eukaryotic translation initiation factor 3 subunit M (Fragment) OS=Homo sapiens OX=9606 GN=EIF3M PE=1 SV=1	42.502	12945000	13880000	17470000	13493000	15538000	18194000	18971000	17622000		0.0475663				14447000	17581250		1.21695	0.283268	0.0475663
E7ESC7;Q7L5Y9;B4DVN3;B4DQT1;D6REW7;D6RIB6;D6RDW4;D6RID6	E7ESC7;Q7L5Y9;B4DVN3;B4DQT1;D6REW7;D6RIB6	Macrophage erythroblast attacher	MAEA	tr|E7ESC7|E7ESC7_HUMAN E3 ubiquitin-protein transferase MAEA OS=Homo sapiens OX=9606 GN=MAEA PE=1 SV=1;sp|Q7L5Y9|MAEA_HUMAN E3 ubiquitin-protein transferase MAEA OS=Homo sapiens OX=9606 GN=MAEA PE=1 SV=1;tr|B4DVN3|B4DVN3_HUMAN Macrophage erythroblast attac	49.392	36773000	28628000	25315000	26154000	26414000	32619000	37912000	45035000		0.233612				29217500	35495000		1.21485	0.280783	0.233612
Q9NZI8	Q9NZI8	Insulin-like growth factor 2 mRNA-binding protein 1	IGF2BP1	sp|Q9NZI8|IF2B1_HUMAN Insulin-like growth factor 2 mRNA-binding protein 1 OS=Homo sapiens OX=9606 GN=IGF2BP1 PE=1 SV=2	63.48	4313800	3795900	3874800	3416800	3182200	4294700	3985000	7238900		0.397209				3850325	4675200		1.21424	0.280048	0.397209
Q16204	Q16204	Coiled-coil domain-containing protein 6	CCDC6	sp|Q16204|CCDC6_HUMAN Coiled-coil domain-containing protein 6 OS=Homo sapiens OX=9606 GN=CCDC6 PE=1 SV=2	53.29	36796000	29787000	32055000	32531000	33790000	41037000	37830000	46598000		0.0624622				32792250	39813750		1.21412	0.279912	0.0624622
Q9NW64;E5RJW4;E5RHA8	Q9NW64;E5RJW4	Pre-mRNA-splicing factor RBM22	RBM22	sp|Q9NW64|RBM22_HUMAN Pre-mRNA-splicing factor RBM22 OS=Homo sapiens OX=9606 GN=RBM22 PE=1 SV=1;tr|E5RJW4|E5RJW4_HUMAN Pre-mRNA-splicing factor RBM22 (Fragment) OS=Homo sapiens OX=9606 GN=RBM22 PE=1 SV=1	46.895	5553300	8091000	5536000	5948900	4036100	8328200	9920500	8216800		0.373906				6282300	7625400		1.21379	0.27952	0.373906
P61201;B4DIH5;H0YKU5;H0YM03;H0YMC2	P61201;B4DIH5	COP9 signalosome complex subunit 2	COPS2	sp|P61201|CSN2_HUMAN COP9 signalosome complex subunit 2 OS=Homo sapiens OX=9606 GN=COPS2 PE=1 SV=1;tr|B4DIH5|B4DIH5_HUMAN cDNA FLJ52928, highly similar to COP9 signalosome complex subunit 2 OS=Homo sapiens OX=9606 GN=COPS2 PE=1 SV=1	51.596	27613000	26199000	25901000	22658000	31387000	26431000	32783000	33617000		0.0293388				25592750	31054500		1.21341	0.279067	0.0293388
Q92626;H7C1W1;C9J4I9;H7C300;H7C3W2	Q92626	Peroxidasin homolog	PXDN	sp|Q92626|PXDN_HUMAN Peroxidasin homolog OS=Homo sapiens OX=9606 GN=PXDN PE=1 SV=2	165.27	26118000	24351000	27508000	30303000	26921000	30996000	32915000	40487000		0.113216				27070000	32829750		1.21277	0.278309	0.113216
P06730;D6RBW1;H0Y8J7;D6RFJ3;D6RHE2;H0Y8X3;A6NMX2	P06730;D6RBW1	Eukaryotic translation initiation factor 4E	EIF4E	sp|P06730|IF4E_HUMAN Eukaryotic translation initiation factor 4E OS=Homo sapiens OX=9606 GN=EIF4E PE=1 SV=2;tr|D6RBW1|D6RBW1_HUMAN Eukaryotic translation initiation factor 4E OS=Homo sapiens OX=9606 GN=EIF4E PE=1 SV=1	25.097	10271000	7740100	13121000	1e-08	8036600	7536800	11613000	10531000		0.600927				7.78303e+06	9429350		1.21153	0.276827	0.600927
Q13155;A8MU58	Q13155;A8MU58	Aminoacyl tRNA synthase complex-interacting multifunctional protein 2	AIMP2	sp|Q13155|AIMP2_HUMAN Aminoacyl tRNA synthase complex-interacting multifunctional protein 2 OS=Homo sapiens OX=9606 GN=AIMP2 PE=1 SV=2;tr|A8MU58|A8MU58_HUMAN Aminoacyl tRNA synthase complex-interacting multifunctional protein 2 OS=Homo sapiens OX=9606 GN=A	35.348	24618000	20528000	28569000	23887000	28776000	26420000	34814000	27925000		0.0856272				24400500	29483750		1.20833	0.273009	0.0856272
P78371;F5GWF6;F8VQ14	P78371;F5GWF6;F8VQ14	T-complex protein 1 subunit beta	CCT2	sp|P78371|TCPB_HUMAN T-complex protein 1 subunit beta OS=Homo sapiens OX=9606 GN=CCT2 PE=1 SV=4;tr|F5GWF6|F5GWF6_HUMAN T-complex protein 1 subunit beta OS=Homo sapiens OX=9606 GN=CCT2 PE=1 SV=2;tr|F8VQ14|F8VQ14_HUMAN T-complex protein 1 subunit beta OS=Hom	57.488	322260000	325190000	367080000	361530000	394620000	387950000	440770000	438030000		0.00795528				344015000	415342500		1.20734	0.27183	0.00795528
Q9NRR5	Q9NRR5	Ubiquilin-4	UBQLN4	sp|Q9NRR5|UBQL4_HUMAN Ubiquilin-4 OS=Homo sapiens OX=9606 GN=UBQLN4 PE=1 SV=2	63.852	26119000	37027000	43555000	31244000	54725000	32298000	34586000	44842000		0.306383				34486250	41612750		1.20665	0.271004	0.306383
Q99717;D6RBB4;D6RIZ9;D6R9D4;H0YAK7;H0YAM3	Q99717	Mothers against decapentaplegic homolog 5	SMAD5	sp|Q99717|SMAD5_HUMAN Mothers against decapentaplegic homolog 5 OS=Homo sapiens OX=9606 GN=SMAD5 PE=1 SV=1	52.258	380680000	406690000	442580000	469680000	408710000	578610000	502360000	560340000		0.0875178				424907500	512505000		1.20616	0.270417	0.0875178
Q96EE3;K7ELV2;K7EP88;K7ENI5;K7EPZ5	Q96EE3;K7ELV2;K7EP88	Nucleoporin SEH1	SEH1L	sp|Q96EE3|SEH1_HUMAN Nucleoporin SEH1 OS=Homo sapiens OX=9606 GN=SEH1L PE=1 SV=3;tr|K7ELV2|K7ELV2_HUMAN Nucleoporin SEH1 (Fragment) OS=Homo sapiens OX=9606 GN=SEH1L PE=1 SV=1;tr|K7EP88|K7EP88_HUMAN Nucleoporin SEH1 (Fragment) OS=Homo sapiens OX=9606 GN=SEH	39.648	4316600	4093500	4186900	4411000	5572900	4187500	4727200	6019600		0.0812909				4252000	5126800		1.20574	0.269917	0.0812909
P49321;Q5T624;E9PI86;E9PRH9;H0YF33;E9PPQ8;H0YDS9;E9PPR5	P49321;Q5T624;E9PI86	Nuclear autoantigenic sperm protein	NASP	sp|P49321|NASP_HUMAN Nuclear autoantigenic sperm protein OS=Homo sapiens OX=9606 GN=NASP PE=1 SV=2;tr|Q5T624|Q5T624_HUMAN Nuclear autoantigenic sperm protein OS=Homo sapiens OX=9606 GN=NASP PE=1 SV=1;tr|E9PI86|E9PI86_HUMAN Nuclear autoantigenic sperm prote	85.237	32326000	31638000	31700000	36157000	38961000	35570000	44422000	39872000		0.0189373				32955250	39706250		1.20485	0.268858	0.0189373
Q15393;I3L4G7;J3QRB2;J3QL37;H3BMB0;J3QKV4	Q15393	Splicing factor 3B subunit 3	SF3B3	sp|Q15393|SF3B3_HUMAN Splicing factor 3B subunit 3 OS=Homo sapiens OX=9606 GN=SF3B3 PE=1 SV=4	135.58	111760000	123790000	133300000	137210000	134430000	141830000	149190000	183520000		0.0803324				126515000	152242500		1.20336	0.267063	0.0803324
Q16543;K7EQA9;K7EKQ2;K7EL68;K7EIU0	Q16543;K7EQA9;K7EKQ2	Hsp90 co-chaperone Cdc37;Hsp90 co-chaperone Cdc37, N-terminally processed	CDC37	sp|Q16543|CDC37_HUMAN Hsp90 co-chaperone Cdc37 OS=Homo sapiens OX=9606 GN=CDC37 PE=1 SV=1;tr|K7EQA9|K7EQA9_HUMAN Hsp90 co-chaperone Cdc37 (Fragment) OS=Homo sapiens OX=9606 GN=CDC37 PE=1 SV=1;tr|K7EKQ2|K7EKQ2_HUMAN Hsp90 co-chaperone Cdc37 (Fragment) OS=Ho	44.468	27032000	27676000	26617000	28202000	31964000	29696000	35441000	34639000		0.00640383				27381750	32935000		1.20281	0.266407	0.00640383
A0A0C4DH07;Q8N2S1;F8WAA0;M0QZX0;M0QXV3;M0R351;M0QYE9;A0A087WXC2;A0A087WVV5	A0A0C4DH07;Q8N2S1;F8WAA0	Latent-transforming growth factor beta-binding protein 4	LTBP4	tr|A0A0C4DH07|A0A0C4DH07_HUMAN Latent-transforming growth factor beta-binding protein 4 OS=Homo sapiens OX=9606 GN=LTBP4 PE=1 SV=1;sp|Q8N2S1|LTBP4_HUMAN Latent-transforming growth factor beta-binding protein 4 OS=Homo sapiens OX=9606 GN=LTBP4 PE=1 SV=2;tr|	169.46	77825000	70941000	94237000	90180000	80745000	93908000	100460000	124870000		0.169919				83295750	99995750		1.20049	0.263624	0.169919
P12277;G3V4N7;H0YJG0;G3V461;H0YJK0;G3V2I1	P12277	Creatine kinase B-type	CKB	sp|P12277|KCRB_HUMAN Creatine kinase B-type OS=Homo sapiens OX=9606 GN=CKB PE=1 SV=1	42.644	184460000	165310000	221200000	198900000	208790000	214060000	241860000	258260000		0.0607069				192467500	230742500		1.19886	0.261669	0.0607069
Q9UMS4;F5GY56;F5H2I0;H0YGZ5;H0YGF3	Q9UMS4	Pre-mRNA-processing factor 19	PRPF19	sp|Q9UMS4|PRP19_HUMAN Pre-mRNA-processing factor 19 OS=Homo sapiens OX=9606 GN=PRPF19 PE=1 SV=1	55.18	72579000	85493000	84045000	90276000	95799000	93618000	101730000	107050000		0.0142945				83098250	99549250		1.19797	0.260592	0.0142945
Q12874	Q12874	Splicing factor 3A subunit 3	SF3A3	sp|Q12874|SF3A3_HUMAN Splicing factor 3A subunit 3 OS=Homo sapiens OX=9606 GN=SF3A3 PE=1 SV=1	58.848	133610000	120080000	135500000	144990000	146780000	145610000	159590000	187880000		0.0545682				133545000	159965000		1.19784	0.26043	0.0545682
A0A0U1RRM4;P26599;A6NLN1;A0A0D9SF20;K7EKJ7;K7EK45;A0A087WU68;K7ES59;K7ELW5;K7EKX4	A0A0U1RRM4;P26599;A6NLN1;A0A0D9SF20	Polypyrimidine tract-binding protein 1	PTBP1	tr|A0A0U1RRM4|A0A0U1RRM4_HUMAN Polypyrimidine tract-binding protein 1 OS=Homo sapiens OX=9606 GN=PTBP1 PE=1 SV=1;sp|P26599|PTBP1_HUMAN Polypyrimidine tract-binding protein 1 OS=Homo sapiens OX=9606 GN=PTBP1 PE=1 SV=1;tr|A6NLN1|A6NLN1_HUMAN Polypyrimidine t	62.463	108550000	131460000	116320000	105620000	133940000	137460000	132490000	149240000		0.0165193				115487500	138282500		1.19738	0.259882	0.0165193
Q92597;E7ESM1;E5RJY1;E5RIR1;E5RGM5;E5RIV1;E5RIM2;E5RI76;E5RH82;E5RK17;E5RJ98;E5RG99	Q92597	Protein NDRG1	NDRG1	sp|Q92597|NDRG1_HUMAN Protein NDRG1 OS=Homo sapiens OX=9606 GN=NDRG1 PE=1 SV=1	42.835	3541900	4302200	6948500	4001800	4199400	5277700	6063600	6944100		0.375025				4698600	5621200		1.19636	0.258647	0.375025
P14550;Q5T621;V9GYG2;V9GYP9	P14550;Q5T621	Alcohol dehydrogenase [NADP(+)]	AKR1A1	sp|P14550|AK1A1_HUMAN Aldo-keto reductase family 1 member A1 OS=Homo sapiens OX=9606 GN=AKR1A1 PE=1 SV=3;tr|Q5T621|Q5T621_HUMAN Aldo-keto reductase family 1 member A1 (Fragment) OS=Homo sapiens OX=9606 GN=AKR1A1 PE=1 SV=1	36.573	8152100	8905500	8664300	10042000	8593500	11014000	11209000	11960000		0.0795208				8940975	10694125		1.19608	0.258314	0.0795208
Q8WTW3;A0A087WVI0;E9PBL8;J3KSY3;J3QKY9;J3QLT5	Q8WTW3;A0A087WVI0;E9PBL8	Conserved oligomeric Golgi complex subunit 1	COG1	sp|Q8WTW3|COG1_HUMAN Conserved oligomeric Golgi complex subunit 1 OS=Homo sapiens OX=9606 GN=COG1 PE=1 SV=1;tr|A0A087WVI0|A0A087WVI0_HUMAN Conserved oligomeric Golgi complex subunit 1 OS=Homo sapiens OX=9606 GN=COG1 PE=1 SV=1;tr|E9PBL8|E9PBL8_HUMAN Conserv	108.98	1797100	1276600	1323100	1e-08	1e-08	1737700	1974700	1545100		0.727711				1.0992e+06	1.31438e+06		1.19576	0.257923	0.727711
Q9NQG5;A2A2M0;A0A087WUK3;A0A087X2D2;E9PIQ9	Q9NQG5	Regulation of nuclear pre-mRNA domain-containing protein 1B	RPRD1B	sp|Q9NQG5|RPR1B_HUMAN Regulation of nuclear pre-mRNA domain-containing protein 1B OS=Homo sapiens OX=9606 GN=RPRD1B PE=1 SV=1	36.899	8181300	11284000	10148000	9132000	13025000	11568000	9465500	12262000		0.111321				9686325	11580125		1.19551	0.25763	0.111321
Q99661;Q5JR91;Q5JR89;H0Y5Z9	Q99661;Q5JR91	Kinesin-like protein KIF2C;Kinesin-like protein	KIF2C	sp|Q99661|KIF2C_HUMAN Kinesin-like protein KIF2C OS=Homo sapiens OX=9606 GN=KIF2C PE=1 SV=2;tr|Q5JR91|Q5JR91_HUMAN Kinesin-like protein KIF2C (Fragment) OS=Homo sapiens OX=9606 GN=KIF2C PE=1 SV=1	81.312	91990000	65259000	70862000	74818000	71840000	97700000	94112000	98421000		0.133952				75732250	90518250		1.19524	0.257301	0.133952
P15927;Q5TEJ7;Q5TEJ0	P15927;Q5TEJ7	Replication protein A 32 kDa subunit	RPA2	sp|P15927|RFA2_HUMAN Replication protein A 32 kDa subunit OS=Homo sapiens OX=9606 GN=RPA2 PE=1 SV=1;tr|Q5TEJ7|Q5TEJ7_HUMAN Replication protein A 32 kDa subunit (Fragment) OS=Homo sapiens OX=9606 GN=RPA2 PE=1 SV=1	29.247	86963000	79898000	101000000	85290000	95164000	133630000	79690000	112140000		0.223214				88287750	105156000		1.19106	0.252246	0.223214
Q9UEY8	Q9UEY8	Gamma-adducin	ADD3	sp|Q9UEY8|ADDG_HUMAN Gamma-adducin OS=Homo sapiens OX=9606 GN=ADD3 PE=1 SV=1	79.154	14226000	12271000	15685000	11910000	10633000	14277000	17454000	22029000		0.355785				13523000	16098250		1.19043	0.251489	0.355785
P06737;E9PK47	P06737;E9PK47	Glycogen phosphorylase, liver form;Alpha-1,4 glucan phosphorylase	PYGL	sp|P06737|PYGL_HUMAN Glycogen phosphorylase, liver form OS=Homo sapiens OX=9606 GN=PYGL PE=1 SV=4;tr|E9PK47|E9PK47_HUMAN Alpha-1,4 glucan phosphorylase OS=Homo sapiens OX=9606 GN=PYGL PE=1 SV=1	97.147	61266000	62867000	62708000	65538000	77141000	69015000	75352000	78816000		0.00208072				63094750	75081000		1.18997	0.250928	0.00208072
P48723	P48723	Heat shock 70 kDa protein 13	HSPA13	sp|P48723|HSP13_HUMAN Heat shock 70 kDa protein 13 OS=Homo sapiens OX=9606 GN=HSPA13 PE=1 SV=1	51.927	4756400	3493800	4397600	4959500	4268300	3666600	6075100	6923300		0.353621				4401825	5233325		1.1889	0.249626	0.353621
Q9NQW7;Q5T6H7;Q5T6H3;Q5T6H2	Q9NQW7;Q5T6H7	Xaa-Pro aminopeptidase 1	XPNPEP1	sp|Q9NQW7|XPP1_HUMAN Xaa-Pro aminopeptidase 1 OS=Homo sapiens OX=9606 GN=XPNPEP1 PE=1 SV=3;tr|Q5T6H7|Q5T6H7_HUMAN Xaa-Pro aminopeptidase 1 OS=Homo sapiens OX=9606 GN=XPNPEP1 PE=1 SV=1	69.917	24456000	29235000	30790000	25645000	32572000	30128000	33152000	35073000		0.027901				27531500	32731250		1.18887	0.249585	0.027901
Q15459;H7C1L2;F8WB66;F8WC79	Q15459	Splicing factor 3A subunit 1	SF3A1	sp|Q15459|SF3A1_HUMAN Splicing factor 3A subunit 1 OS=Homo sapiens OX=9606 GN=SF3A1 PE=1 SV=1	88.885	63818000	54158000	71699000	68284000	71341000	66592000	88030000	80361000		0.0946368				64489750	76581000		1.18749	0.247917	0.0946368
Q9NSK0;H7C4M1;C9J8T5;C9JXT5;C9JQU1;C9K0D5;C9JZE5	Q9NSK0	Kinesin light chain 4	KLC4	sp|Q9NSK0|KLC4_HUMAN Kinesin light chain 4 OS=Homo sapiens OX=9606 GN=KLC4 PE=1 SV=3	68.639	4096100	3512000	3622100	4297400	4145900	4131500	4037700	6104500		0.224903				3881900	4604900		1.18625	0.246407	0.224903
O75533;H7C341;F8WC19;B4DGZ4	O75533	Splicing factor 3B subunit 1	SF3B1	sp|O75533|SF3B1_HUMAN Splicing factor 3B subunit 1 OS=Homo sapiens OX=9606 GN=SF3B1 PE=1 SV=3	145.83	97422000	116320000	116570000	121280000	126020000	118690000	137900000	152800000		0.0616374				112898000	133852500		1.18561	0.245624	0.0616374
O60763;REV__R4GMN2	O60763	General vesicular transport factor p115	USO1	sp|O60763|USO1_HUMAN General vesicular transport factor p115 OS=Homo sapiens OX=9606 GN=USO1 PE=1 SV=2	107.89	18108000	20505000	21369000	17595000	23662000	23336000	19258000	25441000		0.0687947				19394250	22924250		1.18201	0.241246	0.0687947
P14543	P14543	Nidogen-1	NID1	sp|P14543|NID1_HUMAN Nidogen-1 OS=Homo sapiens OX=9606 GN=NID1 PE=1 SV=3	136.38	4892800	4483800	4778900	6052200	3384100	5213800	7641200	7624400		0.433189				5051925	5965875		1.18091	0.239901	0.433189
Q12996;E9PLP8;H0YE74;E9PJ06	Q12996;E9PLP8	Cleavage stimulation factor subunit 3	CSTF3	sp|Q12996|CSTF3_HUMAN Cleavage stimulation factor subunit 3 OS=Homo sapiens OX=9606 GN=CSTF3 PE=1 SV=1;tr|E9PLP8|E9PLP8_HUMAN Cleavage stimulation factor subunit 3 OS=Homo sapiens OX=9606 GN=CSTF3 PE=1 SV=2	82.921	3430400	3485800	3612300	3865600	2365700	5664300	3908500	5058500		0.408372				3598525	4249250		1.18083	0.239803	0.408372
Q12824;G5E975;A0A0G2JRV3;C9JTA6;A0A0G2JSE9;A0A2R8Y5N5;B5MCL5;A0A2R8YEE8;A0A0U1RQQ2;A0A0U1RRB8;A0A2R8YDN6	Q12824;G5E975;A0A0G2JRV3;C9JTA6;A0A0G2JSE9;A0A2R8Y5N5	SWI/SNF-related matrix-associated actin-dependent regulator of chromatin subfamily B member 1	SMARCB1	sp|Q12824|SNF5_HUMAN SWI/SNF-related matrix-associated actin-dependent regulator of chromatin subfamily B member 1 OS=Homo sapiens OX=9606 GN=SMARCB1 PE=1 SV=2;tr|G5E975|G5E975_HUMAN SWI/SNF-related matrix-associated actin-dependent regulator of chromatin	44.141	7700800	7953400	10369000	9527000	9136900	8679800	10322000	13836000		0.272526				8887550	10493675		1.18072	0.239662	0.272526
Q8WZA9;M0QZP8	Q8WZA9	Immunity-related GTPase family Q protein	IRGQ	sp|Q8WZA9|IRGQ_HUMAN Immunity-related GTPase family Q protein OS=Homo sapiens OX=9606 GN=IRGQ PE=1 SV=1	62.717	9376700	1e-08	8177500	9524300	12376000	9703800	9887200	1e-08		0.742865				6.76963e+06	7.99175e+06		1.18053	0.239436	0.742865
Q9NTZ6	Q9NTZ6	RNA-binding protein 12	RBM12	sp|Q9NTZ6|RBM12_HUMAN RNA-binding protein 12 OS=Homo sapiens OX=9606 GN=RBM12 PE=1 SV=1	97.394	10017000	9604600	8221300	10468000	12019000	11088000	11496000	10598000		0.0235767				9577725	11300250		1.17985	0.2386	0.0235767
P40227	P40227	T-complex protein 1 subunit zeta	CCT6A	sp|P40227|TCPZ_HUMAN T-complex protein 1 subunit zeta OS=Homo sapiens OX=9606 GN=CCT6A PE=1 SV=3	58.024	325810000	325060000	318560000	313760000	398180000	368870000	377220000	369510000		0.000238901				320797500	378445000		1.1797	0.238421	0.000238901
O60749;D6RC15	O60749	Sorting nexin-2	SNX2	sp|O60749|SNX2_HUMAN Sorting nexin-2 OS=Homo sapiens OX=9606 GN=SNX2 PE=1 SV=2	58.47	28952000	25144000	28182000	28316000	29818000	30138000	36168000	34282000		0.0319523				27648500	32601500		1.17914	0.237737	0.0319523
P55060	P55060	Exportin-2	CSE1L	sp|P55060|XPO2_HUMAN Exportin-2 OS=Homo sapiens OX=9606 GN=CSE1L PE=1 SV=3	110.42	197980000	170220000	197040000	201950000	226390000	194550000	244430000	238140000		0.0423507				191797500	225877500		1.17769	0.235957	0.0423507
O00267;M0QYL9	O00267	Transcription elongation factor SPT5	SUPT5H	sp|O00267|SPT5H_HUMAN Transcription elongation factor SPT5 OS=Homo sapiens OX=9606 GN=SUPT5H PE=1 SV=1	121	6639800	5823700	7212800	8460700	10788000	6694600	7288700	8302700		0.288316				7034250	8268500		1.17546	0.233229	0.288316
H0YKT5;H0YKN8;H0YL70;Q04726;H0YNT2;A0A0D9SES8;F5H7D6;H0YLI3;H0YNI7;H0YKH0;H0YLW9;K7EMK7;Q04725;K7EJR7	H0YKT5;H0YKN8;H0YL70;Q04726;H0YNT2;A0A0D9SES8;F5H7D6;H0YLI3;H0YNI7	Transducin-like enhancer protein 3	TLE3	tr|H0YKT5|H0YKT5_HUMAN Transducin-like enhancer protein 3 OS=Homo sapiens OX=9606 GN=TLE3 PE=1 SV=1;tr|H0YKN8|H0YKN8_HUMAN Transducin-like enhancer protein 3 OS=Homo sapiens OX=9606 GN=TLE3 PE=1 SV=1;tr|H0YL70|H0YL70_HUMAN Transducin-like enhancer protein	83.507	12584000	8371500	14170000	14008000	10769000	14608000	14271000	18078000		0.327272				12283375	14431500		1.17488	0.232514	0.327272
P78347;C9J6M0	P78347	General transcription factor II-I	GTF2I	sp|P78347|GTF2I_HUMAN General transcription factor II-I OS=Homo sapiens OX=9606 GN=GTF2I PE=1 SV=2	112.42	14248000	9097200	13259000	9381700	12929000	10417000	16897000	13591000		0.33616				11496475	13458500		1.17066	0.227326	0.33616
Q6YP21;A0A0A0MRN7	Q6YP21;A0A0A0MRN7	Kynurenine--oxoglutarate transaminase 3	CCBL2	sp|Q6YP21|KAT3_HUMAN Kynurenine--oxoglutarate transaminase 3 OS=Homo sapiens OX=9606 GN=KYAT3 PE=1 SV=1;tr|A0A0A0MRN7|A0A0A0MRN7_HUMAN Kynurenine--oxoglutarate transaminase 3 (Fragment) OS=Homo sapiens OX=9606 GN=KYAT3 PE=1 SV=1	51.4	2047000	1e-08	2054600	2417200	1e-08	2134600	2624800	2871800		0.755931				1.6297e+06	1.9078e+06		1.17064	0.227304	0.755931
P50570;E5RHK8;A0A0D9SFB1;A0A0U1RQP1;A0A0D9SFE4;Q05193;Q9UQ16;E5RIK2;A0A1B0GUX5;A0A1B0GU67;K7EMQ3;K7EPK9;H7C5U0	P50570	Dynamin-2	DNM2	sp|P50570|DYN2_HUMAN Dynamin-2 OS=Homo sapiens OX=9606 GN=DNM2 PE=1 SV=2	98.063	14523000	12865000	13435000	12252000	14206000	14153000	15237000	18498000		0.0931793				13268750	15523500		1.16993	0.226421	0.0931793
P46736;X6RJS7;A0A087WZR3;H9KVA9;A0A0D9SF50;A0A0A0MS96	P46736;X6RJS7;A0A087WZR3;H9KVA9;A0A0D9SF50	Lys-63-specific deubiquitinase BRCC36	BRCC3	sp|P46736|BRCC3_HUMAN Lys-63-specific deubiquitinase BRCC36 OS=Homo sapiens OX=9606 GN=BRCC3 PE=1 SV=2;tr|X6RJS7|X6RJS7_HUMAN Lys-63-specific deubiquitinase BRCC36 (Fragment) OS=Homo sapiens OX=9606 GN=BRCC3 PE=1 SV=1;tr|A0A087WZR3|A0A087WZR3_HUMAN Lys-63-	36.072	2617800	2026400	1923500	1e-08	1e-08	2931300	2103600	2624000		0.764852				1.64193e+06	1.91473e+06		1.16615	0.221749	0.764852
Q9UNS2;J3QKR0;C9JLV5;H7C3P9;J3KTQ1;J3QL22;J3QS85;K7ES36	Q9UNS2;J3QKR0;C9JLV5;H7C3P9	COP9 signalosome complex subunit 3	COPS3	sp|Q9UNS2|CSN3_HUMAN COP9 signalosome complex subunit 3 OS=Homo sapiens OX=9606 GN=COPS3 PE=1 SV=3;tr|J3QKR0|J3QKR0_HUMAN COP9 signalosome complex subunit 3 OS=Homo sapiens OX=9606 GN=COPS3 PE=1 SV=1;tr|C9JLV5|C9JLV5_HUMAN COP9 signalosome complex subunit	47.873	5792500	8788100	8547900	4932800	10046000	6818000	7970500	7881900		0.363224				7015325	8179100		1.16589	0.221432	0.363224
P34932;A0A087WYC1;A0A087WTS8	P34932;A0A087WYC1;A0A087WTS8	Heat shock 70 kDa protein 4	HSPA4	sp|P34932|HSP74_HUMAN Heat shock 70 kDa protein 4 OS=Homo sapiens OX=9606 GN=HSPA4 PE=1 SV=4;tr|A0A087WYC1|A0A087WYC1_HUMAN Heat shock 70 kDa protein 4 OS=Homo sapiens OX=9606 GN=HSPA4 PE=1 SV=1;tr|A0A087WTS8|A0A087WTS8_HUMAN Heat shock 70 kDa protein 4 OS	94.33	203740000	208690000	183150000	192390000	243640000	204210000	233940000	236560000		0.0204135				196992500	229587500		1.16546	0.220903	0.0204135
Q9Y315;E9PPM8;G3V158;E9PML7;E9PMH9;E9PPK3;E9PJ44;E9PJB9	Q9Y315;E9PPM8;G3V158;E9PML7	Deoxyribose-phosphate aldolase	DERA	sp|Q9Y315|DEOC_HUMAN Deoxyribose-phosphate aldolase OS=Homo sapiens OX=9606 GN=DERA PE=1 SV=2;tr|E9PPM8|E9PPM8_HUMAN Deoxyribose-phosphate aldolase OS=Homo sapiens OX=9606 GN=DERA PE=1 SV=1;tr|G3V158|G3V158_HUMAN 2-deoxyribose-5-phosphate aldolase homolog	35.23	32594000	28046000	36266000	37768000	35389000	37511000	35448000	48576000		0.196232				33668500	39231000		1.16521	0.220595	0.196232
P51665;H3BNT7;H3BTM8;H3BQV2	P51665;H3BNT7;H3BTM8	26S proteasome non-ATPase regulatory subunit 7	PSMD7	sp|P51665|PSMD7_HUMAN 26S proteasome non-ATPase regulatory subunit 7 OS=Homo sapiens OX=9606 GN=PSMD7 PE=1 SV=2;tr|H3BNT7|H3BNT7_HUMAN 26S proteasome non-ATPase regulatory subunit 7 OS=Homo sapiens OX=9606 GN=PSMD7 PE=1 SV=1;tr|H3BTM8|H3BTM8_HUMAN 26S prot	37.025	23290000	20501000	17310000	19160000	29085000	19136000	19603000	25634000		0.271027				20065250	23364500		1.16443	0.219619	0.271027
J3KMX2;B9EGA3;Q92925;J3QWB6;C9JYI7;J3QQL7	J3KMX2;B9EGA3;Q92925;J3QWB6	SWI/SNF-related matrix-associated actin-dependent regulator of chromatin subfamily D member 2	SMARCD2	tr|J3KMX2|J3KMX2_HUMAN SWI/SNF-related matrix-associated actin-dependent regulator of chromatin subfamily D member 2 OS=Homo sapiens OX=9606 GN=SMARCD2 PE=1 SV=1;tr|B9EGA3|B9EGA3_HUMAN SMARCD2 protein OS=Homo sapiens OX=9606 GN=SMARCD2 PE=1 SV=1;sp|Q92925|	52.238	4056600	4816000	5146300	4888200	4481200	5480400	6079700	5971500		0.123522				4726775	5503200		1.16426	0.219415	0.123522
P62699	P62699	Protein yippee-like 5	YPEL5	sp|P62699|YPEL5_HUMAN Protein yippee-like 5 OS=Homo sapiens OX=9606 GN=YPEL5 PE=1 SV=1	13.841	4504300	4747700	4963500	5327500	3685700	4458600	5496900	9105600		0.532972				4885750	5686700		1.16394	0.219012	0.532972
E7EX73;E9PGM1;E7EUU4;Q04637;C9JF13;C9J6B6;C9J2Z7;C9K073;H7C044;F8WCF2;C9JWH7;C9J556;REV__F5H7J8;C9JHW9;C9JSU8;C9JWW9;REV__Q8NEG2;REV__C9JQZ6;REV__J3KQX6	E7EX73;E9PGM1;E7EUU4;Q04637	Eukaryotic translation initiation factor 4 gamma 1	EIF4G1	tr|E7EX73|E7EX73_HUMAN Eukaryotic translation initiation factor 4 gamma 1 OS=Homo sapiens OX=9606 GN=EIF4G1 PE=1 SV=1;tr|E9PGM1|E9PGM1_HUMAN Eukaryotic translation initiation factor 4 gamma 1 OS=Homo sapiens OX=9606 GN=EIF4G1 PE=1 SV=1;tr|E7EUU4|E7EUU4_HUM	158.64	48116000	45619000	44890000	44385000	53692000	54866000	51632000	52697000		0.000447635				45752500	53221750		1.16325	0.218165	0.000447635
P56192;H0YHV5;F5H2V6;H0YIP0;F8VS26;F8W0M7;F8W0S4;F8VZZ9;H0YI94;H0YIC2;F8VPL7;H0YHL6;H0YI27	P56192	Methionine--tRNA ligase, cytoplasmic	MARS	sp|P56192|SYMC_HUMAN Methionine--tRNA ligase, cytoplasmic OS=Homo sapiens OX=9606 GN=MARS PE=1 SV=2	101.11	123010000	110860000	118310000	115250000	125430000	129140000	135170000	152950000		0.0293763				116857500	135672500		1.16101	0.215378	0.0293763
Q07021;I3L3Q7;I3L3B0	Q07021;I3L3Q7;I3L3B0	Complement component 1 Q subcomponent-binding protein, mitochondrial	C1QBP	sp|Q07021|C1QBP_HUMAN Complement component 1 Q subcomponent-binding protein, mitochondrial OS=Homo sapiens OX=9606 GN=C1QBP PE=1 SV=1;tr|I3L3Q7|I3L3Q7_HUMAN Complement component 1 Q subcomponent-binding protein, mitochondrial (Fragment) OS=Homo sapiens OX=	31.362	68148000	76603000	86002000	63894000	76952000	89361000	77606000	97854000		0.143814				73661750	85443250		1.15994	0.214051	0.143814
P08238;Q58FF7	P08238	Heat shock protein HSP 90-beta	HSP90AB1	sp|P08238|HS90B_HUMAN Heat shock protein HSP 90-beta OS=Homo sapiens OX=9606 GN=HSP90AB1 PE=1 SV=4	83.263	2211400000	2242200000	2349300000	2342800000	2510500000	2486500000	2798600000	2805100000		0.00844718				2286425000	2650175000		1.15909	0.212994	0.00844718
Q9BWD1	Q9BWD1	Acetyl-CoA acetyltransferase, cytosolic	ACAT2	sp|Q9BWD1|THIC_HUMAN Acetyl-CoA acetyltransferase, cytosolic OS=Homo sapiens OX=9606 GN=ACAT2 PE=1 SV=2	41.35	16220000	18370000	19588000	19539000	19096000	21439000	19126000	25668000		0.145381				18429250	21332250		1.15752	0.211039	0.145381
O00231;J3QRY4;J3KSW3;J3QS13	O00231	26S proteasome non-ATPase regulatory subunit 11	PSMD11	sp|O00231|PSD11_HUMAN 26S proteasome non-ATPase regulatory subunit 11 OS=Homo sapiens OX=9606 GN=PSMD11 PE=1 SV=3	47.463	58772000	62657000	53942000	55492000	66365000	66047000	68844000	65958000		0.00439427				57715750	66803500		1.15746	0.210959	0.00439427
Q15020;F8VV04;H0YHU8;F8W667;F8VVK9;F8VZM2	Q15020;F8VV04	Squamous cell carcinoma antigen recognized by T-cells 3	SART3	sp|Q15020|SART3_HUMAN Squamous cell carcinoma antigen recognized by T-cells 3 OS=Homo sapiens OX=9606 GN=SART3 PE=1 SV=1;tr|F8VV04|F8VV04_HUMAN Squamous cell carcinoma antigen recognized by T-cells 3 (Fragment) OS=Homo sapiens OX=9606 GN=SART3 PE=1 SV=1	109.93	4070600	4391800	4086900	4153500	5033000	4892200	4581000	4805300		0.00163399				4175700	4827875		1.15618	0.20937	0.00163399
P49589;B4DKY1;E9PRS8;C9JLN0	P49589;B4DKY1	Cysteine--tRNA ligase, cytoplasmic	CARS	sp|P49589|SYCC_HUMAN Cysteine--tRNA ligase, cytoplasmic OS=Homo sapiens OX=9606 GN=CARS PE=1 SV=3;tr|B4DKY1|B4DKY1_HUMAN Cysteine--tRNA ligase, cytoplasmic OS=Homo sapiens OX=9606 GN=CARS PE=1 SV=1	85.472	76023000	54972000	61038000	54720000	57750000	73140000	69854000	84520000		0.242962				61688250	71316000		1.15607	0.20923	0.242962
P50991	P50991	T-complex protein 1 subunit delta	CCT4	sp|P50991|TCPD_HUMAN T-complex protein 1 subunit delta OS=Homo sapiens OX=9606 GN=CCT4 PE=1 SV=4	57.924	228340000	241640000	216230000	215390000	264190000	237550000	255360000	283250000		0.0221767				225400000	260087500		1.15389	0.20651	0.0221767
P43490;A0A0C4DFS8;C9JG65;C9JF35	P43490;A0A0C4DFS8	Nicotinamide phosphoribosyltransferase	NAMPT	sp|P43490|NAMPT_HUMAN Nicotinamide phosphoribosyltransferase OS=Homo sapiens OX=9606 GN=NAMPT PE=1 SV=1;tr|A0A0C4DFS8|A0A0C4DFS8_HUMAN Nicotinamide phosphoribosyltransferase OS=Homo sapiens OX=9606 GN=NAMPT PE=1 SV=1	55.52	47906000	51106000	49674000	42423000	59117000	56470000	46042000	58506000		0.0900214				47777250	55033750		1.15188	0.203993	0.0900214
O43242;H0YGV8	O43242	26S proteasome non-ATPase regulatory subunit 3	PSMD3	sp|O43242|PSMD3_HUMAN 26S proteasome non-ATPase regulatory subunit 3 OS=Homo sapiens OX=9606 GN=PSMD3 PE=1 SV=2	60.977	72987000	67140000	57848000	63349000	73443000	71735000	82254000	73486000		0.0471458				65331000	75229500		1.15151	0.203531	0.0471458
R4GNH3;E9PN50	R4GNH3;E9PN50		PSMC3	tr|R4GNH3|R4GNH3_HUMAN 26S proteasome regulatory subunit 6A OS=Homo sapiens OX=9606 GN=PSMC3 PE=1 SV=1;tr|E9PN50|E9PN50_HUMAN 26S proteasome regulatory subunit 6A (Fragment) OS=Homo sapiens OX=9606 GN=PSMC3 PE=1 SV=9	47.352	36747000	40948000	42631000	39160000	50043000	42073000	40313000	50819000		0.092867				39871500	45812000		1.14899	0.200368	0.092867
P35998;A0A1W2PQS1;C9JLS9	P35998;A0A1W2PQS1	26S protease regulatory subunit 7	PSMC2	sp|P35998|PRS7_HUMAN 26S proteasome regulatory subunit 7 OS=Homo sapiens OX=9606 GN=PSMC2 PE=1 SV=3;tr|A0A1W2PQS1|A0A1W2PQS1_HUMAN 26S proteasome regulatory subunit 7 OS=Homo sapiens OX=9606 GN=PSMC2 PE=1 SV=1	48.633	52149000	54239000	53715000	48329000	55991000	58885000	58444000	65544000		0.0207012				52108000	59716000		1.146	0.196613	0.0207012
O14744;H0YJX6;G3V580;G3V2X6;G3V2L6;C9JSX3;H0YJ77;H7BZ44;G3V507;G3V2F5;G3V5T6;H0YJD3	O14744;H0YJX6	Protein arginine N-methyltransferase 5;Protein arginine N-methyltransferase 5, N-terminally processed	PRMT5	sp|O14744|ANM5_HUMAN Protein arginine N-methyltransferase 5 OS=Homo sapiens OX=9606 GN=PRMT5 PE=1 SV=4;tr|H0YJX6|H0YJX6_HUMAN Protein arginine N-methyltransferase 5 (Fragment) OS=Homo sapiens OX=9606 GN=PRMT5 PE=1 SV=1	72.683	31697000	29364000	31044000	30040000	38666000	31619000	30448000	39200000		0.107698				30536250	34983250		1.14563	0.196141	0.107698
Q9H6K5	Q9H6K5	Proline-rich protein 36	PRR36	sp|Q9H6K5|PRR36_HUMAN Proline-rich protein 36 OS=Homo sapiens OX=9606 GN=PRR36 PE=1 SV=2	132.75	2781300	2960400	2094200	2203300	1963500	2535800	2797200	4202500		0.509885				2509800	2874750		1.14541	0.195864	0.509885
Q9UJW0;E5RGG1;H9KVE0;E5RI97;E5RK21	Q9UJW0	Dynactin subunit 4	DCTN4	sp|Q9UJW0|DCTN4_HUMAN Dynactin subunit 4 OS=Homo sapiens OX=9606 GN=DCTN4 PE=1 SV=1	52.337	10031000	7874100	8586200	7678700	10684000	9253800	8353800	10817000		0.17212				8542500	9777150		1.14453	0.194756	0.17212
O14974;F8VZN8;H0YHI8;A0A3B3ISH4;H0YIS4;H0YIM2;H0YHL8;H0YIS3;F8VW28;A0A0U1RQZ1	O14974;F8VZN8	Protein phosphatase 1 regulatory subunit 12A	PPP1R12A	sp|O14974|MYPT1_HUMAN Protein phosphatase 1 regulatory subunit 12A OS=Homo sapiens OX=9606 GN=PPP1R12A PE=1 SV=1;tr|F8VZN8|F8VZN8_HUMAN Protein phosphatase 1 regulatory subunit 12A (Fragment) OS=Homo sapiens OX=9606 GN=PPP1R12A PE=1 SV=1	115.28	16125000	17528000	15194000	15038000	18280000	17570000	16799000	20315000		0.0534731				15971250	18241000		1.14211	0.191708	0.0534731
P14868;H7BZ35;C9J7S3;C9JLC1;H7C278;C9JQM9	P14868	Aspartate--tRNA ligase, cytoplasmic	DARS	sp|P14868|SYDC_HUMAN Aspartate--tRNA ligase, cytoplasmic OS=Homo sapiens OX=9606 GN=DARS PE=1 SV=2	57.136	81209000	81687000	79420000	78410000	83616000	86486000	98465000	97621000		0.0262168				80181500	91547000		1.14175	0.191243	0.0262168
P48643;B7ZAR1;E9PCA1;E7ENZ3;D6RIZ7;H0Y914	P48643;B7ZAR1;E9PCA1;E7ENZ3	T-complex protein 1 subunit epsilon	CCT5	sp|P48643|TCPE_HUMAN T-complex protein 1 subunit epsilon OS=Homo sapiens OX=9606 GN=CCT5 PE=1 SV=1;tr|B7ZAR1|B7ZAR1_HUMAN T-complex protein 1 subunit epsilon OS=Homo sapiens OX=9606 GN=CCT5 PE=1 SV=1;tr|E9PCA1|E9PCA1_HUMAN T-complex protein 1 subunit epsil	59.67	295890000	295000000	288000000	289280000	338340000	326820000	320930000	346940000		0.000536183				292042500	333257500		1.14113	0.190459	0.000536183
B5MBZ0;Q9HC35	B5MBZ0;Q9HC35	Echinoderm microtubule-associated protein-like 4	EML4	tr|B5MBZ0|B5MBZ0_HUMAN Echinoderm microtubule-associated protein-like 4 OS=Homo sapiens OX=9606 GN=EML4 PE=1 SV=3;sp|Q9HC35|EMAL4_HUMAN Echinoderm microtubule-associated protein-like 4 OS=Homo sapiens OX=9606 GN=EML4 PE=1 SV=3	110.18	5891900	2967300	4030500	3598400	3252800	5071100	5107700	5383000		0.492772				4122025	4703650		1.1411	0.190427	0.492772
C9JFE4;Q13098;A0A096LP07;A0A096LPJ3;A8K070;J3KSA5;J3QLT0;J3KRJ4;J3QS88;J3KTB0;J3QQX0;J3QS84;J3QLE8;J3QL53;J3KRE8	C9JFE4;Q13098;A0A096LP07;A0A096LPJ3;A8K070	COP9 signalosome complex subunit 1	GPS1	tr|C9JFE4|C9JFE4_HUMAN COP9 signalosome complex subunit 1 OS=Homo sapiens OX=9606 GN=GPS1 PE=1 SV=2;sp|Q13098|CSN1_HUMAN COP9 signalosome complex subunit 1 OS=Homo sapiens OX=9606 GN=GPS1 PE=1 SV=4;tr|A0A096LP07|A0A096LP07_HUMAN COP9 signalosome complex su	53.371	10832000	14355000	8581400	14745000	12190000	12734000	14826000	15575000		0.350699				12128350	13831250		1.14041	0.189548	0.350699
Q96LD4;K7EJ63	Q96LD4	Tripartite motif-containing protein 47	TRIM47	sp|Q96LD4|TRI47_HUMAN E3 ubiquitin-protein ligase TRIM47 OS=Homo sapiens OX=9606 GN=TRIM47 PE=1 SV=2	69.531	24541000	18161000	21602000	24950000	26068000	25001000	24539000	26079000		0.103349				22313500	25421750		1.1393	0.188147	0.103349
Q93008;H7C2M9	Q93008	Probable ubiquitin carboxyl-terminal hydrolase FAF-X	USP9X	sp|Q93008|USP9X_HUMAN Probable ubiquitin carboxyl-terminal hydrolase FAF-X OS=Homo sapiens OX=9606 GN=USP9X PE=1 SV=3	292.28	1034300000	914980000	1015200000	1007800000	931520000	1051900000	1123400000	1413500000		0.24306				993070000	1130080000		1.13797	0.186458	0.24306
Q9Y230;M0R0Y3;X6R2L4;M0QXI6;M0R0Z0;M0QXZ7;A0A1W2PS48	Q9Y230;M0R0Y3	RuvB-like 2	RUVBL2	sp|Q9Y230|RUVB2_HUMAN RuvB-like 2 OS=Homo sapiens OX=9606 GN=RUVBL2 PE=1 SV=3;tr|M0R0Y3|M0R0Y3_HUMAN RuvB-like helicase OS=Homo sapiens OX=9606 GN=RUVBL2 PE=1 SV=1	51.156	120810000	114910000	119880000	116760000	127900000	129170000	140220000	139520000		0.00398799				118090000	134202500		1.13644	0.184525	0.00398799
P21912;A0A087WWT1;A0A087WXX8	P21912;A0A087WWT1;A0A087WXX8	Succinate dehydrogenase [ubiquinone] iron-sulfur subunit, mitochondrial	SDHB	sp|P21912|SDHB_HUMAN Succinate dehydrogenase [ubiquinone] iron-sulfur subunit, mitochondrial OS=Homo sapiens OX=9606 GN=SDHB PE=1 SV=3;tr|A0A087WWT1|A0A087WWT1_HUMAN Succinate dehydrogenase [ubiquinone] iron-sulfur subunit, mitochondrial (Fragment) OS=Homo	31.629	83089000	70490000	72904000	88658000	88472000	90513000	76622000	102470000		0.165734				78785250	89519250		1.13624	0.184272	0.165734
A0A087WW40;Q9Y371	A0A087WW40;Q9Y371	Endophilin-B1	SH3GLB1	tr|A0A087WW40|A0A087WW40_HUMAN Endophilin-B1 OS=Homo sapiens OX=9606 GN=SH3GLB1 PE=1 SV=1;sp|Q9Y371|SHLB1_HUMAN Endophilin-B1 OS=Homo sapiens OX=9606 GN=SH3GLB1 PE=1 SV=1	44.26	3519600	2843600	3541700	2493400	2840200	3328400	2991800	4918200		0.468499				3099575	3519650		1.13553	0.183362	0.468499
P49368;B4DUR8;E9PRC8;Q5SZX6;Q5SZW8;E9PQ35;E9PM09;Q5SZX9	P49368;B4DUR8	T-complex protein 1 subunit gamma	CCT3	sp|P49368|TCPG_HUMAN T-complex protein 1 subunit gamma OS=Homo sapiens OX=9606 GN=CCT3 PE=1 SV=4;tr|B4DUR8|B4DUR8_HUMAN T-complex protein 1 subunit gamma OS=Homo sapiens OX=9606 GN=CCT3 PE=1 SV=1	60.533	407710000	364580000	415540000	389340000	435840000	426060000	455520000	472990000		0.0134652				394292500	447602500		1.1352	0.182952	0.0134652
Q9Y508;A0A096LNV3;A0A096LP02;A0A096LNT1;A0A096LNN8;A0A096LPF9	Q9Y508;A0A096LNV3;A0A096LP02	E3 ubiquitin-protein ligase RNF114	RNF114	sp|Q9Y508|RN114_HUMAN E3 ubiquitin-protein ligase RNF114 OS=Homo sapiens OX=9606 GN=RNF114 PE=1 SV=1;tr|A0A096LNV3|A0A096LNV3_HUMAN E3 ubiquitin-protein ligase RNF114 (Fragment) OS=Homo sapiens OX=9606 GN=RNF114 PE=1 SV=1;tr|A0A096LP02|A0A096LP02_HUMAN E3	25.694	10116000	9286100	9125300	8382000	9562100	11177000	10383000	10732000		0.0461089				9227350	10463525		1.13397	0.181381	0.0461089
B1ALA9;P60891;A0A2R8Y7H4;B7ZB02;B1ALA7;Q15244	B1ALA9;P60891;A0A2R8Y7H4;B7ZB02	Ribose-phosphate pyrophosphokinase 1	PRPS1	tr|B1ALA9|B1ALA9_HUMAN Ribose-phosphate pyrophosphokinase 1 OS=Homo sapiens OX=9606 GN=PRPS1 PE=1 SV=2;sp|P60891|PRPS1_HUMAN Ribose-phosphate pyrophosphokinase 1 OS=Homo sapiens OX=9606 GN=PRPS1 PE=1 SV=2;tr|A0A2R8Y7H4|A0A2R8Y7H4_HUMAN Ribose-phosphate pyr	31.392	68407000	67712000	77789000	76363000	79626000	92916000	78556000	78047000		0.0702557				72567750	82286250		1.13392	0.181323	0.0702557
P16870;D6R930;D6RF88;C9JE88	P16870;D6R930	Carboxypeptidase E	CPE	sp|P16870|CBPE_HUMAN Carboxypeptidase E OS=Homo sapiens OX=9606 GN=CPE PE=1 SV=1;tr|D6R930|D6R930_HUMAN Carboxypeptidase E (Fragment) OS=Homo sapiens OX=9606 GN=CPE PE=1 SV=1	53.15	20431000	17061000	21284000	19795000	18454000	22992000	21510000	26083000		0.202723				19642750	22259750		1.13323	0.18044	0.202723
P17987;E7EQR6;E7ERF2;F5H282;F5GZ03;F5H136;F5H676;F5GZI8;F5H726;F5GYL4;F5H7Y1	P17987;E7EQR6;E7ERF2;F5H282	T-complex protein 1 subunit alpha	TCP1	sp|P17987|TCPA_HUMAN T-complex protein 1 subunit alpha OS=Homo sapiens OX=9606 GN=TCP1 PE=1 SV=1;tr|E7EQR6|E7EQR6_HUMAN T-complex protein 1 subunit alpha OS=Homo sapiens OX=9606 GN=TCP1 PE=1 SV=1;tr|E7ERF2|E7ERF2_HUMAN T-complex protein 1 subunit alpha OS=	60.343	443710000	493160000	494760000	494510000	485710000	529890000	552100000	614710000		0.0741184				481535000	545602500		1.13305	0.18021	0.0741184
Q8IZ83;F5H4B6;M0QY06	Q8IZ83;F5H4B6	Aldehyde dehydrogenase family 16 member A1	ALDH16A1	sp|Q8IZ83|A16A1_HUMAN Aldehyde dehydrogenase family 16 member A1 OS=Homo sapiens OX=9606 GN=ALDH16A1 PE=1 SV=2;tr|F5H4B6|F5H4B6_HUMAN Aldehyde dehydrogenase family 16 member A1 OS=Homo sapiens OX=9606 GN=ALDH16A1 PE=1 SV=1	85.126	44477000	44233000	50668000	42634000	46180000	53553000	46672000	59567000		0.150389				45503000	51493000		1.13164	0.178415	0.150389
P09651;F8W6I7;F8VZ49;Q32P51;F8VTQ5;F8W646;A0A2R8Y4L2;H0YH80;F8VYN5	P09651;F8W6I7;F8VZ49;Q32P51;F8VTQ5;F8W646	Heterogeneous nuclear ribonucleoprotein A1;Heterogeneous nuclear ribonucleoprotein A1, N-terminally processed;Heterogeneous nuclear ribonucleoprotein A1-like 2	HNRNPA1;HNRNPA1L2	sp|P09651|ROA1_HUMAN Heterogeneous nuclear ribonucleoprotein A1 OS=Homo sapiens OX=9606 GN=HNRNPA1 PE=1 SV=5;tr|F8W6I7|F8W6I7_HUMAN Heterogeneous nuclear ribonucleoprotein A1 OS=Homo sapiens OX=9606 GN=HNRNPA1 PE=1 SV=2;tr|F8VZ49|F8VZ49_HUMAN Heterogeneous	38.746	83360000	101410000	102300000	107620000	108140000	105610000	116000000	116850000		0.0732563				98672500	111650000		1.13152	0.178263	0.0732563
Q86YP4;C9JVY3;V9GY85;H7C3H1;C9JMI3;C9JGN4;C9JHD7;C9JJK9;V9GYX5	Q86YP4	Transcriptional repressor p66-alpha	GATAD2A	sp|Q86YP4|P66A_HUMAN Transcriptional repressor p66-alpha OS=Homo sapiens OX=9606 GN=GATAD2A PE=1 SV=1	68.062	5407200	4402800	4572900	5470900	5225200	4928500	6651300	5658600		0.212113				4963450	5615900		1.13145	0.178174	0.212113
Q9P287	Q9P287	BRCA2 and CDKN1A-interacting protein	BCCIP	sp|Q9P287|BCCIP_HUMAN BRCA2 and CDKN1A-interacting protein OS=Homo sapiens OX=9606 GN=BCCIP PE=1 SV=1	35.979	8377800	12562000	8517900	9186100	8532600	7005800	12480000	15654000		0.586502				9660950	10918100		1.13013	0.176485	0.586502
A0A2R8Y7S2;A0A2R8Y4P4;Q9HBD4;P51532;A0A2R8YGP5;A0A2R8YGG3;A0A0A0MT49;A0A2R8Y4C5;A0A2R8Y440;A0A2R8YG32;A0A2R8Y7F3;A0A2R8YDA1;A0A2R8Y6N0;A0A2R8YF58;A0A2R8Y6V2;A0A2R8Y526;A0A2R8Y7Y7;A0A2R8YF80;A0A2R8Y523;A0A2R8Y7R0;A0A2R8YFV8;K7EP28;A0A2R8Y4R6;A0A2R8YFK5;K7EQF0;A0A2R8YCY3;A0A2R8Y5K3	A0A2R8Y7S2;A0A2R8Y4P4;Q9HBD4;P51532;A0A2R8YGP5;A0A2R8YGG3;A0A0A0MT49;A0A2R8Y4C5;A0A2R8Y440;A0A2R8YG32	Transcription activator BRG1	SMARCA4	tr|A0A2R8Y7S2|A0A2R8Y7S2_HUMAN Transcription activator BRG1 OS=Homo sapiens OX=9606 GN=SMARCA4 PE=1 SV=1;tr|A0A2R8Y4P4|A0A2R8Y4P4_HUMAN Transcription activator BRG1 OS=Homo sapiens OX=9606 GN=SMARCA4 PE=1 SV=1;tr|Q9HBD4|Q9HBD4_HUMAN SMARCA4 isoform 2 OS=Ho	184.85	25896000	26453000	22151000	26114000	24320000	26866000	28241000	34246000		0.211408				25153500	28418250		1.12979	0.176059	0.211408
Q9H4A6;Q9H4A5	Q9H4A6	Golgi phosphoprotein 3	GOLPH3	sp|Q9H4A6|GOLP3_HUMAN Golgi phosphoprotein 3 OS=Homo sapiens OX=9606 GN=GOLPH3 PE=1 SV=1	33.81	1e-08	3504300	1917300	2995900	2860500	3677200	2961000	1e-08		0.817805				2.10438e+06	2.37468e+06		1.12845	0.174338	0.817805
P10768;X6RA14;H7BZT7;U3KQT1	P10768;X6RA14;H7BZT7;U3KQT1	S-formylglutathione hydrolase	ESD	sp|P10768|ESTD_HUMAN S-formylglutathione hydrolase OS=Homo sapiens OX=9606 GN=ESD PE=1 SV=2;tr|X6RA14|X6RA14_HUMAN S-formylglutathione hydrolase OS=Homo sapiens OX=9606 GN=ESD PE=1 SV=1;tr|H7BZT7|H7BZT7_HUMAN S-formylglutathione hydrolase (Fragment) OS=Hom	31.462	17639000	24571000	17783000	21298000	22649000	20533000	23251000	25232000		0.223818				20322750	22916250		1.12762	0.173275	0.223818
Q9UBF2;H3BS45;F5H1S1;Q92521	Q9UBF2	Coatomer subunit gamma-2	COPG2	sp|Q9UBF2|COPG2_HUMAN Coatomer subunit gamma-2 OS=Homo sapiens OX=9606 GN=COPG2 PE=1 SV=1	97.621	8387600	9221300	8345000	13129000	11535000	11079000	9187300	12237000		0.381256				9770725	11009575		1.12679	0.172221	0.381256
Q9Y6A5;E7EMT0;C9JA91;Q8IX09;C9JWI7	Q9Y6A5	Transforming acidic coiled-coil-containing protein 3	TACC3	sp|Q9Y6A5|TACC3_HUMAN Transforming acidic coiled-coil-containing protein 3 OS=Homo sapiens OX=9606 GN=TACC3 PE=1 SV=1	90.359	3714200	3454100	2566700	2205100	2976400	3205100	2582500	4688300		0.540521				2985025	3363075		1.12665	0.172038	0.540521
P09874;Q5VX84;Q5VX85	P09874	Poly [ADP-ribose] polymerase 1	PARP1	sp|P09874|PARP1_HUMAN Poly [ADP-ribose] polymerase 1 OS=Homo sapiens OX=9606 GN=PARP1 PE=1 SV=4	113.08	104760000	132770000	116130000	120150000	122990000	131260000	143440000	135080000		0.0856018				118452500	133192500		1.12444	0.169204	0.0856018
Q5T4S7;A0A0A0MSW0;X6R960;X6RE05	Q5T4S7	E3 ubiquitin-protein ligase UBR4	UBR4	sp|Q5T4S7|UBR4_HUMAN E3 ubiquitin-protein ligase UBR4 OS=Homo sapiens OX=9606 GN=UBR4 PE=1 SV=1	573.83	42183000	46738000	43733000	43725000	50312000	45993000	45998000	55943000		0.0751728				44094750	49561500		1.12398	0.168613	0.0751728
P41252;A0A0A0MSX9;J3KR24;Q5TCD1;Q5TCC6;Q5TCC9	P41252;A0A0A0MSX9;J3KR24	Isoleucine--tRNA ligase, cytoplasmic	IARS	sp|P41252|SYIC_HUMAN Isoleucine--tRNA ligase, cytoplasmic OS=Homo sapiens OX=9606 GN=IARS PE=1 SV=2;tr|A0A0A0MSX9|A0A0A0MSX9_HUMAN Isoleucine--tRNA ligase, cytoplasmic OS=Homo sapiens OX=9606 GN=IARS PE=1 SV=1;tr|J3KR24|J3KR24_HUMAN Isoleucine--tRNA ligase	144.5	103850000	106680000	107520000	110730000	107960000	114700000	109510000	147970000		0.226455				107195000	120035000		1.11978	0.163218	0.226455
G8JLB6;P31943;E9PCY7;D6RIU0;D6RBM0;E5RGV0;D6RFM3;H0YB39;D6RIT2;E5RGH4;D6RAM1;D6R9T0;D6RDU3;D6RJ04;D6RIH9;H0YBD7;E7EQJ0;E7EN40;D6RF17;D6RDL0;H0YBG7;D6R9D3;H0YAQ2;E5RJ94	G8JLB6;P31943;E9PCY7;D6RIU0;D6RBM0;E5RGV0;D6RFM3	Heterogeneous nuclear ribonucleoprotein H;Heterogeneous nuclear ribonucleoprotein H, N-terminally processed	HNRNPH1	tr|G8JLB6|G8JLB6_HUMAN Heterogeneous nuclear ribonucleoprotein H OS=Homo sapiens OX=9606 GN=HNRNPH1 PE=1 SV=1;sp|P31943|HNRH1_HUMAN Heterogeneous nuclear ribonucleoprotein H OS=Homo sapiens OX=9606 GN=HNRNPH1 PE=1 SV=4;tr|E9PCY7|E9PCY7_HUMAN Heterogeneous	51.229	224010000	222300000	227510000	237520000	237510000	251820000	253260000	277010000		0.0224041				227835000	254900000		1.11879	0.161942	0.0224041
P27694;I3L4R8;I3L2M5;I3L524	P27694	Replication protein A 70 kDa DNA-binding subunit;Replication protein A 70 kDa DNA-binding subunit, N-terminally processed	RPA1	sp|P27694|RFA1_HUMAN Replication protein A 70 kDa DNA-binding subunit OS=Homo sapiens OX=9606 GN=RPA1 PE=1 SV=2	68.137	21493000	22981000	26005000	27442000	24921000	29902000	25367000	29353000		0.17408				24480250	27385750		1.11869	0.161807	0.17408
Q8IX12;A0A0C4DGG8;F5H2E6;F5H1H2;F5H3E1;H0YFJ7	Q8IX12;A0A0C4DGG8;F5H2E6;F5H1H2;F5H3E1	Cell division cycle and apoptosis regulator protein 1	CCAR1	sp|Q8IX12|CCAR1_HUMAN Cell division cycle and apoptosis regulator protein 1 OS=Homo sapiens OX=9606 GN=CCAR1 PE=1 SV=2;tr|A0A0C4DGG8|A0A0C4DGG8_HUMAN Cell division cycle and apoptosis regulator protein 1 (Fragment) OS=Homo sapiens OX=9606 GN=CCAR1 PE=1 SV=	132.82	9185700	8238800	9020200	9622000	9015800	9703000	9922900	11700000		0.146264				9016675	10085425		1.11853	0.161604	0.146264
Q86VP6;A0A0C4DGH5;H0YH27;F5H6I6	Q86VP6;A0A0C4DGH5	Cullin-associated NEDD8-dissociated protein 1	CAND1	sp|Q86VP6|CAND1_HUMAN Cullin-associated NEDD8-dissociated protein 1 OS=Homo sapiens OX=9606 GN=CAND1 PE=1 SV=2;tr|A0A0C4DGH5|A0A0C4DGH5_HUMAN Cullin-associated NEDD8-dissociated protein 1 (Fragment) OS=Homo sapiens OX=9606 GN=CAND1 PE=1 SV=1	136.37	138120000	137670000	130160000	128640000	136310000	136980000	153110000	171510000		0.117598				133647500	149477500		1.11845	0.161495	0.117598
P52701;A0A087WWJ1;A0A087WYT6;F8WAX8;C9JH55;C9J8Y8;C9J7Y7;U3KQ72;F8W7G9	P52701;A0A087WWJ1	DNA mismatch repair protein Msh6	MSH6	sp|P52701|MSH6_HUMAN DNA mismatch repair protein Msh6 OS=Homo sapiens OX=9606 GN=MSH6 PE=1 SV=2;tr|A0A087WWJ1|A0A087WWJ1_HUMAN DNA mismatch repair protein Msh6 OS=Homo sapiens OX=9606 GN=MSH6 PE=1 SV=1	152.78	233240000	208360000	212370000	224140000	203430000	227410000	232730000	318000000		0.352379				219527500	245392500		1.11782	0.160689	0.352379
Q99832;F8WAM2;F8WBP8;A0A0D9SG95	Q99832	T-complex protein 1 subunit eta	CCT7	sp|Q99832|TCPH_HUMAN T-complex protein 1 subunit eta OS=Homo sapiens OX=9606 GN=CCT7 PE=1 SV=2	59.366	459820000	485660000	447130000	467870000	496580000	552610000	529640000	500060000		0.0124799				465120000	519722500		1.11739	0.160139	0.0124799
F8VYE8;P36873;F8W0W8;F8VR82;A0A087WYY5	F8VYE8;P36873;F8W0W8;F8VR82	Serine/threonine-protein phosphatase;Serine/threonine-protein phosphatase PP1-gamma catalytic subunit	PPP1CC	tr|F8VYE8|F8VYE8_HUMAN Serine/threonine-protein phosphatase OS=Homo sapiens OX=9606 GN=PPP1CC PE=1 SV=1;sp|P36873|PP1G_HUMAN Serine/threonine-protein phosphatase PP1-gamma catalytic subunit OS=Homo sapiens OX=9606 GN=PPP1CC PE=1 SV=1;tr|F8W0W8|F8W0W8_HUMAN	34.95	4470400	4131900	4019500	4756800	5217800	4910000	4218100	5052600		0.117338				4344650	4849625		1.11623	0.158633	0.117338
O14497;H0Y488;A0A1B0GTU5;A0A087WUV6;H0YEW5;H0YCU6;A0A1B0GTI6	O14497;H0Y488;A0A1B0GTU5	AT-rich interactive domain-containing protein 1A	ARID1A	sp|O14497|ARI1A_HUMAN AT-rich interactive domain-containing protein 1A OS=Homo sapiens OX=9606 GN=ARID1A PE=1 SV=3;tr|H0Y488|H0Y488_HUMAN AT-rich interactive domain-containing protein 1A OS=Homo sapiens OX=9606 GN=ARID1A PE=1 SV=2;tr|A0A1B0GTU5|A0A1B0GTU5_	242.04	21115000	19500000	23399000	20966000	18989000	23039000	22973000	29700000		0.343166				21245000	23675250		1.11439	0.156256	0.343166
Q92541;H0YKX1	Q92541	RNA polymerase-associated protein RTF1 homolog	RTF1	sp|Q92541|RTF1_HUMAN RNA polymerase-associated protein RTF1 homolog OS=Homo sapiens OX=9606 GN=RTF1 PE=1 SV=4	80.313	1568300	1404300	1e-08	1386500	1295300	1906000	1653800	1e-08		0.83195				1.08978e+06	1.21378e+06		1.11378	0.155471	0.83195
Q9Y490;Q9Y4G6;A0A1B0GVU7;H0YMT1	Q9Y490	Talin-1	TLN1	sp|Q9Y490|TLN1_HUMAN Talin-1 OS=Homo sapiens OX=9606 GN=TLN1 PE=1 SV=3	269.76	195880000	197240000	194160000	203200000	229680000	222540000	212490000	215590000		0.00198073				197620000	220075000		1.11363	0.155266	0.00198073
P29144;Q5VZU9	P29144;Q5VZU9	Tripeptidyl-peptidase 2	TPP2	sp|P29144|TPP2_HUMAN Tripeptidyl-peptidase 2 OS=Homo sapiens OX=9606 GN=TPP2 PE=1 SV=4;tr|Q5VZU9|Q5VZU9_HUMAN Tripeptidyl-peptidase 2 OS=Homo sapiens OX=9606 GN=TPP2 PE=1 SV=1	138.35	13307000	11336000	11860000	10691000	11859000	13012000	10734000	16754000		0.398414				11798500	13089750		1.10944	0.149834	0.398414
Q14974;J3KTM9;J3QR48;J3QRG4	Q14974;J3KTM9	Importin subunit beta-1	KPNB1	sp|Q14974|IMB1_HUMAN Importin subunit beta-1 OS=Homo sapiens OX=9606 GN=KPNB1 PE=1 SV=2;tr|J3KTM9|J3KTM9_HUMAN Importin subunit beta-1 (Fragment) OS=Homo sapiens OX=9606 GN=KPNB1 PE=1 SV=1	97.169	123200000	132790000	112290000	118660000	126950000	120660000	142980000	149310000		0.147658				121735000	134975000		1.10876	0.148948	0.147658
Q13428;J3KQ96;E7ETY2;A0A3B3IS06;H0Y8Y7;A0A2R8Y857;H0YA99;A0A2R8Y4M7	Q13428;J3KQ96;E7ETY2;A0A3B3IS06;H0Y8Y7	Treacle protein	TCOF1	sp|Q13428|TCOF_HUMAN Treacle protein OS=Homo sapiens OX=9606 GN=TCOF1 PE=1 SV=3;tr|J3KQ96|J3KQ96_HUMAN Treacle protein (Fragment) OS=Homo sapiens OX=9606 GN=TCOF1 PE=1 SV=1;tr|E7ETY2|E7ETY2_HUMAN Treacle protein OS=Homo sapiens OX=9606 GN=TCOF1 PE=1 SV=1;t	152.1	9699000	11593000	9874300	12857000	11601000	12034000	12989000	12182000		0.187825				11005825	12201500		1.10864	0.148791	0.187825
Q13263;M0R0K9;M0R3C0;M0R2I3	Q13263	Transcription intermediary factor 1-beta	TRIM28	sp|Q13263|TIF1B_HUMAN Transcription intermediary factor 1-beta OS=Homo sapiens OX=9606 GN=TRIM28 PE=1 SV=5	88.549	112930000	105030000	115520000	113210000	119050000	120630000	118550000	136390000		0.0481871				111672500	123655000		1.1073	0.147047	0.0481871
Q60FE5;A0A087WWY3	Q60FE5;A0A087WWY3		FLNA	tr|Q60FE5|Q60FE5_HUMAN Filamin-A OS=Homo sapiens OX=9606 GN=FLNA PE=1 SV=1;tr|A0A087WWY3|A0A087WWY3_HUMAN Filamin-A OS=Homo sapiens OX=9606 GN=FLNA PE=1 SV=1	278.22	356680000	317430000	342960000	320730000	350280000	364890000	393440000	372080000		0.0329408				334450000	370172500		1.10681	0.146407	0.0329408
Q15029;K7EP67;K7EJ74;K7EIT3;K7EIV5	Q15029	116 kDa U5 small nuclear ribonucleoprotein component	EFTUD2	sp|Q15029|U5S1_HUMAN 116 kDa U5 small nuclear ribonucleoprotein component OS=Homo sapiens OX=9606 GN=EFTUD2 PE=1 SV=1	109.43	27453000	34083000	29772000	34937000	33179000	31669000	39823000	34931000		0.231371				31561250	34900500		1.1058	0.145093	0.231371
Q92797;A0A087WUE9;M0R3C7	Q92797;A0A087WUE9	Symplekin	SYMPK	sp|Q92797|SYMPK_HUMAN Symplekin OS=Homo sapiens OX=9606 GN=SYMPK PE=1 SV=2;tr|A0A087WUE9|A0A087WUE9_HUMAN Symplekin OS=Homo sapiens OX=9606 GN=SYMPK PE=1 SV=1	141.15	2431700	2953200	2469500	2680100	3070500	2712900	2476800	3383300		0.27796				2633625	2910875		1.10527	0.144403	0.27796
Q8WWM7;H3BRB0;A0A0C4DGL7	Q8WWM7	Ataxin-2-like protein	ATXN2L	sp|Q8WWM7|ATX2L_HUMAN Ataxin-2-like protein OS=Homo sapiens OX=9606 GN=ATXN2L PE=1 SV=2	113.37	27993000	25060000	26371000	25495000	27104000	25758000	32279000	30686000		0.149783				26229750	28956750		1.10397	0.142696	0.149783
P22314;Q5JRR6;Q5JRR9;Q5JRS0;Q5JRS1;Q5JRS3;Q5JRS2	P22314	Ubiquitin-like modifier-activating enzyme 1	UBA1	sp|P22314|UBA1_HUMAN Ubiquitin-like modifier-activating enzyme 1 OS=Homo sapiens OX=9606 GN=UBA1 PE=1 SV=3	117.85	1136500000	1060100000	1140600000	1122300000	1183100000	1211700000	1128000000	1398500000		0.109977				1114875000	1230325000		1.10355	0.142158	0.109977
A0A2U3TZH3;Q05639;A0A2R8Y488;A0A2R8Y660;A0A2R8YDN5	A0A2U3TZH3;Q05639	Elongation factor 1-alpha 2	EEF1A2	tr|A0A2U3TZH3|A0A2U3TZH3_HUMAN Elongation factor 1-alpha OS=Homo sapiens OX=9606 GN=EEF1A2 PE=1 SV=1;sp|Q05639|EF1A2_HUMAN Elongation factor 1-alpha 2 OS=Homo sapiens OX=9606 GN=EEF1A2 PE=1 SV=1	54.34	22466000	30826000	26434000	24275000	29464000	27831000	28572000	28900000		0.192482				26000250	28691750		1.10352	0.14211	0.192482
A0A087WUQ6;P07203;A0A2R8Y6B6	A0A087WUQ6;P07203;A0A2R8Y6B6	Glutathione peroxidase;Glutathione peroxidase 1	GPX1	tr|A0A087WUQ6|A0A087WUQ6_HUMAN Glutathione peroxidase OS=Homo sapiens OX=9606 GN=GPX1 PE=1 SV=1;sp|P07203|GPX1_HUMAN Glutathione peroxidase 1 OS=Homo sapiens OX=9606 GN=GPX1 PE=1 SV=4;tr|A0A2R8Y6B6|A0A2R8Y6B6_HUMAN Glutathione peroxidase 1 OS=Homo sapiens	21.938	58967000	48052000	50593000	46620000	61086000	58656000	55766000	49782000		0.202763				51058000	56322500		1.10311	0.141574	0.202763
Q08380;K7EP36;K7ESM3;K7EKQ5;K7EJY8	Q08380	Galectin-3-binding protein	LGALS3BP	sp|Q08380|LG3BP_HUMAN Galectin-3-binding protein OS=Homo sapiens OX=9606 GN=LGALS3BP PE=1 SV=1	65.33	75199000	73146000	79891000	90657000	71171000	78536000	92849000	109100000		0.409552				79723250	87914000		1.10274	0.141092	0.409552
P33176	P33176	Kinesin-1 heavy chain	KIF5B	sp|P33176|KINH_HUMAN Kinesin-1 heavy chain OS=Homo sapiens OX=9606 GN=KIF5B PE=1 SV=1	109.68	93134000	82634000	93765000	87101000	96736000	90123000	99663000	106690000		0.0793704				89158500	98303000		1.10256	0.140863	0.0793704
Q8N163;H0YB24;E5RHJ4;G3V119;E5RGU7;E5RFJ3;H0YC69;H0YC58;A0A087X2B6;E5RHH8	Q8N163;H0YB24	Cell cycle and apoptosis regulator protein 2	CCAR2	sp|Q8N163|CCAR2_HUMAN Cell cycle and apoptosis regulator protein 2 OS=Homo sapiens OX=9606 GN=CCAR2 PE=1 SV=2;tr|H0YB24|H0YB24_HUMAN Cell cycle and apoptosis regulator protein 2 (Fragment) OS=Homo sapiens OX=9606 GN=CCAR2 PE=1 SV=1	102.9	7433600	9459500	9664200	9113900	8672900	9211200	8767900	12631000		0.431853				8917800	9820750		1.10125	0.139145	0.431853
P10253;I3L3L3	P10253	Lysosomal alpha-glucosidase;76 kDa lysosomal alpha-glucosidase;70 kDa lysosomal alpha-glucosidase	GAA	sp|P10253|LYAG_HUMAN Lysosomal alpha-glucosidase OS=Homo sapiens OX=9606 GN=GAA PE=1 SV=4	105.32	3106800	1e-08	4193300	5052200	4953900	1e-08	4392200	4244600		0.851923				3.08808e+06	3.39768e+06		1.10026	0.13784	0.851923
Q53H96;A0A0A0MQS1;B5MD87;F8WEI0	Q53H96;A0A0A0MQS1	Pyrroline-5-carboxylate reductase 3;Pyrroline-5-carboxylate reductase	PYCRL	sp|Q53H96|P5CR3_HUMAN Pyrroline-5-carboxylate reductase 3 OS=Homo sapiens OX=9606 GN=PYCR3 PE=1 SV=3;tr|A0A0A0MQS1|A0A0A0MQS1_HUMAN Pyrroline-5-carboxylate reductase OS=Homo sapiens OX=9606 GN=PYCR3 PE=1 SV=1	28.663	46175000	41378000	43424000	48045000	39935000	52476000	47955000	56588000		0.289492				44755500	49238500		1.10017	0.137722	0.289492
P35555;F6U495;H0YND0	P35555	Fibrillin-1	FBN1	sp|P35555|FBN1_HUMAN Fibrillin-1 OS=Homo sapiens OX=9606 GN=FBN1 PE=1 SV=4	312.3	3572000	3949900	5443900	4317100	3784900	4136100	5241200	5811200		0.521859				4320725	4743350		1.09781	0.134633	0.521859
Q08211	Q08211	ATP-dependent RNA helicase A	DHX9	sp|Q08211|DHX9_HUMAN ATP-dependent RNA helicase A OS=Homo sapiens OX=9606 GN=DHX9 PE=1 SV=4	140.96	121470000	141620000	116990000	149210000	145120000	133070000	147920000	154910000		0.201026				132322500	145255000		1.09773	0.134529	0.201026
O94776	O94776	Metastasis-associated protein MTA2	MTA2	sp|O94776|MTA2_HUMAN Metastasis-associated protein MTA2 OS=Homo sapiens OX=9606 GN=MTA2 PE=1 SV=1	75.022	10187000	10544000	12332000	13177000	12335000	12679000	13078000	12640000		0.175233				11560000	12683000		1.09715	0.133755	0.175233
Q9BQ52;G5E9D5;E7ES68;H7C2I4;V9GYS7;J3QRS2;V9GYU5;J3QL08;V9GZ72;J3QLK4;J3QQT1	Q9BQ52;G5E9D5;E7ES68	Zinc phosphodiesterase ELAC protein 2	ELAC2	sp|Q9BQ52|RNZ2_HUMAN Zinc phosphodiesterase ELAC protein 2 OS=Homo sapiens OX=9606 GN=ELAC2 PE=1 SV=2;tr|G5E9D5|G5E9D5_HUMAN ElaC homolog 2 (E. coli), isoform CRA_a OS=Homo sapiens OX=9606 GN=ELAC2 PE=1 SV=1;tr|E7ES68|E7ES68_HUMAN Zinc phosphodiesterase EL	92.218	16453000	16245000	18569000	17371000	17121000	14159000	23418000	20568000		0.457085				17159500	18816500		1.09656	0.132991	0.457085
P41250;H7C443;F8WCK4	P41250	Glycine--tRNA ligase	GARS	sp|P41250|GARS_HUMAN Glycine--tRNA ligase OS=Homo sapiens OX=9606 GN=GARS PE=1 SV=3	83.165	390570000	427840000	423550000	425420000	485270000	482510000	422190000	438390000		0.0680417				416845000	457090000		1.09655	0.132967	0.0680417
O60343;A0A3B3IRT3;Q5JU47	O60343;A0A3B3IRT3	TBC1 domain family member 4	TBC1D4	sp|O60343|TBCD4_HUMAN TBC1 domain family member 4 OS=Homo sapiens OX=9606 GN=TBC1D4 PE=1 SV=2;tr|A0A3B3IRT3|A0A3B3IRT3_HUMAN TBC1 domain family member 4 OS=Homo sapiens OX=9606 GN=TBC1D4 PE=1 SV=1	146.56	6310100	3896900	4439400	4689200	5536400	4894200	4834000	5931100		0.455006				4833900	5298925		1.0962	0.132512	0.455006
Q9UHB9;K7EN53;K7EQC2	Q9UHB9	Signal recognition particle subunit SRP68	SRP68	sp|Q9UHB9|SRP68_HUMAN Signal recognition particle subunit SRP68 OS=Homo sapiens OX=9606 GN=SRP68 PE=1 SV=2	70.729	73946000	66474000	61581000	60519000	70063000	80891000	60010000	76599000		0.296597				65630000	71890750		1.09539	0.131451	0.296597
H3BPE1;H3BQK9;Q9UPN3;H0Y390;E9PNZ4;E9PLY5;H0Y4F5;H0Y314;A0A0A6YYJ5;H0Y6T5;E9PLY0	H3BPE1;H3BQK9;Q9UPN3;H0Y390	Microtubule-actin cross-linking factor 1, isoforms 1/2/3/5	MACF1	tr|H3BPE1|H3BPE1_HUMAN Microtubule-actin cross-linking factor 1, isoforms 1/2/3/5 OS=Homo sapiens OX=9606 GN=MACF1 PE=1 SV=1;tr|H3BQK9|H3BQK9_HUMAN Microtubule-actin cross-linking factor 1, isoforms 1/2/3/5 OS=Homo sapiens OX=9606 GN=MACF1 PE=1 SV=1;sp|Q9U	856.87	2097800	1577900	2580100	2264300	2384800	1633500	2975300	2325200		0.584152				2130025	2329700		1.09374	0.129274	0.584152
A0A024R442;E7ETB3;Q9ULA0;E7EMB6;C9JBE1;F8WAN0;B9ZVU2;E7EPX3;C9J1E2;C9JRG3;E5RJ35	A0A024R442;E7ETB3;Q9ULA0;E7EMB6;C9JBE1;F8WAN0	Aspartyl aminopeptidase	DNPEP	tr|A0A024R442|A0A024R442_HUMAN Aspartyl aminopeptidase, isoform CRA_b OS=Homo sapiens OX=9606 GN=DNPEP PE=1 SV=1;tr|E7ETB3|E7ETB3_HUMAN Aspartyl aminopeptidase, isoform CRA_c OS=Homo sapiens OX=9606 GN=DNPEP PE=1 SV=2;sp|Q9ULA0|DNPEP_HUMAN Aspartyl aminope	51.998	253930000	218900000	230470000	262420000	232460000	246030000	258090000	319420000		0.338298				241430000	264000000		1.09348	0.128933	0.338298
Q93009;H3BND8;F5H2X1;I3L2D8;H3BUV0;H3BTM1;H3BRA2;H3BQD1	Q93009;H3BND8	Ubiquitin carboxyl-terminal hydrolase 7;Ubiquitin carboxyl-terminal hydrolase	USP7	sp|Q93009|UBP7_HUMAN Ubiquitin carboxyl-terminal hydrolase 7 OS=Homo sapiens OX=9606 GN=USP7 PE=1 SV=2;tr|H3BND8|H3BND8_HUMAN Ubiquitin carboxyl-terminal hydrolase 7 (Fragment) OS=Homo sapiens OX=9606 GN=USP7 PE=1 SV=1	128.3	21682000	28221000	29476000	26895000	37281000	21916000	26299000	30661000		0.528744				26568500	29039250		1.093	0.128287	0.528744
H0YDU8;P53041;A8MU39	H0YDU8;P53041;A8MU39	Serine/threonine-protein phosphatase;Serine/threonine-protein phosphatase 5	PPP5C	tr|H0YDU8|H0YDU8_HUMAN Serine/threonine-protein phosphatase (Fragment) OS=Homo sapiens OX=9606 GN=PPP5C PE=1 SV=1;sp|P53041|PPP5_HUMAN Serine/threonine-protein phosphatase 5 OS=Homo sapiens OX=9606 GN=PPP5C PE=1 SV=1;tr|A8MU39|A8MU39_HUMAN Serine/threonine	55.096	9614800	9603000	11188000	11857000	11041000	10718000	12453000	11973000		0.209164				10565700	11546250		1.09281	0.128036	0.209164
Q09028;H0YCT5;H0YF10;H0YDK2;H0YEU5;E9PNS6;E9PNS2;E9PIC4	Q09028	Histone-binding protein RBBP4	RBBP4	sp|Q09028|RBBP4_HUMAN Histone-binding protein RBBP4 OS=Homo sapiens OX=9606 GN=RBBP4 PE=1 SV=3	47.655	48023000	58759000	61748000	54218000	50604000	55083000	68317000	68881000		0.396838				55687000	60721250		1.0904	0.124861	0.396838
I3L2J0;A0A0A0MQR4;I3L135;I3L1Q4;I3L373;I3L2I4	I3L2J0;A0A0A0MQR4		CIC	tr|I3L2J0|I3L2J0_HUMAN Protein capicua homolog OS=Homo sapiens OX=9606 GN=CIC PE=1 SV=1;tr|A0A0A0MQR4|A0A0A0MQR4_HUMAN Protein capicua homolog OS=Homo sapiens OX=9606 GN=CIC PE=1 SV=1	257.75	21360000	16080000	17522000	16753000	15519000	19126000	16828000	26712000		0.58013				17928750	19546250		1.09022	0.124617	0.58013
Q92922;F8WE13	Q92922	SWI/SNF complex subunit SMARCC1	SMARCC1	sp|Q92922|SMRC1_HUMAN SWI/SNF complex subunit SMARCC1 OS=Homo sapiens OX=9606 GN=SMARCC1 PE=1 SV=3	122.87	4584000	4385800	4158600	5141900	3900600	3404400	6658900	5947500		0.631827				4567575	4977850		1.08982	0.124094	0.631827
P43246;A0A2R8YFH0;E9PHA6;A0A2R8Y6P0;A0A2R8YG02;A0A2R8Y7S8;C9J809;A0A2R8Y713	P43246;A0A2R8YFH0;E9PHA6;A0A2R8Y6P0;A0A2R8YG02;A0A2R8Y7S8	DNA mismatch repair protein Msh2	MSH2	sp|P43246|MSH2_HUMAN DNA mismatch repair protein Msh2 OS=Homo sapiens OX=9606 GN=MSH2 PE=1 SV=1;tr|A0A2R8YFH0|A0A2R8YFH0_HUMAN DNA mismatch repair protein OS=Homo sapiens OX=9606 GN=MSH2 PE=1 SV=1;tr|E9PHA6|E9PHA6_HUMAN DNA mismatch repair protein OS=Homo	104.74	195090000	190970000	172580000	174650000	187080000	184040000	178790000	248870000		0.383901				183322500	199695000		1.08931	0.123414	0.383901
E7ERK9;Q9UI10;A0A087WTA5;A0A087WW69;F8W8L6;H7C2L8	E7ERK9;Q9UI10;A0A087WTA5	Translation initiation factor eIF-2B subunit delta	EIF2B4	tr|E7ERK9|E7ERK9_HUMAN Translation initiation factor eIF-2B subunit delta OS=Homo sapiens OX=9606 GN=EIF2B4 PE=1 SV=1;sp|Q9UI10|EI2BD_HUMAN Translation initiation factor eIF-2B subunit delta OS=Homo sapiens OX=9606 GN=EIF2B4 PE=1 SV=2;tr|A0A087WTA5|A0A087W	59.714	4567000	5554600	4796300	3246200	3834300	4506900	6264500	5171600		0.588773				4541025	4944325		1.08881	0.122756	0.588773
P07814;V9GYZ6;V9GZ76	P07814;V9GYZ6	Bifunctional glutamate/proline--tRNA ligase;Glutamate--tRNA ligase;Proline--tRNA ligase	EPRS	sp|P07814|SYEP_HUMAN Bifunctional glutamate/proline--tRNA ligase OS=Homo sapiens OX=9606 GN=EPRS PE=1 SV=5;tr|V9GYZ6|V9GYZ6_HUMAN Bifunctional glutamate/proline--tRNA ligase (Fragment) OS=Homo sapiens OX=9606 GN=EPRS PE=1 SV=1	170.59	141000000	154560000	162530000	150840000	139710000	162600000	166570000	193630000		0.304119				152232500	165627500		1.08799	0.121666	0.304119
P13639	P13639	Elongation factor 2	EEF2	sp|P13639|EF2_HUMAN Elongation factor 2 OS=Homo sapiens OX=9606 GN=EEF2 PE=1 SV=4	95.337	1837300000	1790200000	1878400000	1759900000	2020000000	1960700000	2047600000	1875900000		0.0134044				1816450000	1976050000		1.08786	0.121498	0.0134044
Q13435;E9PPJ0;E9PJ04;H0YCG1;E9PJT3;H0YEX5;E9PIL8	Q13435;E9PPJ0	Splicing factor 3B subunit 2	SF3B2	sp|Q13435|SF3B2_HUMAN Splicing factor 3B subunit 2 OS=Homo sapiens OX=9606 GN=SF3B2 PE=1 SV=2;tr|E9PPJ0|E9PPJ0_HUMAN Splicing factor 3B subunit 2 OS=Homo sapiens OX=9606 GN=SF3B2 PE=1 SV=1	100.23	36031000	26838000	29307000	31433000	31354000	31072000	32199000	39701000		0.380699				30902250	33581500		1.0867	0.119955	0.380699
O43488;H3BLU7;Q8NHP1;H7C5H7;O95154	O43488;H3BLU7	Aflatoxin B1 aldehyde reductase member 2	AKR7A2	sp|O43488|ARK72_HUMAN Aflatoxin B1 aldehyde reductase member 2 OS=Homo sapiens OX=9606 GN=AKR7A2 PE=1 SV=3;tr|H3BLU7|H3BLU7_HUMAN Aflatoxin B1 aldehyde reductase member 2 (Fragment) OS=Homo sapiens OX=9606 GN=AKR7A2 PE=1 SV=1	39.589	14707000	14274000	14252000	13676000	15401000	14221000	14221000	17997000		0.226549				14227250	15460000		1.08665	0.119883	0.226549
Q96PK6;A0A0A6YYI9;F8WDX3;A0A0A0MSL8;B8ZZ74	Q96PK6	RNA-binding protein 14	RBM14	sp|Q96PK6|RBM14_HUMAN RNA-binding protein 14 OS=Homo sapiens OX=9606 GN=RBM14 PE=1 SV=2	69.491	30171000	26408000	25822000	28365000	25368000	28126000	31449000	35191000		0.355691				27691500	30033500		1.08457	0.117129	0.355691
O00232	O00232	26S proteasome non-ATPase regulatory subunit 12	PSMD12	sp|O00232|PSD12_HUMAN 26S proteasome non-ATPase regulatory subunit 12 OS=Homo sapiens OX=9606 GN=PSMD12 PE=1 SV=3	52.904	30511000	33629000	37748000	33528000	36872000	34822000	36817000	38306000		0.134711				33854000	36704250		1.08419	0.116621	0.134711
P14635;E9PC90;H0YA62;D6RHI0	P14635;E9PC90	G2/mitotic-specific cyclin-B1	CCNB1	sp|P14635|CCNB1_HUMAN G2/mitotic-specific cyclin-B1 OS=Homo sapiens OX=9606 GN=CCNB1 PE=1 SV=1;tr|E9PC90|E9PC90_HUMAN G2/mitotic-specific cyclin-B1 (Fragment) OS=Homo sapiens OX=9606 GN=CCNB1 PE=1 SV=1	48.337	12402000	12143000	12208000	13529000	12986000	12987000	15355000	13114000		0.169659				12570500	13610500		1.08273	0.114678	0.169659
Q14240;E7EQG2;E7EMV8;J3KSN7;E9PBH4;F8WE11;C9JUF0	Q14240;E7EQG2	Eukaryotic initiation factor 4A-II;Eukaryotic initiation factor 4A-II, N-terminally processed	EIF4A2	sp|Q14240|IF4A2_HUMAN Eukaryotic initiation factor 4A-II OS=Homo sapiens OX=9606 GN=EIF4A2 PE=1 SV=2;tr|E7EQG2|E7EQG2_HUMAN Eukaryotic initiation factor 4A-II OS=Homo sapiens OX=9606 GN=EIF4A2 PE=1 SV=1	46.402	14081000	14178000	16162000	15961000	12062000	14855000	18824000	19575000		0.528888				15095500	16329000		1.08171	0.113318	0.528888
Q9Y265;E7ETR0;H7C4G5;J3QLR1;H7C4I3	Q9Y265;E7ETR0	RuvB-like 1	RUVBL1	sp|Q9Y265|RUVB1_HUMAN RuvB-like 1 OS=Homo sapiens OX=9606 GN=RUVBL1 PE=1 SV=1;tr|E7ETR0|E7ETR0_HUMAN RuvB-like helicase OS=Homo sapiens OX=9606 GN=RUVBL1 PE=1 SV=1	50.227	139890000	143820000	145770000	152820000	146340000	153900000	152330000	176870000		0.154222				145575000	157360000		1.08095	0.112306	0.154222
Q2TAM5;A0A087X0W8;Q04206;E9PKH5;E9PKV4;A0A087WVP0;E9PI38;E9PQS6;E9PMD5;E9PJR1;E9PRX2;E9PNV4;E9PJZ9;E9PM47;E9PNK5;E9PN69	Q2TAM5;A0A087X0W8;Q04206;E9PKH5;E9PKV4;A0A087WVP0;E9PI38;E9PQS6	Transcription factor p65	RELA	tr|Q2TAM5|Q2TAM5_HUMAN RELA protein OS=Homo sapiens OX=9606 GN=RELA PE=1 SV=1;tr|A0A087X0W8|A0A087X0W8_HUMAN Transcription factor p65 OS=Homo sapiens OX=9606 GN=RELA PE=1 SV=1;sp|Q04206|TF65_HUMAN Transcription factor p65 OS=Homo sapiens OX=9606 GN=RELA PE	42.868	4768800	3925400	4546100	4934600	5196700	4097000	4137200	6195700		0.531043				4543725	4906650		1.07987	0.110863	0.531043
P38919;I3L3H2	P38919;I3L3H2	Eukaryotic initiation factor 4A-III;Eukaryotic initiation factor 4A-III, N-terminally processed	EIF4A3	sp|P38919|IF4A3_HUMAN Eukaryotic initiation factor 4A-III OS=Homo sapiens OX=9606 GN=EIF4A3 PE=1 SV=4;tr|I3L3H2|I3L3H2_HUMAN Eukaryotic initiation factor 4A-III OS=Homo sapiens OX=9606 GN=EIF4A3 PE=1 SV=2	46.871	10711000	18241000	17914000	18343000	19061000	15987000	20612000	14747000		0.593267				16302250	17601750		1.07971	0.110648	0.593267
O75369;E7EN95;A0A0A0MT44;H7C5L4;A0A0C4DGA1	O75369;E7EN95	Filamin-B	FLNB	sp|O75369|FLNB_HUMAN Filamin-B OS=Homo sapiens OX=9606 GN=FLNB PE=1 SV=2;tr|E7EN95|E7EN95_HUMAN Filamin-B OS=Homo sapiens OX=9606 GN=FLNB PE=1 SV=1	278.16	61536000	62035000	63416000	65026000	66715000	67267000	71183000	66511000		0.0108107				63003250	67919000		1.07802	0.108389	0.0108107
P35612;C9J080;C9JTM0;C9J299;A0A1C7CYY0	P35612	Beta-adducin	ADD2	sp|P35612|ADDB_HUMAN Beta-adducin OS=Homo sapiens OX=9606 GN=ADD2 PE=1 SV=3	80.853	10842000	10698000	11244000	12768000	8355900	14046000	10035000	16577000		0.669646				11388000	12253475		1.076	0.105677	0.669646
P35914;H0Y2L7	P35914	Hydroxymethylglutaryl-CoA lyase, mitochondrial	HMGCL	sp|P35914|HMGCL_HUMAN Hydroxymethylglutaryl-CoA lyase, mitochondrial OS=Homo sapiens OX=9606 GN=HMGCL PE=1 SV=2	34.36	6355200	5035800	5563300	6097600	5881000	5318000	6081900	7516700		0.459394				5762975	6199400		1.07573	0.105315	0.459394
O95757;E9PDE8;D6RJ96	O95757;E9PDE8;D6RJ96	Heat shock 70 kDa protein 4L	HSPA4L	sp|O95757|HS74L_HUMAN Heat shock 70 kDa protein 4L OS=Homo sapiens OX=9606 GN=HSPA4L PE=1 SV=3;tr|E9PDE8|E9PDE8_HUMAN Heat shock 70 kDa protein 4L OS=Homo sapiens OX=9606 GN=HSPA4L PE=1 SV=1;tr|D6RJ96|D6RJ96_HUMAN Heat shock 70 kDa protein 4L (Fragment) OS	94.511	27885000	23360000	28162000	25403000	30134000	25600000	21635000	35291000		0.556514				26202500	28165000		1.0749	0.104199	0.556514
K7ES31;K7ERF1;Q9UBQ5;K7EQM4;A0A087WVB9	K7ES31;K7ERF1;Q9UBQ5	Eukaryotic translation initiation factor 3 subunit K	EIF3K	tr|K7ES31|K7ES31_HUMAN Eukaryotic translation initiation factor 3 subunit K OS=Homo sapiens OX=9606 GN=EIF3K PE=1 SV=1;tr|K7ERF1|K7ERF1_HUMAN Eukaryotic translation initiation factor 3 subunit K OS=Homo sapiens OX=9606 GN=EIF3K PE=1 SV=1;sp|Q9UBQ5|EIF3K_HU	15.875	12142000	13156000	13034000	11645000	14693000	14187000	14371000	10365000		0.432233				12494250	13404000		1.07281	0.101399	0.432233
P61978;S4R457;S4R359	P61978	Heterogeneous nuclear ribonucleoprotein K	HNRNPK	sp|P61978|HNRPK_HUMAN Heterogeneous nuclear ribonucleoprotein K OS=Homo sapiens OX=9606 GN=HNRNPK PE=1 SV=1	50.976	289660000	295030000	275350000	293790000	316860000	273800000	307160000	340000000		0.196691				288457500	309455000		1.07279	0.101371	0.196691
Q9UNM6;A0A087WUL9;J3KNQ3;E9PL38;H0YD73;E9PQG3	Q9UNM6;A0A087WUL9;J3KNQ3;E9PL38;H0YD73	26S proteasome non-ATPase regulatory subunit 13	PSMD13	sp|Q9UNM6|PSD13_HUMAN 26S proteasome non-ATPase regulatory subunit 13 OS=Homo sapiens OX=9606 GN=PSMD13 PE=1 SV=2;tr|A0A087WUL9|A0A087WUL9_HUMAN 26S proteasome non-ATPase regulatory subunit 13 OS=Homo sapiens OX=9606 GN=PSMD13 PE=1 SV=1;tr|J3KNQ3|J3KNQ3_HU	42.945	35165000	36860000	32077000	30570000	37336000	35508000	34359000	37257000		0.177557				33668000	36115000		1.07268	0.10122	0.177557
Q92769;H3BM24;E5RH52;E5RG37;E5RFI6;E5RJ04;E5RGV4;E5RHE7;E5RFP9	Q92769	Histone deacetylase 2	HDAC2	sp|Q92769|HDAC2_HUMAN Histone deacetylase 2 OS=Homo sapiens OX=9606 GN=HDAC2 PE=1 SV=2	55.364	21608000	24054000	26034000	20141000	23092000	21147000	23168000	31007000		0.542125				22959250	24603500		1.07162	0.099788	0.542125
A6NNK5;Q12888;H7C3N7;C9JXV0;M0R142;H7BZY0;H7C151	A6NNK5;Q12888	Tumor suppressor p53-binding protein 1	TP53BP1	tr|A6NNK5|A6NNK5_HUMAN TP53-binding protein 1 OS=Homo sapiens OX=9606 GN=TP53BP1 PE=1 SV=2;sp|Q12888|TP53B_HUMAN TP53-binding protein 1 OS=Homo sapiens OX=9606 GN=TP53BP1 PE=1 SV=2	209.02	4894500	5076100	4998300	7173000	4892400	6548000	5123400	7159600		0.628284				5535475	5930850		1.07143	0.0995318	0.628284
Q5RKV6	Q5RKV6	Exosome complex component MTR3	EXOSC6	sp|Q5RKV6|EXOS6_HUMAN Exosome complex component MTR3 OS=Homo sapiens OX=9606 GN=EXOSC6 PE=1 SV=1	28.235	3225900	3033800	2721600	3136400	3276200	3476300	3650300	2580400		0.435553				3029425	3245800		1.07142	0.0995301	0.435553
P09661;H0YKK0;H0YMA0;H0YLR3	P09661;H0YKK0;H0YMA0	U2 small nuclear ribonucleoprotein A	SNRPA1	sp|P09661|RU2A_HUMAN U2 small nuclear ribonucleoprotein A OS=Homo sapiens OX=9606 GN=SNRPA1 PE=1 SV=2;tr|H0YKK0|H0YKK0_HUMAN Small nuclear ribonucleoprotein polypeptide A, isoform CRA_a OS=Homo sapiens OX=9606 GN=SNRPA1 PE=1 SV=1;tr|H0YMA0|H0YMA0_HUMAN U	28.415	9321000	9374300	9539200	10727000	9314700	8830900	10922000	12674000		0.483581				9740375	10435400		1.07136	0.0994367	0.483581
P26640;A0A140T936;A0A140T954;A2ABF4;A0A0G2JJT9;H0Y426;A0A140T904	P26640;A0A140T936	Valine--tRNA ligase	VARS	sp|P26640|SYVC_HUMAN Valine--tRNA ligase OS=Homo sapiens OX=9606 GN=VARS PE=1 SV=4;tr|A0A140T936|A0A140T936_HUMAN Valine--tRNA ligase (Fragment) OS=Homo sapiens OX=9606 GN=VARS PE=1 SV=1	140.47	85078000	89944000	73733000	86564000	94982000	86428000	84247000	93484000		0.223486				83829750	89785250		1.07104	0.0990161	0.223486
Q13451	Q13451	Peptidyl-prolyl cis-trans isomerase FKBP5;Peptidyl-prolyl cis-trans isomerase FKBP5, N-terminally processed	FKBP5	sp|Q13451|FKBP5_HUMAN Peptidyl-prolyl cis-trans isomerase FKBP5 OS=Homo sapiens OX=9606 GN=FKBP5 PE=1 SV=2	51.212	3042400	2526600	2202200	2768700	2656600	4662300	1e-08	3958500		0.865492				2634975	2.81935e+06		1.06997	0.0975733	0.865492
Q8NE71;H0YGW7;A0A0G2JIC2;Q5STZ8;F5GYK6	Q8NE71;H0YGW7	ATP-binding cassette sub-family F member 1	ABCF1	sp|Q8NE71|ABCF1_HUMAN ATP-binding cassette sub-family F member 1 OS=Homo sapiens OX=9606 GN=ABCF1 PE=1 SV=2;tr|H0YGW7|H0YGW7_HUMAN ATP-binding cassette sub-family F member 1 (Fragment) OS=Homo sapiens OX=9606 GN=ABCF1 PE=1 SV=1	95.925	28209000	28428000	25223000	21466000	25093000	28057000	28415000	28902000		0.369654				25831500	27616750		1.06911	0.0964121	0.369654
A0A1X7SBZ2;A0A1W2PQ51;Q92841;A0A0U1RQJ0	A0A1X7SBZ2;A0A1W2PQ51;Q92841	Probable ATP-dependent RNA helicase DDX17	DDX17	tr|A0A1X7SBZ2|A0A1X7SBZ2_HUMAN Probable ATP-dependent RNA helicase DDX17 OS=Homo sapiens OX=9606 GN=DDX17 PE=1 SV=1;tr|A0A1W2PQ51|A0A1W2PQ51_HUMAN Probable ATP-dependent RNA helicase DDX17 OS=Homo sapiens OX=9606 GN=DDX17 PE=1 SV=1;sp|Q92841|DDX17_HUMAN Pr	80.253	63524000	56347000	53601000	57323000	50516000	61884000	60223000	73822000		0.481835				57698750	61611250		1.06781	0.0946537	0.481835
P63244;J3KPE3;D6RAC2;H0Y8W2;H0YAF8;D6REE5;D6R9Z1;H0YAM7;D6R9L0;D6RHH4;D6RFX4;D6RFZ9;H0Y8R5;D6RAU2;E9PD14;D6RBD0;D6RF23;H0Y9P0;D6RHJ5;D6R909;D6RGK8;D6RDI0	P63244;J3KPE3;D6RAC2;H0Y8W2;H0YAF8;D6REE5;D6R9Z1;H0YAM7;D6R9L0;D6RHH4;D6RFX4	Guanine nucleotide-binding protein subunit beta-2-like 1;Guanine nucleotide-binding protein subunit beta-2-like 1, N-terminally processed	GNB2L1	sp|P63244|RACK1_HUMAN Receptor of activated protein C kinase 1 OS=Homo sapiens OX=9606 GN=RACK1 PE=1 SV=3;tr|J3KPE3|J3KPE3_HUMAN Receptor of-activated protein C kinase 1 OS=Homo sapiens OX=9606 GN=RACK1 PE=1 SV=1;tr|D6RAC2|D6RAC2_HUMAN Receptor of-activate	35.076	352850000	376970000	379390000	378610000	376270000	366520000	424530000	420840000		0.173955				371955000	397040000		1.06744	0.0941563	0.173955
Q13561;F8W1I6;F8VW18;H0YI98;F8VRV7;H0YHL1;F8VX93;F8W0U6	Q13561;F8W1I6;F8VW18;H0YI98	Dynactin subunit 2	DCTN2	sp|Q13561|DCTN2_HUMAN Dynactin subunit 2 OS=Homo sapiens OX=9606 GN=DCTN2 PE=1 SV=4;tr|F8W1I6|F8W1I6_HUMAN Dynactin subunit 2 OS=Homo sapiens OX=9606 GN=DCTN2 PE=1 SV=1;tr|F8VW18|F8VW18_HUMAN Dynactin subunit 2 (Fragment) OS=Homo sapiens OX=9606 GN=DCTN2 P	44.23	27840000	31555000	28531000	26897000	33329000	28048000	29712000	31362000		0.25454				28705750	30612750		1.06643	0.0927929	0.25454
Q9BWJ5	Q9BWJ5	Splicing factor 3B subunit 5	SF3B5	sp|Q9BWJ5|SF3B5_HUMAN Splicing factor 3B subunit 5 OS=Homo sapiens OX=9606 GN=SF3B5 PE=1 SV=1	10.135	7586500	7699700	7824000	9351400	7907900	7342700	9416700	9930900		0.496997				8115400	8649550		1.06582	0.0919629	0.496997
Q9UNE7;H3BTA3;H3BS86;H3BUD0	Q9UNE7;H3BTA3;H3BS86	E3 ubiquitin-protein ligase CHIP	STUB1	sp|Q9UNE7|CHIP_HUMAN E3 ubiquitin-protein ligase CHIP OS=Homo sapiens OX=9606 GN=STUB1 PE=1 SV=2;tr|H3BTA3|H3BTA3_HUMAN E3 ubiquitin-protein ligase CHIP (Fragment) OS=Homo sapiens OX=9606 GN=STUB1 PE=1 SV=1;tr|H3BS86|H3BS86_HUMAN E3 ubiquitin-protein ligas	34.856	14947000	14063000	14319000	14354000	14749000	13881000	16297000	16548000		0.202498				14420750	15368750		1.06574	0.0918536	0.202498
Q9H0L4	Q9H0L4	Cleavage stimulation factor subunit 2 tau variant	CSTF2T	sp|Q9H0L4|CSTFT_HUMAN Cleavage stimulation factor subunit 2 tau variant OS=Homo sapiens OX=9606 GN=CSTF2T PE=1 SV=1	64.436	2249100	1843300	2012400	1900200	1944900	2234600	1678900	2666000		0.592234				2001250	2131100		1.06488	0.0906969	0.592234
A0A087X2D8;O60271;E9PFH7;A0A087WYG2;Q9UPT6;H0YBE9;H0YBS5;D6RHI8	A0A087X2D8;O60271	C-Jun-amino-terminal kinase-interacting protein 4	SPAG9	tr|A0A087X2D8|A0A087X2D8_HUMAN C-Jun-amino-terminal kinase-interacting protein 4 OS=Homo sapiens OX=9606 GN=SPAG9 PE=1 SV=1;sp|O60271|JIP4_HUMAN C-Jun-amino-terminal kinase-interacting protein 4 OS=Homo sapiens OX=9606 GN=SPAG9 PE=1 SV=4	145.17	18369000	13212000	13025000	12816000	14640000	14280000	17416000	14807000		0.563175				14355500	15285750		1.0648	0.0905838	0.563175
Q14376;Q5QPP1;Q5QPP3;Q5QPP4;Q5QPP9	Q14376;Q5QPP1;Q5QPP3;Q5QPP4	UDP-glucose 4-epimerase	GALE	sp|Q14376|GALE_HUMAN UDP-glucose 4-epimerase OS=Homo sapiens OX=9606 GN=GALE PE=1 SV=2;tr|Q5QPP1|Q5QPP1_HUMAN UDP-glucose 4-epimerase (Fragment) OS=Homo sapiens OX=9606 GN=GALE PE=1 SV=1;tr|Q5QPP3|Q5QPP3_HUMAN UDP-glucose 4-epimerase (Fragment) OS=Homo sap	38.281	22856000	29488000	25234000	19453000	24850000	24465000	28597000	25346000		0.525583				24257750	25814500		1.06418	0.0897359	0.525583
O60256;E7EPA1;I3L0S1;C9JJS3;C9K0K7;C9JDU5;C9JDH0;I3L4G9;E7EW35;I3L331;I3L164;I3L1T1;I3L3B8;I3L2J4	O60256;E7EPA1;I3L0S1;C9JJS3;C9K0K7	Phosphoribosyl pyrophosphate synthase-associated protein 2	PRPSAP2	sp|O60256|KPRB_HUMAN Phosphoribosyl pyrophosphate synthase-associated protein 2 OS=Homo sapiens OX=9606 GN=PRPSAP2 PE=1 SV=1;tr|E7EPA1|E7EPA1_HUMAN Phosphoribosyl pyrophosphate synthase-associated protein 2 (Fragment) OS=Homo sapiens OX=9606 GN=PRPSAP2 PE=	40.925	17105000	18615000	18705000	16173000	18762000	16305000	15727000	24286000		0.603871				17649500	18770000		1.06349	0.0888013	0.603871
Q9UN86;D6RGJ4;D6RAC7;D6RB17;D6RBM9;D6REX8;D6RBR0;D6RE13;D6RBW8	Q9UN86	Ras GTPase-activating protein-binding protein 2	G3BP2	sp|Q9UN86|G3BP2_HUMAN Ras GTPase-activating protein-binding protein 2 OS=Homo sapiens OX=9606 GN=G3BP2 PE=1 SV=2	54.12	16192000	1e-08	16308000	8105700	11503000	8390000	9918200	13318000		0.880786				1.01514e+07	10782300		1.06215	0.0869827	0.880786
Q9UKG1;C9JAB0;C9K0C4	Q9UKG1	DCC-interacting protein 13-alpha	APPL1	sp|Q9UKG1|DP13A_HUMAN DCC-interacting protein 13-alpha OS=Homo sapiens OX=9606 GN=APPL1 PE=1 SV=1	79.663	7663500	8532900	8086800	8230700	9071500	10656000	8029600	6730100		0.582599				8128475	8621800		1.06069	0.0850044	0.582599
A8MQ02;J3KN01;P55196;Q5TIG5;H0Y948;H0Y8L4;H0Y8U8;H0YA98;F8W9I4;E9PFY5	A8MQ02;J3KN01;P55196;Q5TIG5	Afadin	MLLT4	tr|A8MQ02|A8MQ02_HUMAN Afadin OS=Homo sapiens OX=9606 GN=AFDN PE=1 SV=2;tr|J3KN01|J3KN01_HUMAN Afadin OS=Homo sapiens OX=9606 GN=AFDN PE=1 SV=1;sp|P55196|AFAD_HUMAN Afadin OS=Homo sapiens OX=9606 GN=AFDN PE=1 SV=3;tr|Q5TIG5|Q5TIG5_HUMAN Afadin OS=Homo sapi	201.8	4979000	4267900	5773800	4900100	4785700	4513100	5239100	6553500		0.612307				4980200	5272850		1.05876	0.0823793	0.612307
Q00839;A0A1W2PPS1;A0A1X7SBS1;A0A1W2PP35;Q5RI18;A0A1W2PPL4;A0A1W2PPH7;A0A1W2PQL0;A0A1W2PP34;A0A1W2PRZ7;A0A1W2PQ74;A0A1W2PQD4;A0A1W2PPE9;A0A1W2PRI6;A0A1W2PP22	Q00839;A0A1W2PPS1;A0A1X7SBS1;A0A1W2PP35;Q5RI18;A0A1W2PPL4;A0A1W2PPH7;A0A1W2PQL0;A0A1W2PP34;A0A1W2PRZ7;A0A1W2PQ74;A0A1W2PQD4	Heterogeneous nuclear ribonucleoprotein U	HNRNPU	sp|Q00839|HNRPU_HUMAN Heterogeneous nuclear ribonucleoprotein U OS=Homo sapiens OX=9606 GN=HNRNPU PE=1 SV=6;tr|A0A1W2PPS1|A0A1W2PPS1_HUMAN Heterogeneous nuclear ribonucleoprotein U OS=Homo sapiens OX=9606 GN=HNRNPU PE=1 SV=1;tr|A0A1X7SBS1|A0A1X7SBS1_HUMAN	90.583	114700000	151490000	128510000	123050000	161880000	120610000	148690000	116570000		0.598589				129437500	136937500		1.05794	0.0812619	0.598589
Q7Z6Z7;H0Y659;A0A087X146;A0A1B0GXC7;A0A087X1S3	Q7Z6Z7	E3 ubiquitin-protein ligase HUWE1	HUWE1	sp|Q7Z6Z7|HUWE1_HUMAN E3 ubiquitin-protein ligase HUWE1 OS=Homo sapiens OX=9606 GN=HUWE1 PE=1 SV=3	481.89	60508000	55147000	61479000	67548000	62792000	61286000	63992000	70685000		0.324678				61170500	64688750		1.05752	0.0806788	0.324678
P53396;K7ESG8;K7EIE7	P53396	ATP-citrate synthase	ACLY	sp|P53396|ACLY_HUMAN ATP-citrate synthase OS=Homo sapiens OX=9606 GN=ACLY PE=1 SV=3	120.84	203060000	204780000	201950000	214890000	204010000	210700000	211000000	244220000		0.280079				206170000	217482500		1.05487	0.0770649	0.280079
P25325;B1AH49	P25325;B1AH49	3-mercaptopyruvate sulfurtransferase;Sulfurtransferase	MPST	sp|P25325|THTM_HUMAN 3-mercaptopyruvate sulfurtransferase OS=Homo sapiens OX=9606 GN=MPST PE=1 SV=3;tr|B1AH49|B1AH49_HUMAN 3-mercaptopyruvate sulfurtransferase OS=Homo sapiens OX=9606 GN=MPST PE=1 SV=1	33.178	7635700	10225000	9349300	8862300	9142900	10805000	8541200	9512100		0.528914				9018075	9500300		1.05347	0.0751536	0.528914
P49792;J3KQ37;O14715;Q99666;F8VYC4;A0A286YES2;A0A1W2PNU4;P0DJD0;P0DJD1;F8WBP7;F8W705	P49792	E3 SUMO-protein ligase RanBP2	RANBP2	sp|P49792|RBP2_HUMAN E3 SUMO-protein ligase RanBP2 OS=Homo sapiens OX=9606 GN=RANBP2 PE=1 SV=2	358.2	6372900	6663600	6137200	6504200	5632300	6419600	6888400	8085400		0.544828				6419475	6756425		1.05249	0.0738048	0.544828
A0A087X2I1;P62333;H0YJC0;H0YJS8;H0YJX2;H0YJT1;H0YJE9;H0YJD2;H0YJY8	A0A087X2I1;P62333;H0YJC0	26S protease regulatory subunit 10B	PSMC6	tr|A0A087X2I1|A0A087X2I1_HUMAN 26S proteasome regulatory subunit 10B OS=Homo sapiens OX=9606 GN=PSMC6 PE=1 SV=1;sp|P62333|PRS10_HUMAN 26S proteasome regulatory subunit 10B OS=Homo sapiens OX=9606 GN=PSMC6 PE=1 SV=1;tr|H0YJC0|H0YJC0_HUMAN 26S proteasome reg	45.796	49008000	43395000	45751000	46117000	47826000	41989000	52603000	51157000		0.409406				46067750	48393750		1.05049	0.0710636	0.409406
P61163;R4GMT0;A0A1B0GVS3	P61163;R4GMT0	Alpha-centractin	ACTR1A	sp|P61163|ACTZ_HUMAN Alpha-centractin OS=Homo sapiens OX=9606 GN=ACTR1A PE=1 SV=1;tr|R4GMT0|R4GMT0_HUMAN Alpha-centractin OS=Homo sapiens OX=9606 GN=ACTR1A PE=1 SV=1	42.613	166830000	152380000	184630000	165210000	169150000	186530000	151210000	194930000		0.511787				167262500	175455000		1.04898	0.068987	0.511787
Q92878;A0A1W2PQ90;E7EN38;E7ESD9;E9PM98;C9JNH8;H7C0V2;H7C0P8	Q92878;A0A1W2PQ90;E7EN38;E7ESD9	DNA repair protein RAD50	RAD50	sp|Q92878|RAD50_HUMAN DNA repair protein RAD50 OS=Homo sapiens OX=9606 GN=RAD50 PE=1 SV=1;tr|A0A1W2PQ90|A0A1W2PQ90_HUMAN Uncharacterized protein OS=Homo sapiens OX=9606 PE=4 SV=2;tr|E7EN38|E7EN38_HUMAN DNA repair protein RAD50 (Fragment) OS=Homo sapiens OX	153.89	8063200	6968400	6651900	8277700	8641400	6766300	7910100	8110600		0.538438				7490300	7857100		1.04897	0.0689734	0.538438
O95394;J3KN95;A0A087WT27;H0Y987;H0Y8I3;D6RCQ8;D6RF77;D6RIS6;D6RCD1;D6RC77	O95394;J3KN95;A0A087WT27	Phosphoacetylglucosamine mutase	PGM3	sp|O95394|AGM1_HUMAN Phosphoacetylglucosamine mutase OS=Homo sapiens OX=9606 GN=PGM3 PE=1 SV=1;tr|J3KN95|J3KN95_HUMAN Phosphoacetylglucosamine mutase OS=Homo sapiens OX=9606 GN=PGM3 PE=1 SV=1;tr|A0A087WT27|A0A087WT27_HUMAN Phosphoacetylglucosamine mutase O	59.851	50663000	77239000	58815000	61059000	53148000	63978000	64625000	77974000		0.705574				61944000	64931250		1.04823	0.0679484	0.705574
Q9NVX2;A0A0A0MRH0;K7EN33;K7ERN7	Q9NVX2;A0A0A0MRH0;K7EN33	Notchless protein homolog 1	NLE1	sp|Q9NVX2|NLE1_HUMAN Notchless protein homolog 1 OS=Homo sapiens OX=9606 GN=NLE1 PE=1 SV=4;tr|A0A0A0MRH0|A0A0A0MRH0_HUMAN Notchless protein homolog 1 OS=Homo sapiens OX=9606 GN=NLE1 PE=1 SV=1;tr|K7EN33|K7EN33_HUMAN Notchless protein homolog 1 (Fragment) OS	53.32	1e-08	2870500	3763900	3271900	2819000	1e-08	3263700	4268500		0.931739				2.47658e+06	2.5878e+06		1.04491	0.0633798	0.931739
P30419;B7Z8J4;K7EN82;K7EN42	P30419	Glycylpeptide N-tetradecanoyltransferase 1	NMT1	sp|P30419|NMT1_HUMAN Glycylpeptide N-tetradecanoyltransferase 1 OS=Homo sapiens OX=9606 GN=NMT1 PE=1 SV=2	56.806	19695000	17366000	17921000	20018000	19354000	18825000	18979000	21191000		0.362944				18750000	19587250		1.04465	0.0630243	0.362944
Q6P2Q9;I3L0J9;I3L3Z8;I3L1T8	Q6P2Q9	Pre-mRNA-processing-splicing factor 8	PRPF8	sp|Q6P2Q9|PRP8_HUMAN Pre-mRNA-processing-splicing factor 8 OS=Homo sapiens OX=9606 GN=PRPF8 PE=1 SV=2	273.6	15300000	18258000	20213000	18350000	16496000	18413000	20240000	20131000		0.578208				18030250	18820000		1.0438	0.0618472	0.578208
P60866;E5RJX2;E5RIP1;G3XAN0	P60866;E5RJX2	40S ribosomal protein S20	RPS20	sp|P60866|RS20_HUMAN 40S ribosomal protein S20 OS=Homo sapiens OX=9606 GN=RPS20 PE=1 SV=1;tr|E5RJX2|E5RJX2_HUMAN 40S ribosomal protein S20 OS=Homo sapiens OX=9606 GN=RPS20 PE=1 SV=1	13.373	699710000	499940000	601720000	653240000	494090000	685690000	648620000	732920000		0.704963				613652500	640330000		1.04347	0.0613937	0.704963
Q7RTV0	Q7RTV0	PHD finger-like domain-containing protein 5A	PHF5A	sp|Q7RTV0|PHF5A_HUMAN PHD finger-like domain-containing protein 5A OS=Homo sapiens OX=9606 GN=PHF5A PE=1 SV=1	12.405	4947000	3940900	3299300	4897500	5096700	1e-08	6852500	5838300		0.914893				4271175	4.44688e+06		1.04114	0.0581588	0.914893
O75044;A0A286YEY3;P0DJJ0	O75044	SLIT-ROBO Rho GTPase-activating protein 2	SRGAP2	sp|O75044|SRGP2_HUMAN SLIT-ROBO Rho GTPase-activating protein 2 OS=Homo sapiens OX=9606 GN=SRGAP2 PE=1 SV=3	120.87	207260000	149570000	203800000	174410000	151300000	185190000	186830000	241040000		0.760641				183760000	191090000		1.03989	0.0564295	0.760641
P17655	P17655	Calpain-2 catalytic subunit	CAPN2	sp|P17655|CAN2_HUMAN Calpain-2 catalytic subunit OS=Homo sapiens OX=9606 GN=CAPN2 PE=1 SV=6	79.994	36916000	22843000	34897000	31875000	40440000	25711000	30029000	35393000		0.787039				31632750	32893250		1.03985	0.0563726	0.787039
Q99459	Q99459	Cell division cycle 5-like protein	CDC5L	sp|Q99459|CDC5L_HUMAN Cell division cycle 5-like protein OS=Homo sapiens OX=9606 GN=CDC5L PE=1 SV=2	92.25	7583100	11283000	9418600	9912900	13502000	9376400	6799000	10041000		0.817688				9549400	9929600		1.03981	0.0563255	0.817688
Q9UQ35;I3L3Q8;I3L4D8;I3L1I8;I3L182;I3L1C0;A0A087X1W1;I3L0N7	Q9UQ35	Serine/arginine repetitive matrix protein 2	SRRM2	sp|Q9UQ35|SRRM2_HUMAN Serine/arginine repetitive matrix protein 2 OS=Homo sapiens OX=9606 GN=SRRM2 PE=1 SV=2	299.61	65486000	62181000	63088000	64810000	55958000	74906000	59421000	75045000		0.648932				63891250	66332500		1.03821	0.0540975	0.648932
P49750;F8VU51;H0YIQ2;H0YI23	P49750;F8VU51;H0YIQ2	YLP motif-containing protein 1	YLPM1	sp|P49750|YLPM1_HUMAN YLP motif-containing protein 1 OS=Homo sapiens OX=9606 GN=YLPM1 PE=1 SV=4;tr|F8VU51|F8VU51_HUMAN YLP motif-containing protein 1 OS=Homo sapiens OX=9606 GN=YLPM1 PE=1 SV=1;tr|H0YIQ2|H0YIQ2_HUMAN YLP motif-containing protein 1 (Fragment	241.64	7367600	6731700	8951200	7370300	6965400	7068100	9187300	8356200		0.699626				7605200	7894250		1.03801	0.053816	0.699626
Q01780;K7EJ37	Q01780	Exosome component 10	EXOSC10	sp|Q01780|EXOSX_HUMAN Exosome component 10 OS=Homo sapiens OX=9606 GN=EXOSC10 PE=1 SV=2	100.83	3598000	4602000	3269600	2851500	4626100	3206100	3341900	3606900		0.82316				3580275	3695250		1.03211	0.0456016	0.82316
Q15813;A0A2R8Y5Q8;A0A2R8Y7E7;A0A2R8YHI9;A0A2R8Y6Q1;A0A2U3TZJ6;A0A2R8YFL4;A0A2R8Y4V6;A0A2R8YER9;A0A2R8Y809;A0A2R8Y784;A0A2R8Y6L2;A0A2R8Y897;A0A2R8Y5H6;A0A2R8Y787;A0A2R8Y6G3;A0A2R8Y4P2;A0A2R8Y4E7;A0A2R8YFM3;A0A2R8YFG9;A0A2R8YF12;A0A2R8Y3S1;A0A2R8YH53;A0A2R8Y597;A0A2R8Y7H8	Q15813;A0A2R8Y5Q8;A0A2R8Y7E7;A0A2R8YHI9;A0A2R8Y6Q1;A0A2U3TZJ6;A0A2R8YFL4	Tubulin-specific chaperone E	TBCE	sp|Q15813|TBCE_HUMAN Tubulin-specific chaperone E OS=Homo sapiens OX=9606 GN=TBCE PE=1 SV=1;tr|A0A2R8Y5Q8|A0A2R8Y5Q8_HUMAN Tubulin-specific chaperone E OS=Homo sapiens OX=9606 GN=TBCE PE=1 SV=1;tr|A0A2R8Y7E7|A0A2R8Y7E7_HUMAN Tubulin-specific chaperone E OS	59.345	12764000	11130000	13410000	15597000	15111000	12122000	13159000	14089000		0.737292				13225250	13620250		1.02987	0.0424582	0.737292
P46060;H0Y4Q3;B0QYT5;B0QYT4;B0QYT6	P46060	Ran GTPase-activating protein 1	RANGAP1	sp|P46060|RAGP1_HUMAN Ran GTPase-activating protein 1 OS=Homo sapiens OX=9606 GN=RANGAP1 PE=1 SV=1	63.541	56840000	51196000	52107000	61085000	48133000	52221000	62730000	64720000		0.734444				55307000	56951000		1.02972	0.0422591	0.734444
Q5QPM7;Q92530;F5H4Z3;H0Y555;Q5QPM9	Q5QPM7;Q92530;F5H4Z3	Proteasome inhibitor PI31 subunit	PSMF1	tr|Q5QPM7|Q5QPM7_HUMAN Proteasome inhibitor PI31 subunit OS=Homo sapiens OX=9606 GN=PSMF1 PE=1 SV=2;sp|Q92530|PSMF1_HUMAN Proteasome inhibitor PI31 subunit OS=Homo sapiens OX=9606 GN=PSMF1 PE=1 SV=2;tr|F5H4Z3|F5H4Z3_HUMAN Proteasome inhibitor PI31 subunit	28.956	8895200	9191900	8894900	7642600	10435000	8962700	6176200	10040000		0.816649				8656150	8903475		1.02857	0.040643	0.816649
Q8TBE9;REV__CON__P02672	Q8TBE9	N-acylneuraminate-9-phosphatase	NANP	sp|Q8TBE9|NANP_HUMAN N-acylneuraminate-9-phosphatase OS=Homo sapiens OX=9606 GN=NANP PE=1 SV=1	27.813	6471500	4265900	5723200	4468000	2774400	3381500	11706000	3639800		0.949776				5232150	5375425		1.02738	0.0389749	0.949776
E9PGT6;Q99627;H7C3S9	E9PGT6;Q99627;H7C3S9	COP9 signalosome complex subunit 8	COPS8	tr|E9PGT6|E9PGT6_HUMAN COP9 signalosome complex subunit 8 OS=Homo sapiens OX=9606 GN=COPS8 PE=1 SV=1;sp|Q99627|CSN8_HUMAN COP9 signalosome complex subunit 8 OS=Homo sapiens OX=9606 GN=COPS8 PE=1 SV=1;tr|H7C3S9|H7C3S9_HUMAN COP9 signalosome complex subunit	19.344	4178500	5088600	5852200	7600600	5362500	6233100	4504600	7234400		0.874502				5679975	5833650		1.02706	0.0385143	0.874502
Q10570;E9PIM1;A0A087X101	Q10570	Cleavage and polyadenylation specificity factor subunit 1	CPSF1	sp|Q10570|CPSF1_HUMAN Cleavage and polyadenylation specificity factor subunit 1 OS=Homo sapiens OX=9606 GN=CPSF1 PE=1 SV=2	160.88	3321800	4392200	5150500	4785500	4224800	4124600	4831600	4914400		0.810511				4412500	4523850		1.02524	0.0359548	0.810511
Q9P2J5;A0A087WXY1	Q9P2J5	Leucine--tRNA ligase, cytoplasmic	LARS	sp|Q9P2J5|SYLC_HUMAN Leucine--tRNA ligase, cytoplasmic OS=Homo sapiens OX=9606 GN=LARS PE=1 SV=2	134.46	86994000	79554000	83578000	75362000	79605000	78671000	86205000	88503000		0.610988				81372000	83246000		1.02303	0.0328485	0.610988
O43583;F8VVL1	O43583;F8VVL1	Density-regulated protein	DENR	sp|O43583|DENR_HUMAN Density-regulated protein OS=Homo sapiens OX=9606 GN=DENR PE=1 SV=2;tr|F8VVL1|F8VVL1_HUMAN Density-regulated protein OS=Homo sapiens OX=9606 GN=DENR PE=1 SV=1	22.092	1479500	1388900	1468800	2431000	1473300	1817700	2006800	1626000		0.891335				1692050	1730950		1.02299	0.0327919	0.891335
Q969S3	Q969S3	Zinc finger protein 622	ZNF622	sp|Q969S3|ZN622_HUMAN Zinc finger protein 622 OS=Homo sapiens OX=9606 GN=ZNF622 PE=1 SV=1	54.271	5731600	4815200	4248400	4688200	5556400	4503400	4616200	5241900		0.795325				4870850	4979475		1.0223	0.0318201	0.795325
Q8TBC4;F8W8D4;F8WF86	Q8TBC4;F8W8D4	NEDD8-activating enzyme E1 catalytic subunit	UBA3	sp|Q8TBC4|UBA3_HUMAN NEDD8-activating enzyme E1 catalytic subunit OS=Homo sapiens OX=9606 GN=UBA3 PE=1 SV=2;tr|F8W8D4|F8W8D4_HUMAN NEDD8-activating enzyme E1 catalytic subunit OS=Homo sapiens OX=9606 GN=UBA3 PE=1 SV=1	51.852	13821000	14017000	15216000	15711000	14871000	15645000	16307000	13249000		0.698101				14691250	15018000		1.02224	0.0317355	0.698101
P42566;B1AUU8;S4R3U1	P42566;B1AUU8	Epidermal growth factor receptor substrate 15	EPS15	sp|P42566|EPS15_HUMAN Epidermal growth factor receptor substrate 15 OS=Homo sapiens OX=9606 GN=EPS15 PE=1 SV=2;tr|B1AUU8|B1AUU8_HUMAN Epidermal growth factor receptor substrate 15 OS=Homo sapiens OX=9606 GN=EPS15 PE=1 SV=1	98.655	8997400	7662200	12229000	9100800	13076000	8858000	6571100	10229000		0.914801				9497350	9683525		1.0196	0.0280073	0.914801
A0A0D9SEW3;A0A087WXF8;Q9NP64;A0A087WYV3;A0A087WXU5;A0A087WYF0	A0A0D9SEW3;A0A087WXF8;Q9NP64;A0A087WYV3;A0A087WXU5	Nucleolar protein of 40 kDa	ZCCHC17	tr|A0A0D9SEW3|A0A0D9SEW3_HUMAN Nucleolar protein of 40 kDa OS=Homo sapiens OX=9606 GN=ZCCHC17 PE=1 SV=1;tr|A0A087WXF8|A0A087WXF8_HUMAN Nucleolar protein of 40 kDa OS=Homo sapiens OX=9606 GN=ZCCHC17 PE=1 SV=1;sp|Q9NP64|NO40_HUMAN Nucleolar protein of 40 kDa	27.994	4547300	4674800	1e-08	5105200	2386300	3263600	4804900	4150800		0.959382				3.58183e+06	3651400		1.01942	0.0277549	0.959382
Q9HAD4;H0YAA3;D6RJA5;D6RH33;D6R9E7;D6RB94;B4DK73;H0Y9Z3;B4DHS8;D6RE66;H0YAI6;D6RA22;D6RBY6;D6RIX6;D6R9M1	Q9HAD4;H0YAA3	WD repeat-containing protein 41	WDR41	sp|Q9HAD4|WDR41_HUMAN WD repeat-containing protein 41 OS=Homo sapiens OX=9606 GN=WDR41 PE=1 SV=3;tr|H0YAA3|H0YAA3_HUMAN WD repeat-containing protein 41 (Fragment) OS=Homo sapiens OX=9606 GN=WDR41 PE=1 SV=1	51.727	1842200	2497000	2013700	2045100	2289200	1785700	1793100	2681100		0.888157				2099500	2137275		1.01799	0.0257268	0.888157
Q86WQ0;U3KQ53;F5H0B6	Q86WQ0;U3KQ53	Nuclear receptor 2C2-associated protein	NR2C2AP	sp|Q86WQ0|NR2CA_HUMAN Nuclear receptor 2C2-associated protein OS=Homo sapiens OX=9606 GN=NR2C2AP PE=1 SV=1;tr|U3KQ53|U3KQ53_HUMAN Nuclear receptor 2C2-associated protein OS=Homo sapiens OX=9606 GN=NR2C2AP PE=1 SV=1	15.876	2362400	2292300	2456200	2260700	2223200	2495200	2378200	2436200		0.599637				2342900	2383200		1.0172	0.0246047	0.599637
J3KR97;Q9BTW9;I3L439;I3L163;A0A0J9YWI5;A0A0J9YVR1;I3L1S3;I3L3H4;I3L131;I3L0V3;I3L4D2;I3L120;A0A0J9YXU4;A0A0J9YVU1;A0A0J9YYG2	J3KR97;Q9BTW9	Tubulin-specific chaperone D	TBCD	tr|J3KR97|J3KR97_HUMAN Tubulin-specific chaperone D OS=Homo sapiens OX=9606 GN=TBCD PE=1 SV=1;sp|Q9BTW9|TBCD_HUMAN Tubulin-specific chaperone D OS=Homo sapiens OX=9606 GN=TBCD PE=1 SV=2	136.55	14255000	15246000	12867000	16411000	12066000	14856000	15579000	16931000		0.902023				14694750	14858000		1.01111	0.0159391	0.902023
O43447;C9JQD4;H0YEL5;A6NM32	O43447;C9JQD4;H0YEL5	Peptidyl-prolyl cis-trans isomerase H;Peptidyl-prolyl cis-trans isomerase	PPIH	sp|O43447|PPIH_HUMAN Peptidyl-prolyl cis-trans isomerase H OS=Homo sapiens OX=9606 GN=PPIH PE=1 SV=1;tr|C9JQD4|C9JQD4_HUMAN Peptidyl-prolyl cis-trans isomerase (Fragment) OS=Homo sapiens OX=9606 GN=PPIH PE=1 SV=1;tr|H0YEL5|H0YEL5_HUMAN Peptidyl-prolyl cis-	19.208	4477400	4902600	5993800	5620300	4247700	5201400	5588900	6166600		0.924013				5248525	5301150		1.01003	0.0143933	0.924013
Q9Y3B2;R4GNH9;B1AMU7;B1AMU3;B1AMU4;R4GMQ7	Q9Y3B2;R4GNH9;B1AMU7;B1AMU3;B1AMU4;R4GMQ7	Exosome complex component CSL4	EXOSC1	sp|Q9Y3B2|EXOS1_HUMAN Exosome complex component CSL4 OS=Homo sapiens OX=9606 GN=EXOSC1 PE=1 SV=1;tr|R4GNH9|R4GNH9_HUMAN Exosome complex component CSL4 OS=Homo sapiens OX=9606 GN=EXOSC1 PE=1 SV=1;tr|B1AMU7|B1AMU7_HUMAN Exosome complex component CSL4 (Fragme	21.452	5842100	4682500	4887900	5922900	5258600	6015100	5583500	4675600		0.911683				5333850	5383200		1.00925	0.0132868	0.911683
H3BRY5;P50225;E9PKW4;P50226;A0A0A6YYL2;P0DMN0;P0DMM9;H3BQX5;E9PKR8;E9PM76;H3BNY7	H3BRY5;P50225;E9PKW4;P50226;A0A0A6YYL2;P0DMN0;P0DMM9	Sulfotransferase;Sulfotransferase 1A1;Sulfotransferase 1A2;Sulfotransferase 1A4;Sulfotransferase 1A3	SULT1A1;SULT1A2;SULT1A4;SULT1A3	tr|H3BRY5|H3BRY5_HUMAN Sulfotransferase (Fragment) OS=Homo sapiens OX=9606 GN=SULT1A1 PE=1 SV=1;sp|P50225|ST1A1_HUMAN Sulfotransferase 1A1 OS=Homo sapiens OX=9606 GN=SULT1A1 PE=1 SV=3;tr|E9PKW4|E9PKW4_HUMAN Sulfotransferase OS=Homo sapiens OX=9606 GN=SULT1	32.625	3788500	3073000	2438400	2910700	1e-08	4218100	4616700	3474600		0.982644				3052650	3.07735e+06		1.00809	0.0116263	0.982644
O00151	O00151	PDZ and LIM domain protein 1	PDLIM1	sp|O00151|PDLI1_HUMAN PDZ and LIM domain protein 1 OS=Homo sapiens OX=9606 GN=PDLIM1 PE=1 SV=4	36.071	8409000	11063000	8177000	8610000	7952400	8815000	8619500	11160000		0.943248				9064750	9136725		1.00794	0.0114099	0.943248
Q96QK1;I3L4S0;A0A1W2PP10;A0A3B3ITD4	Q96QK1	Vacuolar protein sorting-associated protein 35	VPS35	sp|Q96QK1|VPS35_HUMAN Vacuolar protein sorting-associated protein 35 OS=Homo sapiens OX=9606 GN=VPS35 PE=1 SV=2	91.706	23843000	23362000	23270000	21576000	21276000	22281000	26121000	22810000		0.928034				23012750	23122000		1.00475	0.0068328	0.928034
Q16576;E9PC52;Q5JP02;Q5JP01;Q5JNZ6	Q16576;E9PC52	Histone-binding protein RBBP7	RBBP7	sp|Q16576|RBBP7_HUMAN Histone-binding protein RBBP7 OS=Homo sapiens OX=9606 GN=RBBP7 PE=1 SV=1;tr|E9PC52|E9PC52_HUMAN Histone-binding protein RBBP7 OS=Homo sapiens OX=9606 GN=RBBP7 PE=1 SV=1	47.82	101260000	118400000	102320000	137550000	114800000	106790000	119760000	120240000		0.956549				114882500	115397500		1.00448	0.00645292	0.956549
Q15007;A0A087X1R4	Q15007;A0A087X1R4	Pre-mRNA-splicing regulator WTAP	WTAP	sp|Q15007|FL2D_HUMAN Pre-mRNA-splicing regulator WTAP OS=Homo sapiens OX=9606 GN=WTAP PE=1 SV=2;tr|A0A087X1R4|A0A087X1R4_HUMAN Pre-mRNA-splicing regulator WTAP OS=Homo sapiens OX=9606 GN=WTAP PE=1 SV=1	44.243	10843000	13187000	13216000	12153000	9836400	13735000	12095000	13943000		0.963499				12349750	12402350		1.00426	0.00613167	0.963499
O43592;F8WDU6;F5GYW6;F5GZM3	O43592	Exportin-T	XPOT	sp|O43592|XPOT_HUMAN Exportin-T OS=Homo sapiens OX=9606 GN=XPOT PE=1 SV=2	109.96	9982900	9819100	10845000	9583000	9132500	10067000	8985200	12193000		0.964187				10057500	10094425		1.00367	0.005287	0.964187
Q9C0C9;K7ES11;K7EQ12	Q9C0C9;K7ES11	E2/E3 hybrid ubiquitin-protein ligase UBE2O	UBE2O	sp|Q9C0C9|UBE2O_HUMAN (E3-independent) E2 ubiquitin-conjugating enzyme OS=Homo sapiens OX=9606 GN=UBE2O PE=1 SV=3;tr|K7ES11|K7ES11_HUMAN (E3-independent) E2 ubiquitin-conjugating enzyme (Fragment) OS=Homo sapiens OX=9606 GN=UBE2O PE=1 SV=1	141.29	27738000	28617000	28796000	26010000	26825000	25441000	28874000	30396000		0.943397				27790250	27884000		1.00337	0.00485872	0.943397
Q99426;K7EP07;K7EK42;K7EL99;K7EQH0;K7ER04	Q99426;K7EP07;K7EK42	Tubulin-folding cofactor B	TBCB	sp|Q99426|TBCB_HUMAN Tubulin-folding cofactor B OS=Homo sapiens OX=9606 GN=TBCB PE=1 SV=2;tr|K7EP07|K7EP07_HUMAN Tubulin-folding cofactor B (Fragment) OS=Homo sapiens OX=9606 GN=TBCB PE=1 SV=8;tr|K7EK42|K7EK42_HUMAN Tubulin-folding cofactor B OS=Homo sapie	27.325	13621000	11062000	13207000	12886000	12251000	12212000	14122000	12348000		0.958896				12694000	12733250		1.00309	0.00445395	0.958896
E7EVJ5;Q96F07;H7C229;E7EW33;A0A087WWZ1;A0A087WTQ3;A0A087WZL7	E7EVJ5;Q96F07;H7C229;E7EW33	Cytoplasmic FMR1-interacting protein 2	CYFIP2	tr|E7EVJ5|E7EVJ5_HUMAN Cytoplasmic FMR1-interacting protein OS=Homo sapiens OX=9606 GN=CYFIP2 PE=1 SV=1;sp|Q96F07|CYFP2_HUMAN Cytoplasmic FMR1-interacting protein 2 OS=Homo sapiens OX=9606 GN=CYFIP2 PE=1 SV=2;tr|H7C229|H7C229_HUMAN Cytoplasmic FMR1-interac	142.58	8546600	5113300	6166600	6907900	6253500	6284600	6370400	7859300		0.99221				6683600	6691950		1.00125	0.00180127	0.99221
O60826	O60826	Coiled-coil domain-containing protein 22	CCDC22	sp|O60826|CCD22_HUMAN Coiled-coil domain-containing protein 22 OS=Homo sapiens OX=9606 GN=CCDC22 PE=1 SV=1	70.755	4102700	2885700	2824600	3807400	2968300	3380000	3157300	4123500		0.995946				3405100	3407275		1.00064	0.000921224	0.995946
O43148;K7EP06;K7EPP5	O43148;K7EP06	mRNA cap guanine-N7 methyltransferase	RNMT	sp|O43148|MCES_HUMAN mRNA cap guanine-N7 methyltransferase OS=Homo sapiens OX=9606 GN=RNMT PE=1 SV=1;tr|K7EP06|K7EP06_HUMAN mRNA cap guanine-N7 methyltransferase OS=Homo sapiens OX=9606 GN=RNMT PE=1 SV=1	54.843	14442000	11646000	12163000	12178000	10262000	12913000	10972000	16283000		0.999871				12607250	12607500		1.00002	2.86082e-05	0.999871
A0A1B0GWJ0;A0A1B0GTJ7;P30566;A0A0A6YY92;A0A1B0GWF8;A0A1B0GTG9;A0A096LNY6;A0A096LNY5;A0A096LPA2;A0A096LNY4;B4DEP1;A0A096LP72;A0A096LP92;A0A1W2PRX2;A0A096LP76;V9GY96;A0A096LNT0	A0A1B0GWJ0;A0A1B0GTJ7;P30566;A0A0A6YY92;A0A1B0GWF8;A0A1B0GTG9;A0A096LNY6;A0A096LNY5	Adenylosuccinate lyase	ADSL	tr|A0A1B0GWJ0|A0A1B0GWJ0_HUMAN Adenylosuccinate lyase OS=Homo sapiens OX=9606 GN=ADSL PE=1 SV=1;tr|A0A1B0GTJ7|A0A1B0GTJ7_HUMAN Adenylosuccinate lyase OS=Homo sapiens OX=9606 GN=ADSL PE=1 SV=1;sp|P30566|PUR8_HUMAN Adenylosuccinate lyase OS=Homo sapiens OX=9	54.465	50001000	55231000	57686000	54323000	53197000	54718000	48889000	59736000		0.951304				54310250	54135000		0.996773	-0.00466286	0.951304
Q16186;A0A087WX59;A0A087WUX6	Q16186	Proteasomal ubiquitin receptor ADRM1	ADRM1	sp|Q16186|ADRM1_HUMAN Proteasomal ubiquitin receptor ADRM1 OS=Homo sapiens OX=9606 GN=ADRM1 PE=1 SV=2	42.153	24270000	19006000	24256000	21527000	20744000	22760000	18183000	26929000		0.962129				22264750	22154000		0.995026	-0.00719421	0.962129
Q3BDU5	Q3BDU5		LMNA	tr|Q3BDU5|Q3BDU5_HUMAN Prelamin-A/C OS=Homo sapiens OX=9606 GN=LMNA PE=1 SV=1	55.637	81397000	62931000	58466000	57530000	56045000	51964000	54418000	96239000		0.97342				65081000	64666500		0.993631	-0.00921789	0.97342
Q8WUM4;A0A3B3IT07;C9IZF9;F8WEQ7;F8WBR8;F8WDK9	Q8WUM4	Programmed cell death 6-interacting protein	PDCD6IP	sp|Q8WUM4|PDC6I_HUMAN Programmed cell death 6-interacting protein OS=Homo sapiens OX=9606 GN=PDCD6IP PE=1 SV=1	96.022	287460000	221160000	241300000	254160000	217860000	256720000	232370000	287630000		0.912225				251020000	248645000		0.990539	-0.0137149	0.912225
Q96HC4;H0Y8Y3;A0A0A0MSP3;A0A0D9SFR4;H0YBI4;D6RAA1;A0A0D9SFW3;D6RGG6;H0Y929	Q96HC4;H0Y8Y3	PDZ and LIM domain protein 5	PDLIM5	sp|Q96HC4|PDLI5_HUMAN PDZ and LIM domain protein 5 OS=Homo sapiens OX=9606 GN=PDLIM5 PE=1 SV=5;tr|H0Y8Y3|H0Y8Y3_HUMAN PDZ and LIM domain protein 5 (Fragment) OS=Homo sapiens OX=9606 GN=PDLIM5 PE=1 SV=1	63.944	5068600	3716300	3844100	4155900	3551300	5074900	3291400	4702300		0.940513				4196225	4154975		0.99017	-0.0142522	0.940513
O76094;D6RDY6;R4GNC1	O76094	Signal recognition particle subunit SRP72	SRP72	sp|O76094|SRP72_HUMAN Signal recognition particle subunit SRP72 OS=Homo sapiens OX=9606 GN=SRP72 PE=1 SV=3	74.605	66451000	52065000	54601000	58771000	48683000	54037000	58210000	68591000		0.914092				57972000	57380250		0.989792	-0.014802	0.914092
Q14C86;F8W9S7;C9IZ08;B4DGD8;B0QZ65;H0Y7I9;H0Y4E7;A0A0A0MQV8;C9IZX9	Q14C86;F8W9S7;C9IZ08;B4DGD8	GTPase-activating protein and VPS9 domain-containing protein 1	GAPVD1	sp|Q14C86|GAPD1_HUMAN GTPase-activating protein and VPS9 domain-containing protein 1 OS=Homo sapiens OX=9606 GN=GAPVD1 PE=1 SV=2;tr|F8W9S7|F8W9S7_HUMAN GTPase-activating protein and VPS9 domain-containing protein 1 OS=Homo sapiens OX=9606 GN=GAPVD1 PE=1 SV	164.98	16233000	16680000	17415000	15550000	14869000	13816000	15110000	21387000		0.924648				16469500	16295500		0.989435	-0.0153231	0.924648
Q9Y3P9;F5H8L0;B7ZAP0;A0A0U1RQV7;E9PS63	Q9Y3P9	Rab GTPase-activating protein 1	RABGAP1	sp|Q9Y3P9|RBGP1_HUMAN Rab GTPase-activating protein 1 OS=Homo sapiens OX=9606 GN=RABGAP1 PE=1 SV=3	121.74	13655000	12690000	11942000	15815000	18725000	1e-08	17610000	17124000		0.972938				13525500	1.33648e+07		0.988115	-0.0172491	0.972938
A0A140T8Z0;A0A0G2JH68;O60610;H9KV28;A0A2R8Y5N1;H7C2W8;B4E2I7;A0A2R8YEF8	A0A140T8Z0;A0A0G2JH68;O60610;H9KV28;A0A2R8Y5N1	Protein diaphanous homolog 1	DIAPH1	tr|A0A140T8Z0|A0A140T8Z0_HUMAN Protein diaphanous homolog 1 OS=Homo sapiens OX=9606 GN=DIAPH1 PE=1 SV=1;tr|A0A0G2JH68|A0A0G2JH68_HUMAN Protein diaphanous homolog 1 OS=Homo sapiens OX=9606 GN=DIAPH1 PE=1 SV=1;sp|O60610|DIAP1_HUMAN Protein diaphanous homolog	140.3	88525000	90091000	79963000	78854000	72307000	86778000	89681000	84134000		0.820479				84358250	83225000		0.986566	-0.0195122	0.820479
B0QZ18;Q99829;F2Z2V0;A6PVH9;E7ENH5;Q5JX58;Q5JX60;Q5JX44;Q5JX56;Q5JX45;Q5JX55;Q5JX61;Q5JX52;Q5JX54;H0Y524;Q5JX57;E7EV27;Q5JX53	B0QZ18;Q99829;F2Z2V0;A6PVH9;E7ENH5;Q5JX58;Q5JX60;Q5JX44	Copine-1	CPNE1	tr|B0QZ18|B0QZ18_HUMAN Copine-1 OS=Homo sapiens OX=9606 GN=CPNE1 PE=1 SV=1;sp|Q99829|CPNE1_HUMAN Copine-1 OS=Homo sapiens OX=9606 GN=CPNE1 PE=1 SV=1;tr|F2Z2V0|F2Z2V0_HUMAN Copine-1 (Fragment) OS=Homo sapiens OX=9606 GN=CPNE1 PE=1 SV=1;tr|A6PVH9|A6PVH9_HUMA	59.717	15779000	32720000	11776000	20951000	27312000	16503000	20187000	15821000		0.94892				20306500	19955750		0.982727	-0.0251371	0.94892
M0QY97;Q9UPT8	M0QY97;Q9UPT8	Zinc finger CCCH domain-containing protein 4	ZC3H4	tr|M0QY97|M0QY97_HUMAN Zinc finger CCCH domain-containing protein 4 (Fragment) OS=Homo sapiens OX=9606 GN=ZC3H4 PE=1 SV=1;sp|Q9UPT8|ZC3H4_HUMAN Zinc finger CCCH domain-containing protein 4 OS=Homo sapiens OX=9606 GN=ZC3H4 PE=1 SV=3	95.425	10841000	8151700	10156000	11921000	9171300	9696900	9402600	12005000		0.853315				10267425	10068950		0.980669	-0.0281612	0.853315
Q69YN4;H0YBN5;H0YB68	Q69YN4	Protein virilizer homolog	KIAA1429	sp|Q69YN4|VIR_HUMAN Protein virilizer homolog OS=Homo sapiens OX=9606 GN=VIRMA PE=1 SV=2	202.02	5939600	7003100	5230000	6124500	5850500	1e-08	10132000	7790200		0.954331				6074300	5.94318e+06		0.978413	-0.0314843	0.954331
O96019;H7C5S0;C9JQT2;O94805	O96019;H7C5S0	Actin-like protein 6A	ACTL6A	sp|O96019|ACL6A_HUMAN Actin-like protein 6A OS=Homo sapiens OX=9606 GN=ACTL6A PE=1 SV=1;tr|H7C5S0|H7C5S0_HUMAN Actin-like protein 6A (Fragment) OS=Homo sapiens OX=9606 GN=ACTL6A PE=1 SV=1	47.46	20946000	24737000	21703000	19656000	20000000	18574000	22274000	24137000		0.763712				21760500	21246250		0.976368	-0.0345035	0.763712
O00154;K7EKP8	O00154;K7EKP8	Cytosolic acyl coenzyme A thioester hydrolase	ACOT7	sp|O00154|BACH_HUMAN Cytosolic acyl coenzyme A thioester hydrolase OS=Homo sapiens OX=9606 GN=ACOT7 PE=1 SV=3;tr|K7EKP8|K7EKP8_HUMAN Cytosolic acyl coenzyme A thioester hydrolase (Fragment) OS=Homo sapiens OX=9606 GN=ACOT7 PE=1 SV=8	41.796	84712000	84864000	84966000	77434000	81256000	77198000	84204000	81427000		0.433203				82994000	81021250		0.97623	-0.0347067	0.433203
P19474;H0YDP8	P19474	E3 ubiquitin-protein ligase TRIM21	TRIM21	sp|P19474|RO52_HUMAN E3 ubiquitin-protein ligase TRIM21 OS=Homo sapiens OX=9606 GN=TRIM21 PE=1 SV=1	54.169	1013400000	1466300000	1833200000	1798300000	1206200000	1596100000	1497100000	1666400000		0.87165				1527800000	1491450000		0.976208	-0.0347401	0.87165
J3QRU8;A0A0C4DGN6;Q9Y2X7;J3QLH1;K7EN79	J3QRU8;A0A0C4DGN6;Q9Y2X7	ARF GTPase-activating protein GIT1	GIT1	tr|J3QRU8|J3QRU8_HUMAN ARF GTPase-activating protein GIT1 OS=Homo sapiens OX=9606 GN=GIT1 PE=1 SV=1;tr|A0A0C4DGN6|A0A0C4DGN6_HUMAN ARF GTPase-activating protein GIT1 OS=Homo sapiens OX=9606 GN=GIT1 PE=1 SV=1;sp|Q9Y2X7|GIT1_HUMAN ARF GTPase-activating prote	76.805	4737100	4837700	4248000	4063500	3878300	4580800	3762000	5230100		0.789189				4471575	4362800		0.975674	-0.0355287	0.789189
S4R3H4;E7EQT4;Q9UKV3;G3V3B0;G3V3T3	S4R3H4;E7EQT4;Q9UKV3	Apoptotic chromatin condensation inducer in the nucleus	ACIN1	tr|S4R3H4|S4R3H4_HUMAN Apoptotic chromatin condensation inducer in the nucleus OS=Homo sapiens OX=9606 GN=ACIN1 PE=1 SV=1;tr|E7EQT4|E7EQT4_HUMAN Apoptotic chromatin condensation inducer in the nucleus OS=Homo sapiens OX=9606 GN=ACIN1 PE=1 SV=2;sp|Q9UKV3|AC	145.44	4221000	5258200	5120600	4354300	4842800	4315700	3412500	5920100		0.849961				4738525	4622775		0.975573	-0.0356789	0.849961
O75439;G3V0E4;F8WAZ6;F8WEA6;F8WBE1	O75439;G3V0E4	Mitochondrial-processing peptidase subunit beta	PMPCB	sp|O75439|MPPB_HUMAN Mitochondrial-processing peptidase subunit beta OS=Homo sapiens OX=9606 GN=PMPCB PE=1 SV=2;tr|G3V0E4|G3V0E4_HUMAN Mitochondrial-processing peptidase subunit beta OS=Homo sapiens OX=9606 GN=PMPCB PE=1 SV=1	54.366	22895000	20244000	21931000	24504000	22624000	21881000	22412000	20453000		0.607421				22393500	21842500		0.975395	-0.035942	0.607421
P14866;M0QXS5;A0A3B3ITJ4;M0R076;B4DVF8;M0R1W6;M0QYL7	P14866;M0QXS5;A0A3B3ITJ4	Heterogeneous nuclear ribonucleoprotein L	HNRNPL	sp|P14866|HNRPL_HUMAN Heterogeneous nuclear ribonucleoprotein L OS=Homo sapiens OX=9606 GN=HNRNPL PE=1 SV=2;tr|M0QXS5|M0QXS5_HUMAN Heterogeneous nuclear ribonucleoprotein L (Fragment) OS=Homo sapiens OX=9606 GN=HNRNPL PE=1 SV=1;tr|A0A3B3ITJ4|A0A3B3ITJ4_HUM	64.132	52532000	56990000	51474000	66667000	58215000	50066000	55792000	57890000		0.730221				56915750	55490750		0.974963	-0.0365806	0.730221
C9J9K3;A0A0C4DG17;P08865;F8WD59	C9J9K3;A0A0C4DG17;P08865;F8WD59	40S ribosomal protein SA	RPSA	tr|C9J9K3|C9J9K3_HUMAN 40S ribosomal protein SA (Fragment) OS=Homo sapiens OX=9606 GN=RPSA PE=1 SV=8;tr|A0A0C4DG17|A0A0C4DG17_HUMAN 40S ribosomal protein SA OS=Homo sapiens OX=9606 GN=RPSA PE=1 SV=1;sp|P08865|RSSA_HUMAN 40S ribosomal protein SA OS=Homo sap	29.404	379710000	382270000	400830000	381120000	373470000	353900000	391710000	383730000		0.323867				385982500	375702500		0.973367	-0.0389447	0.323867
Q9Y3F4;H0YH33	Q9Y3F4	Serine-threonine kinase receptor-associated protein	STRAP	sp|Q9Y3F4|STRAP_HUMAN Serine-threonine kinase receptor-associated protein OS=Homo sapiens OX=9606 GN=STRAP PE=1 SV=1	38.438	55844000	52162000	56113000	59236000	43269000	59298000	54055000	60756000		0.735284				55838750	54344500		0.97324	-0.0391326	0.735284
P62857	P62857	40S ribosomal protein S28	RPS28	sp|P62857|RS28_HUMAN 40S ribosomal protein S28 OS=Homo sapiens OX=9606 GN=RPS28 PE=1 SV=1	7.8409	124780000	86034000	97809000	112630000	96927000	115560000	100580000	96864000		0.777234				105313250	102482750		0.973123	-0.0393059	0.777234
P06280;A0A3B3IUC4;A0A3B3IRU3;V9GYN5	P06280;A0A3B3IUC4	Alpha-galactosidase A	GLA	sp|P06280|AGAL_HUMAN Alpha-galactosidase A OS=Homo sapiens OX=9606 GN=GLA PE=1 SV=1;tr|A0A3B3IUC4|A0A3B3IUC4_HUMAN Alpha-galactosidase OS=Homo sapiens OX=9606 GN=GLA PE=1 SV=1	48.766	3699700	4419700	4336100	4073800	4411300	3533800	3465500	4673300		0.758657				4132325	4020975		0.973054	-0.0394084	0.758657
P78406;E9PQ57;E9PPG9;B0QZ36;B0QZ37	P78406;E9PQ57	mRNA export factor	RAE1	sp|P78406|RAE1L_HUMAN mRNA export factor OS=Homo sapiens OX=9606 GN=RAE1 PE=1 SV=1;tr|E9PQ57|E9PQ57_HUMAN mRNA export factor OS=Homo sapiens OX=9606 GN=RAE1 PE=1 SV=1	40.968	18451000	20014000	26549000	25821000	22303000	22018000	22827000	21063000		0.762157				22708750	22052750		0.971112	-0.0422897	0.762157
Q9H1B7	Q9H1B7	Interferon regulatory factor 2-binding protein-like	IRF2BPL	sp|Q9H1B7|I2BPL_HUMAN Probable E3 ubiquitin-protein ligase IRF2BPL OS=Homo sapiens OX=9606 GN=IRF2BPL PE=1 SV=1	82.658	15861000	15710000	17097000	17298000	15273000	16667000	13264000	18739000		0.693886				16491500	15985750		0.969333	-0.0449362	0.693886
Q9H9T3;B4DKA4;E5RG26;H0YAP7	Q9H9T3;B4DKA4	Elongator complex protein 3	ELP3	sp|Q9H9T3|ELP3_HUMAN Elongator complex protein 3 OS=Homo sapiens OX=9606 GN=ELP3 PE=1 SV=2;tr|B4DKA4|B4DKA4_HUMAN Elongator complex protein 3 OS=Homo sapiens OX=9606 GN=ELP3 PE=1 SV=1	62.258	6507400	5750800	8016300	5468600	5149100	5423300	6776800	7586600		0.81146				6435775	6233950		0.96864	-0.0459673	0.81146
P35244;B5MC59	P35244;B5MC59	Replication protein A 14 kDa subunit	RPA3	sp|P35244|RFA3_HUMAN Replication protein A 14 kDa subunit OS=Homo sapiens OX=9606 GN=RPA3 PE=1 SV=1;tr|B5MC59|B5MC59_HUMAN Replication protein A 14 kDa subunit OS=Homo sapiens OX=9606 GN=RPA3 PE=1 SV=1	13.569	8124300	11164000	8285000	9426200	10324000	8065400	6515400	10912000		0.818934				9249875	8954200		0.968035	-0.0468693	0.818934
O15357;A0A0A0MTP6;F5GY16;H7BXR2;F5H588	O15357;A0A0A0MTP6	Phosphatidylinositol 3,4,5-trisphosphate 5-phosphatase 2	INPPL1	sp|O15357|SHIP2_HUMAN Phosphatidylinositol 3,4,5-trisphosphate 5-phosphatase 2 OS=Homo sapiens OX=9606 GN=INPPL1 PE=1 SV=2;tr|A0A0A0MTP6|A0A0A0MTP6_HUMAN Phosphatidylinositol 3,4,5-trisphosphate 5-phosphatase 2 OS=Homo sapiens OX=9606 GN=INPPL1 PE=1 SV=1	138.6	3240200	2992700	4114700	3136300	2395700	3321900	2614500	4713700		0.856663				3370975	3261450		0.967509	-0.0476524	0.856663
O95861;A6NF51;F8W1J0;F8VZG4;F8VVW8;F8VRY7	O95861;A6NF51;F8W1J0	3(2),5-bisphosphate nucleotidase 1	BPNT1	sp|O95861|BPNT1_HUMAN 3(2),5-bisphosphate nucleotidase 1 OS=Homo sapiens OX=9606 GN=BPNT1 PE=1 SV=1;tr|A6NF51|A6NF51_HUMAN 3(2),5-bisphosphate nucleotidase 1 OS=Homo sapiens OX=9606 GN=BPNT1 PE=1 SV=2;tr|F8W1J0|F8W1J0_HUMAN 3(2),5-bisphosphate nuc	33.392	17324000	17617000	18290000	20945000	20921000	15930000	17907000	16883000		0.657821				18544000	17910250		0.965825	-0.050167	0.657821
Q9BU76	Q9BU76	Multiple myeloma tumor-associated protein 2	MMTAG2	sp|Q9BU76|MMTA2_HUMAN Multiple myeloma tumor-associated protein 2 OS=Homo sapiens OX=9606 GN=MMTAG2 PE=1 SV=1	29.411	4677900	6068900	4104900	5173800	3265500	6064100	4488600	5498800		0.819343				5006375	4829250		0.96462	-0.0519672	0.819343
P62306;A0A0B4J254;F8W0W6	P62306	Small nuclear ribonucleoprotein F	SNRPF	sp|P62306|RUXF_HUMAN Small nuclear ribonucleoprotein F OS=Homo sapiens OX=9606 GN=SNRPF PE=1 SV=1	9.7251	4670400	5478100	5307700	5620700	6259300	4850100	4933500	4271200		0.698771				5269225	5078525		0.963809	-0.0531812	0.698771
A6NDG6;H3BV17	A6NDG6	Phosphoglycolate phosphatase	PGP	sp|A6NDG6|PGP_HUMAN Glycerol-3-phosphate phosphatase OS=Homo sapiens OX=9606 GN=PGP PE=1 SV=1	34.006	8411600	6870400	8150100	8425700	7144200	7414300	7170000	8955400		0.624594				7964450	7670975		0.963152	-0.0541648	0.624594
Q9Y5X3;Q5QPE4;Q5QPE5;A0A087WUY5;U3KQL0;U3KQP5	Q9Y5X3;Q5QPE4;Q5QPE5	Sorting nexin-5	SNX5	sp|Q9Y5X3|SNX5_HUMAN Sorting nexin-5 OS=Homo sapiens OX=9606 GN=SNX5 PE=1 SV=1;tr|Q5QPE4|Q5QPE4_HUMAN Sorting nexin-5 (Fragment) OS=Homo sapiens OX=9606 GN=SNX5 PE=1 SV=7;tr|Q5QPE5|Q5QPE5_HUMAN Sorting nexin-5 (Fragment) OS=Homo sapiens OX=9606 GN=SNX5 PE=	46.816	16980000	17905000	16190000	19232000	18772000	16855000	13877000	18097000		0.612045				17576750	16900250		0.961512	-0.0566237	0.612045
P47897;A0A1B0GVU9;A0A0U1RQT0;C9J165;H7C0R3;A0A0U1RQM8;A0A0U1RQE9;A0A0U1RQU2;A0A0U1RRI9;A0A0U1RR66;A0A0U1RQL2;A0A0U1RQX5;A0A0U1RQQ5;A0A1B0GTT3;A0A0U1RRC8;F2Z2V6;A0A0U1RQX9;A0A0U1RQC3;A0A0U1RRJ7;A0A0U1RR79	P47897;A0A1B0GVU9	Glutamine--tRNA ligase	QARS	sp|P47897|SYQ_HUMAN Glutamine--tRNA ligase OS=Homo sapiens OX=9606 GN=QARS PE=1 SV=1;tr|A0A1B0GVU9|A0A1B0GVU9_HUMAN Glutamine--tRNA ligase (Fragment) OS=Homo sapiens OX=9606 GN=QARS PE=1 SV=1	87.798	172940000	154550000	148460000	151030000	139030000	140830000	158820000	163990000		0.496063				156745000	150667500		0.961227	-0.0570512	0.496063
A0A0U1RQK7;A0A0A0MSA7;O43432	A0A0U1RQK7;A0A0A0MSA7;O43432	Eukaryotic translation initiation factor 4 gamma 3	EIF4G3	tr|A0A0U1RQK7|A0A0U1RQK7_HUMAN Eukaryotic translation initiation factor 4 gamma 3 OS=Homo sapiens OX=9606 GN=EIF4G3 PE=1 SV=1;tr|A0A0A0MSA7|A0A0A0MSA7_HUMAN Eukaryotic translation initiation factor 4 gamma 3 OS=Homo sapiens OX=9606 GN=EIF4G3 PE=1 SV=1;sp|O	195.27	9125600	7540100	8948300	9185100	8068600	8200100	7474300	9682000		0.593767				8699775	8356250		0.960513	-0.0581224	0.593767
Q00653;M0R119	Q00653	Nuclear factor NF-kappa-B p100 subunit;Nuclear factor NF-kappa-B p52 subunit	NFKB2	sp|Q00653|NFKB2_HUMAN Nuclear factor NF-kappa-B p100 subunit OS=Homo sapiens OX=9606 GN=NFKB2 PE=1 SV=4	96.748	16520000	12739000	13155000	13167000	23392000	10423000	7827600	11715000		0.880968				13895250	13339400		0.959997	-0.058898	0.880968
Q66K74;M0QY41;M0QXQ9;M0R1J2;M0QZ50;M0R1M7	Q66K74	Microtubule-associated protein 1S;MAP1S heavy chain;MAP1S light chain	MAP1S	sp|Q66K74|MAP1S_HUMAN Microtubule-associated protein 1S OS=Homo sapiens OX=9606 GN=MAP1S PE=1 SV=2	112.21	12891000	10049000	8155000	11639000	7798200	11289000	8597000	13335000		0.801464				10683500	10254800		0.959873	-0.059085	0.801464
P62136;E9PMD7;F5H1L6;F5H037;F8WE71;H0Y3Y6;F8W1A0;F8W0V8	P62136;E9PMD7	Serine/threonine-protein phosphatase PP1-alpha catalytic subunit;Serine/threonine-protein phosphatase	PPP1CA	sp|P62136|PP1A_HUMAN Serine/threonine-protein phosphatase PP1-alpha catalytic subunit OS=Homo sapiens OX=9606 GN=PPP1CA PE=1 SV=1;tr|E9PMD7|E9PMD7_HUMAN Serine/threonine-protein phosphatase (Fragment) OS=Homo sapiens OX=9606 GN=PPP1CA PE=1 SV=1	37.512	21023000	20977000	22025000	22594000	19394000	23126000	18943000	21636000		0.437021				21654750	20774750		0.959362	-0.0598524	0.437021
H0YDN1;E9PMV1	H0YDN1		PLEC	tr|H0YDN1|H0YDN1_HUMAN Plectin OS=Homo sapiens OX=9606 GN=PLEC PE=1 SV=9	388.03	3108200	2001100	2023800	2021400	2255600	1697500	2190200	2630600		0.785172				2288625	2193475		0.958425	-0.0612628	0.785172
Q9Y6Y8;A0A0C4DH82;H7C0V8	Q9Y6Y8	SEC23-interacting protein	SEC23IP	sp|Q9Y6Y8|S23IP_HUMAN SEC23-interacting protein OS=Homo sapiens OX=9606 GN=SEC23IP PE=1 SV=1	111.08	10262000	10517000	11531000	12020000	10190000	11266000	8822300	12155000		0.588453				11082500	10608325		0.957214	-0.0630865	0.588453
J3KR44;Q96FW1;F5H6Q1;F5GYN4;F5GYJ8;F5H3F0	J3KR44;Q96FW1;F5H6Q1;F5GYN4;F5GYJ8;F5H3F0	Ubiquitin thioesterase OTUB1	OTUB1	tr|J3KR44|J3KR44_HUMAN Ubiquitin thioesterase OS=Homo sapiens OX=9606 GN=OTUB1 PE=1 SV=2;sp|Q96FW1|OTUB1_HUMAN Ubiquitin thioesterase OTUB1 OS=Homo sapiens OX=9606 GN=OTUB1 PE=1 SV=2;tr|F5H6Q1|F5H6Q1_HUMAN Ubiquitin thioesterase OS=Homo sapiens OX=9606 GN=	31.44	59117000	65783000	69290000	60298000	63237000	53223000	61205000	65237000		0.44585				63622000	60725500		0.954473	-0.0672233	0.44585
A0A1B0GTG2;A0A1B0GW77;P49419;A0A1B0GTY9;A0A1B0GUA1;A0A1B0GW82;A0A1B0GTJ4;A0A1B0GV49;A0A0J9YWF7;A0A1B0GUY0;H0YHM6;F8WDY6;F8VVF2;A0A1B0GVU0;A0A0J9YWK1;A0A0J9YWM6;A0A1B0GW65;F8WD33	A0A1B0GTG2;A0A1B0GW77;P49419;A0A1B0GTY9;A0A1B0GUA1;A0A1B0GW82;A0A1B0GTJ4;A0A1B0GV49;A0A0J9YWF7;A0A1B0GUY0	Alpha-aminoadipic semialdehyde dehydrogenase	ALDH7A1	tr|A0A1B0GTG2|A0A1B0GTG2_HUMAN Alpha-aminoadipic semialdehyde dehydrogenase OS=Homo sapiens OX=9606 GN=ALDH7A1 PE=1 SV=1;tr|A0A1B0GW77|A0A1B0GW77_HUMAN Alpha-aminoadipic semialdehyde dehydrogenase OS=Homo sapiens OX=9606 GN=ALDH7A1 PE=1 SV=1;sp|P49419|AL7A	58.139	36982000	37681000	38297000	38817000	33188000	40799000	32813000	37724000		0.38953				37944250	36131000		0.952213	-0.0706441	0.38953
J3QRS9;X6R4W8;O43670;J3KS31;J3QS27;J3KTL1;J3KRB6;J3KRW6;H0Y3M2	J3QRS9;X6R4W8;O43670	BUB3-interacting and GLEBS motif-containing protein ZNF207	ZNF207	tr|J3QRS9|J3QRS9_HUMAN BUB3-interacting and GLEBS motif-containing protein ZNF207 OS=Homo sapiens OX=9606 GN=ZNF207 PE=1 SV=1;tr|X6R4W8|X6R4W8_HUMAN BUB3-interacting and GLEBS motif-containing protein ZNF207 OS=Homo sapiens OX=9606 GN=ZNF207 PE=1 SV=1;sp|O	52.541	11254000	8988700	10052000	8959700	6460600	8997400	8994000	12886000		0.749512				9813600	9334500		0.95118	-0.0722097	0.749512
O15067;H0YGH1;J3QSG0;J3QSH6;J3KTQ5;J3KTL4;J3KT98	O15067	Phosphoribosylformylglycinamidine synthase	PFAS	sp|O15067|PUR4_HUMAN Phosphoribosylformylglycinamidine synthase OS=Homo sapiens OX=9606 GN=PFAS PE=1 SV=4	144.73	120060000	109700000	120900000	116280000	103330000	105070000	120300000	114750000		0.263975				116735000	110862500		0.949694	-0.0744657	0.263975
O75934	O75934	Pre-mRNA-splicing factor SPF27	BCAS2	sp|O75934|SPF27_HUMAN Pre-mRNA-splicing factor SPF27 OS=Homo sapiens OX=9606 GN=BCAS2 PE=1 SV=1	26.131	2310900	3585100	2079600	3544800	1e-08	3603000	2612200	4719000		0.896836				2880100	2.73355e+06		0.949116	-0.0753431	0.896836
H0Y4B0;O43414;A0A3B3ISV9;F6QUN3;F6UGJ8	H0Y4B0;O43414;A0A3B3ISV9;F6QUN3	ERI1 exoribonuclease 3	ERI3	tr|H0Y4B0|H0Y4B0_HUMAN ERI1 exoribonuclease 3 (Fragment) OS=Homo sapiens OX=9606 GN=ERI3 PE=1 SV=2;sp|O43414|ERI3_HUMAN ERI1 exoribonuclease 3 OS=Homo sapiens OX=9606 GN=ERI3 PE=1 SV=2;tr|A0A3B3ISV9|A0A3B3ISV9_HUMAN ERI1 exoribonuclease 3 OS=Homo sapiens O	22.649	4147300	4130400	3168500	4255700	2861000	3776900	3401600	4859700		0.697998				3925475	3724800		0.948879	-0.0757043	0.697998
P26196;Q8IV96	P26196;Q8IV96	Probable ATP-dependent RNA helicase DDX6	DDX6	sp|P26196|DDX6_HUMAN Probable ATP-dependent RNA helicase DDX6 OS=Homo sapiens OX=9606 GN=DDX6 PE=1 SV=2;tr|Q8IV96|Q8IV96_HUMAN DDX6 protein OS=Homo sapiens OX=9606 GN=DDX6 PE=1 SV=1	54.416	33352000	20870000	22035000	23838000	25631000	19994000	25824000	23493000		0.696634				25023750	23735500		0.948519	-0.0762516	0.696634
Q15428;K7EMT0	Q15428	Splicing factor 3A subunit 2	SF3A2	sp|Q15428|SF3A2_HUMAN Splicing factor 3A subunit 2 OS=Homo sapiens OX=9606 GN=SF3A2 PE=1 SV=2	49.255	17662000	19336000	21443000	21901000	16098000	20365000	15708000	23929000		0.643778				20085500	19025000		0.947201	-0.0782579	0.643778
P60709;A0A2R8Y793;E7EVS6;A0A2R8YGF8;G5E9R0;C9JUM1;C9JZR7;A0A2R8YFE2;C9JTX5;P0CG38;Q9BYX7;P0CG39	P60709;A0A2R8Y793	Actin, cytoplasmic 1;Actin, cytoplasmic 1, N-terminally processed	ACTB	sp|P60709|ACTB_HUMAN Actin, cytoplasmic 1 OS=Homo sapiens OX=9606 GN=ACTB PE=1 SV=1;tr|A0A2R8Y793|A0A2R8Y793_HUMAN Actin, cytoplasmic 1 (Fragment) OS=Homo sapiens OX=9606 GN=ACTB PE=1 SV=1	41.736	6536100000	6584200000	5900200000	6413700000	6412500000	5550800000	6419700000	5678300000		0.267429				6358550000	6015325000		0.946021	-0.0800551	0.267429
Q9H9A6	Q9H9A6	Leucine-rich repeat-containing protein 40	LRRC40	sp|Q9H9A6|LRC40_HUMAN Leucine-rich repeat-containing protein 40 OS=Homo sapiens OX=9606 GN=LRRC40 PE=1 SV=1	68.249	13093000	12787000	12959000	13630000	10048000	10982000	12367000	16177000		0.61382				13117250	12393500		0.944825	-0.0818816	0.61382
Q15797;D6RD62;D6RAY1;D6REQ3;D6RDN7;D6RBH9	Q15797;D6RD62	Mothers against decapentaplegic homolog 1	SMAD1	sp|Q15797|SMAD1_HUMAN Mothers against decapentaplegic homolog 1 OS=Homo sapiens OX=9606 GN=SMAD1 PE=1 SV=1;tr|D6RD62|D6RD62_HUMAN Mothers against decapentaplegic homolog 1 (Fragment) OS=Homo sapiens OX=9606 GN=SMAD1 PE=1 SV=1	52.259	82072000	72298000	89929000	102390000	62761000	79442000	92631000	92573000		0.630558				86672250	81851750		0.944382	-0.0825569	0.630558
P42025	P42025	Beta-centractin	ACTR1B	sp|P42025|ACTY_HUMAN Beta-centractin OS=Homo sapiens OX=9606 GN=ACTR1B PE=1 SV=1	42.293	5735600	5724300	6676000	6776100	5703600	5938500	3557300	8318500		0.743131				6228000	5879475		0.944039	-0.0830816	0.743131
Q5JR04;Q9HCE1	Q5JR04;Q9HCE1	Putative helicase MOV-10	MOV10	tr|Q5JR04|Q5JR04_HUMAN Helicase MOV-10 OS=Homo sapiens OX=9606 GN=MOV10 PE=1 SV=1;sp|Q9HCE1|MOV10_HUMAN Helicase MOV-10 OS=Homo sapiens OX=9606 GN=MOV10 PE=1 SV=2	107.21	2121300	1944900	2683400	2119100	2221200	2086000	1913100	2151500		0.501667				2217175	2092950		0.943971	-0.0831848	0.501667
Q16643;D6R9W4;D6RCR4;D6R9Q9;D6RFI1	Q16643;D6R9W4	Drebrin	DBN1	sp|Q16643|DREB_HUMAN Drebrin OS=Homo sapiens OX=9606 GN=DBN1 PE=1 SV=4;tr|D6R9W4|D6R9W4_HUMAN Drebrin (Fragment) OS=Homo sapiens OX=9606 GN=DBN1 PE=1 SV=1	71.428	4257800	5004100	4421900	4961500	2711900	3546100	4747700	6584800		0.769809				4661325	4397625		0.943428	-0.0840155	0.769809
Q9Y316;B5MCI6	Q9Y316	Protein MEMO1	MEMO1	sp|Q9Y316|MEMO1_HUMAN Protein MEMO1 OS=Homo sapiens OX=9606 GN=MEMO1 PE=1 SV=1	33.733	12808000	11236000	12163000	14327000	14093000	11068000	8884500	13586000		0.615269				12633500	11907875		0.942563	-0.0853384	0.615269
O60232;H0YEB6;G3V1B8;E9PK41;H0YEK1;E9PN57	O60232;H0YEB6;G3V1B8	Sjoegren syndrome/scleroderma autoantigen 1	SSSCA1	sp|O60232|SSA27_HUMAN Sjoegren syndrome/scleroderma autoantigen 1 OS=Homo sapiens OX=9606 GN=SSSCA1 PE=1 SV=1;tr|H0YEB6|H0YEB6_HUMAN Sjoegren syndrome/scleroderma autoantigen 1 (Fragment) OS=Homo sapiens OX=9606 GN=SSSCA1 PE=1 SV=1;tr|G3V1B8|G3V1B8_HUMAN S	21.474	3581400	4674200	5264300	4629400	3745400	4140300	4642700	4548500		0.533544				4537325	4269225		0.940912	-0.0878678	0.533544
P34896;J3KRZ5;J3KRK5;A0A087WTD8	P34896	Serine hydroxymethyltransferase, cytosolic	SHMT1	sp|P34896|GLYC_HUMAN Serine hydroxymethyltransferase, cytosolic OS=Homo sapiens OX=9606 GN=SHMT1 PE=1 SV=1	53.082	6227300	5225000	5857600	5956600	5492000	5223600	4900500	6245900		0.363034				5816625	5465500		0.939634	-0.0898288	0.363034
O75608;A0A087X1K9;B4DP64;E5RGR0;E5RJ48	O75608;A0A087X1K9;B4DP64;E5RGR0	Acyl-protein thioesterase 1	LYPLA1	sp|O75608|LYPA1_HUMAN Acyl-protein thioesterase 1 OS=Homo sapiens OX=9606 GN=LYPLA1 PE=1 SV=1;tr|A0A087X1K9|A0A087X1K9_HUMAN Acyl-protein thioesterase 1 OS=Homo sapiens OX=9606 GN=LYPLA1 PE=1 SV=1;tr|B4DP64|B4DP64_HUMAN Acyl-protein thioesterase 1 OS=Homo	24.669	11900000	16283000	17216000	18022000	15605000	13713000	13162000	17025000		0.569665				15855250	14876250		0.938254	-0.0919497	0.569665
P00492;Q9NRG1	P00492	Hypoxanthine-guanine phosphoribosyltransferase	HPRT1	sp|P00492|HPRT_HUMAN Hypoxanthine-guanine phosphoribosyltransferase OS=Homo sapiens OX=9606 GN=HPRT1 PE=1 SV=2	24.579	47638000	45139000	50324000	51579000	36967000	41363000	49969000	54305000		0.499658				48670000	45651000		0.93797	-0.0923863	0.499658
Q06830;A0A0A0MSI0;A0A0A0MRQ5	Q06830;A0A0A0MSI0	Peroxiredoxin-1	PRDX1	sp|Q06830|PRDX1_HUMAN Peroxiredoxin-1 OS=Homo sapiens OX=9606 GN=PRDX1 PE=1 SV=1;tr|A0A0A0MSI0|A0A0A0MSI0_HUMAN Peroxiredoxin-1 (Fragment) OS=Homo sapiens OX=9606 GN=PRDX1 PE=1 SV=1	22.11	3392900000	2933300000	3045100000	3144100000	2713700000	2471800000	3297500000	3231900000		0.404577				3128850000	2928725000		0.936039	-0.0953598	0.404577
P06132;A0A1B0GVZ4;A0A1B0GVN9;H0Y5R6;Q5T446	P06132;A0A1B0GVZ4;A0A1B0GVN9;H0Y5R6	Uroporphyrinogen decarboxylase	UROD	sp|P06132|DCUP_HUMAN Uroporphyrinogen decarboxylase OS=Homo sapiens OX=9606 GN=UROD PE=1 SV=2;tr|A0A1B0GVZ4|A0A1B0GVZ4_HUMAN Uroporphyrinogen decarboxylase OS=Homo sapiens OX=9606 GN=UROD PE=1 SV=1;tr|A0A1B0GVN9|A0A1B0GVN9_HUMAN Uroporphyrinogen decarboxyl	40.786	22029000	26098000	14797000	31389000	20970000	22375000	25072000	19648000		0.686506				23578250	22016250		0.933753	-0.0988879	0.686506
Q8WVY7	Q8WVY7	Ubiquitin-like domain-containing CTD phosphatase 1	UBLCP1	sp|Q8WVY7|UBCP1_HUMAN Ubiquitin-like domain-containing CTD phosphatase 1 OS=Homo sapiens OX=9606 GN=UBLCP1 PE=1 SV=2	36.804	15477000	12557000	9794800	11517000	11529000	10860000	10631000	12995000		0.547055				12336450	11503750		0.932501	-0.100823	0.547055
Q9UGI8;F8W7T0;H7BYK1	Q9UGI8	Testin	TES	sp|Q9UGI8|TES_HUMAN Testin OS=Homo sapiens OX=9606 GN=TES PE=1 SV=1	47.996	5766500	6543200	5975300	6107000	5043800	6062000	5567800	6052100		0.203927				6098000	5681425		0.931687	-0.102083	0.203927
P49840;A8MT37;M0QYV0	P49840;A8MT37	Glycogen synthase kinase-3 alpha	GSK3A	sp|P49840|GSK3A_HUMAN Glycogen synthase kinase-3 alpha OS=Homo sapiens OX=9606 GN=GSK3A PE=1 SV=2;tr|A8MT37|A8MT37_HUMAN Glycogen synthase kinase-3 alpha OS=Homo sapiens OX=9606 GN=GSK3A PE=1 SV=2	50.98	2769100	1e-08	2316700	2820200	3174100	2123400	2061000	1e-08		0.889274				1.9765e+06	1.83963e+06		0.930749	-0.103536	0.889274
Q15437;A0A2R8YFH5;Q5QPE2;Q5QPE1;A0A2R8Y633;A0A2R8Y7S7;A0A2R8YF30	Q15437;A0A2R8YFH5;Q5QPE2	Protein transport protein Sec23B	SEC23B	sp|Q15437|SC23B_HUMAN Protein transport protein Sec23B OS=Homo sapiens OX=9606 GN=SEC23B PE=1 SV=2;tr|A0A2R8YFH5|A0A2R8YFH5_HUMAN Protein transport protein SEC23 OS=Homo sapiens OX=9606 GN=SEC23B PE=1 SV=1;tr|Q5QPE2|Q5QPE2_HUMAN Protein transport protein S	86.478	62110000	69871000	72606000	73560000	57723000	59674000	70649000	70613000		0.303675				69536750	64664750		0.929936	-0.104796	0.303675
P27348;E9PG15;P31947	P27348;E9PG15	14-3-3 protein theta	YWHAQ	sp|P27348|1433T_HUMAN 14-3-3 protein theta OS=Homo sapiens OX=9606 GN=YWHAQ PE=1 SV=1;tr|E9PG15|E9PG15_HUMAN 14-3-3 protein theta (Fragment) OS=Homo sapiens OX=9606 GN=YWHAQ PE=1 SV=1	27.764	548850000	520370000	492140000	507390000	463180000	420770000	526420000	513410000		0.229142				517187500	480945000		0.929924	-0.104815	0.229142
G3V2E7;F8W6L3;G3V3H3;G3V5R9;E7EVH7;Q07866;G5E9S8;H0YG16;H0YJU9;H0YJL0;H0YJT3;G3V2P7;H0YGB8	G3V2E7;F8W6L3;G3V3H3;G3V5R9;E7EVH7;Q07866;G5E9S8	Kinesin light chain 1	KLC1	tr|G3V2E7|G3V2E7_HUMAN Kinesin light chain 1 OS=Homo sapiens OX=9606 GN=KLC1 PE=1 SV=1;tr|F8W6L3|F8W6L3_HUMAN Kinesin light chain 1 OS=Homo sapiens OX=9606 GN=KLC1 PE=1 SV=1;tr|G3V3H3|G3V3H3_HUMAN Kinesin light chain 1 OS=Homo sapiens OX=9606 GN=KLC1 PE=1	62.715	10962000	9695500	11366000	9498500	9419100	9425900	9180400	10577000		0.238924				10380500	9650600		0.929685	-0.105185	0.238924
D6R938;E9PBG7;E9PF82;Q13557;H0Y9J2;H0Y9C2;Q9UQM7	D6R938;E9PBG7;E9PF82;Q13557;H0Y9J2;H0Y9C2	Calcium/calmodulin-dependent protein kinase type II subunit delta	CAMK2D	tr|D6R938|D6R938_HUMAN Calcium/calmodulin-dependent protein kinase (CaM kinase) II delta, isoform CRA_e OS=Homo sapiens OX=9606 GN=CAMK2D PE=1 SV=1;tr|E9PBG7|E9PBG7_HUMAN Calcium/calmodulin-dependent protein kinase type II subunit delta OS=Homo sapiens OX=	56.298	13018000	15324000	15956000	17331000	12749000	13817000	15682000	14960000		0.356569				15407250	14302000		0.928264	-0.107392	0.356569
Q01581;D6RIW1	Q01581	Hydroxymethylglutaryl-CoA synthase, cytoplasmic	HMGCS1	sp|Q01581|HMCS1_HUMAN Hydroxymethylglutaryl-CoA synthase, cytoplasmic OS=Homo sapiens OX=9606 GN=HMGCS1 PE=1 SV=2	57.293	5946500	6117500	5875400	7469400	6563700	5858600	5354400	5783700		0.34574				6352200	5890100		0.927254	-0.108964	0.34574
Q9HAV4;E2QRM3;H0Y9I3;H0Y3W3;H0Y3Q8	Q9HAV4	Exportin-5	XPO5	sp|Q9HAV4|XPO5_HUMAN Exportin-5 OS=Homo sapiens OX=9606 GN=XPO5 PE=1 SV=1	136.31	28025000	19828000	23883000	20560000	24186000	21963000	20038000	19306000		0.462358				23074000	21373250		0.926291	-0.110462	0.462358
B9EGQ5;M0QXA7;A0A2R8YFV2;O95785	B9EGQ5;M0QXA7;A0A2R8YFV2;O95785	Protein Wiz	WIZ	tr|B9EGQ5|B9EGQ5_HUMAN Protein Wiz OS=Homo sapiens OX=9606 GN=WIZ PE=1 SV=1;tr|M0QXA7|M0QXA7_HUMAN Protein Wiz OS=Homo sapiens OX=9606 GN=WIZ PE=1 SV=1;tr|A0A2R8YFV2|A0A2R8YFV2_HUMAN Protein Wiz OS=Homo sapiens OX=9606 GN=WIZ PE=1 SV=1;sp|O95785|WIZ_HUMAN	89.054	6966000	6693200	7061100	5948100	5397500	6151400	4437600	8692100		0.617576				6667100	6169650		0.925387	-0.111871	0.617576
Q3MHD2;K7ELG9	Q3MHD2;K7ELG9	Protein LSM12 homolog	LSM12	sp|Q3MHD2|LSM12_HUMAN Protein LSM12 homolog OS=Homo sapiens OX=9606 GN=LSM12 PE=1 SV=2;tr|K7ELG9|K7ELG9_HUMAN Protein LSM12 homolog OS=Homo sapiens OX=9606 GN=LSM12 PE=1 SV=1	21.701	4864500	4334400	4967200	4816300	3331000	4789200	4113900	5313600		0.457323				4745600	4386925		0.924419	-0.11338	0.457323
Q86TI2;M0R2A8;M0R0I1;M0R3C4;M0R2G6;M0QXG6;M0R3E8;M0R145;M0R162	Q86TI2;M0R2A8	Dipeptidyl peptidase 9	DPP9	sp|Q86TI2|DPP9_HUMAN Dipeptidyl peptidase 9 OS=Homo sapiens OX=9606 GN=DPP9 PE=1 SV=3;tr|M0R2A8|M0R2A8_HUMAN Dipeptidyl peptidase 9 OS=Homo sapiens OX=9606 GN=DPP9 PE=1 SV=1	98.262	4068300	1e-08	3686500	2422300	3057600	1e-08	2722600	3621800		0.879127				2.54428e+06	2.3505e+06		0.923839	-0.114287	0.879127
Q15054;E9PM91;E9PNC0;E9PRK3;H0YEX7;H0YD46	Q15054	DNA polymerase delta subunit 3	POLD3	sp|Q15054|DPOD3_HUMAN DNA polymerase delta subunit 3 OS=Homo sapiens OX=9606 GN=POLD3 PE=1 SV=2	51.4	16338000	12932000	13399000	10984000	9862200	12600000	10403000	16471000		0.583751				13413250	12334050		0.919542	-0.121012	0.583751
Q9UKF6;G5E9W3	Q9UKF6;G5E9W3	Cleavage and polyadenylation specificity factor subunit 3	CPSF3	sp|Q9UKF6|CPSF3_HUMAN Cleavage and polyadenylation specificity factor subunit 3 OS=Homo sapiens OX=9606 GN=CPSF3 PE=1 SV=1;tr|G5E9W3|G5E9W3_HUMAN Cleavage and polyadenylation specific factor 3, 73kDa, isoform CRA_b OS=Homo sapiens OX=9606 GN=CPSF3 PE=1 SV=	77.485	5181200	6351300	7268800	10868000	7255000	7002800	6488500	6484700		0.640995				7417325	6807750		0.917817	-0.123721	0.640995
O95336;M0R261;M0R1L2;M0R0U3	O95336;M0R261	6-phosphogluconolactonase	PGLS	sp|O95336|6PGL_HUMAN 6-phosphogluconolactonase OS=Homo sapiens OX=9606 GN=PGLS PE=1 SV=2;tr|M0R261|M0R261_HUMAN 6-phosphogluconolactonase (Fragment) OS=Homo sapiens OX=9606 GN=PGLS PE=1 SV=1	27.547	60734000	70023000	92724000	79712000	74850000	66746000	60209000	75631000		0.438266				75798250	69359000		0.915048	-0.128081	0.438266
Q9H6Q4;H3BSH2;H3BSJ7;I3L2A3;H3BUF3;H3BPX8;B4DEE7	Q9H6Q4;H3BSH2	Cytosolic Fe-S cluster assembly factor NARFL	NARFL	sp|Q9H6Q4|CIAO3_HUMAN Cytosolic iron-sulfur assembly component 3 OS=Homo sapiens OX=9606 GN=CIAO3 PE=1 SV=1;tr|H3BSH2|H3BSH2_HUMAN Cytosolic iron-sulfur assembly component 3 (Fragment) OS=Homo sapiens OX=9606 GN=CIAO3 PE=1 SV=1	53.02	5517200	4935000	6856400	6635400	3094800	6578300	5412100	6819000		0.616495				5986000	5476050		0.91481	-0.128457	0.616495
Q9GZL7	Q9GZL7	Ribosome biogenesis protein WDR12	WDR12	sp|Q9GZL7|WDR12_HUMAN Ribosome biogenesis protein WDR12 OS=Homo sapiens OX=9606 GN=WDR12 PE=1 SV=2	47.707	4388400	3698800	3447200	4042200	3154600	3943500	7140500	1e-08		0.828771				3894150	3.55965e+06		0.914102	-0.129573	0.828771
Q15436;F5H365;G3V3G5;G3V2R6;G3V4V1;G3V1W4;G3V5X8;G3V4Q2;G3V5K1	Q15436;F5H365	Protein transport protein Sec23A	SEC23A	sp|Q15436|SC23A_HUMAN Protein transport protein Sec23A OS=Homo sapiens OX=9606 GN=SEC23A PE=1 SV=2;tr|F5H365|F5H365_HUMAN Protein transport protein SEC23 OS=Homo sapiens OX=9606 GN=SEC23A PE=1 SV=1	86.16	52165000	33807000	45209000	40557000	41162000	35468000	38482000	41870000		0.406213				42934500	39245500		0.914078	-0.12961	0.406213
Q8N6T3;E5RHC5;F8W1U7;E5RHT6;F8VWB3;E5RGL6;E5RHH7;E5RIU2;H0YIQ0	Q8N6T3;E5RHC5;F8W1U7;E5RHT6	ADP-ribosylation factor GTPase-activating protein 1	ARFGAP1	sp|Q8N6T3|ARFG1_HUMAN ADP-ribosylation factor GTPase-activating protein 1 OS=Homo sapiens OX=9606 GN=ARFGAP1 PE=1 SV=2;tr|E5RHC5|E5RHC5_HUMAN ADP-ribosylation factor GTPase-activating protein 1 (Fragment) OS=Homo sapiens OX=9606 GN=ARFGAP1 PE=1 SV=2;tr|F8W	44.667	9007700	7183500	7962800	8212500	6392100	7376900	7566200	8247400		0.242379				8091625	7395650		0.913988	-0.129753	0.242379
Q99714;Q5H928	Q99714;Q5H928	3-hydroxyacyl-CoA dehydrogenase type-2	HSD17B10	sp|Q99714|HCD2_HUMAN 3-hydroxyacyl-CoA dehydrogenase type-2 OS=Homo sapiens OX=9606 GN=HSD17B10 PE=1 SV=3;tr|Q5H928|Q5H928_HUMAN 3-hydroxyacyl-CoA dehydrogenase type-2 OS=Homo sapiens OX=9606 GN=HSD17B10 PE=1 SV=1	26.923	74102000	62211000	61903000	65662000	69663000	58587000	59597000	52237000		0.242497				65969500	60021000		0.90983	-0.136332	0.242497
O00429;F8VZ52;B4DPZ9;F8W1W3;B4DDQ3	O00429	Dynamin-1-like protein	DNM1L	sp|O00429|DNM1L_HUMAN Dynamin-1-like protein OS=Homo sapiens OX=9606 GN=DNM1L PE=1 SV=2	81.876	70590000	70935000	51454000	64416000	59585000	53943000	66607000	53863000		0.325252				64348750	58499500		0.909101	-0.137488	0.325252
Q06203;D6RCC8;D6RE15	Q06203	Amidophosphoribosyltransferase	PPAT	sp|Q06203|PUR1_HUMAN Amidophosphoribosyltransferase OS=Homo sapiens OX=9606 GN=PPAT PE=1 SV=1	57.398	21272000	19800000	22391000	22903000	16953000	18583000	19903000	23037000		0.225692				21591500	19619000		0.908645	-0.138212	0.225692
P46063;F8WA66;F8WD97;F5H2L2;F5H4P4;F5H3W0	P46063	ATP-dependent DNA helicase Q1	RECQL	sp|P46063|RECQ1_HUMAN ATP-dependent DNA helicase Q1 OS=Homo sapiens OX=9606 GN=RECQL PE=1 SV=3	73.457	46674000	43706000	43179000	46462000	39669000	37213000	38681000	47237000		0.12485				45005250	40700000		0.904339	-0.145065	0.12485
P52907	P52907	F-actin-capping protein subunit alpha-1	CAPZA1	sp|P52907|CAZA1_HUMAN F-actin-capping protein subunit alpha-1 OS=Homo sapiens OX=9606 GN=CAPZA1 PE=1 SV=3	32.922	167230000	158400000	163440000	179530000	129040000	141610000	156910000	176920000		0.204321				167150000	151120000		0.904098	-0.145449	0.204321
P36405	P36405	ADP-ribosylation factor-like protein 3	ARL3	sp|P36405|ARL3_HUMAN ADP-ribosylation factor-like protein 3 OS=Homo sapiens OX=9606 GN=ARL3 PE=1 SV=2	20.455	9403000	8361300	8588200	9337700	9858800	1e-08	11982000	10418000		0.764663				8922550	8.0647e+06		0.903856	-0.145835	0.764663
Q13547;Q5TEE2;E5RK19	Q13547;Q5TEE2	Histone deacetylase 1	HDAC1	sp|Q13547|HDAC1_HUMAN Histone deacetylase 1 OS=Homo sapiens OX=9606 GN=HDAC1 PE=1 SV=1;tr|Q5TEE2|Q5TEE2_HUMAN Histone deacetylase 1 (Fragment) OS=Homo sapiens OX=9606 GN=HDAC1 PE=1 SV=1	55.102	14163000	10791000	10517000	7147100	9637300	9076700	10515000	9291600		0.511364				10654525	9630150		0.903855	-0.145836	0.511364
P54105;E9PMI6;E9PJF4;J3KN38;E9PQ83	P54105;E9PMI6;E9PJF4;J3KN38	Methylosome subunit pICln	CLNS1A	sp|P54105|ICLN_HUMAN Methylosome subunit pICln OS=Homo sapiens OX=9606 GN=CLNS1A PE=1 SV=1;tr|E9PMI6|E9PMI6_HUMAN Methylosome subunit pICln OS=Homo sapiens OX=9606 GN=CLNS1A PE=1 SV=1;tr|E9PJF4|E9PJF4_HUMAN Methylosome subunit pICln OS=Homo sapiens OX=9606	26.215	15973000	15508000	17145000	18426000	14621000	14977000	14101000	16801000		0.111254				16763000	15125000		0.902285	-0.148345	0.111254
P17612;Q15136;K7ERP6;K7ENJ5	P17612;Q15136;K7ERP6	cAMP-dependent protein kinase catalytic subunit alpha	PRKACA;KIN27	sp|P17612|KAPCA_HUMAN cAMP-dependent protein kinase catalytic subunit alpha OS=Homo sapiens OX=9606 GN=PRKACA PE=1 SV=2;tr|Q15136|Q15136_HUMAN Protein kinase A-alpha (Fragment) OS=Homo sapiens OX=9606 GN=PRKACA PE=1 SV=1;tr|K7ERP6|K7ERP6_HUMAN cAMP-depende	40.589	6718800	6899700	6145200	7701100	6647400	6889600	6489400	4749900		0.294057				6866200	6194075		0.902111	-0.148623	0.294057
Q8N1G4	Q8N1G4	Leucine-rich repeat-containing protein 47	LRRC47	sp|Q8N1G4|LRC47_HUMAN Leucine-rich repeat-containing protein 47 OS=Homo sapiens OX=9606 GN=LRRC47 PE=1 SV=1	63.472	50265000	35453000	46892000	37959000	34076000	43108000	40030000	35770000		0.323065				42642250	38246000		0.896904	-0.156975	0.323065
X6RLX0;Q8IUD2;G8JLD3;X6RM00;K7EPP6;A0A0U1RQM4;K7EPD6;A0A0U1RQN0;K7EIZ7;A0A0U1RQD6;K7EP25;A0A0U1RR82;K7EKH8;A0A0U1RRM0	X6RLX0;Q8IUD2;G8JLD3;X6RM00	ELKS/Rab6-interacting/CAST family member 1	ERC1	tr|X6RLX0|X6RLX0_HUMAN ELKS/Rab6-interacting/CAST family member 1 OS=Homo sapiens OX=9606 GN=ERC1 PE=1 SV=1;sp|Q8IUD2|RB6I2_HUMAN ELKS/Rab6-interacting/CAST family member 1 OS=Homo sapiens OX=9606 GN=ERC1 PE=1 SV=1;tr|G8JLD3|G8JLD3_HUMAN ELKS/Rab6-interact	128.47	159410000	137240000	159430000	144140000	101360000	133850000	137300000	165240000		0.314151				150055000	134437500		0.895921	-0.158556	0.314151
O95817;C9JFK9	O95817;C9JFK9	BAG family molecular chaperone regulator 3	BAG3	sp|O95817|BAG3_HUMAN BAG family molecular chaperone regulator 3 OS=Homo sapiens OX=9606 GN=BAG3 PE=1 SV=3;tr|C9JFK9|C9JFK9_HUMAN BAG family molecular chaperone regulator 3 (Fragment) OS=Homo sapiens OX=9606 GN=BAG3 PE=1 SV=1	61.594	19726000	10808000	16234000	15471000	11577000	11317000	16096000	16701000		0.508605				15559750	13922750		0.894793	-0.160375	0.508605
O60502;H7C3X0	O60502	Protein O-GlcNAcase	MGEA5	sp|O60502|OGA_HUMAN Protein O-GlcNAcase OS=Homo sapiens OX=9606 GN=OGA PE=1 SV=2	102.91	6452700	9252000	11814000	7546600	6115100	8033200	8049700	9123500		0.506452				8766325	7830375		0.893233	-0.162891	0.506452
A0A3F2YNY6;O75400;H0YG38;F5H578;H7C2N3	A0A3F2YNY6;O75400	Pre-mRNA-processing factor 40 homolog A	PRPF40A	tr|A0A3F2YNY6|A0A3F2YNY6_HUMAN Pre-mRNA-processing factor 40 homolog A OS=Homo sapiens OX=9606 GN=PRPF40A PE=1 SV=1;sp|O75400|PR40A_HUMAN Pre-mRNA-processing factor 40 homolog A OS=Homo sapiens OX=9606 GN=PRPF40A PE=1 SV=2	112.4	7443000	5040000	6821400	5404800	6226000	4059300	5381500	6402000		0.430905				6177300	5517200		0.893141	-0.16304	0.430905
Q9BVG4;A6NDF3	Q9BVG4;A6NDF3	Protein PBDC1	PBDC1	sp|Q9BVG4|PBDC1_HUMAN Protein PBDC1 OS=Homo sapiens OX=9606 GN=PBDC1 PE=1 SV=1;tr|A6NDF3|A6NDF3_HUMAN Protein PBDC1 OS=Homo sapiens OX=9606 GN=PBDC1 PE=1 SV=2	26.056	19666000	18721000	20106000	16843000	16626000	16133000	16409000	18039000		0.051738				18834000	16801750		0.892097	-0.164728	0.051738
P61081;M0QYI6;M0QX69	P61081	NEDD8-conjugating enzyme Ubc12	UBE2M	sp|P61081|UBC12_HUMAN NEDD8-conjugating enzyme Ubc12 OS=Homo sapiens OX=9606 GN=UBE2M PE=1 SV=1	20.9	33819000	37140000	38077000	45063000	31473000	31459000	34600000	39873000		0.224869				38524750	34351250		0.891667	-0.165423	0.224869
Q14683;G8JLG1;H0Y7K8;V9GY57	Q14683;G8JLG1	Structural maintenance of chromosomes protein 1A;Structural maintenance of chromosomes protein	SMC1A	sp|Q14683|SMC1A_HUMAN Structural maintenance of chromosomes protein 1A OS=Homo sapiens OX=9606 GN=SMC1A PE=1 SV=2;tr|G8JLG1|G8JLG1_HUMAN Structural maintenance of chromosomes protein OS=Homo sapiens OX=9606 GN=SMC1A PE=1 SV=2	143.23	7962700	6126700	5044100	8478400	5352200	6642500	5159200	7430700		0.462502				6902975	6146150		0.890362	-0.167535	0.462502
F8VPD4;P27708;H7C2E4;H7BZB3;H7C3Z5	F8VPD4;P27708	CAD protein;Glutamine-dependent carbamoyl-phosphate synthase;Aspartate carbamoyltransferase;Dihydroorotase	CAD	tr|F8VPD4|F8VPD4_HUMAN CAD protein OS=Homo sapiens OX=9606 GN=CAD PE=1 SV=1;sp|P27708|PYR1_HUMAN CAD protein OS=Homo sapiens OX=9606 GN=CAD PE=1 SV=3	236.02	34416000	34649000	36544000	34729000	27689000	31635000	29615000	35805000		0.0741802				35084500	31186000		0.888883	-0.169935	0.0741802
Q99622;U3KQ85;F5GXW5;U3KQ07	Q99622;U3KQ85;F5GXW5;U3KQ07	Protein C10	C12orf57	sp|Q99622|C10_HUMAN Protein C10 OS=Homo sapiens OX=9606 GN=C12orf57 PE=1 SV=1;tr|U3KQ85|U3KQ85_HUMAN Protein C10 OS=Homo sapiens OX=9606 GN=C12orf57 PE=1 SV=1;tr|F5GXW5|F5GXW5_HUMAN Protein C10 OS=Homo sapiens OX=9606 GN=C12orf57 PE=1 SV=1;tr|U3KQ07|U3KQ07	13.178	7309300	6195400	6539100	6123000	4520100	4638700	6722500	7377400		0.384467				6541700	5814675		0.888863	-0.169967	0.384467
M0QWZ7;Q9NP81;M0R2C6;M0R259;M0QX29;B4DJM9;M0R1C0;M0R2H5	M0QWZ7;Q9NP81;M0R2C6;M0R259	Serine--tRNA ligase, mitochondrial	SARS2	tr|M0QWZ7|M0QWZ7_HUMAN Serine--tRNA ligase, mitochondrial OS=Homo sapiens OX=9606 GN=SARS2 PE=1 SV=1;sp|Q9NP81|SYSM_HUMAN Serine--tRNA ligase, mitochondrial OS=Homo sapiens OX=9606 GN=SARS2 PE=1 SV=1;tr|M0R2C6|M0R2C6_HUMAN Uncharacterized protein (Fragment	58.182	6255500	5213300	7082700	5521500	5001900	5968200	4850500	5546800		0.216277				6018250	5341850		0.887609	-0.172005	0.216277
Q9BQ67;M0QX71	Q9BQ67;M0QX71	Glutamate-rich WD repeat-containing protein 1	GRWD1	sp|Q9BQ67|GRWD1_HUMAN Glutamate-rich WD repeat-containing protein 1 OS=Homo sapiens OX=9606 GN=GRWD1 PE=1 SV=1;tr|M0QX71|M0QX71_HUMAN Glutamate-rich WD repeat-containing protein 1 (Fragment) OS=Homo sapiens OX=9606 GN=GRWD1 PE=1 SV=1	49.419	4853900	6408600	5591600	6098800	4562200	6055500	4459800	5291600		0.246109				5738225	5092275		0.88743	-0.172294	0.246109
Q96AC1;A0A0U1RRM8;H0YJ34;H0YJB6;G3V3J0	Q96AC1;A0A0U1RRM8;H0YJ34	Fermitin family homolog 2	FERMT2	sp|Q96AC1|FERM2_HUMAN Fermitin family homolog 2 OS=Homo sapiens OX=9606 GN=FERMT2 PE=1 SV=1;tr|A0A0U1RRM8|A0A0U1RRM8_HUMAN Fermitin family homolog 2 (Fragment) OS=Homo sapiens OX=9606 GN=FERMT2 PE=1 SV=1;tr|H0YJ34|H0YJ34_HUMAN Fermitin family homolog 2 (Fr	77.86	11563000	13004000	14282000	15179000	11011000	10618000	12962000	13328000		0.192712				13507000	11979750		0.886929	-0.173109	0.192712
P78524;B4DDL8;E9PKE0;E9PLH5;E9PJC3;E9PQA9;E9PKN3;E9PNX7;E9PNM8;H0YDL0;E9PKM1;E9PPL2;H0YE59	P78524;B4DDL8	Suppression of tumorigenicity 5 protein	ST5	sp|P78524|ST5_HUMAN Suppression of tumorigenicity 5 protein OS=Homo sapiens OX=9606 GN=ST5 PE=1 SV=3;tr|B4DDL8|B4DDL8_HUMAN Suppression of tumorigenicity 5 protein OS=Homo sapiens OX=9606 GN=ST5 PE=1 SV=1	126.48	4613300	4838700	5943600	6121400	3836400	4965700	3741200	6523500		0.446605				5379250	4766700		0.886127	-0.174414	0.446605
P67775	P67775	Serine/threonine-protein phosphatase 2A catalytic subunit alpha isoform	PPP2CA	sp|P67775|PP2AA_HUMAN Serine/threonine-protein phosphatase 2A catalytic subunit alpha isoform OS=Homo sapiens OX=9606 GN=PPP2CA PE=1 SV=1	35.594	30495000	33516000	38236000	37369000	27699000	30913000	28210000	36720000		0.192435				34904000	30885500		0.88487	-0.176463	0.192435
Q9NVE7;A0A0G2JR38;E9PHT6;H0YA26;H0Y9E4;A0A0G2JQS7;D6RJF3;H0YA02;H0YA31	Q9NVE7;A0A0G2JR38;E9PHT6;H0YA26	Pantothenate kinase 4	PANK4	sp|Q9NVE7|PANK4_HUMAN Pantothenate kinase 4 OS=Homo sapiens OX=9606 GN=PANK4 PE=1 SV=1;tr|A0A0G2JR38|A0A0G2JR38_HUMAN Pantothenate kinase 4 OS=Homo sapiens OX=9606 GN=PANK4 PE=1 SV=1;tr|E9PHT6|E9PHT6_HUMAN Pantothenate kinase 4 (Fragment) OS=Homo sapiens O	85.99	6137900	5442700	5711200	7234400	5077100	5366000	4917100	6329100		0.21025				6131550	5422325		0.884332	-0.17734	0.21025
Q9NP61;B0QYV8;H0Y6A0;B0QYV9;E9PNY8	Q9NP61	ADP-ribosylation factor GTPase-activating protein 3	ARFGAP3	sp|Q9NP61|ARFG3_HUMAN ADP-ribosylation factor GTPase-activating protein 3 OS=Homo sapiens OX=9606 GN=ARFGAP3 PE=1 SV=1	56.928	5321600	5955400	5864200	7059600	4389000	3759300	6410400	6830000		0.431967				6050200	5347175		0.883801	-0.178206	0.431967
P51991;H7C1J8	P51991	Heterogeneous nuclear ribonucleoprotein A3	HNRNPA3	sp|P51991|ROA3_HUMAN Heterogeneous nuclear ribonucleoprotein A3 OS=Homo sapiens OX=9606 GN=HNRNPA3 PE=1 SV=2	39.594	14492000	24473000	20790000	29765000	18739000	18768000	17622000	23944000		0.484833				22380000	19768250		0.8833	-0.179025	0.484833
P24666;G5E9R5;F2Z2Q9;D3YTI2	P24666;G5E9R5	Low molecular weight phosphotyrosine protein phosphatase	ACP1	sp|P24666|PPAC_HUMAN Low molecular weight phosphotyrosine protein phosphatase OS=Homo sapiens OX=9606 GN=ACP1 PE=1 SV=3;tr|G5E9R5|G5E9R5_HUMAN Acid phosphatase 1, soluble, isoform CRA_d OS=Homo sapiens OX=9606 GN=ACP1 PE=1 SV=1	18.042	47795000	42828000	51133000	53218000	40144000	44336000	39371000	48215000		0.109886				48743500	43016500		0.882507	-0.18032	0.109886
Q9BQA1;H0Y711	Q9BQA1;H0Y711	Methylosome protein 50	WDR77	sp|Q9BQA1|MEP50_HUMAN Methylosome protein 50 OS=Homo sapiens OX=9606 GN=WDR77 PE=1 SV=1;tr|H0Y711|H0Y711_HUMAN Methylosome protein 50 (Fragment) OS=Homo sapiens OX=9606 GN=WDR77 PE=1 SV=1	36.724	16036000	12928000	20809000	23696000	17660000	15176000	14943000	16971000		0.415996				18367250	16187500		0.881324	-0.182255	0.415996
Q8WX92	Q8WX92	Negative elongation factor B	NELFB	sp|Q8WX92|NELFB_HUMAN Negative elongation factor B OS=Homo sapiens OX=9606 GN=NELFB PE=1 SV=1	65.697	6194600	4428400	5116000	3518100	3651700	4213400	4506100	4600500		0.380446				4814275	4242925		0.881322	-0.182259	0.380446
Q6IA86;K7ER35;F5GYE9;F5GWY6;F5GX79	Q6IA86	Elongator complex protein 2	ELP2	sp|Q6IA86|ELP2_HUMAN Elongator complex protein 2 OS=Homo sapiens OX=9606 GN=ELP2 PE=1 SV=2	92.499	9495700	7942800	7428900	8798300	8884600	6412000	6851200	7511100		0.20646				8416425	7414725		0.880983	-0.182814	0.20646
Q9UPN7;K7EM28	Q9UPN7	Serine/threonine-protein phosphatase 6 regulatory subunit 1	PPP6R1	sp|Q9UPN7|PP6R1_HUMAN Serine/threonine-protein phosphatase 6 regulatory subunit 1 OS=Homo sapiens OX=9606 GN=PPP6R1 PE=1 SV=5	96.723	5697500	3946600	6204100	5131200	3267200	4967500	4092600	6141600		0.453679				5244850	4617225		0.880335	-0.183875	0.453679
Q9BRP1;U3KQL1	Q9BRP1	Programmed cell death protein 2-like	PDCD2L	sp|Q9BRP1|PDD2L_HUMAN Programmed cell death protein 2-like OS=Homo sapiens OX=9606 GN=PDCD2L PE=1 SV=1	39.416	13292000	15726000	14999000	15407000	8791500	13524000	12607000	17361000		0.369638				14856000	13070875		0.879838	-0.18469	0.369638
P18754;C9JW69	P18754;C9JW69	Regulator of chromosome condensation	RCC1	sp|P18754|RCC1_HUMAN Regulator of chromosome condensation OS=Homo sapiens OX=9606 GN=RCC1 PE=1 SV=1;tr|C9JW69|C9JW69_HUMAN Regulator of chromosome condensation (Fragment) OS=Homo sapiens OX=9606 GN=RCC1 PE=1 SV=1	44.969	6958100	11832000	9086400	8714000	5665100	8332100	8073900	10074000		0.443693				9147625	8036275		0.878509	-0.18687	0.443693
Q96D46;C9JA08;C9J0B9;C9IY70;C9IZW9;C9K0C2	Q96D46;C9JA08	60S ribosomal export protein NMD3	NMD3	sp|Q96D46|NMD3_HUMAN 60S ribosomal export protein NMD3 OS=Homo sapiens OX=9606 GN=NMD3 PE=1 SV=1;tr|C9JA08|C9JA08_HUMAN 60S ribosomal export protein NMD3 OS=Homo sapiens OX=9606 GN=NMD3 PE=1 SV=1	57.603	6190700	5511700	4843300	6831300	3727900	5278300	6442200	5074900		0.348937				5844250	5130825		0.877927	-0.187827	0.348937
Q9Y4E8;F8W0H4;F8VZG8;H0YI26;H0YI31;F8VVY7;H0YH96	Q9Y4E8	Ubiquitin carboxyl-terminal hydrolase 15	USP15	sp|Q9Y4E8|UBP15_HUMAN Ubiquitin carboxyl-terminal hydrolase 15 OS=Homo sapiens OX=9606 GN=USP15 PE=1 SV=3	112.42	12654000	13443000	12377000	9802900	10668000	9105100	12306000	10274000		0.200294				12069225	10588275		0.877295	-0.188865	0.200294
P15104;A0A2R8YDT1	P15104;A0A2R8YDT1	Glutamine synthetase	GLUL	sp|P15104|GLNA_HUMAN Glutamine synthetase OS=Homo sapiens OX=9606 GN=GLUL PE=1 SV=4;tr|A0A2R8YDT1|A0A2R8YDT1_HUMAN Glutamine synthetase OS=Homo sapiens OX=9606 GN=GLUL PE=1 SV=1	42.064	2378800	1677500	2242800	2380100	2814000	2333800	1e-08	2455400		0.699088				2169800	1.9008e+06		0.876025	-0.190955	0.699088
Q08J23;A0A140T9Y7	Q08J23	tRNA (cytosine(34)-C(5))-methyltransferase	NSUN2	sp|Q08J23|NSUN2_HUMAN tRNA (cytosine(34)-C(5))-methyltransferase OS=Homo sapiens OX=9606 GN=NSUN2 PE=1 SV=2	86.47	26946000	25031000	25578000	28054000	28604000	21105000	21644000	21044000		0.143309				26402250	23099250		0.874897	-0.192815	0.143309
E7EVA0;P27816;H0Y2V1;F8W9U4;B5MEG9;H7C456;A0A0J9YVV8;A0A0J9YW37	E7EVA0;P27816	Microtubule-associated protein;Microtubule-associated protein 4	MAP4	tr|E7EVA0|E7EVA0_HUMAN Microtubule-associated protein OS=Homo sapiens OX=9606 GN=MAP4 PE=1 SV=1;sp|P27816|MAP4_HUMAN Microtubule-associated protein 4 OS=Homo sapiens OX=9606 GN=MAP4 PE=1 SV=3	245.44	235400000	195710000	207160000	184850000	165320000	187180000	173020000	194440000		0.0890611				205780000	179990000		0.874672	-0.193186	0.0890611
P30153;B3KQV6;C9J9C1;E9PH38;E9PPI5;E9PHZ6;E9PNM7	P30153;B3KQV6;C9J9C1	Serine/threonine-protein phosphatase 2A 65 kDa regulatory subunit A alpha isoform	PPP2R1A	sp|P30153|2AAA_HUMAN Serine/threonine-protein phosphatase 2A 65 kDa regulatory subunit A alpha isoform OS=Homo sapiens OX=9606 GN=PPP2R1A PE=1 SV=4;tr|B3KQV6|B3KQV6_HUMAN cDNA FLJ33169 fis, clone ADRGL2000384, highly similar to Serine/threonine-protein pho	65.308	224190000	195480000	216770000	199870000	173540000	153190000	201500000	201380000		0.0971768				209077500	182402500		0.872416	-0.196912	0.0971768
Q9P016	Q9P016	Thymocyte nuclear protein 1	THYN1	sp|Q9P016|THYN1_HUMAN Thymocyte nuclear protein 1 OS=Homo sapiens OX=9606 GN=THYN1 PE=1 SV=1	25.697	1e-08	1418900	1453300	2351200	1281800	1713600	1e-08	1561200		0.798009				1.30585e+06	1.13915e+06		0.872344	-0.197031	0.798009
Q9UHY1;F8W6G1;C9JHZ6;C9JDW7	Q9UHY1;F8W6G1	Nuclear receptor-binding protein	NRBP1	sp|Q9UHY1|NRBP_HUMAN Nuclear receptor-binding protein OS=Homo sapiens OX=9606 GN=NRBP1 PE=1 SV=1;tr|F8W6G1|F8W6G1_HUMAN Nuclear receptor-binding protein OS=Homo sapiens OX=9606 GN=NRBP1 PE=1 SV=1	59.844	5400000	5201000	4939500	5536000	4228600	5201200	5174500	3781400		0.124225				5269125	4596425		0.872332	-0.197051	0.124225
O43684;J3QT28;J3QSX4	O43684;J3QT28	Mitotic checkpoint protein BUB3	BUB3	sp|O43684|BUB3_HUMAN Mitotic checkpoint protein BUB3 OS=Homo sapiens OX=9606 GN=BUB3 PE=1 SV=1;tr|J3QT28|J3QT28_HUMAN Mitotic checkpoint protein BUB3 (Fragment) OS=Homo sapiens OX=9606 GN=BUB3 PE=1 SV=1	37.154	60067000	47439000	53746000	49511000	39828000	45047000	47443000	51505000		0.118863				52690750	45955750		0.872179	-0.197304	0.118863
H3BNU1;Q9ULP9;H3BV07;A0A2R8Y518;A0A0D9SFR5;H3BQ06;H3BTP5	H3BNU1;Q9ULP9;H3BV07;A0A2R8Y518;A0A0D9SFR5;H3BQ06	TBC1 domain family member 24	TBC1D24	tr|H3BNU1|H3BNU1_HUMAN TBC1 domain family member 24 OS=Homo sapiens OX=9606 GN=TBC1D24 PE=1 SV=2;sp|Q9ULP9|TBC24_HUMAN TBC1 domain family member 24 OS=Homo sapiens OX=9606 GN=TBC1D24 PE=1 SV=2;tr|H3BV07|H3BV07_HUMAN TBC1 domain family member 24 (Fragment)	62.317	3555000	2944800	2680200	3427700	2397900	2550900	2516600	3516800		0.264746				3151925	2745550		0.871071	-0.199138	0.264746
Q09019;G5E9A7;M0R0L4;R4GMZ4;R4GMW3	Q09019;G5E9A7	Dystrophia myotonica WD repeat-containing protein	DMWD	sp|Q09019|DMWD_HUMAN Dystrophia myotonica WD repeat-containing protein OS=Homo sapiens OX=9606 GN=DMWD PE=1 SV=3;tr|G5E9A7|G5E9A7_HUMAN Dystrophia myotonica WD repeat-containing protein OS=Homo sapiens OX=9606 GN=DMWD PE=1 SV=1	70.437	3789300	5573100	6336600	5662100	3996700	4522900	4086600	5985800		0.369088				5340275	4648000		0.870367	-0.200304	0.369088
Q15751	Q15751	Probable E3 ubiquitin-protein ligase HERC1	HERC1	sp|Q15751|HERC1_HUMAN Probable E3 ubiquitin-protein ligase HERC1 OS=Homo sapiens OX=9606 GN=HERC1 PE=1 SV=2	532.22	16833000	21645000	16967000	24267000	21247000	1e-08	22757000	25330000		0.686322				19928000	1.73335e+07		0.869806	-0.201234	0.686322
F5H039;Q9NQX3;G3V582;H0YJR5;H0YJ30;G3V4R0;G3V355;G3V4D2	F5H039;Q9NQX3	Gephyrin;Molybdopterin adenylyltransferase;Molybdopterin molybdenumtransferase	GPHN	tr|F5H039|F5H039_HUMAN Molybdopterin molybdenumtransferase OS=Homo sapiens OX=9606 GN=GPHN PE=1 SV=1;sp|Q9NQX3|GEPH_HUMAN Gephyrin OS=Homo sapiens OX=9606 GN=GPHN PE=1 SV=1	84.733	38049000	25028000	26767000	37796000	20917000	26466000	27735000	35807000		0.403394				31910000	27731250		0.869046	-0.202496	0.403394
O15042;E7ET15;H0Y8D9;E7EW00;C9JDJ7;C9J5L1;H7C4V2;U3KPT1	O15042;E7ET15;H0Y8D9;E7EW00	U2 snRNP-associated SURP motif-containing protein	U2SURP	sp|O15042|SR140_HUMAN U2 snRNP-associated SURP motif-containing protein OS=Homo sapiens OX=9606 GN=U2SURP PE=1 SV=2;tr|E7ET15|E7ET15_HUMAN U2 snRNP-associated SURP motif-containing protein OS=Homo sapiens OX=9606 GN=U2SURP PE=1 SV=1;tr|H0Y8D9|H0Y8D9_HUMAN	118.29	4812400	7804600	5562100	6137400	4195900	6753300	4022600	6143300		0.425573				6079125	5278775		0.868345	-0.203661	0.425573
Q9BPU6;E7EWB4;E9PHT0;E7ESV0	Q9BPU6	Dihydropyrimidinase-related protein 5	DPYSL5	sp|Q9BPU6|DPYL5_HUMAN Dihydropyrimidinase-related protein 5 OS=Homo sapiens OX=9606 GN=DPYSL5 PE=1 SV=1	61.421	4535000	5505400	4634600	5541100	1e-08	4873300	4716700	7946900		0.700923				5054025	4.38423e+06		0.867472	-0.205111	0.700923
O75116;E9PF63;Q14DU5;D6REE7;C9JFJ0	O75116;E9PF63;Q14DU5	Rho-associated protein kinase 2	ROCK2	sp|O75116|ROCK2_HUMAN Rho-associated protein kinase 2 OS=Homo sapiens OX=9606 GN=ROCK2 PE=1 SV=4;tr|E9PF63|E9PF63_HUMAN Rho-associated protein kinase 2 OS=Homo sapiens OX=9606 GN=ROCK2 PE=1 SV=1;tr|Q14DU5|Q14DU5_HUMAN ROCK2 protein OS=Homo sapiens OX=9606	160.9	9918000	8975900	8275000	7806100	6916500	6902900	7400700	9002400		0.129317				8743750	7555625		0.864117	-0.210701	0.129317
A0A087X2I2;A0A087WT12;P36969;K7ERP4;K7EJ20;A0A0A0MTT1;K7EKX7;K7ENB4;R4GNE4;A0A087X247	A0A087X2I2;A0A087WT12;P36969;K7ERP4;K7EJ20;A0A0A0MTT1;K7EKX7;K7ENB4;R4GNE4	Glutathione peroxidase;Phospholipid hydroperoxide glutathione peroxidase, mitochondrial	GPX4	tr|A0A087X2I2|A0A087X2I2_HUMAN Glutathione peroxidase OS=Homo sapiens OX=9606 GN=GPX4 PE=1 SV=1;tr|A0A087WT12|A0A087WT12_HUMAN Glutathione peroxidase OS=Homo sapiens OX=9606 GN=GPX4 PE=1 SV=1;sp|P36969|GPX4_HUMAN Phospholipid hydroperoxide glutathione pero	22.024	30826000	30184000	28494000	36744000	23343000	25702000	29470000	30481000		0.12818				31562000	27249000		0.863348	-0.211985	0.12818
A0A1C7CYX9;Q16555;E5RFU4	A0A1C7CYX9;Q16555	Dihydropyrimidinase-related protein 2	DPYSL2	tr|A0A1C7CYX9|A0A1C7CYX9_HUMAN Dihydropyrimidinase-related protein 2 OS=Homo sapiens OX=9606 GN=DPYSL2 PE=1 SV=1;sp|Q16555|DPYL2_HUMAN Dihydropyrimidinase-related protein 2 OS=Homo sapiens OX=9606 GN=DPYSL2 PE=1 SV=1	73.502	99700000	113460000	113820000	103060000	89739000	92002000	97035000	92414000		0.00944138				107510000	92797500		0.863152	-0.212313	0.00944138
Q9NRF8;H0Y5S6	Q9NRF8	CTP synthase 2	CTPS2	sp|Q9NRF8|PYRG2_HUMAN CTP synthase 2 OS=Homo sapiens OX=9606 GN=CTPS2 PE=1 SV=1	65.677	17378000	17597000	16762000	19870000	11715000	15833000	13950000	20052000		0.232637				17901750	15387500		0.859553	-0.218342	0.232637
Q6P2E9;I3L2F4;I3L0V0;I3L3M2	Q6P2E9	Enhancer of mRNA-decapping protein 4	EDC4	sp|Q6P2E9|EDC4_HUMAN Enhancer of mRNA-decapping protein 4 OS=Homo sapiens OX=9606 GN=EDC4 PE=1 SV=1	151.66	7861200	8263300	7071900	8835600	6335200	7601600	8447100	5127200		0.215409				8008000	6877775		0.858863	-0.2195	0.215409
O94868;E9PG19;E7ENZ2;C9JM66;H0YG35;H0Y6M2	O94868;E9PG19;E7ENZ2	F-BAR and double SH3 domains protein 2	FCHSD2	sp|O94868|FCSD2_HUMAN F-BAR and double SH3 domains protein 2 OS=Homo sapiens OX=9606 GN=FCHSD2 PE=1 SV=3;tr|E9PG19|E9PG19_HUMAN F-BAR and double SH3 domains protein 2 OS=Homo sapiens OX=9606 GN=FCHSD2 PE=1 SV=1;tr|E7ENZ2|E7ENZ2_HUMAN F-BAR and double SH3 d	84.275	117860000	145400000	143170000	136610000	100120000	121800000	103410000	139560000		0.127771				135760000	116222500		0.856088	-0.224169	0.127771
Q8WVJ2;E5RFP0	Q8WVJ2;E5RFP0	NudC domain-containing protein 2	NUDCD2	sp|Q8WVJ2|NUDC2_HUMAN NudC domain-containing protein 2 OS=Homo sapiens OX=9606 GN=NUDCD2 PE=1 SV=1;tr|E5RFP0|E5RFP0_HUMAN NudC domain-containing protein 2 OS=Homo sapiens OX=9606 GN=NUDCD2 PE=1 SV=1	17.676	8919900	9495400	7055400	9067700	7195600	7844600	7636700	6862300		0.0760008				8634600	7384800		0.855257	-0.22557	0.0760008
M0R2B7;P28340;M0QZR8;A0A2R8Y7K6;A0A2R8Y705;M0QXE6;M0QXQ2;M0QZB4;M0R2I8;M0R3H8;M0R2J2	M0R2B7;P28340;M0QZR8;A0A2R8Y7K6	DNA polymerase;DNA polymerase delta catalytic subunit	POLD1	tr|M0R2B7|M0R2B7_HUMAN DNA polymerase OS=Homo sapiens OX=9606 GN=POLD1 PE=1 SV=1;sp|P28340|DPOD1_HUMAN DNA polymerase delta catalytic subunit OS=Homo sapiens OX=9606 GN=POLD1 PE=1 SV=2;tr|M0QZR8|M0QZR8_HUMAN DNA polymerase OS=Homo sapiens OX=9606 GN=POLD1	126.39	72196000	66519000	61616000	69484000	57616000	58006000	51060000	63616000		0.0278661				67453750	57574500		0.85354	-0.228469	0.0278661
X6RCK5;O75935;X6RLR1;X6RA56;A0A0A0MRV8	X6RCK5;O75935;X6RLR1;X6RA56;A0A0A0MRV8	Dynactin subunit 3	DCTN3	tr|X6RCK5|X6RCK5_HUMAN Dynactin subunit 3 (Fragment) OS=Homo sapiens OX=9606 GN=DCTN3 PE=1 SV=1;sp|O75935|DCTN3_HUMAN Dynactin subunit 3 OS=Homo sapiens OX=9606 GN=DCTN3 PE=1 SV=1;tr|X6RLR1|X6RLR1_HUMAN Dynactin subunit 3 OS=Homo sapiens OX=9606 GN=DCTN3 P	17.299	10139000	6769300	7486500	8233300	6689900	6646900	5565900	8946300		0.28384				8157025	6962250		0.853528	-0.228489	0.28384
P09234;A0A0A0MRR7;Q5TAL2	P09234;A0A0A0MRR7	U1 small nuclear ribonucleoprotein C	SNRPC	sp|P09234|RU1C_HUMAN U1 small nuclear ribonucleoprotein C OS=Homo sapiens OX=9606 GN=SNRPC PE=1 SV=1;tr|A0A0A0MRR7|A0A0A0MRR7_HUMAN U1 small nuclear ribonucleoprotein C OS=Homo sapiens OX=9606 GN=SNRPC PE=1 SV=1	17.394	5837600	8991700	10351000	6688500	3712600	7022800	9200100	7219100		0.472822				7967200	6788650		0.852075	-0.230948	0.472822
O75694;E9PF10;D6RA13	O75694;E9PF10	Nuclear pore complex protein Nup155	NUP155	sp|O75694|NU155_HUMAN Nuclear pore complex protein Nup155 OS=Homo sapiens OX=9606 GN=NUP155 PE=1 SV=1;tr|E9PF10|E9PF10_HUMAN Nuclear pore complex protein Nup155 OS=Homo sapiens OX=9606 GN=NUP155 PE=1 SV=1	155.2	125810000	104790000	116080000	118480000	79979000	94924000	90169000	130360000		0.189679				116290000	98858000		0.850099	-0.234297	0.189679
P55265;A0A3B3IRQ9;H0YCK3;A0A3B3ISX1;A0A3B3ITG9;A0A3B3ISU1	P55265;A0A3B3IRQ9;H0YCK3;A0A3B3ISX1	Double-stranded RNA-specific adenosine deaminase	ADAR	sp|P55265|DSRAD_HUMAN Double-stranded RNA-specific adenosine deaminase OS=Homo sapiens OX=9606 GN=ADAR PE=1 SV=4;tr|A0A3B3IRQ9|A0A3B3IRQ9_HUMAN Double-stranded RNA-specific adenosine deaminase (Fragment) OS=Homo sapiens OX=9606 GN=ADAR PE=1 SV=1;tr|H0YCK3|	136.06	23963000	22784000	23755000	22936000	11355000	19010000	20741000	28316000		0.354448				23359500	19855500		0.849997	-0.234471	0.354448
C9J7E5;Q9Y5L0;E9PFH4	C9J7E5;Q9Y5L0;E9PFH4	Transportin-3	TNPO3	tr|C9J7E5|C9J7E5_HUMAN Transportin-3 OS=Homo sapiens OX=9606 GN=TNPO3 PE=1 SV=1;sp|Q9Y5L0|TNPO3_HUMAN Transportin-3 OS=Homo sapiens OX=9606 GN=TNPO3 PE=1 SV=3;tr|E9PFH4|E9PFH4_HUMAN Transportin-3 OS=Homo sapiens OX=9606 GN=TNPO3 PE=1 SV=1	108.05	11169000	8888900	15209000	10036000	6518200	6487400	14170000	11285000		0.492026				11325725	9615150		0.848966	-0.236222	0.492026
Q7Z2Z2;A0A3B3ITU1	Q7Z2Z2	Elongation factor Tu GTP-binding domain-containing protein 1	EFTUD1	sp|Q7Z2Z2|EFL1_HUMAN Elongation factor-like GTPase 1 OS=Homo sapiens OX=9606 GN=EFL1 PE=1 SV=2	125.43	7553800	10918000	8469700	9829800	7155800	7871100	6779100	9337300		0.181737				9192825	7785825		0.846946	-0.239658	0.181737
O15397;F5H2I3	O15397	Importin-8	IPO8	sp|O15397|IPO8_HUMAN Importin-8 OS=Homo sapiens OX=9606 GN=IPO8 PE=1 SV=2	119.94	1151600	1317200	1e-08	1316400	1093500	939340	1170300	1e-08		0.739528				946300	800785		0.846227	-0.240883	0.739528
P68104;Q5VTE0;A0A087WVQ9;A0A087WV01;Q5JR01;A6PW80	P68104;Q5VTE0;A0A087WVQ9;A0A087WV01	Elongation factor 1-alpha 1;Putative elongation factor 1-alpha-like 3;Elongation factor 1-alpha	EEF1A1;EEF1A1P5	sp|P68104|EF1A1_HUMAN Elongation factor 1-alpha 1 OS=Homo sapiens OX=9606 GN=EEF1A1 PE=1 SV=1;sp|Q5VTE0|EF1A3_HUMAN Putative elongation factor 1-alpha-like 3 OS=Homo sapiens OX=9606 GN=EEF1A1P5 PE=5 SV=1;tr|A0A087WVQ9|A0A087WVQ9_HUMAN Elongation factor 1-a	50.14	8751300000	7839500000	8123200000	8339900000	6574300000	7239600000	7035800000	7121000000		0.00188191				8263475000	6992675000		0.846215	-0.240904	0.00188191
P54136;E5RJM9;E5RH09;E5RI24	P54136	Arginine--tRNA ligase, cytoplasmic	RARS	sp|P54136|SYRC_HUMAN Arginine--tRNA ligase, cytoplasmic OS=Homo sapiens OX=9606 GN=RARS PE=1 SV=2	75.378	257430000	235900000	214060000	218090000	188470000	196830000	193820000	203310000		0.0136591				231370000	195607500		0.845432	-0.24224	0.0136591
Q9Y6W5;Q9UPY6	Q9Y6W5	Wiskott-Aldrich syndrome protein family member 2	WASF2	sp|Q9Y6W5|WASF2_HUMAN Wiskott-Aldrich syndrome protein family member 2 OS=Homo sapiens OX=9606 GN=WASF2 PE=1 SV=3	54.283	18361000	15725000	16893000	14815000	14577000	14491000	11033000	15364000		0.0809206				16448500	13866250		0.84301	-0.246378	0.0809206
O43143	O43143	Pre-mRNA-splicing factor ATP-dependent RNA helicase DHX15	DHX15	sp|O43143|DHX15_HUMAN Pre-mRNA-splicing factor ATP-dependent RNA helicase DHX15 OS=Homo sapiens OX=9606 GN=DHX15 PE=1 SV=2	90.932	59462000	79390000	69867000	73195000	59710000	58334000	59110000	60496000		0.0386075				70478500	59412500		0.842988	-0.246417	0.0386075
P63167;F8VXL2;F8VRV5;Q96FJ2;F8VXI7	P63167;F8VXL2;F8VRV5;Q96FJ2	Dynein light chain 1, cytoplasmic;Dynein light chain 2, cytoplasmic	DYNLL1;DYNLL2	sp|P63167|DYL1_HUMAN Dynein light chain 1, cytoplasmic OS=Homo sapiens OX=9606 GN=DYNLL1 PE=1 SV=1;tr|F8VXL2|F8VXL2_HUMAN Dynein light chain OS=Homo sapiens OX=9606 GN=DYNLL1 PE=1 SV=1;tr|F8VRV5|F8VRV5_HUMAN Dynein light chain OS=Homo sapiens OX=9606 GN=DY	10.366	63314000	69081000	70781000	78471000	53325000	54933000	66745000	62333000		0.0468673				70411750	59334000		0.842672	-0.246957	0.0468673
Q5T200;Q5T9K0;A0A087WX14	Q5T200	Zinc finger CCCH domain-containing protein 13	ZC3H13	sp|Q5T200|ZC3HD_HUMAN Zinc finger CCCH domain-containing protein 13 OS=Homo sapiens OX=9606 GN=ZC3H13 PE=1 SV=1	196.63	5617600	4935500	4785200	4466400	5169700	1e-08	5937300	5574300		0.602199				4951175	4.17033e+06		0.84229	-0.247611	0.602199
O00410;H0Y8C6;E7ETV3;E7EQT5;C9JMV5;H0Y3V4;C9JZD8;E7EWK4;E7EX05;E7EV12;C9J875;C9JZ53;C9JQT6;E7ESA1;E7ESZ1;E7ETV8;C9JXE0;O60518	O00410;H0Y8C6	Importin-5	IPO5	sp|O00410|IPO5_HUMAN Importin-5 OS=Homo sapiens OX=9606 GN=IPO5 PE=1 SV=4;tr|H0Y8C6|H0Y8C6_HUMAN Importin-5 (Fragment) OS=Homo sapiens OX=9606 GN=IPO5 PE=1 SV=1	123.63	66441000	68676000	65536000	67388000	65941000	49282000	59179000	51171000		0.0344194				67010250	56393250		0.841562	-0.248859	0.0344194
Q99497;K7ELW0;K7EN27	Q99497;K7ELW0;K7EN27	Protein deglycase DJ-1	PARK7	sp|Q99497|PARK7_HUMAN Protein/nucleic acid deglycase DJ-1 OS=Homo sapiens OX=9606 GN=PARK7 PE=1 SV=2;tr|K7ELW0|K7ELW0_HUMAN Protein/nucleic acid deglycase DJ-1 OS=Homo sapiens OX=9606 GN=PARK7 PE=1 SV=1;tr|K7EN27|K7EN27_HUMAN Protein/nucleic acid deglycase	19.891	244380000	207700000	238340000	225260000	181450000	162710000	209760000	214780000		0.0466037				228920000	192175000		0.839485	-0.252423	0.0466037
Q9UBF1;O15479;O15481;Q96LZ2;P43366	Q9UBF1	Melanoma-associated antigen C2	MAGEC2	sp|Q9UBF1|MAGC2_HUMAN Melanoma-associated antigen C2 OS=Homo sapiens OX=9606 GN=MAGEC2 PE=1 SV=1	41.162	7343000	5917000	5717200	5436500	3896600	4482100	5531300	6583600		0.227525				6103425	5123400		0.83943	-0.252518	0.227525
P19174;V9GY71;V9GYH5;V9GY63;A0A0D9SEK2	P19174	1-phosphatidylinositol 4,5-bisphosphate phosphodiesterase gamma-1	PLCG1	sp|P19174|PLCG1_HUMAN 1-phosphatidylinositol 4,5-bisphosphate phosphodiesterase gamma-1 OS=Homo sapiens OX=9606 GN=PLCG1 PE=1 SV=1	148.53	12868000	14438000	14835000	15493000	10830000	13909000	10148000	13472000		0.0779179				14408500	12089750		0.839071	-0.253136	0.0779179
P46734;J3KRV4;E9PRZ0;J3QR49;X6RB39;J3QL77;E9PMA8;P52564	P46734	Dual specificity mitogen-activated protein kinase kinase 3	MAP2K3	sp|P46734|MP2K3_HUMAN Dual specificity mitogen-activated protein kinase kinase 3 OS=Homo sapiens OX=9606 GN=MAP2K3 PE=1 SV=2	39.318	28832000	25318000	23243000	24494000	16692000	20436000	15860000	32381000		0.34123				25471750	21342250		0.837879	-0.255186	0.34123
P11586;F5H2F4;V9GYY3	P11586;F5H2F4	C-1-tetrahydrofolate synthase, cytoplasmic;Methylenetetrahydrofolate dehydrogenase;Methenyltetrahydrofolate cyclohydrolase;Formyltetrahydrofolate synthetase;C-1-tetrahydrofolate synthase, cytoplasmic, N-terminally processed	MTHFD1	sp|P11586|C1TC_HUMAN C-1-tetrahydrofolate synthase, cytoplasmic OS=Homo sapiens OX=9606 GN=MTHFD1 PE=1 SV=3;tr|F5H2F4|F5H2F4_HUMAN C-1-tetrahydrofolate synthase, cytoplasmic OS=Homo sapiens OX=9606 GN=MTHFD1 PE=1 SV=1	101.56	366830000	308310000	313680000	316940000	253450000	261290000	277960000	300500000		0.0209601				326440000	273300000		0.837214	-0.256332	0.0209601
Q03252	Q03252	Lamin-B2	LMNB2	sp|Q03252|LMNB2_HUMAN Lamin-B2 OS=Homo sapiens OX=9606 GN=LMNB2 PE=1 SV=4	69.948	43001000	37843000	34259000	33255000	27790000	28886000	36117000	31397000		0.0804761				37089500	31047500		0.837097	-0.256534	0.0804761
P51610;A6NEM2;H7C1C4;Q9Y5Z7	P51610;A6NEM2	Host cell factor 1;HCF N-terminal chain 1;HCF N-terminal chain 2;HCF N-terminal chain 3;HCF N-terminal chain 4;HCF N-terminal chain 5;HCF N-terminal chain 6;HCF C-terminal chain 1;HCF C-terminal chain 2;HCF C-terminal chain 3;HCF C-terminal chain 4;HCF C-terminal chain 5;HCF C-terminal chain 6	HCFC1	sp|P51610|HCFC1_HUMAN Host cell factor 1 OS=Homo sapiens OX=9606 GN=HCFC1 PE=1 SV=2;tr|A6NEM2|A6NEM2_HUMAN Host cell factor 1 OS=Homo sapiens OX=9606 GN=HCFC1 PE=1 SV=2	208.73	49611000	45505000	53675000	45417000	37664000	40269000	37169000	47456000		0.0424839				48552000	40639500		0.83703	-0.256648	0.0424839
P63151;E5RFR9;E5RIY1;Q00005;A0A1W2PQI2;Q9Y2T4;E5RHQ2;E5RJV2	P63151	Serine/threonine-protein phosphatase 2A 55 kDa regulatory subunit B alpha isoform	PPP2R2A	sp|P63151|2ABA_HUMAN Serine/threonine-protein phosphatase 2A 55 kDa regulatory subunit B alpha isoform OS=Homo sapiens OX=9606 GN=PPP2R2A PE=1 SV=1	51.691	104860000	98530000	93173000	100060000	77299000	88598000	76163000	89859000		0.00987789				99155750	82979750		0.836863	-0.256937	0.00987789
Q9BW19;A0A087X1W5	Q9BW19	Kinesin-like protein KIFC1	KIFC1	sp|Q9BW19|KIFC1_HUMAN Kinesin-like protein KIFC1 OS=Homo sapiens OX=9606 GN=KIFC1 PE=1 SV=2	73.747	3898000	3133500	2714600	2792200	2451600	2507000	2550200	2973300		0.132493				3134575	2620525		0.836006	-0.258414	0.132493
P0DN79;P35520;H7C2H4;H7C1W6;H7C2W0;C9JMA6	P0DN79;P35520	Cystathionine beta-synthase	CBS	sp|P0DN79|CBSL_HUMAN Cystathionine beta-synthase-like protein OS=Homo sapiens OX=9606 GN=CBSL PE=1 SV=1;sp|P35520|CBS_HUMAN Cystathionine beta-synthase OS=Homo sapiens OX=9606 GN=CBS PE=1 SV=2	60.586	18973000	15013000	19404000	16528000	10717000	16271000	14320000	17113000		0.15364				17479500	14605250		0.835565	-0.259177	0.15364
Q9UQE7	Q9UQE7	Structural maintenance of chromosomes protein 3	SMC3	sp|Q9UQE7|SMC3_HUMAN Structural maintenance of chromosomes protein 3 OS=Homo sapiens OX=9606 GN=SMC3 PE=1 SV=2	141.54	6224600	8839400	7422600	8401200	6804200	5155200	7045000	6731400		0.1252				7721950	6433950		0.833203	-0.26326	0.1252
V9GYM8;Q92974;V9GYF0;Q5VY93;V9GYF5;V9GYG5;V9GZ14;V9GZ58	V9GYM8;Q92974	Rho guanine nucleotide exchange factor 2	ARHGEF2	tr|V9GYM8|V9GYM8_HUMAN Rho guanine nucleotide exchange factor 2 OS=Homo sapiens OX=9606 GN=ARHGEF2 PE=1 SV=1;sp|Q92974|ARHG2_HUMAN Rho guanine nucleotide exchange factor 2 OS=Homo sapiens OX=9606 GN=ARHGEF2 PE=1 SV=4	116.07	27467000	23160000	23912000	22684000	21411000	21369000	19729000	18460000		0.0202078				24305750	20242250		0.832817	-0.263928	0.0202078
Q8TD19;G3V459;G3V2Z5	Q8TD19	Serine/threonine-protein kinase Nek9	NEK9	sp|Q8TD19|NEK9_HUMAN Serine/threonine-protein kinase Nek9 OS=Homo sapiens OX=9606 GN=NEK9 PE=1 SV=2	107.17	16784000	15012000	15018000	15740000	12574000	13242000	13355000	12862000		0.00117215				15638500	13008250		0.831809	-0.265675	0.00117215
Q9NSD9	Q9NSD9	Phenylalanine--tRNA ligase beta subunit	FARSB	sp|Q9NSD9|SYFB_HUMAN Phenylalanine--tRNA ligase beta subunit OS=Homo sapiens OX=9606 GN=FARSB PE=1 SV=3	66.115	145330000	121440000	133430000	147260000	101590000	115930000	108630000	128800000		0.0322985				136865000	113737500		0.83102	-0.267046	0.0322985
Q14232;F5H0D0;H0YGG4	Q14232;F5H0D0	Translation initiation factor eIF-2B subunit alpha	EIF2B1	sp|Q14232|EI2BA_HUMAN Translation initiation factor eIF-2B subunit alpha OS=Homo sapiens OX=9606 GN=EIF2B1 PE=1 SV=1;tr|F5H0D0|F5H0D0_HUMAN Translation initiation factor eIF-2B subunit alpha OS=Homo sapiens OX=9606 GN=EIF2B1 PE=1 SV=1	33.712	14360000	15209000	15530000	16793000	13317000	10052000	13015000	15038000		0.0634204				15473000	12855500		0.830834	-0.267367	0.0634204
P29590;H3BT57;H3BT29;H3BUJ5;H3BVD2	P29590;H3BT57;H3BT29	Protein PML	PML	sp|P29590|PML_HUMAN Protein PML OS=Homo sapiens OX=9606 GN=PML PE=1 SV=3;tr|H3BT57|H3BT57_HUMAN Protein PML OS=Homo sapiens OX=9606 GN=PML PE=1 SV=1;tr|H3BT29|H3BT29_HUMAN Protein PML (Fragment) OS=Homo sapiens OX=9606 GN=PML PE=1 SV=1	97.55	28034000	22381000	25689000	26994000	16087000	22706000	20203000	26530000		0.131065				25774500	21381500		0.82956	-0.269581	0.131065
Q92598;R4GN69	Q92598	Heat shock protein 105 kDa	HSPH1	sp|Q92598|HS105_HUMAN Heat shock protein 105 kDa OS=Homo sapiens OX=9606 GN=HSPH1 PE=1 SV=1	96.864	117160000	115650000	114410000	104250000	92750000	95315000	95289000	90697000		0.000825892				112867500	93512750		0.828518	-0.271395	0.000825892
Q9UPN9;H0Y612	Q9UPN9;H0Y612	E3 ubiquitin-protein ligase TRIM33	TRIM33	sp|Q9UPN9|TRI33_HUMAN E3 ubiquitin-protein ligase TRIM33 OS=Homo sapiens OX=9606 GN=TRIM33 PE=1 SV=3;tr|H0Y612|H0Y612_HUMAN E3 ubiquitin-protein ligase TRIM33 (Fragment) OS=Homo sapiens OX=9606 GN=TRIM33 PE=1 SV=1	122.53	4616500	4966900	4889800	3607400	3730300	3674500	3321500	4230800		0.0762386				4520150	3739275		0.827246	-0.273612	0.0762386
Q9Y5X1	Q9Y5X1	Sorting nexin-9	SNX9	sp|Q9Y5X1|SNX9_HUMAN Sorting nexin-9 OS=Homo sapiens OX=9606 GN=SNX9 PE=1 SV=1	66.591	7379200	7803500	7573800	8213300	5821500	7483200	6251200	6059700		0.0173987				7742450	6403900		0.827115	-0.273839	0.0173987
Q06265;D6RIY6;D6R905;D6RA17;D6RAP4;H0Y9L5	Q06265;D6RIY6;D6R905;D6RA17;D6RAP4	Exosome complex component RRP45	EXOSC9	sp|Q06265|EXOS9_HUMAN Exosome complex component RRP45 OS=Homo sapiens OX=9606 GN=EXOSC9 PE=1 SV=3;tr|D6RIY6|D6RIY6_HUMAN Exosome complex component RRP45 OS=Homo sapiens OX=9606 GN=EXOSC9 PE=1 SV=1;tr|D6R905|D6R905_HUMAN Exosome complex component RRP45 (Fra	48.948	6143400	5478100	6812700	6157800	4984700	5288800	4520300	5511400		0.0213652				6148000	5076300		0.825683	-0.27634	0.0213652
Q9H3S7;C9JD91;R4GMM7	Q9H3S7	Tyrosine-protein phosphatase non-receptor type 23	PTPN23	sp|Q9H3S7|PTN23_HUMAN Tyrosine-protein phosphatase non-receptor type 23 OS=Homo sapiens OX=9606 GN=PTPN23 PE=1 SV=1	178.97	34419000	30207000	33655000	26661000	22332000	22393000	26884000	31424000		0.098676				31235500	25758250		0.824647	-0.278152	0.098676
Q01196;A8MZI9;H9KVB1;C9JWM1	Q01196;A8MZI9;H9KVB1	Runt-related transcription factor 1	RUNX1	sp|Q01196|RUNX1_HUMAN Runt-related transcription factor 1 OS=Homo sapiens OX=9606 GN=RUNX1 PE=1 SV=3;tr|A8MZI9|A8MZI9_HUMAN Runt-related transcription factor 1 (Fragment) OS=Homo sapiens OX=9606 GN=RUNX1 PE=1 SV=2;tr|H9KVB1|H9KVB1_HUMAN Runt-related transc	48.736	4786800	3980500	4006100	3953200	3457700	4050300	1e-08	6217200		0.585955				4181650	3.4313e+06		0.820561	-0.285317	0.585955
Q16527;F8VQR7;F8VW96	Q16527;F8VQR7;F8VW96	Cysteine and glycine-rich protein 2	CSRP2	sp|Q16527|CSRP2_HUMAN Cysteine and glycine-rich protein 2 OS=Homo sapiens OX=9606 GN=CSRP2 PE=1 SV=3;tr|F8VQR7|F8VQR7_HUMAN Cysteine and glycine-rich protein 2 OS=Homo sapiens OX=9606 GN=CSRP2 PE=1 SV=1;tr|F8VW96|F8VW96_HUMAN Cysteine and glycine-rich prot	20.954	1794900000	1447100000	1647200000	1733700000	1106600000	1330900000	1476600000	1518900000		0.047937				1655725000	1358250000		0.820336	-0.285714	0.047937
O94973;A0A0G2JS82;A0A0G2JQM1;E9PR62;A0A0G2JRF9;A0A0G2JQA4;E9PNC4;A0A0G2JRS3;A0A0G2JS17;A0A0G2JQT9;H0YDE9;H0YEG0;M0R2D9;E9PQP4	O94973;A0A0G2JS82;A0A0G2JQM1	AP-2 complex subunit alpha-2	AP2A2	sp|O94973|AP2A2_HUMAN AP-2 complex subunit alpha-2 OS=Homo sapiens OX=9606 GN=AP2A2 PE=1 SV=2;tr|A0A0G2JS82|A0A0G2JS82_HUMAN AP-2 complex subunit alpha-2 (Fragment) OS=Homo sapiens OX=9606 GN=AP2A2 PE=1 SV=1;tr|A0A0G2JQM1|A0A0G2JQM1_HUMAN AP-2 complex subu	103.96	2721700	3512800	4879200	5325300	2688800	6057000	4715300	1e-08		0.625822				4109750	3.36528e+06		0.818852	-0.288326	0.625822
Q9H3P7	Q9H3P7	Golgi resident protein GCP60	ACBD3	sp|Q9H3P7|GCP60_HUMAN Golgi resident protein GCP60 OS=Homo sapiens OX=9606 GN=ACBD3 PE=1 SV=4	60.593	15519000	15302000	16184000	15652000	10632000	12692000	12948000	14857000		0.0172784				15664250	12782250		0.816014	-0.293334	0.0172784
Q9NPD3;E9PI41;E9PPI9	Q9NPD3;E9PI41	Exosome complex component RRP41	EXOSC4	sp|Q9NPD3|EXOS4_HUMAN Exosome complex component RRP41 OS=Homo sapiens OX=9606 GN=EXOSC4 PE=1 SV=3;tr|E9PI41|E9PI41_HUMAN Exosome complex component RRP41 (Fragment) OS=Homo sapiens OX=9606 GN=EXOSC4 PE=1 SV=8	26.383	8265300	8229600	7528700	6550900	6148700	5184700	6089900	7498900		0.0640097				7643625	6230550		0.81513	-0.294897	0.0640097
O14617;A0A2R8Y611;K7ELX8;A0A2R8Y4J3;K7ERW8;A0A087WYN6	O14617;A0A2R8Y611	AP-3 complex subunit delta-1	AP3D1	sp|O14617|AP3D1_HUMAN AP-3 complex subunit delta-1 OS=Homo sapiens OX=9606 GN=AP3D1 PE=1 SV=1;tr|A0A2R8Y611|A0A2R8Y611_HUMAN AP-3 complex subunit delta-1 (Fragment) OS=Homo sapiens OX=9606 GN=AP3D1 PE=1 SV=1	130.16	8663900	9678600	7388200	9525000	8627100	5900500	7064900	7137000		0.0774347				8813925	7182375		0.81489	-0.295324	0.0774347
P43304;F5GYK7;E9PDK4;E7EM56	P43304	Glycerol-3-phosphate dehydrogenase, mitochondrial	GPD2	sp|P43304|GPDM_HUMAN Glycerol-3-phosphate dehydrogenase, mitochondrial OS=Homo sapiens OX=9606 GN=GPD2 PE=1 SV=3	80.852	97881000	108500000	112870000	113300000	83528000	83602000	93415000	91531000		0.00392735				108137750	88019000		0.813953	-0.296983	0.00392735
Q15417;E9PDU6	Q15417;E9PDU6	Calponin-3;Calponin	CNN3	sp|Q15417|CNN3_HUMAN Calponin-3 OS=Homo sapiens OX=9606 GN=CNN3 PE=1 SV=1;tr|E9PDU6|E9PDU6_HUMAN Calponin (Fragment) OS=Homo sapiens OX=9606 GN=CNN3 PE=1 SV=1	36.413	60253000	51643000	52521000	49383000	45434000	37411000	45625000	45482000		0.0185712				53450000	43488000		0.81362	-0.297573	0.0185712
Q14166;V9GY16	Q14166	Tubulin--tyrosine ligase-like protein 12	TTLL12	sp|Q14166|TTL12_HUMAN Tubulin--tyrosine ligase-like protein 12 OS=Homo sapiens OX=9606 GN=TTLL12 PE=1 SV=2	74.403	60696000	55017000	50528000	53051000	41294000	44833000	41991000	50176000		0.0133849				54823000	44573500		0.813044	-0.298595	0.0133849
O95486;H0Y9J6	O95486	Protein transport protein Sec24A	SEC24A	sp|O95486|SC24A_HUMAN Protein transport protein Sec24A OS=Homo sapiens OX=9606 GN=SEC24A PE=1 SV=2	119.75	33871000	31623000	35052000	34701000	33813000	26410000	21454000	28104000		0.0539453				33811750	27445250		0.811707	-0.300968	0.0539453
Q5T447	Q5T447	E3 ubiquitin-protein ligase HECTD3	HECTD3	sp|Q5T447|HECD3_HUMAN E3 ubiquitin-protein ligase HECTD3 OS=Homo sapiens OX=9606 GN=HECTD3 PE=1 SV=1	97.112	2507300	2105000	2195000	2502600	2678200	1e-08	1949900	2919600		0.53524				2327475	1.88693e+06		0.810718	-0.302729	0.53524
Q93034;H0YCA0	Q93034	Cullin-5	CUL5	sp|Q93034|CUL5_HUMAN Cullin-5 OS=Homo sapiens OX=9606 GN=CUL5 PE=1 SV=4	90.954	30433000	14444000	15505000	18658000	20698000	13941000	14036000	15403000		0.385832				19760000	16019500		0.810703	-0.302754	0.385832
P53992;G5EA31;A0A0U1RR49	P53992;G5EA31	Protein transport protein Sec24C	SEC24C	sp|P53992|SC24C_HUMAN Protein transport protein Sec24C OS=Homo sapiens OX=9606 GN=SEC24C PE=1 SV=3;tr|G5EA31|G5EA31_HUMAN Protein transport protein Sec24C OS=Homo sapiens OX=9606 GN=SEC24C PE=1 SV=1	118.32	87911000	78904000	87423000	81033000	61267000	65330000	63768000	81372000		0.0205605				83817750	67934250		0.8105	-0.303117	0.0205605
O43252	O43252	Bifunctional 3-phosphoadenosine 5-phosphosulfate synthase 1;Sulfate adenylyltransferase;Adenylyl-sulfate kinase	PAPSS1	sp|O43252|PAPS1_HUMAN Bifunctional 3-phosphoadenosine 5-phosphosulfate synthase 1 OS=Homo sapiens OX=9606 GN=PAPSS1 PE=1 SV=2	70.832	9999800	9119500	7856000	6704400	6061600	5876500	6603800	8696800		0.147818				8419925	6809675		0.808757	-0.306221	0.147818
Q14195;H0YBT4;H0YB87;D6RF19;Q14117	Q14195	Dihydropyrimidinase-related protein 3	DPYSL3	sp|Q14195|DPYL3_HUMAN Dihydropyrimidinase-related protein 3 OS=Homo sapiens OX=9606 GN=DPYSL3 PE=1 SV=1	61.963	31366000	32278000	33884000	33201000	21944000	26392000	26709000	30666000		0.0153639				32682250	26427750		0.808627	-0.306454	0.0153639
O75165;A0A3B3IRM0;H0YA63;H0Y8Q2	O75165	DnaJ homolog subfamily C member 13	DNAJC13	sp|O75165|DJC13_HUMAN DnaJ homolog subfamily C member 13 OS=Homo sapiens OX=9606 GN=DNAJC13 PE=1 SV=5	254.41	6284700	8307600	11143000	5992600	5456300	6158500	6129900	7910300		0.28661				7931975	6413750		0.808594	-0.306512	0.28661
A0A0G2JNZ2;A0A0G2JPP5;Q14160;A0A0G2JMS7;H0YCG0;H0YDF9	A0A0G2JNZ2;A0A0G2JPP5;Q14160;A0A0G2JMS7	Protein scribble homolog	SCRIB	tr|A0A0G2JNZ2|A0A0G2JNZ2_HUMAN Protein scribble homolog OS=Homo sapiens OX=9606 GN=SCRIB PE=1 SV=1;tr|A0A0G2JPP5|A0A0G2JPP5_HUMAN Protein scribble homolog OS=Homo sapiens OX=9606 GN=SCRIB PE=1 SV=1;sp|Q14160|SCRIB_HUMAN Protein scribble homolog OS=Homo sap	174.91	25016000	24472000	26402000	21411000	19655000	20190000	19065000	19767000		0.00499217				24325250	19669250		0.808594	-0.306513	0.00499217
Q13045;J3QQQ2;K7EQZ7;J3QQU5;J3KS39;K7EP37;K7EP27;J3QLR6;J3KT47	Q13045	Protein flightless-1 homolog	FLII	sp|Q13045|FLII_HUMAN Protein flightless-1 homolog OS=Homo sapiens OX=9606 GN=FLII PE=1 SV=2	144.75	25775000	20558000	22757000	23357000	21238000	18415000	17544000	17520000		0.018643				23111750	18679250		0.808214	-0.30719	0.018643
P50851	P50851	Lipopolysaccharide-responsive and beige-like anchor protein	LRBA	sp|P50851|LRBA_HUMAN Lipopolysaccharide-responsive and beige-like anchor protein OS=Homo sapiens OX=9606 GN=LRBA PE=1 SV=4	319.1	9659700	8144100	9167900	10407000	6439700	7718400	6253400	9788200		0.10545				9344675	7549925		0.807939	-0.307682	0.10545
P55795	P55795	Heterogeneous nuclear ribonucleoprotein H2	HNRNPH2	sp|P55795|HNRH2_HUMAN Heterogeneous nuclear ribonucleoprotein H2 OS=Homo sapiens OX=9606 GN=HNRNPH2 PE=1 SV=1	49.263	4461900	6268100	4463700	8658000	3779600	4730100	5369600	5390500		0.322881				5962925	4817450		0.8079	-0.30775	0.322881
Q8WXX5	Q8WXX5	DnaJ homolog subfamily C member 9	DNAJC9	sp|Q8WXX5|DNJC9_HUMAN DnaJ homolog subfamily C member 9 OS=Homo sapiens OX=9606 GN=DNAJC9 PE=1 SV=1	29.909	14831000	13723000	15081000	15602000	11201000	14653000	8652900	13347000		0.0833139				14809250	11963475		0.807838	-0.307862	0.0833139
P49327;A0A0U1RQF0;A0A0U1RRG3;A0A1B0GTR5;J3KTF0	P49327;A0A0U1RQF0	Fatty acid synthase;[Acyl-carrier-protein] S-acetyltransferase;[Acyl-carrier-protein] S-malonyltransferase;3-oxoacyl-[acyl-carrier-protein] synthase;3-oxoacyl-[acyl-carrier-protein] reductase;3-hydroxyacyl-[acyl-carrier-protein] dehydratase;Enoyl-[acyl-carrier-protein] reductase;Oleoyl-[acyl-carrier-protein] hydrolase	FASN	sp|P49327|FAS_HUMAN Fatty acid synthase OS=Homo sapiens OX=9606 GN=FASN PE=1 SV=3;tr|A0A0U1RQF0|A0A0U1RQF0_HUMAN Fatty acid synthase OS=Homo sapiens OX=9606 GN=FASN PE=1 SV=1	273.42	1357500000	1346700000	1358900000	1395900000	1043700000	1065200000	1099300000	1198900000		0.000334595				1364750000	1101775000		0.807309	-0.308807	0.000334595
P63092;Q5JWF2;S4R3E3;Q5JWE9;Q5JWD1;H0Y7E8;S4R3V9;A0A0A0MR13;H0Y7F4;A0A1W2PRE1;A2A2R6;A0A1W2PQK2;A0A087WTB6;A0A1W2PRJ7;A0A087WZE5;A0A1W2PS82;A0A3B3IUA8;P11488;P09471;A8MTJ3;P38405	P63092;Q5JWF2;S4R3E3	Guanine nucleotide-binding protein G(s) subunit alpha isoforms short;Guanine nucleotide-binding protein G(s) subunit alpha isoforms XLas	GNAS	sp|P63092|GNAS2_HUMAN Guanine nucleotide-binding protein G(s) subunit alpha isoforms short OS=Homo sapiens OX=9606 GN=GNAS PE=1 SV=1;sp|Q5JWF2|GNAS1_HUMAN Guanine nucleotide-binding protein G(s) subunit alpha isoforms XLas OS=Homo sapiens OX=9606 GN=GNAS P	45.664	51563000	42992000	46043000	39901000	32420000	35162000	38387000	39532000		0.0254726				45124750	36375250		0.806104	-0.310962	0.0254726
P23528;E9PP50;G3V1A4;E9PK25;E9PQB7;E9PS23;E9PLJ3	P23528;E9PP50;G3V1A4;E9PK25;E9PQB7;E9PS23	Cofilin-1	CFL1	sp|P23528|COF1_HUMAN Cofilin-1 OS=Homo sapiens OX=9606 GN=CFL1 PE=1 SV=3;tr|E9PP50|E9PP50_HUMAN Cofilin-1 (Fragment) OS=Homo sapiens OX=9606 GN=CFL1 PE=1 SV=8;tr|G3V1A4|G3V1A4_HUMAN Cofilin 1 (Non-muscle), isoform CRA_a OS=Homo sapiens OX=9606 GN=CFL1 PE=1	18.502	1230600000	1025500000	1112700000	1154600000	936740000	934230000	893090000	882270000		0.00278393				1130850000	911582500		0.806104	-0.310962	0.00278393
Q14694;H3BQP1;J3KT19;H3BNS8;H3BQC6;H3BNA1;H3BNL0;Q68D90;H3BVF1	Q14694	Ubiquitin carboxyl-terminal hydrolase 10	USP10	sp|Q14694|UBP10_HUMAN Ubiquitin carboxyl-terminal hydrolase 10 OS=Homo sapiens OX=9606 GN=USP10 PE=1 SV=2	87.133	16440000	16760000	17048000	13939000	13394000	12747000	11430000	14170000		0.0147833				16046750	12935250		0.806098	-0.310973	0.0147833
P41227;F8W808;A8MWP7;C9JN83;C9JW55;Q9BSU3;H0Y8T0	P41227;F8W808;A8MWP7;C9JN83;C9JW55	N-alpha-acetyltransferase 10	NAA10	sp|P41227|NAA10_HUMAN N-alpha-acetyltransferase 10 OS=Homo sapiens OX=9606 GN=NAA10 PE=1 SV=1;tr|F8W808|F8W808_HUMAN N-alpha-acetyltransferase 10 OS=Homo sapiens OX=9606 GN=NAA10 PE=1 SV=1;tr|A8MWP7|A8MWP7_HUMAN N-alpha-acetyltransferase 10 OS=Homo sapiens	26.458	5277000	6584600	6372700	5575500	1e-08	5359600	7089500	6741500		0.51554				5952450	4.79765e+06		0.805996	-0.311156	0.51554
P61106;X6RFL8	P61106;X6RFL8	Ras-related protein Rab-14	RAB14	sp|P61106|RAB14_HUMAN Ras-related protein Rab-14 OS=Homo sapiens OX=9606 GN=RAB14 PE=1 SV=4;tr|X6RFL8|X6RFL8_HUMAN Ras-related protein Rab-14 (Fragment) OS=Homo sapiens OX=9606 GN=RAB14 PE=1 SV=1	23.897	49867000	52686000	51126000	48593000	49220000	41775000	36391000	35309000		0.0240206				50568000	40673750		0.804338	-0.314127	0.0240206
O95487	O95487	Protein transport protein Sec24B	SEC24B	sp|O95487|SC24B_HUMAN Protein transport protein Sec24B OS=Homo sapiens OX=9606 GN=SEC24B PE=1 SV=2	137.42	31211000	18178000	26263000	32577000	19597000	24356000	15477000	27584000		0.253844				27057250	21753500		0.80398	-0.314768	0.253844
F8VXU5;Q9UBQ0	F8VXU5;Q9UBQ0	Vacuolar protein sorting-associated protein 29	VPS29	tr|F8VXU5|F8VXU5_HUMAN Vacuolar protein sorting-associated protein 29 OS=Homo sapiens OX=9606 GN=VPS29 PE=1 SV=1;sp|Q9UBQ0|VPS29_HUMAN Vacuolar protein sorting-associated protein 29 OS=Homo sapiens OX=9606 GN=VPS29 PE=1 SV=1	23.98	5440600	4151600	3993900	4841300	4304100	4496100	6012000	1e-08		0.523449				4606850	3.70305e+06		0.803814	-0.315067	0.523449
P35573	P35573	Glycogen debranching enzyme;4-alpha-glucanotransferase;Amylo-alpha-1,6-glucosidase	AGL	sp|P35573|GDE_HUMAN Glycogen debranching enzyme OS=Homo sapiens OX=9606 GN=AGL PE=1 SV=3	174.76	2249000	2907500	2458400	3246700	1e-08	2543000	2830300	3351500		0.518478				2715400	2.1812e+06		0.80327	-0.316043	0.518478
Q99615;K7ESP1;K7EIH8;K7EPP7;K7ER44;K7ELJ8;K7EJL5;K7EN19;K7EJV7;K7EJE9;K7EK03;K7EJ24	Q99615;K7ESP1;K7EIH8	DnaJ homolog subfamily C member 7	DNAJC7	sp|Q99615|DNJC7_HUMAN DnaJ homolog subfamily C member 7 OS=Homo sapiens OX=9606 GN=DNAJC7 PE=1 SV=2;tr|K7ESP1|K7ESP1_HUMAN DnaJ homolog subfamily C member 7 (Fragment) OS=Homo sapiens OX=9606 GN=DNAJC7 PE=1 SV=1;tr|K7EIH8|K7EIH8_HUMAN DnaJ homolog subfamil	56.44	35403000	28660000	33939000	33855000	24107000	26325000	25070000	30394000		0.018461				32964250	26474000		0.803112	-0.316326	0.018461
E7EW77;E7EP65;A0A0C4DG21;F8WAL6;Q9NYB9;E9PEZ7;B7Z836;F8WBL5;F8WEB9;H7C3Q7;E7EUA1;F8WAU3;F8WCD7;F8WAZ8;H0Y6B5	E7EW77;E7EP65;A0A0C4DG21;F8WAL6;Q9NYB9;E9PEZ7;B7Z836	Abl interactor 2	ABI2	tr|E7EW77|E7EW77_HUMAN Abl interactor 2 OS=Homo sapiens OX=9606 GN=ABI2 PE=1 SV=1;tr|E7EP65|E7EP65_HUMAN Abl interactor 2 (Fragment) OS=Homo sapiens OX=9606 GN=ABI2 PE=1 SV=1;tr|A0A0C4DG21|A0A0C4DG21_HUMAN Abl interactor 2 OS=Homo sapiens OX=9606 GN=ABI2 P	52.789	10445000	7256000	8900900	9031800	7178300	6460400	6939600	7986100		0.0508793				8908425	7141100		0.801612	-0.319024	0.0508793
Q96C19;H0Y4Y4;A0A087X1Z2;C9JTV4;Q8WYH2	Q96C19;H0Y4Y4	EF-hand domain-containing protein D2	EFHD2	sp|Q96C19|EFHD2_HUMAN EF-hand domain-containing protein D2 OS=Homo sapiens OX=9606 GN=EFHD2 PE=1 SV=1;tr|H0Y4Y4|H0Y4Y4_HUMAN EF-hand domain-containing protein D2 (Fragment) OS=Homo sapiens OX=9606 GN=EFHD2 PE=1 SV=1	26.697	4851600	3104000	2890600	3380000	2985000	3096900	2438200	2870400		0.178997				3556550	2847625		0.800671	-0.320719	0.178997
P45974;F5H571	P45974	Ubiquitin carboxyl-terminal hydrolase 5	USP5	sp|P45974|UBP5_HUMAN Ubiquitin carboxyl-terminal hydrolase 5 OS=Homo sapiens OX=9606 GN=USP5 PE=1 SV=2	95.785	132560000	112870000	112360000	111030000	90685000	90954000	89316000	104220000		0.00928459				117205000	93793750		0.800254	-0.32147	0.00928459
E7ERI8;E7EW49	E7ERI8;E7EW49		CLASP2	tr|E7ERI8|E7ERI8_HUMAN CLIP-associating protein 2 OS=Homo sapiens OX=9606 GN=CLASP2 PE=1 SV=1;tr|E7EW49|E7EW49_HUMAN CLIP-associating protein 2 OS=Homo sapiens OX=9606 GN=CLASP2 PE=1 SV=1	165.63	1395000000	1211400000	1225500000	1275100000	865290000	1014300000	999840000	1199000000		0.0185083				1276750000	1019607500		0.798596	-0.324462	0.0185083
Q9BSJ2;F2Z2B9;B3KTU7	Q9BSJ2;F2Z2B9	Gamma-tubulin complex component 2	TUBGCP2	sp|Q9BSJ2|GCP2_HUMAN Gamma-tubulin complex component 2 OS=Homo sapiens OX=9606 GN=TUBGCP2 PE=1 SV=2;tr|F2Z2B9|F2Z2B9_HUMAN Gamma-tubulin complex component OS=Homo sapiens OX=9606 GN=TUBGCP2 PE=1 SV=1	102.53	4616700	4272500	3961100	4490700	3655200	3819100	2633900	3715100		0.0301027				4335250	3455825		0.797145	-0.327085	0.0301027
A0A286YFF8;Q7Z3U7;F8VZV1;F8VZV6;F8VQS2	A0A286YFF8;Q7Z3U7;F8VZV1	Protein MON2 homolog	MON2	tr|A0A286YFF8|A0A286YFF8_HUMAN Protein MON2 homolog OS=Homo sapiens OX=9606 GN=MON2 PE=1 SV=1;sp|Q7Z3U7|MON2_HUMAN Protein MON2 homolog OS=Homo sapiens OX=9606 GN=MON2 PE=1 SV=3;tr|F8VZV1|F8VZV1_HUMAN Protein MON2 homolog OS=Homo sapiens OX=9606 GN=MON2 PE	190.48	1624100	2362800	2030800	1510300	1e-08	1837200	1772000	2385100		0.514534				1882000	1.49858e+06		0.796267	-0.328675	0.514534
Q92945;A0A087WTP3;M0R0I5;M0QYH3;M0R3J3;M0QXW7;M0R0C6;M0R251;M0QYG1;M0R263	Q92945;A0A087WTP3;M0R0I5	Far upstream element-binding protein 2	KHSRP	sp|Q92945|FUBP2_HUMAN Far upstream element-binding protein 2 OS=Homo sapiens OX=9606 GN=KHSRP PE=1 SV=4;tr|A0A087WTP3|A0A087WTP3_HUMAN Far upstream element-binding protein 2 OS=Homo sapiens OX=9606 GN=KHSRP PE=1 SV=1;tr|M0R0I5|M0R0I5_HUMAN Far upstream ele	73.114	158450000	127360000	142070000	128810000	105540000	114210000	105110000	118200000		0.0115695				139172500	110765000		0.795883	-0.329372	0.0115695
Q9H4A4;A6NKB8;C9JMZ3;H7C2T3	Q9H4A4;A6NKB8	Aminopeptidase B	RNPEP	sp|Q9H4A4|AMPB_HUMAN Aminopeptidase B OS=Homo sapiens OX=9606 GN=RNPEP PE=1 SV=2;tr|A6NKB8|A6NKB8_HUMAN Aminopeptidase B OS=Homo sapiens OX=9606 GN=RNPEP PE=1 SV=1	72.595	57351000	47083000	53759000	57500000	36573000	39465000	44733000	50826000		0.032206				53923250	42899250		0.795561	-0.329955	0.032206
O95372;Q5QPQ1;Q5QPQ0;Q5QPQ3;Q5QPQ2;Q5QPN9;Q5QPN5	O95372;Q5QPQ1;Q5QPQ0;Q5QPQ3;Q5QPQ2;Q5QPN9	Acyl-protein thioesterase 2	LYPLA2	sp|O95372|LYPA2_HUMAN Acyl-protein thioesterase 2 OS=Homo sapiens OX=9606 GN=LYPLA2 PE=1 SV=1;tr|Q5QPQ1|Q5QPQ1_HUMAN Acyl-protein thioesterase 2 (Fragment) OS=Homo sapiens OX=9606 GN=LYPLA2 PE=1 SV=1;tr|Q5QPQ0|Q5QPQ0_HUMAN Acyl-protein thioesterase 2 OS=Ho	24.737	13256000	17810000	21857000	21700000	17206000	12915000	10482000	18596000		0.212682				18655750	14799750		0.793308	-0.334048	0.212682
E9PG22;Q8IW35;H7C4Y5;F8WF91	E9PG22;Q8IW35	Centrosomal protein of 97 kDa	CEP97	tr|E9PG22|E9PG22_HUMAN Centrosomal protein of 97 kDa OS=Homo sapiens OX=9606 GN=CEP97 PE=1 SV=1;sp|Q8IW35|CEP97_HUMAN Centrosomal protein of 97 kDa OS=Homo sapiens OX=9606 GN=CEP97 PE=1 SV=1	90.309	3485200	2606500	3693500	3227900	2495600	2650500	2408300	2758800		0.0347381				3253275	2578300		0.792524	-0.335473	0.0347381
C9J0I9;Q86WB0;F8WAU5;F8WBD7;F8WF13	C9J0I9;Q86WB0	Nuclear-interacting partner of ALK	ZC3HC1	tr|C9J0I9|C9J0I9_HUMAN Nuclear-interacting partner of ALK OS=Homo sapiens OX=9606 GN=ZC3HC1 PE=1 SV=1;sp|Q86WB0|NIPA_HUMAN Nuclear-interacting partner of ALK OS=Homo sapiens OX=9606 GN=ZC3HC1 PE=1 SV=1	50.562	27088000	26353000	26448000	23982000	17322000	21155000	20117000	23477000		0.00931824				25967750	20517750		0.790124	-0.339848	0.00931824
O95456;F8WBH7	O95456;F8WBH7	Proteasome assembly chaperone 1	PSMG1	sp|O95456|PSMG1_HUMAN Proteasome assembly chaperone 1 OS=Homo sapiens OX=9606 GN=PSMG1 PE=1 SV=1;tr|F8WBH7|F8WBH7_HUMAN Proteasome assembly chaperone 1 OS=Homo sapiens OX=9606 GN=PSMG1 PE=1 SV=1	32.854	4076500	4468900	4617900	4666400	3791300	3689700	3300900	3304000		0.0023268				4457425	3521475		0.790025	-0.340031	0.0023268
Q9P258	Q9P258	Protein RCC2	RCC2	sp|Q9P258|RCC2_HUMAN Protein RCC2 OS=Homo sapiens OX=9606 GN=RCC2 PE=1 SV=2	56.084	246590000	237910000	272840000	277150000	174480000	212500000	200640000	229580000		0.0113287				258622500	204300000		0.789954	-0.340159	0.0113287
G5E9Q6;C9J0J7	G5E9Q6;C9J0J7	Profilin	PFN2	tr|G5E9Q6|G5E9Q6_HUMAN Profilin OS=Homo sapiens OX=9606 GN=PFN2 PE=1 SV=1;tr|C9J0J7|C9J0J7_HUMAN Profilin OS=Homo sapiens OX=9606 GN=PFN2 PE=1 SV=1	20.787	476610000	384300000	504550000	516990000	315340000	399140000	369850000	400400000		0.0327384				470612500	371182500		0.788722	-0.342411	0.0327384
Q7L576;A0A0G2JR96;A0A0G2JQT1;H0YL50;A0A087WVE1;A0A0G2JRX2;A0A087WU52;A0A0G2JRV9;A0A087WWL1;A0A0G2JQH3;A0A087WVZ5;A0A087WV63;A0A0G2JRF5;A0A087WWY5	Q7L576;A0A0G2JR96;A0A0G2JQT1	Cytoplasmic FMR1-interacting protein 1	CYFIP1	sp|Q7L576|CYFP1_HUMAN Cytoplasmic FMR1-interacting protein 1 OS=Homo sapiens OX=9606 GN=CYFIP1 PE=1 SV=1;tr|A0A0G2JR96|A0A0G2JR96_HUMAN Cytoplasmic FMR1-interacting protein 1 (Fragment) OS=Homo sapiens OX=9606 GN=CYFIP1 PE=1 SV=4;tr|A0A0G2JQT1|A0A0G2JQT1_H	145.18	72956000	68077000	73379000	61713000	48108000	54404000	60916000	54209000		0.00821741				69031250	54409250		0.788183	-0.343398	0.00821741
P49915	P49915	GMP synthase [glutamine-hydrolyzing]	GMPS	sp|P49915|GUAA_HUMAN GMP synthase [glutamine-hydrolyzing] OS=Homo sapiens OX=9606 GN=GMPS PE=1 SV=1	76.715	380420000	310100000	329100000	343510000	235300000	268180000	270770000	297620000		0.00991436				340782500	267967500		0.78633	-0.346793	0.00991436
Q9UPU5;A0A0U1RQI9	Q9UPU5	Ubiquitin carboxyl-terminal hydrolase 24	USP24	sp|Q9UPU5|UBP24_HUMAN Ubiquitin carboxyl-terminal hydrolase 24 OS=Homo sapiens OX=9606 GN=USP24 PE=1 SV=3	294.36	26951000	14445000	19125000	19779000	11077000	13006000	17631000	21328000		0.259361				20075000	15760500		0.785081	-0.349087	0.259361
Q9BZQ8;H0Y7M9;REV__Q9UHV5;REV__A0A087WVW6	Q9BZQ8	Protein Niban	FAM129A	sp|Q9BZQ8|NIBAN_HUMAN Protein Niban OS=Homo sapiens OX=9606 GN=FAM129A PE=1 SV=1	103.13	49262000	41278000	40299000	34710000	31333000	29433000	31796000	36997000		0.0384656				41387250	32389750		0.782602	-0.353649	0.0384656
P25205;J3KQ69;Q7Z6P5	P25205;J3KQ69	DNA replication licensing factor MCM3	MCM3	sp|P25205|MCM3_HUMAN DNA replication licensing factor MCM3 OS=Homo sapiens OX=9606 GN=MCM3 PE=1 SV=3;tr|J3KQ69|J3KQ69_HUMAN DNA replication licensing factor MCM3 OS=Homo sapiens OX=9606 GN=MCM3 PE=1 SV=2	90.98	87784000	79165000	84522000	86935000	69197000	70396000	60250000	63956000		0.000878441				84601500	65949750		0.779534	-0.359316	0.000878441
Q14008;H0YDX5;E9PQH5;H0YCF6;H0YEK7	Q14008	Cytoskeleton-associated protein 5	CKAP5	sp|Q14008|CKAP5_HUMAN Cytoskeleton-associated protein 5 OS=Homo sapiens OX=9606 GN=CKAP5 PE=1 SV=3	225.49	26063000	24489000	23279000	23727000	19809000	18626000	16493000	20950000		0.00302999				24389500	18969500		0.777773	-0.362579	0.00302999
Q9Y2A7;F8W050;P55160	Q9Y2A7	Nck-associated protein 1	NCKAP1	sp|Q9Y2A7|NCKP1_HUMAN Nck-associated protein 1 OS=Homo sapiens OX=9606 GN=NCKAP1 PE=1 SV=1	128.79	59811000	60283000	71033000	62650000	42736000	48091000	48384000	58123000		0.0141961				63444250	49333500		0.777588	-0.362922	0.0141961
P15170;H3BR35;H3BSV8	P15170;H3BR35	Eukaryotic peptide chain release factor GTP-binding subunit ERF3A	GSPT1	sp|P15170|ERF3A_HUMAN Eukaryotic peptide chain release factor GTP-binding subunit ERF3A OS=Homo sapiens OX=9606 GN=GSPT1 PE=1 SV=1;tr|H3BR35|H3BR35_HUMAN Eukaryotic peptide chain release factor GTP-binding subunit ERF3A (Fragment) OS=Homo sapiens OX=9606 G	55.755	49627000	45011000	46730000	39399000	33022000	32700000	35729000	39057000		0.00840125				45191750	35127000		0.777288	-0.363479	0.00840125
E9PHM6;F6QMI7;Q03001;F8W9J4;A0A0U1RQJ2;E7ETB9;Q6P0N6;H0YC82;Q5T0V7;H0YC65;E7ESK0;E7ERX3;H0Y7I1	E9PHM6;F6QMI7;Q03001;F8W9J4	Dystonin	DST	tr|E9PHM6|E9PHM6_HUMAN Dystonin OS=Homo sapiens OX=9606 GN=DST PE=1 SV=3;tr|F6QMI7|F6QMI7_HUMAN Dystonin OS=Homo sapiens OX=9606 GN=DST PE=1 SV=2;sp|Q03001|DYST_HUMAN Dystonin OS=Homo sapiens OX=9606 GN=DST PE=1 SV=4;tr|F8W9J4|F8W9J4_HUMAN Dystonin OS=Homo	629.78	4804700	2992400	3614400	3724400	2791400	3109100	2950300	2913200		0.0695257				3783975	2941000		0.777225	-0.363596	0.0695257
P51692;K7EK35;P42229;K7EIF9;C9J4I3;K7EM17	P51692;K7EK35;P42229	Signal transducer and activator of transcription 5B;Signal transducer and activator of transcription;Signal transducer and activator of transcription 5A	STAT5B;STAT5A	sp|P51692|STA5B_HUMAN Signal transducer and activator of transcription 5B OS=Homo sapiens OX=9606 GN=STAT5B PE=1 SV=2;tr|K7EK35|K7EK35_HUMAN Signal transducer and activator of transcription OS=Homo sapiens OX=9606 GN=STAT5A PE=1 SV=1;sp|P42229|STA5A_HUMAN	89.865	1860300	3019000	1e-08	3360700	2003500	2133500	1e-08	2251200		0.635507				2.06e+06	1.59705e+06		0.775267	-0.367235	0.635507
Q8TEQ6	Q8TEQ6	Gem-associated protein 5	GEMIN5	sp|Q8TEQ6|GEMI5_HUMAN Gem-associated protein 5 OS=Homo sapiens OX=9606 GN=GEMIN5 PE=1 SV=3	168.59	25517000	26038000	23209000	24597000	19482000	16019000	20298000	20993000		0.00429707				24840250	19198000		0.772859	-0.371724	0.00429707
O95801	O95801	Tetratricopeptide repeat protein 4	TTC4	sp|O95801|TTC4_HUMAN Tetratricopeptide repeat protein 4 OS=Homo sapiens OX=9606 GN=TTC4 PE=1 SV=3	44.678	4388300	4827000	3694400	4932300	2809500	3864100	3768400	3335400		0.0335398				4460500	3444350		0.772189	-0.372974	0.0335398
P53602;H3BP35;H3BQ47;H3BRZ1;H3BVC4	P53602;H3BP35	Diphosphomevalonate decarboxylase	MVD	sp|P53602|MVD1_HUMAN Diphosphomevalonate decarboxylase OS=Homo sapiens OX=9606 GN=MVD PE=1 SV=1;tr|H3BP35|H3BP35_HUMAN Diphosphomevalonate decarboxylase (Fragment) OS=Homo sapiens OX=9606 GN=MVD PE=1 SV=1	43.404	7636900	7509600	8134800	8951300	4559600	8881700	4406800	7036700		0.152378				8058150	6221200		0.772038	-0.373256	0.152378
P31153	P31153	S-adenosylmethionine synthase isoform type-2	MAT2A	sp|P31153|METK2_HUMAN S-adenosylmethionine synthase isoform type-2 OS=Homo sapiens OX=9606 GN=MAT2A PE=1 SV=1	43.66	76574000	71424000	70666000	69595000	54186000	54500000	55705000	58019000		8.92725e-05				72064750	55602500		0.771563	-0.374144	8.92725e-05
Q86U90	Q86U90	YrdC domain-containing protein, mitochondrial	YRDC	sp|Q86U90|YRDC_HUMAN YrdC domain-containing protein, mitochondrial OS=Homo sapiens OX=9606 GN=YRDC PE=1 SV=1	29.328	31937000	25878000	26550000	28763000	18229000	22056000	19671000	27305000		0.0366808				28282000	21815250		0.771348	-0.374547	0.0366808
O60341;R4GMQ1;R4GMP9	O60341;R4GMQ1	Lysine-specific histone demethylase 1A	KDM1A	sp|O60341|KDM1A_HUMAN Lysine-specific histone demethylase 1A OS=Homo sapiens OX=9606 GN=KDM1A PE=1 SV=2;tr|R4GMQ1|R4GMQ1_HUMAN Lysine-specific histone demethylase OS=Homo sapiens OX=9606 GN=KDM1A PE=1 SV=2	92.902	6062200	2940500	5432400	5524700	1e-08	5841400	4229300	5317500		0.474326				4989950	3.84705e+06		0.77096	-0.375273	0.474326
P02545;H0YAB0;REV__Q5VX52	P02545	Prelamin-A/C;Lamin-A/C	LMNA	sp|P02545|LMNA_HUMAN Prelamin-A/C OS=Homo sapiens OX=9606 GN=LMNA PE=1 SV=1	74.139	2911900000	2691700000	2615600000	2293600000	1718900000	1902400000	2178300000	2301000000		0.0167715				2628200000	2025150000		0.770546	-0.376046	0.0167715
P49354;E9PQP6;B3KVN2;H0YCW1;E9PPM9;E9PN85	P49354;E9PQP6;B3KVN2	Protein farnesyltransferase/geranylgeranyltransferase type-1 subunit alpha	FNTA	sp|P49354|FNTA_HUMAN Protein farnesyltransferase/geranylgeranyltransferase type-1 subunit alpha OS=Homo sapiens OX=9606 GN=FNTA PE=1 SV=1;tr|E9PQP6|E9PQP6_HUMAN Protein farnesyltransferase/geranylgeranyltransferase type-1 subunit alpha (Fragment) OS=Homo s	44.408	5253700	4577100	5158000	3752400	3057800	3150300	4641200	3590200		0.0753355				4685300	3609875		0.770468	-0.376193	0.0753355
Q9NQ88;A0A0U1RQD1	Q9NQ88;A0A0U1RQD1	Fructose-2,6-bisphosphatase TIGAR	TIGAR	sp|Q9NQ88|TIGAR_HUMAN Fructose-2,6-bisphosphatase TIGAR OS=Homo sapiens OX=9606 GN=TIGAR PE=1 SV=1;tr|A0A0U1RQD1|A0A0U1RQD1_HUMAN Chromosome 12 open reading frame 5, isoform CRA_b OS=Homo sapiens OX=9606 GN=TIGAR PE=1 SV=1	30.062	38892000	35247000	41309000	40081000	28289000	26631000	30480000	34314000		0.00546987				38882250	29928500		0.769721	-0.377592	0.00546987
P33992;B1AHB1;B1AHB2;B1AHA9	P33992;B1AHB1	DNA replication licensing factor MCM5;DNA helicase	MCM5	sp|P33992|MCM5_HUMAN DNA replication licensing factor MCM5 OS=Homo sapiens OX=9606 GN=MCM5 PE=1 SV=5;tr|B1AHB1|B1AHB1_HUMAN DNA helicase OS=Homo sapiens OX=9606 GN=MCM5 PE=1 SV=1	82.285	107920000	91418000	98088000	94180000	71841000	71310000	74606000	83255000		0.00249498				97901500	75253000		0.76866	-0.379582	0.00249498
Q06323;H0YKK6;H0YLU2	Q06323	Proteasome activator complex subunit 1	PSME1	sp|Q06323|PSME1_HUMAN Proteasome activator complex subunit 1 OS=Homo sapiens OX=9606 GN=PSME1 PE=1 SV=1	28.723	53978000	43109000	47438000	42148000	29105000	36280000	36621000	41404000		0.0265114				46668250	35852500		0.768242	-0.380368	0.0265114
A0MZ66	A0MZ66	Shootin-1	KIAA1598	sp|A0MZ66|SHOT1_HUMAN Shootin-1 OS=Homo sapiens OX=9606 GN=SHTN1 PE=1 SV=4	71.639	8369900	5307400	6729800	6376000	5369800	4742300	4601900	5850500		0.0673856				6695775	5141125		0.767816	-0.381167	0.0673856
Q9Y2Z0	Q9Y2Z0	Suppressor of G2 allele of SKP1 homolog	SUGT1	sp|Q9Y2Z0|SGT1_HUMAN Protein SGT1 homolog OS=Homo sapiens OX=9606 GN=SUGT1 PE=1 SV=3	41.024	28435000	20062000	17350000	23086000	23063000	18122000	15381000	11532000		0.175833				22233250	17024500		0.765723	-0.385106	0.175833
Q9H910;A6NGP5;H3BU16;H3BMV3;H3BMT0;H3BTV5;H3BMM8;B4E1P3;H3BS08	Q9H910;A6NGP5;H3BU16;H3BMV3;H3BMT0;H3BTV5	Hematological and neurological expressed 1-like protein	HN1L	sp|Q9H910|JUPI2_HUMAN Jupiter microtubule associated homolog 2 OS=Homo sapiens OX=9606 GN=JPT2 PE=1 SV=1;tr|A6NGP5|A6NGP5_HUMAN Jupiter microtubule-associated homolog 2 OS=Homo sapiens OX=9606 GN=JPT2 PE=1 SV=2;tr|H3BU16|H3BU16_HUMAN Jupiter microtubule-as	20.063	17108000	15699000	15478000	15949000	11350000	10839000	13366000	13625000		0.00313354				16058500	12295000		0.765638	-0.385265	0.00313354
Q8N1G2;Q5T7F5;H0YCQ1;H0Y4T0	Q8N1G2	Cap-specific mRNA (nucleoside-2-O-)-methyltransferase 1	CMTR1	sp|Q8N1G2|CMTR1_HUMAN Cap-specific mRNA (nucleoside-2-O-)-methyltransferase 1 OS=Homo sapiens OX=9606 GN=CMTR1 PE=1 SV=1	95.32	4859900	4671200	4619300	4423400	3297100	3223500	3488600	4167100		0.00326554				4643450	3544075		0.763242	-0.389788	0.00326554
Q5JRX3;A0A0A0MRX9;H0Y7L7;B1APQ0;B1APQ1	Q5JRX3	Presequence protease, mitochondrial	PITRM1	sp|Q5JRX3|PREP_HUMAN Presequence protease, mitochondrial OS=Homo sapiens OX=9606 GN=PITRM1 PE=1 SV=3	117.41	12324000	12513000	13512000	9355100	9902700	8983600	8777500	8734800		0.0234515				11926025	9099650		0.763008	-0.39023	0.0234515
J3KPP4;O95232;D6RDI2;C9JL41;D6RHH0;H7C5U7;U3KQT3;E7EN55	J3KPP4;O95232;D6RDI2	Luc7-like protein 3	LUC7L3	tr|J3KPP4|J3KPP4_HUMAN Cisplatin resistance-associated overexpressed protein, isoform CRA_b OS=Homo sapiens OX=9606 GN=LUC7L3 PE=1 SV=1;sp|O95232|LC7L3_HUMAN Luc7-like protein 3 OS=Homo sapiens OX=9606 GN=LUC7L3 PE=1 SV=2;tr|D6RDI2|D6RDI2_HUMAN Luc7-like p	58.22	17906000	17343000	16661000	14813000	14729000	12095000	9927100	14077000		0.0206498				16680750	12707025		0.761778	-0.392558	0.0206498
Q9H974;C9K0B6	Q9H974	Queuine tRNA-ribosyltransferase subunit QTRTD1	QTRTD1	sp|Q9H974|QTRT2_HUMAN Queuine tRNA-ribosyltransferase accessory subunit 2 OS=Homo sapiens OX=9606 GN=QTRT2 PE=1 SV=1	46.712	11415000	8300000	8958300	9786500	6016300	7090100	7887800	8256100		0.0330717				9614950	7312575		0.760542	-0.3949	0.0330717
Q9UBP9;B8ZZL1;H7BZV7;H0Y6R1	Q9UBP9	PTB domain-containing engulfment adapter protein 1	GULP1	sp|Q9UBP9|GULP1_HUMAN PTB domain-containing engulfment adapter protein 1 OS=Homo sapiens OX=9606 GN=GULP1 PE=1 SV=1	34.49	7620600	8517400	8958200	6845500	4359500	7693800	5664100	6556600		0.0644625				7985425	6068500		0.759947	-0.396029	0.0644625
Q13884;A0A3B3ITC2;E5RIX7	Q13884;A0A3B3ITC2	Beta-1-syntrophin	SNTB1	sp|Q13884|SNTB1_HUMAN Beta-1-syntrophin OS=Homo sapiens OX=9606 GN=SNTB1 PE=1 SV=3;tr|A0A3B3ITC2|A0A3B3ITC2_HUMAN Beta-1-syntrophin OS=Homo sapiens OX=9606 GN=SNTB1 PE=1 SV=1	58.06	3179900	3819400	2581700	2252800	2131700	2207600	2482200	2157700		0.0907814				2958450	2244800		0.758776	-0.398255	0.0907814
J3KN16;Q5VYK3;R4GMY1;F6XAQ5;R4GMY3	J3KN16;Q5VYK3	Proteasome-associated protein ECM29 homolog	KIAA0368;ECM29	tr|J3KN16|J3KN16_HUMAN Proteasome adapter and scaffold protein ECM29 OS=Homo sapiens OX=9606 GN=ECPAS PE=1 SV=1;sp|Q5VYK3|ECM29_HUMAN Proteasome adapter and scaffold protein ECM29 OS=Homo sapiens OX=9606 GN=ECPAS PE=1 SV=2	223.69	22049000	20764000	24367000	23065000	19697000	15212000	16304000	17063000		0.00414345				22561250	17069000		0.756563	-0.402468	0.00414345
Q9UJU6;H0Y5J4;F8WBG8	Q9UJU6;H0Y5J4	Drebrin-like protein	DBNL	sp|Q9UJU6|DBNL_HUMAN Drebrin-like protein OS=Homo sapiens OX=9606 GN=DBNL PE=1 SV=1;tr|H0Y5J4|H0Y5J4_HUMAN Drebrin-like protein (Fragment) OS=Homo sapiens OX=9606 GN=DBNL PE=1 SV=1	48.207	45876000	39190000	38419000	38247000	27661000	31027000	30991000	32648000		0.00339613				40433000	30581750		0.756356	-0.402862	0.00339613
B1AK87;B1AK88	B1AK87;B1AK88		CAPZB	tr|B1AK87|B1AK87_HUMAN F-actin-capping protein subunit beta OS=Homo sapiens OX=9606 GN=CAPZB PE=1 SV=1;tr|B1AK88|B1AK88_HUMAN F-actin-capping protein subunit beta OS=Homo sapiens OX=9606 GN=CAPZB PE=1 SV=1	29.295	124370000	119380000	127750000	122620000	75485000	91540000	104530000	100910000		0.00397545				123530000	93116250		0.753795	-0.407757	0.00397545
A0A087X1Z3;Q9UL46;H0YM70;H0YKU2;H0YLG1;H0YLD2	A0A087X1Z3;Q9UL46;H0YM70	Proteasome activator complex subunit 2	PSME2	tr|A0A087X1Z3|A0A087X1Z3_HUMAN Proteasome activator complex subunit 2 OS=Homo sapiens OX=9606 GN=PSME2 PE=1 SV=1;sp|Q9UL46|PSME2_HUMAN Proteasome activator complex subunit 2 OS=Homo sapiens OX=9606 GN=PSME2 PE=1 SV=4;tr|H0YM70|H0YM70_HUMAN Proteasome activ	29.126	236970000	183660000	158330000	201690000	142040000	155460000	153220000	137270000		0.030488				195162500	146997500		0.753206	-0.408884	0.030488
F8W7U8;P49959;F5GXT0;F5H742;F5H256	F8W7U8;P49959	Double-strand break repair protein MRE11A	MRE11A	tr|F8W7U8|F8W7U8_HUMAN Double-strand break repair protein OS=Homo sapiens OX=9606 GN=MRE11 PE=1 SV=1;sp|P49959|MRE11_HUMAN Double-strand break repair protein MRE11 OS=Homo sapiens OX=9606 GN=MRE11 PE=1 SV=3	80.521	2395600	2376600	3184300	2213800	2114000	1995700	1475900	2065800		0.0537745				2542575	1912850		0.752328	-0.410567	0.0537745
J3KNW4;A0A0A0MSG2;Q14192;C9J3S8;F8WDA8;U3KQT4	J3KNW4;A0A0A0MSG2;Q14192	Four and a half LIM domains protein 2	FHL2	tr|J3KNW4|J3KNW4_HUMAN Four and a half LIM domains protein 2 OS=Homo sapiens OX=9606 GN=FHL2 PE=1 SV=1;tr|A0A0A0MSG2|A0A0A0MSG2_HUMAN Four and a half LIM domains protein 2 OS=Homo sapiens OX=9606 GN=FHL2 PE=1 SV=1;sp|Q14192|FHL2_HUMAN Four and a half LIM d	44.205	21454000	16322000	14750000	18765000	8670000	13373000	17172000	14400000		0.10284				17822750	13403750		0.752058	-0.411083	0.10284
Q15477;H7C5N0;B4E0B4;H7C4L3	Q15477	Helicase SKI2W	SKIV2L	sp|Q15477|SKIV2_HUMAN Helicase SKI2W OS=Homo sapiens OX=9606 GN=SKIV2L PE=1 SV=3	137.75	4505400	3263900	4305600	4491000	2792100	4273300	2737300	2615100		0.0790165				4141475	3104450		0.7496	-0.415807	0.0790165
O43813;E9PHS0;F8WDS9;H7C2E3	O43813;E9PHS0	LanC-like protein 1	LANCL1	sp|O43813|LANC1_HUMAN Glutathione S-transferase LANCL1 OS=Homo sapiens OX=9606 GN=LANCL1 PE=1 SV=1;tr|E9PHS0|E9PHS0_HUMAN Glutathione S-transferase LANCL1 (Fragment) OS=Homo sapiens OX=9606 GN=LANCL1 PE=1 SV=1	45.283	11273000	11098000	14440000	16276000	9785800	11009000	8283300	10711000		0.0555361				13271750	9947275		0.749507	-0.415985	0.0555361
Q96QR8	Q96QR8	Transcriptional activator protein Pur-beta	PURB	sp|Q96QR8|PURB_HUMAN Transcriptional activator protein Pur-beta OS=Homo sapiens OX=9606 GN=PURB PE=1 SV=3	33.24	4000800	5188000	4338700	5106300	4479300	1e-08	3560800	5921600		0.401485				4658450	3.49043e+06		0.749267	-0.416447	0.401485
Q13596;H0YK42;J3KPH4;H0YKD5;H0YKL5;H0YK58	Q13596;H0YK42	Sorting nexin-1	SNX1	sp|Q13596|SNX1_HUMAN Sorting nexin-1 OS=Homo sapiens OX=9606 GN=SNX1 PE=1 SV=3;tr|H0YK42|H0YK42_HUMAN Sorting nexin-1 OS=Homo sapiens OX=9606 GN=SNX1 PE=1 SV=1	59.069	19511000	16868000	17813000	17352000	13640000	13873000	13149000	12897000		0.000339387				17886000	13389750		0.748616	-0.417702	0.000339387
B7ZC39;B7ZC38;Q9NR46;F8WFB9	B7ZC39;B7ZC38;Q9NR46	Endophilin-B2	SH3GLB2	tr|B7ZC39|B7ZC39_HUMAN Endophilin-B2 OS=Homo sapiens OX=9606 GN=SH3GLB2 PE=1 SV=1;tr|B7ZC38|B7ZC38_HUMAN Endophilin-B2 OS=Homo sapiens OX=9606 GN=SH3GLB2 PE=1 SV=1;sp|Q9NR46|SHLB2_HUMAN Endophilin-B2 OS=Homo sapiens OX=9606 GN=SH3GLB2 PE=1 SV=1	41.668	1307800	957860	1527600	1204300	1e-08	1245700	1202500	1273700		0.374208				1249390	930475		0.744743	-0.425185	0.374208
O00203;A0A2R8Y2A8;Q13367;H0YBD0;F5GWU4;F5GYB0	O00203	AP-3 complex subunit beta-1	AP3B1	sp|O00203|AP3B1_HUMAN AP-3 complex subunit beta-1 OS=Homo sapiens OX=9606 GN=AP3B1 PE=1 SV=3	121.32	13357000	8748200	8695200	9821100	8484200	6201000	7098400	8427800		0.0786459				10155375	7552850		0.743729	-0.42715	0.0786459
Q9C0C2;A0A2R8Y5C4;E9PKK0;E9PKE7	Q9C0C2	182 kDa tankyrase-1-binding protein	TNKS1BP1	sp|Q9C0C2|TB182_HUMAN 182 kDa tankyrase-1-binding protein OS=Homo sapiens OX=9606 GN=TNKS1BP1 PE=1 SV=4	181.79	34153000	27092000	31277000	29173000	18897000	21413000	20737000	29120000		0.0271849				30423750	22541750		0.740926	-0.432598	0.0271849
P49756;E9PQU5;H0YE46;E9PSE8	P49756	RNA-binding protein 25	RBM25	sp|P49756|RBM25_HUMAN RNA-binding protein 25 OS=Homo sapiens OX=9606 GN=RBM25 PE=1 SV=3	100.18	36659000	43984000	31077000	26308000	31700000	26168000	21182000	23210000		0.0904567				34507000	25565000		0.740864	-0.432719	0.0904567
P21266;A0A0A0MTN3	P21266;A0A0A0MTN3	Glutathione S-transferase Mu 3	GSTM3	sp|P21266|GSTM3_HUMAN Glutathione S-transferase Mu 3 OS=Homo sapiens OX=9606 GN=GSTM3 PE=1 SV=3;tr|A0A0A0MTN3|A0A0A0MTN3_HUMAN Glutathione S-transferase OS=Homo sapiens OX=9606 GN=GSTM3 PE=1 SV=1	26.559	5737100	4776000	8772200	4615100	1e-08	5525300	4974600	7205700		0.428795				5975100	4.4264e+06		0.740808	-0.432829	0.428795
P60981;F6RFD5	P60981;F6RFD5	Destrin	DSTN	sp|P60981|DEST_HUMAN Destrin OS=Homo sapiens OX=9606 GN=DSTN PE=1 SV=3;tr|F6RFD5|F6RFD5_HUMAN Destrin OS=Homo sapiens OX=9606 GN=DSTN PE=1 SV=1	18.506	473770000	378120000	440000000	435360000	249220000	319550000	328010000	374330000		0.012806				431812500	317777500		0.735915	-0.442388	0.012806
Q13618;H7C1L6;A0A087X1R9	Q13618	Cullin-3	CUL3	sp|Q13618|CUL3_HUMAN Cullin-3 OS=Homo sapiens OX=9606 GN=CUL3 PE=1 SV=2	88.929	3002700	3588100	3213700	2775400	2141500	2218400	2256300	2640800		0.00678904				3144975	2314250		0.735856	-0.442504	0.00678904
O00244;E5RGN3;E5RIM7	O00244;E5RGN3;E5RIM7	Copper transport protein ATOX1	ATOX1	sp|O00244|ATOX1_HUMAN Copper transport protein ATOX1 OS=Homo sapiens OX=9606 GN=ATOX1 PE=1 SV=1;tr|E5RGN3|E5RGN3_HUMAN Copper transport protein ATOX1 OS=Homo sapiens OX=9606 GN=ATOX1 PE=1 SV=1;tr|E5RIM7|E5RIM7_HUMAN Copper transport protein ATOX1 OS=Homo s	7.4016	777230000	653700000	796480000	754620000	486730000	560880000	551050000	592160000		0.00220417				745507500	547705000		0.734674	-0.444824	0.00220417
O60684;Q5TFJ7;O15131;S4R3E5	O60684;Q5TFJ7;O15131	Importin subunit alpha-7;Importin subunit alpha-6	KPNA6;KPNA5	sp|O60684|IMA7_HUMAN Importin subunit alpha-7 OS=Homo sapiens OX=9606 GN=KPNA6 PE=1 SV=1;tr|Q5TFJ7|Q5TFJ7_HUMAN Importin subunit alpha-7 (Fragment) OS=Homo sapiens OX=9606 GN=KPNA6 PE=1 SV=1;sp|O15131|IMA6_HUMAN Importin subunit alpha-6 OS=Homo sapiens OX=	60.029	15782000	20719000	15015000	14811000	13019000	10111000	13128000	12409000		0.0301027				16581750	12166750		0.733743	-0.446652	0.0301027
B1ALY0;C9JA33;Q8IXS6;C9JZH4	B1ALY0;C9JA33;Q8IXS6;C9JZH4	Paralemmin-2	PALM2-AKAP2;PALM2	tr|B1ALY0|B1ALY0_HUMAN PALM2-AKAP2 readthrough (Fragment) OS=Homo sapiens OX=9606 GN=PALM2-AKAP2 PE=1 SV=1;tr|C9JA33|C9JA33_HUMAN Paralemmin-2 OS=Homo sapiens OX=9606 GN=PALM2 PE=1 SV=1;sp|Q8IXS6|PALM2_HUMAN Paralemmin-2 OS=Homo sapiens OX=9606 GN=PALM2 PE	47.626	17746000	7688700	18225000	12524000	9620000	8308700	12063000	11110000		0.199466				14045925	10275425		0.731559	-0.450954	0.199466
O60678	O60678	Protein arginine N-methyltransferase 3	PRMT3	sp|O60678|ANM3_HUMAN Protein arginine N-methyltransferase 3 OS=Homo sapiens OX=9606 GN=PRMT3 PE=1 SV=4	59.902	8099000	5951600	8169700	6811300	5126800	5926000	5002000	5172100		0.0146464				7257900	5306725		0.731165	-0.45173	0.0146464
Q9BY32	Q9BY32	Inosine triphosphate pyrophosphatase	ITPA	sp|Q9BY32|ITPA_HUMAN Inosine triphosphate pyrophosphatase OS=Homo sapiens OX=9606 GN=ITPA PE=1 SV=2	21.445	18600000	18024000	21447000	14997000	10147000	11665000	15715000	15810000		0.0448493				18267000	13334250		0.729964	-0.454103	0.0448493
Q9UHD1;E9PPQ5;E9PHZ2;E9PIZ4;E9PSD5;E9PL00	Q9UHD1;E9PPQ5	Cysteine and histidine-rich domain-containing protein 1	CHORDC1	sp|Q9UHD1|CHRD1_HUMAN Cysteine and histidine-rich domain-containing protein 1 OS=Homo sapiens OX=9606 GN=CHORDC1 PE=1 SV=2;tr|E9PPQ5|E9PPQ5_HUMAN Cysteine and histidine-rich domain-containing protein 1 OS=Homo sapiens OX=9606 GN=CHORDC1 PE=1 SV=1	37.489	12671000	12047000	16429000	18557000	9765200	11126000	9673600	12994000		0.0587266				14926000	10889700		0.729579	-0.454863	0.0587266
O43290;E9PQI8	O43290	U4/U6.U5 tri-snRNP-associated protein 1	SART1	sp|O43290|SNUT1_HUMAN U4/U6.U5 tri-snRNP-associated protein 1 OS=Homo sapiens OX=9606 GN=SART1 PE=1 SV=1	90.254	2284900	2379000	2332200	2017100	1923700	1962800	2682600	1e-08		0.332862				2253300	1.64228e+06		0.728831	-0.456344	0.332862
O95163;F5H2T0;H0YDF3	O95163;F5H2T0	Elongator complex protein 1	IKBKAP	sp|O95163|ELP1_HUMAN Elongator complex protein 1 OS=Homo sapiens OX=9606 GN=ELP1 PE=1 SV=3;tr|F5H2T0|F5H2T0_HUMAN Elongator complex protein 1 OS=Homo sapiens OX=9606 GN=ELP1 PE=1 SV=1	150.25	14756000	14018000	14060000	14095000	9690900	10851000	9982400	10966000		3.97137e-05				14232250	10372575		0.728808	-0.45639	3.97137e-05
Q9NPF4;G3V445;G3V249	Q9NPF4	Probable tRNA N6-adenosine threonylcarbamoyltransferase	OSGEP	sp|Q9NPF4|OSGEP_HUMAN Probable tRNA N6-adenosine threonylcarbamoyltransferase OS=Homo sapiens OX=9606 GN=OSGEP PE=1 SV=1	36.426	9723500	6255200	8424600	7505500	5083900	5036200	6325500	6808400		0.045108				7977200	5813500		0.728764	-0.456475	0.045108
P51452;K7ES89;K7ELG5	P51452;K7ES89	Dual specificity protein phosphatase 3	DUSP3	sp|P51452|DUS3_HUMAN Dual specificity protein phosphatase 3 OS=Homo sapiens OX=9606 GN=DUSP3 PE=1 SV=1;tr|K7ES89|K7ES89_HUMAN Dual-specificity protein phosphatase 3 (Fragment) OS=Homo sapiens OX=9606 GN=DUSP3 PE=1 SV=1	20.478	24007000	20445000	20662000	20842000	14246000	15899000	16696000	15686000		0.0010149				21489000	15631750		0.72743	-0.459119	0.0010149
E7ETZ4;Q9Y6E2;Q75MG1;B5MCE7;B5MCH7;E9PFE3;C9JF98;F8WDX8;E9PFD4;E7EMS9	E7ETZ4;Q9Y6E2;Q75MG1;B5MCE7;B5MCH7	Basic leucine zipper and W2 domain-containing protein 2	BZW2	tr|E7ETZ4|E7ETZ4_HUMAN Basic leucine zipper and W2 domain-containing protein 2 (Fragment) OS=Homo sapiens OX=9606 GN=BZW2 PE=1 SV=1;sp|Q9Y6E2|BZW2_HUMAN Basic leucine zipper and W2 domain-containing protein 2 OS=Homo sapiens OX=9606 GN=BZW2 PE=1 SV=1;tr|Q7	46.913	26175000	24371000	25103000	23344000	17012000	18404000	18179000	18282000		5.81675e-05				24748250	17969250		0.726082	-0.461796	5.81675e-05
P36915;A0A140T8Y2;A2AB27	P36915;A0A140T8Y2	Guanine nucleotide-binding protein-like 1	GNL1	sp|P36915|GNL1_HUMAN Guanine nucleotide-binding protein-like 1 OS=Homo sapiens OX=9606 GN=GNL1 PE=1 SV=2;tr|A0A140T8Y2|A0A140T8Y2_HUMAN Guanine nucleotide-binding protein-like 1 (Fragment) OS=Homo sapiens OX=9606 GN=GNL1 PE=1 SV=1	68.66	2088000	3096500	3430100	2553000	2752800	2731500	2622700	1e-08		0.339923				2791900	2.02675e+06		0.725939	-0.462079	0.339923
F8VZX2;H3BRU6;F8W0G4;F8VXH9;F8W1G6;J3QT27;F8VTZ0;H3BSP4;H3BND9	F8VZX2;H3BRU6;F8W0G4;F8VXH9		PCBP2	tr|F8VZX2|F8VZX2_HUMAN Poly(rC)-binding protein 2 OS=Homo sapiens OX=9606 GN=PCBP2 PE=1 SV=1;tr|H3BRU6|H3BRU6_HUMAN Poly(rC)-binding protein 2 (Fragment) OS=Homo sapiens OX=9606 GN=PCBP2 PE=1 SV=1;tr|F8W0G4|F8W0G4_HUMAN Poly(rC)-binding protein 2 (Fragment	33.8	299300000	241210000	277340000	250540000	201540000	193110000	199100000	181300000		0.00189807				267097500	193762500		0.725437	-0.463077	0.00189807
Q8NFF5;Q5T196;Q5T191;Q5T190	Q8NFF5;Q5T196	FAD synthase;Molybdenum cofactor biosynthesis protein-like region;FAD synthase region	FLAD1	sp|Q8NFF5|FAD1_HUMAN FAD synthase OS=Homo sapiens OX=9606 GN=FLAD1 PE=1 SV=1;tr|Q5T196|Q5T196_HUMAN FAD synthase OS=Homo sapiens OX=9606 GN=FLAD1 PE=1 SV=1	65.265	22058000	20231000	18288000	21770000	13388000	11453000	12996000	21895000		0.065342				20586750	14933000		0.725369	-0.463212	0.065342
P22102;F8WD69;C9JBJ1;C9JTV6;C9JZG2;C9JKQ7;A0A140TA71;H7C366	P22102	Trifunctional purine biosynthetic protein adenosine-3;Phosphoribosylamine--glycine ligase;Phosphoribosylformylglycinamidine cyclo-ligase;Phosphoribosylglycinamide formyltransferase	GART	sp|P22102|PUR2_HUMAN Trifunctional purine biosynthetic protein adenosine-3 OS=Homo sapiens OX=9606 GN=GART PE=1 SV=1	107.77	374280000	370300000	392190000	389680000	257510000	269960000	276870000	300770000		6.0385e-05				381612500	276277500		0.723974	-0.46599	6.0385e-05
Q96JM3;S4R3K0;A0A2R8Y735;A0A2R8Y4S6	Q96JM3	Chromosome alignment-maintaining phosphoprotein 1	CHAMP1	sp|Q96JM3|CHAP1_HUMAN Chromosome alignment-maintaining phosphoprotein 1 OS=Homo sapiens OX=9606 GN=CHAMP1 PE=1 SV=2	89.098	22187000	16789000	17068000	19070000	9302300	15890000	9805200	19281000		0.104277				18778500	13569625		0.722615	-0.468701	0.104277
Q69YN2;A0A286YF56	Q69YN2	CWF19-like protein 1	CWF19L1	sp|Q69YN2|C19L1_HUMAN CWF19-like protein 1 OS=Homo sapiens OX=9606 GN=CWF19L1 PE=1 SV=2	60.618	6807100	7385800	7421700	8177100	6383900	6743300	1e-08	8370800		0.308603				7447925	5.3745e+06		0.72161	-0.470708	0.308603
Q9H9H4;F5H4M0;F5H1F6	Q9H9H4;F5H4M0;F5H1F6	Vacuolar protein sorting-associated protein 37B	VPS37B	sp|Q9H9H4|VP37B_HUMAN Vacuolar protein sorting-associated protein 37B OS=Homo sapiens OX=9606 GN=VPS37B PE=1 SV=1;tr|F5H4M0|F5H4M0_HUMAN Vacuolar protein sorting-associated protein 37B (Fragment) OS=Homo sapiens OX=9606 GN=VPS37B PE=1 SV=1;tr|F5H1F6|F5H1F6	31.307	46512000	22033000	37796000	25140000	19849000	25477000	25349000	23948000		0.165268				32870250	23655750		0.719671	-0.474592	0.165268
Q14980;A0A087WY61;F5H4J1;F5H6Y5;H0YFY6;K4DIE0	Q14980;A0A087WY61	Nuclear mitotic apparatus protein 1	NUMA1	sp|Q14980|NUMA1_HUMAN Nuclear mitotic apparatus protein 1 OS=Homo sapiens OX=9606 GN=NUMA1 PE=1 SV=2;tr|A0A087WY61|A0A087WY61_HUMAN Nuclear mitotic apparatus protein 1 OS=Homo sapiens OX=9606 GN=NUMA1 PE=1 SV=1	238.26	1611600	2616600	3015800	3502000	2688700	1e-08	2302000	2724500		0.359599				2686500	1.9288e+06		0.71796	-0.478024	0.359599
Q9H773;H3BSA6;H3BPN2	Q9H773	dCTP pyrophosphatase 1	DCTPP1	sp|Q9H773|DCTP1_HUMAN dCTP pyrophosphatase 1 OS=Homo sapiens OX=9606 GN=DCTPP1 PE=1 SV=1	18.681	31491000	31668000	29748000	30491000	18776000	21444000	22136000	26161000		0.00154418				30849500	22129250		0.717329	-0.479293	0.00154418
E7EQ61;Q9GZZ9;E7EWE1;C9JRV9;C9J5W5;C9J0F6	E7EQ61;Q9GZZ9;E7EWE1;C9JRV9;C9J5W5	Ubiquitin-like modifier-activating enzyme 5	UBA5	tr|E7EQ61|E7EQ61_HUMAN Ubiquitin-like modifier-activating enzyme 5 OS=Homo sapiens OX=9606 GN=UBA5 PE=1 SV=1;sp|Q9GZZ9|UBA5_HUMAN Ubiquitin-like modifier-activating enzyme 5 OS=Homo sapiens OX=9606 GN=UBA5 PE=1 SV=1;tr|E7EWE1|E7EWE1_HUMAN Ubiquitin-like mo	41.85	13702000	16225000	17579000	18116000	11818000	12048000	9810600	13286000		0.00872052				16405500	11740650		0.715653	-0.482667	0.00872052
Q7Z5K2;Q8WVX6;F6QZY1	Q7Z5K2	Wings apart-like protein homolog	WAPAL	sp|Q7Z5K2|WAPL_HUMAN Wings apart-like protein homolog OS=Homo sapiens OX=9606 GN=WAPL PE=1 SV=1	132.94	1468500	1837200	1710000	2184100	1774000	1806100	1565100	1e-08		0.30407				1799950	1.2863e+06		0.714631	-0.48473	0.30407
A0A1W2PNX8;Q9H3U1	A0A1W2PNX8;Q9H3U1	Protein unc-45 homolog A	UNC45A	tr|A0A1W2PNX8|A0A1W2PNX8_HUMAN Protein unc-45 homolog A OS=Homo sapiens OX=9606 GN=UNC45A PE=1 SV=1;sp|Q9H3U1|UN45A_HUMAN Protein unc-45 homolog A OS=Homo sapiens OX=9606 GN=UNC45A PE=1 SV=1	118.39	46111000	40752000	34954000	40368000	28304000	28446000	28427000	30596000		0.0025812				40546250	28943250		0.713833	-0.486342	0.0025812
O94967;A0A0A0MRE6;E9PR96;E9PKZ6;E9PNF6;E9PN15	O94967;A0A0A0MRE6	WD repeat-containing protein 47	WDR47	sp|O94967|WDR47_HUMAN WD repeat-containing protein 47 OS=Homo sapiens OX=9606 GN=WDR47 PE=1 SV=1;tr|A0A0A0MRE6|A0A0A0MRE6_HUMAN WD repeat-containing protein 47 OS=Homo sapiens OX=9606 GN=WDR47 PE=1 SV=1	101.95	53900000	61053000	59454000	48895000	30073000	42951000	34414000	51716000		0.0274478				55825500	39788500		0.71273	-0.488573	0.0274478
Q6P1Q9;F8WAS9;H7C552	Q6P1Q9	Methyltransferase-like protein 2B	METTL2B	sp|Q6P1Q9|MET2B_HUMAN Methyltransferase-like protein 2B OS=Homo sapiens OX=9606 GN=METTL2B PE=1 SV=3	43.426	15996000	12623000	13763000	12817000	10591000	9966100	1e-08	18767000		0.350254				13799750	9.83103e+06		0.712406	-0.489228	0.350254
P17812;A0A3B3IRI2;B4E1E0;A0A3B3IRQ8;A0A3B3ITF6;A0A3B3ITB8;A0A3B3ITH9;A0A3B3ISY3	P17812;A0A3B3IRI2;B4E1E0;A0A3B3IRQ8;A0A3B3ITF6;A0A3B3ITB8	CTP synthase 1;CTP synthase	CTPS1	sp|P17812|PYRG1_HUMAN CTP synthase 1 OS=Homo sapiens OX=9606 GN=CTPS1 PE=1 SV=2;tr|A0A3B3IRI2|A0A3B3IRI2_HUMAN CTP synthase OS=Homo sapiens OX=9606 GN=CTPS1 PE=1 SV=1;tr|B4E1E0|B4E1E0_HUMAN CTP synthase OS=Homo sapiens OX=9606 GN=CTPS1 PE=1 SV=1;tr|A0A3B3I	66.69	654280000	565640000	622770000	619270000	375690000	417460000	446360000	511260000		0.00193213				615490000	437692500		0.711129	-0.491818	0.00193213
P11413;E9PD92	P11413	Glucose-6-phosphate 1-dehydrogenase	G6PD	sp|P11413|G6PD_HUMAN Glucose-6-phosphate 1-dehydrogenase OS=Homo sapiens OX=9606 GN=G6PD PE=1 SV=4	59.256	224670000	178520000	156590000	181990000	124650000	125890000	129590000	144850000		0.0111087				185442500	131245000		0.70774	-0.498709	0.0111087
Q96P70	Q96P70	Importin-9	IPO9	sp|Q96P70|IPO9_HUMAN Importin-9 OS=Homo sapiens OX=9606 GN=IPO9 PE=1 SV=3	115.96	14947000	13922000	16767000	15277000	11324000	13320000	10507000	7856500		0.0126769				15228250	10751875		0.706048	-0.502162	0.0126769
P52597;A0A1B0GW42	P52597	Heterogeneous nuclear ribonucleoprotein F;Heterogeneous nuclear ribonucleoprotein F, N-terminally processed	HNRNPF	sp|P52597|HNRPF_HUMAN Heterogeneous nuclear ribonucleoprotein F OS=Homo sapiens OX=9606 GN=HNRNPF PE=1 SV=3	45.671	136500000	157480000	151370000	145420000	96275000	123970000	99366000	96703000		0.0016109				147692500	104078500		0.704697	-0.504924	0.0016109
Q9NZL9;H7C0X7;E5RJR3	Q9NZL9;H7C0X7	Methionine adenosyltransferase 2 subunit beta	MAT2B	sp|Q9NZL9|MAT2B_HUMAN Methionine adenosyltransferase 2 subunit beta OS=Homo sapiens OX=9606 GN=MAT2B PE=1 SV=1;tr|H7C0X7|H7C0X7_HUMAN Methionine adenosyltransferase 2 subunit beta (Fragment) OS=Homo sapiens OX=9606 GN=MAT2B PE=1 SV=1	37.551	22056000	26997000	30340000	30756000	18181000	20325000	19118000	19872000		0.00751788				27537250	19374000		0.703556	-0.507263	0.00751788
Q9UGP4;C9JRJ5	Q9UGP4;C9JRJ5	LIM domain-containing protein 1	LIMD1	sp|Q9UGP4|LIMD1_HUMAN LIM domain-containing protein 1 OS=Homo sapiens OX=9606 GN=LIMD1 PE=1 SV=1;tr|C9JRJ5|C9JRJ5_HUMAN LIM domain-containing protein 1 OS=Homo sapiens OX=9606 GN=LIMD1 PE=1 SV=1	72.189	8377900	8151700	9355000	10533000	5710300	5400700	6817500	7668500		0.0114429				9104400	6399250		0.702874	-0.508661	0.0114429
P61289;K9J957;K7ESG5;K7ENH2;B3KQ25;A0A087WTV2;K7EMD0;K7EPX6;K7EKR3;B7Z8D3;K7EJF8	P61289;K9J957;K7ESG5;K7ENH2;B3KQ25;A0A087WTV2	Proteasome activator complex subunit 3	PSME3	sp|P61289|PSME3_HUMAN Proteasome activator complex subunit 3 OS=Homo sapiens OX=9606 GN=PSME3 PE=1 SV=1;tr|K9J957|K9J957_HUMAN Proteasome activator complex subunit 3 OS=Homo sapiens OX=9606 GN=PSME3 PE=1 SV=1;tr|K7ESG5|K7ESG5_HUMAN Proteasome activator com	29.506	48762000	47280000	36746000	39942000	30859000	27475000	32578000	30341000		0.00576458				43182500	30313250		0.70198	-0.510498	0.00576458
A0AVT1;H0Y8S8	A0AVT1	Ubiquitin-like modifier-activating enzyme 6	UBA6	sp|A0AVT1|UBA6_HUMAN Ubiquitin-like modifier-activating enzyme 6 OS=Homo sapiens OX=9606 GN=UBA6 PE=1 SV=1	117.97	9016900	7821500	8691500	7615100	4904900	5715700	5338000	7232900		0.0064212				8286250	5797875		0.699698	-0.515195	0.0064212
A0A087X0M4;Q9BWU0;A0A087WWF4;H7C256	A0A087X0M4;Q9BWU0	Kanadaptin	SLC4A1AP	tr|A0A087X0M4|A0A087X0M4_HUMAN Kanadaptin OS=Homo sapiens OX=9606 GN=SLC4A1AP PE=1 SV=1;sp|Q9BWU0|NADAP_HUMAN Kanadaptin OS=Homo sapiens OX=9606 GN=SLC4A1AP PE=1 SV=1	82.89	6340400	5005100	4723100	4424400	3184100	3876800	3146400	4114000		0.0195795				5123250	3580325		0.698839	-0.516969	0.0195795
Q96GA7;H0YID3;F8VYZ3;H0YIA2;F8VZ97	Q96GA7;H0YID3	Serine dehydratase-like	SDSL	sp|Q96GA7|SDSL_HUMAN Serine dehydratase-like OS=Homo sapiens OX=9606 GN=SDSL PE=1 SV=1;tr|H0YID3|H0YID3_HUMAN Serine dehydratase-like (Fragment) OS=Homo sapiens OX=9606 GN=SDSL PE=1 SV=1	34.674	21577000	22590000	20877000	19199000	11228000	14566000	15300000	17715000		0.00574574				21060750	14702250		0.698088	-0.51852	0.00574574
Q09161;F2Z2T1;X6R941	Q09161	Nuclear cap-binding protein subunit 1	NCBP1	sp|Q09161|NCBP1_HUMAN Nuclear cap-binding protein subunit 1 OS=Homo sapiens OX=9606 GN=NCBP1 PE=1 SV=1	91.838	5092800	6636700	5565100	9585800	5936100	8952100	3864400	1e-08		0.377567				6720100	4.68815e+06		0.697631	-0.519464	0.377567
O15037;G3V3G3;G3V331	O15037	Protein KHNYN	KHNYN	sp|O15037|KHNYN_HUMAN Protein KHNYN OS=Homo sapiens OX=9606 GN=KHNYN PE=1 SV=3	74.533	25311000	23085000	23354000	21467000	12434000	15713000	17959000	18887000		0.0050432				23304250	16248250		0.697223	-0.520309	0.0050432
Q5T6F2;A2A305;H0YDN2;A0A0D9SFI5;Q5JV08	Q5T6F2	Ubiquitin-associated protein 2	UBAP2	sp|Q5T6F2|UBAP2_HUMAN Ubiquitin-associated protein 2 OS=Homo sapiens OX=9606 GN=UBAP2 PE=1 SV=1	117.11	18877000	15009000	16473000	14532000	11819000	10327000	11176000	11917000		0.00328856				16222750	11309750		0.697154	-0.520451	0.00328856
Q12800;F8VWL0;F8VX55;C9JWL3	Q12800;F8VWL0;F8VX55	Alpha-globin transcription factor CP2	TFCP2	sp|Q12800|TFCP2_HUMAN Alpha-globin transcription factor CP2 OS=Homo sapiens OX=9606 GN=TFCP2 PE=1 SV=2;tr|F8VWL0|F8VWL0_HUMAN Alpha-globin transcription factor CP2 (Fragment) OS=Homo sapiens OX=9606 GN=TFCP2 PE=1 SV=1;tr|F8VX55|F8VX55_HUMAN Alpha-globin tr	57.255	9556400	8446300	6730300	8944600	6244300	5436700	5204500	6561200		0.00984372				8419400	5861675		0.696211	-0.522404	0.00984372
P47755;F8W9N7;A0A0D9SET8;C9JUG7;F8WED3	P47755;F8W9N7;A0A0D9SET8;C9JUG7	F-actin-capping protein subunit alpha-2	CAPZA2	sp|P47755|CAZA2_HUMAN F-actin-capping protein subunit alpha-2 OS=Homo sapiens OX=9606 GN=CAPZA2 PE=1 SV=3;tr|F8W9N7|F8W9N7_HUMAN F-actin-capping protein subunit alpha OS=Homo sapiens OX=9606 GN=CAPZA2 PE=1 SV=1;tr|A0A0D9SET8|A0A0D9SET8_HUMAN F-actin-cappin	32.949	62289000	63857000	72947000	83262000	52284000	52385000	37838000	53304000		0.0120713				70588750	48952750		0.693492	-0.528048	0.0120713
Q14807;H3BRB3;H3BTH5;H3BQB9	Q14807;H3BRB3	Kinesin-like protein KIF22;Kinesin-like protein	KIF22	sp|Q14807|KIF22_HUMAN Kinesin-like protein KIF22 OS=Homo sapiens OX=9606 GN=KIF22 PE=1 SV=5;tr|H3BRB3|H3BRB3_HUMAN Kinesin-like protein OS=Homo sapiens OX=9606 GN=KIF22 PE=1 SV=1	73.261	2519100	2397700	2722000	2207100	1e-08	2152600	2304500	2368700		0.241277				2461475	1.70645e+06		0.693263	-0.528525	0.241277
B1AMS2;Q14141	B1AMS2;Q14141	Septin-6	2006-09-01	tr|B1AMS2|B1AMS2_HUMAN Septin 6, isoform CRA_b OS=Homo sapiens OX=9606 GN=SEPT6 PE=1 SV=1;sp|Q14141|SEPT6_HUMAN Septin-6 OS=Homo sapiens OX=9606 GN=SEPT6 PE=1 SV=4	49.303	3181800	2292800	1956200	2297700	2096200	2487800	2142500	1e-08		0.275105				2432125	1.68163e+06		0.691422	-0.532361	0.275105
Q86X55;K7EQA8;K7EK20;K7EPK1	Q86X55;K7EQA8	Histone-arginine methyltransferase CARM1	CARM1	sp|Q86X55|CARM1_HUMAN Histone-arginine methyltransferase CARM1 OS=Homo sapiens OX=9606 GN=CARM1 PE=1 SV=3;tr|K7EQA8|K7EQA8_HUMAN Histone-arginine methyltransferase CARM1 (Fragment) OS=Homo sapiens OX=9606 GN=CARM1 PE=1 SV=1	65.853	33148000	33336000	32762000	32749000	18982000	24631000	23701000	23901000		0.00022497				32998750	22803750		0.691049	-0.53314	0.00022497
Q9BXB5;H7C487;H7C199	Q9BXB5;H7C487	Oxysterol-binding protein-related protein 10;Oxysterol-binding protein	OSBPL10	sp|Q9BXB5|OSB10_HUMAN Oxysterol-binding protein-related protein 10 OS=Homo sapiens OX=9606 GN=OSBPL10 PE=1 SV=2;tr|H7C487|H7C487_HUMAN Oxysterol-binding protein (Fragment) OS=Homo sapiens OX=9606 GN=OSBPL10 PE=1 SV=1	83.969	16019000	13271000	13545000	12327000	9285100	8769200	10002000	10036000		0.00232454				13790500	9523075		0.690553	-0.534175	0.00232454
P13995;B9A062;B8ZZU9	P13995;B9A062	Bifunctional methylenetetrahydrofolate dehydrogenase/cyclohydrolase, mitochondrial;NAD-dependent methylenetetrahydrofolate dehydrogenase;Methenyltetrahydrofolate cyclohydrolase	MTHFD2	sp|P13995|MTDC_HUMAN Bifunctional methylenetetrahydrofolate dehydrogenase/cyclohydrolase, mitochondrial OS=Homo sapiens OX=9606 GN=MTHFD2 PE=1 SV=2;tr|B9A062|B9A062_HUMAN Bifunctional methylenetetrahydrofolate dehydrogenase/cyclohydrolase, mitochondrial OS	37.895	8802900	8641400	7676400	12012000	12065000	8500900	1e-08	4972800		0.331045				9283175	6.38468e+06		0.687768	-0.540005	0.331045
B7Z7F3;Q9H6Z4;K7EIJ4;K7EN31;K7ENJ2;K7EID7;K7ENB9;K7EPW1	B7Z7F3;Q9H6Z4	Ran-binding protein 3	RANBP3	tr|B7Z7F3|B7Z7F3_HUMAN cDNA FLJ58549, highly similar to Ran-binding protein 3 OS=Homo sapiens OX=9606 GN=RANBP3 PE=1 SV=1;sp|Q9H6Z4|RANB3_HUMAN Ran-binding protein 3 OS=Homo sapiens OX=9606 GN=RANBP3 PE=1 SV=1	52.894	6116200	6448300	5948500	4728800	5814100	5206400	1e-08	4964300		0.241251				5810450	3.9962e+06		0.687761	-0.540021	0.241251
P30520	P30520	Adenylosuccinate synthetase isozyme 2	ADSS	sp|P30520|PURA2_HUMAN Adenylosuccinate synthetase isozyme 2 OS=Homo sapiens OX=9606 GN=ADSS PE=1 SV=3	50.097	32801000	30410000	29116000	33774000	22220000	21727000	21518000	21262000		0.000102661				31525250	21681750		0.687758	-0.540027	0.000102661
A5YKK6;H3BMZ2;H3BNB1;H3BTH2;H3BVC9;H3BR89;H3BMH0;H3BT18;H3BU44	A5YKK6	CCR4-NOT transcription complex subunit 1	CNOT1	sp|A5YKK6|CNOT1_HUMAN CCR4-NOT transcription complex subunit 1 OS=Homo sapiens OX=9606 GN=CNOT1 PE=1 SV=2	266.94	28593000	24140000	26662000	25376000	14051000	18468000	18760000	20706000		0.00291404				26192750	17996250		0.68707	-0.541471	0.00291404
P62633;D6RAT4	P62633	Cellular nucleic acid-binding protein	CNBP	sp|P62633|CNBP_HUMAN Cellular nucleic acid-binding protein OS=Homo sapiens OX=9606 GN=CNBP PE=1 SV=1	19.463	108550000	75537000	93081000	81202000	45286000	55193000	69492000	76145000		0.0318854				89592500	61529000		0.686765	-0.542111	0.0318854
Q9H0C8;F8SNU7;H7C2I8;E9PC05;F8SNU6	Q9H0C8;F8SNU7;H7C2I8	Integrin-linked kinase-associated serine/threonine phosphatase 2C	ILKAP;ILKAP3	sp|Q9H0C8|ILKAP_HUMAN Integrin-linked kinase-associated serine/threonine phosphatase 2C OS=Homo sapiens OX=9606 GN=ILKAP PE=1 SV=1;tr|F8SNU7|F8SNU7_HUMAN Integrin-linked kinase associated phosphatase OS=Homo sapiens OX=9606 GN=ILKAP PE=1 SV=1;tr|H7C2I8|H7C	42.906	84627000	58765000	72320000	71983000	45031000	47775000	44202000	59920000		0.0122677				71923750	49232000		0.684503	-0.546872	0.0122677
Q9NS86	Q9NS86	LanC-like protein 2	LANCL2	sp|Q9NS86|LANC2_HUMAN LanC-like protein 2 OS=Homo sapiens OX=9606 GN=LANCL2 PE=1 SV=1	50.854	57537000	36883000	61388000	66582000	31283000	42709000	37008000	40756000		0.0446087				55597500	37939000		0.682387	-0.551338	0.0446087
E9PKG1;Q99873;E9PIX6;E9PQ98;H0YDE4;E9PNR9;E9PMW9;E9PMZ2;Q9NR22	E9PKG1;Q99873;E9PIX6;E9PQ98;H0YDE4;E9PNR9	Protein arginine N-methyltransferase 1	PRMT1	tr|E9PKG1|E9PKG1_HUMAN Protein arginine N-methyltransferase 1 OS=Homo sapiens OX=9606 GN=PRMT1 PE=1 SV=1;sp|Q99873|ANM1_HUMAN Protein arginine N-methyltransferase 1 OS=Homo sapiens OX=9606 GN=PRMT1 PE=1 SV=3;tr|E9PIX6|E9PIX6_HUMAN Protein arginine N-methyl	37.709	111310000	99677000	101540000	94627000	64294000	66789000	74431000	72168000		0.000252293				101788500	69420500		0.682007	-0.552141	0.000252293
O95352;C9J415;C9JFF4;H7C059;C9JE55;C9JGL2;F8WDY9;C9JNU2;C9JKA3;H7C2R3;H7BZ92;H7C2J8	O95352	Ubiquitin-like modifier-activating enzyme ATG7	ATG7	sp|O95352|ATG7_HUMAN Ubiquitin-like modifier-activating enzyme ATG7 OS=Homo sapiens OX=9606 GN=ATG7 PE=1 SV=1	77.959	16910000	11140000	10334000	12741000	8081700	8687600	9187700	8759700		0.0325048				12781250	8679175		0.679055	-0.558399	0.0325048
Q15181;Q5SQT6	Q15181;Q5SQT6	Inorganic pyrophosphatase	PPA1	sp|Q15181|IPYR_HUMAN Inorganic pyrophosphatase OS=Homo sapiens OX=9606 GN=PPA1 PE=1 SV=2;tr|Q5SQT6|Q5SQT6_HUMAN Inorganic pyrophosphatase OS=Homo sapiens OX=9606 GN=PPA1 PE=1 SV=1	32.66	243700000	200730000	215680000	219010000	143050000	147030000	141860000	160920000		0.000360657				219780000	148215000		0.674379	-0.568369	0.000360657
Q9UK41;E9PQR7;E9PM90;E9PR04;E9PLM9	Q9UK41;E9PQR7;E9PM90	Vacuolar protein sorting-associated protein 28 homolog	VPS28	sp|Q9UK41|VPS28_HUMAN Vacuolar protein sorting-associated protein 28 homolog OS=Homo sapiens OX=9606 GN=VPS28 PE=1 SV=1;tr|E9PQR7|E9PQR7_HUMAN Vacuolar protein sorting-associated protein 28 homolog (Fragment) OS=Homo sapiens OX=9606 GN=VPS28 PE=1 SV=1;tr|E	25.425	9124000	7329400	7573000	7608500	4908900	4688700	5580400	6116100		0.00260014				7908725	5323525		0.673121	-0.571063	0.00260014
A0A2R8Y4X2;A0A2R8YD40;A0A2R8YDJ9;A0A2R8Y425;A0A2R8Y5J0;A0A2R8YFK9;A0A2U3TZM0;A0A2R8YFD8;F5GWX5;A0A2R8Y212;A0A2R8Y521;A0A0C4DGG9;Q14839;A0A2R8YDW2;A0A2R8Y7I0;A0A2R8Y8C1;A0A2R8YER1;A0A2R8Y445;A0A2R8Y7M9;A0A2R8Y5Z7;A0A2R8Y685;A0A2R8YE38;A0A2R8Y5M9;A0A2R8Y8B3;Q8TDI0;K7EMY3;Q12873;F2Z2R5;A0A2R8Y795;F6T542;I3L229;H7C3H7;H7C0J3	A0A2R8Y4X2;A0A2R8YD40;A0A2R8YDJ9;A0A2R8Y425;A0A2R8Y5J0;A0A2R8YFK9;A0A2U3TZM0;A0A2R8YFD8;F5GWX5;A0A2R8Y212;A0A2R8Y521;A0A0C4DGG9;Q14839;A0A2R8YDW2;A0A2R8Y7I0;A0A2R8Y8C1;A0A2R8YER1;A0A2R8Y445;A0A2R8Y7M9	Chromodomain-helicase-DNA-binding protein 4	CHD4	tr|A0A2R8Y4X2|A0A2R8Y4X2_HUMAN Chromodomain-helicase-DNA-binding protein 4 (Fragment) OS=Homo sapiens OX=9606 GN=CHD4 PE=1 SV=1;tr|A0A2R8YD40|A0A2R8YD40_HUMAN Chromodomain-helicase-DNA-binding protein 4 (Fragment) OS=Homo sapiens OX=9606 GN=CHD4 PE=1 SV=1;	144.12	65292000	91167000	72220000	95216000	49929000	57287000	50313000	60122000		0.0134632				80973750	54412750		0.67198	-0.57351	0.0134632
P49903;Q5T5U6;Q5T5U7	P49903;Q5T5U6	Selenide, water dikinase 1	SEPHS1	sp|P49903|SPS1_HUMAN Selenide, water dikinase 1 OS=Homo sapiens OX=9606 GN=SEPHS1 PE=1 SV=2;tr|Q5T5U6|Q5T5U6_HUMAN Selenide, water dikinase 1 (Fragment) OS=Homo sapiens OX=9606 GN=SEPHS1 PE=1 SV=1	42.91	3645400	2631300	3756000	2905400	1939100	4423800	2326700	1e-08		0.305277				3234525	2.1724e+06		0.671629	-0.574264	0.305277
Q9H2U2;D6R967;H0Y9D8;D6RGV9;D6RGI1;D6RAD3;H0YAK2	Q9H2U2;D6R967;H0Y9D8	Inorganic pyrophosphatase 2, mitochondrial	PPA2	sp|Q9H2U2|IPYR2_HUMAN Inorganic pyrophosphatase 2, mitochondrial OS=Homo sapiens OX=9606 GN=PPA2 PE=1 SV=2;tr|D6R967|D6R967_HUMAN Inorganic pyrophosphatase 2, mitochondrial (Fragment) OS=Homo sapiens OX=9606 GN=PPA2 PE=1 SV=1;tr|H0Y9D8|H0Y9D8_HUMAN Inorgan	37.92	16183000	14307000	11407000	14889000	8588500	10058000	9176800	10298000		0.00506591				14196500	9530325		0.671315	-0.574938	0.00506591
P34949;H3BPB8;H3BMZ9;H3BPP3;H3BUZ9;F5GX71;H3BU66;H3BPM5;H3BQX0;H3BNY8;H3BP57;H3BT48;H3BPU7;H3BUG1;H3BT46;B4DYB8	P34949;H3BPB8;H3BMZ9;H3BPP3;H3BUZ9;F5GX71;H3BU66;H3BPM5;H3BQX0;H3BNY8;H3BP57;H3BT48	Mannose-6-phosphate isomerase	MPI	sp|P34949|MPI_HUMAN Mannose-6-phosphate isomerase OS=Homo sapiens OX=9606 GN=MPI PE=1 SV=2;tr|H3BPB8|H3BPB8_HUMAN Mannose-6-phosphate isomerase OS=Homo sapiens OX=9606 GN=MPI PE=1 SV=1;tr|H3BMZ9|H3BMZ9_HUMAN Mannose-6-phosphate isomerase OS=Homo sapiens OX	46.655	1751400	3124600	2301600	2575900	2204800	1976800	2355000	1e-08		0.242262				2438375	1.63415e+06		0.67018	-0.57738	0.242262
P58546;C9JL85	P58546;C9JL85	Myotrophin	MTPN	sp|P58546|MTPN_HUMAN Myotrophin OS=Homo sapiens OX=9606 GN=MTPN PE=1 SV=2;tr|C9JL85|C9JL85_HUMAN Myotrophin OS=Homo sapiens OX=9606 GN=MTPN PE=1 SV=1	12.895	108990000	127950000	154910000	133110000	85726000	96299000	82294000	86445000		0.00459393				131240000	87691000		0.668173	-0.581707	0.00459393
B6VEX4;A0A0A0MRT6;Q8IZP0	B6VEX4;A0A0A0MRT6;Q8IZP0	Abl interactor 1	ABI1	tr|B6VEX4|B6VEX4_HUMAN Abl interactor 1 OS=Homo sapiens OX=9606 GN=ABI1 PE=1 SV=1;tr|A0A0A0MRT6|A0A0A0MRT6_HUMAN Abl interactor 1 OS=Homo sapiens OX=9606 GN=ABI1 PE=1 SV=1;sp|Q8IZP0|ABI1_HUMAN Abl interactor 1 OS=Homo sapiens OX=9606 GN=ABI1 PE=1 SV=4	43.294	16384000	19188000	17973000	20795000	10327000	15276000	7558000	16507000		0.0363148				18585000	12417000		0.668119	-0.581822	0.0363148
F5H442;Q99816;J3QRU6;J3QKS4	F5H442;Q99816	Tumor susceptibility gene 101 protein	TSG101	tr|F5H442|F5H442_HUMAN Tumor susceptibility gene 101 protein OS=Homo sapiens OX=9606 GN=TSG101 PE=1 SV=1;sp|Q99816|TS101_HUMAN Tumor susceptibility gene 101 protein OS=Homo sapiens OX=9606 GN=TSG101 PE=1 SV=2	40.917	12052000	8623700	11400000	7262700	3863600	4783400	8425300	9187000		0.108983				9834600	6564825		0.667523	-0.58311	0.108983
Q14498	Q14498	RNA-binding protein 39	RBM39	sp|Q14498|RBM39_HUMAN RNA-binding protein 39 OS=Homo sapiens OX=9606 GN=RBM39 PE=1 SV=2	59.379	25358000	29445000	30701000	29067000	16328000	19437000	21238000	19438000		0.000808885				28642750	19110250		0.667193	-0.583823	0.000808885
Q5MNZ6;I3L4L8;I3L1D0;I3L4S6;I3L3A5	Q5MNZ6	WD repeat domain phosphoinositide-interacting protein 3	WDR45B	sp|Q5MNZ6|WIPI3_HUMAN WD repeat domain phosphoinositide-interacting protein 3 OS=Homo sapiens OX=9606 GN=WDR45B PE=1 SV=2	38.121	12224000	14224000	20677000	19080000	10031000	11362000	11601000	11052000		0.033659				16551250	11011500		0.665297	-0.587929	0.033659
Q9UBV8	Q9UBV8	Peflin	PEF1	sp|Q9UBV8|PEF1_HUMAN Peflin OS=Homo sapiens OX=9606 GN=PEF1 PE=1 SV=1	30.381	125730000	133440000	138510000	130500000	67752000	101150000	87701000	94176000		0.00117345				132045000	87694750		0.664128	-0.590467	0.00117345
Q8WX93;H0YA05;A0A3B3ISX8;F8WA26;D6R9F5;H0Y952;A0A087WX60;Q86TC9	Q8WX93	Palladin	PALLD	sp|Q8WX93|PALLD_HUMAN Palladin OS=Homo sapiens OX=9606 GN=PALLD PE=1 SV=3	150.56	62014000	47960000	53719000	56214000	26527000	41993000	36468000	40893000		0.00674062				54976750	36470250		0.663376	-0.592102	0.00674062
A0A0G2JIS2;Q96KQ7;A2ABF8;A0A0G2JIR1;A2ABF9;A0A0G2JK64;A0A0G2JRR0;A0A0G2JRN8;H0Y4K5	A0A0G2JIS2;Q96KQ7;A2ABF8;A0A0G2JIR1;A2ABF9;A0A0G2JK64;A0A0G2JRR0;A0A0G2JRN8	Histone-lysine N-methyltransferase EHMT2	EHMT2	tr|A0A0G2JIS2|A0A0G2JIS2_HUMAN Histone-lysine N-methyltransferase EHMT2 OS=Homo sapiens OX=9606 GN=EHMT2 PE=1 SV=1;sp|Q96KQ7|EHMT2_HUMAN Histone-lysine N-methyltransferase EHMT2 OS=Homo sapiens OX=9606 GN=EHMT2 PE=1 SV=3;tr|A2ABF8|A2ABF8_HUMAN Histone-lysi	129.03	13420000	8306700	9665400	10265000	6557700	6515500	7202700	7252800		0.018393				10414275	6882175		0.660841	-0.597626	0.018393
O00442;A6NIC1	O00442	RNA 3-terminal phosphate cyclase	RTCA	sp|O00442|RTCA_HUMAN RNA 3-terminal phosphate cyclase OS=Homo sapiens OX=9606 GN=RTCA PE=1 SV=1	39.336	28759000	26832000	27879000	26606000	24622000	14936000	15829000	17102000		0.00604467				27519000	18122250		0.658536	-0.602666	0.00604467
O15344;C9J453;A0A087X255;A0A087X0X0;C9JZJ7;Q9UJV3	O15344;C9J453;A0A087X255	E3 ubiquitin-protein ligase Midline-1	MID1	sp|O15344|TRI18_HUMAN E3 ubiquitin-protein ligase Midline-1 OS=Homo sapiens OX=9606 GN=MID1 PE=1 SV=1;tr|C9J453|C9J453_HUMAN E3 ubiquitin-protein ligase Midline-1 (Fragment) OS=Homo sapiens OX=9606 GN=MID1 PE=1 SV=1;tr|A0A087X255|A0A087X255_HUMAN E3 ubiqui	75.25	23574000	19038000	23664000	23683000	11200000	13985000	16020000	17946000		0.00586695				22489750	14787750		0.657533	-0.604865	0.00586695
J3KN29;O00233;F5H5V4;F5GX23;F5H7X1;F5H169	J3KN29;O00233;F5H5V4;F5GX23;F5H7X1	26S proteasome non-ATPase regulatory subunit 9	PSMD9	tr|J3KN29|J3KN29_HUMAN 26S proteasome non-ATPase regulatory subunit 9 OS=Homo sapiens OX=9606 GN=PSMD9 PE=1 SV=1;sp|O00233|PSMD9_HUMAN 26S proteasome non-ATPase regulatory subunit 9 OS=Homo sapiens OX=9606 GN=PSMD9 PE=1 SV=3;tr|F5H5V4|F5H5V4_HUMAN 26S prot	24.553	81698000	58929000	72374000	80101000	39456000	47161000	52194000	53768000		0.00628602				73275500	48144750		0.657037	-0.605952	0.00628602
E7EMZ9;E9PBC6;Q4VXL4;D6RAA5;Q4VXL8;O95359;A0A0U1RRM9;H0Y911;E9PGB3;H0Y9C3;H0Y9Y7;H0Y8P9;H0YA73	E7EMZ9;E9PBC6;Q4VXL4;D6RAA5;Q4VXL8;O95359	Transforming acidic coiled-coil-containing protein 2	TACC2	tr|E7EMZ9|E7EMZ9_HUMAN Transforming acidic coiled-coil-containing protein 2 OS=Homo sapiens OX=9606 GN=TACC2 PE=1 SV=1;tr|E9PBC6|E9PBC6_HUMAN Transforming acidic coiled-coil-containing protein 2 OS=Homo sapiens OX=9606 GN=TACC2 PE=1 SV=1;tr|Q4VXL4|Q4VXL4_H	296.74	13940000	11451000	11680000	9773600	5783000	6483600	7919300	10588000		0.0257793				11711150	7693475		0.656936	-0.606175	0.0257793
Q9BT40;C9JZB0;I3L2L1;I3L0Y0;K7EPG6;I3L4A5;K7ENF7	Q9BT40;C9JZB0	Inositol polyphosphate 5-phosphatase K	INPP5K	sp|Q9BT40|INP5K_HUMAN Inositol polyphosphate 5-phosphatase K OS=Homo sapiens OX=9606 GN=INPP5K PE=1 SV=3;tr|C9JZB0|C9JZB0_HUMAN Inositol polyphosphate 5-phosphatase K (Fragment) OS=Homo sapiens OX=9606 GN=INPP5K PE=1 SV=1	51.09	15864000	17468000	22178000	20706000	13010000	12708000	11989000	12083000		0.00412034				19054000	12447500		0.653275	-0.614238	0.00412034
H0YF29;Q6P1X6	H0YF29;Q6P1X6	UPF0598 protein C8orf82	C8orf82	tr|H0YF29|H0YF29_HUMAN UPF0598 protein C8orf82 (Fragment) OS=Homo sapiens OX=9606 GN=C8orf82 PE=1 SV=1;sp|Q6P1X6|CH082_HUMAN UPF0598 protein C8orf82 OS=Homo sapiens OX=9606 GN=C8orf82 PE=1 SV=2	28.487	11198000	14625000	15326000	15281000	7616700	9712600	4878300	14358000		0.0674758				14107500	9141400		0.647982	-0.625975	0.0674758
Q86Y79;A0A096LP22;C9J7Z1;A0A096LP34;A0A096LPA3	Q86Y79;A0A096LP22;C9J7Z1	Probable peptidyl-tRNA hydrolase	PTRH1	sp|Q86Y79|PTH_HUMAN Probable peptidyl-tRNA hydrolase OS=Homo sapiens OX=9606 GN=PTRH1 PE=1 SV=1;tr|A0A096LP22|A0A096LP22_HUMAN Probable peptidyl-tRNA hydrolase (Fragment) OS=Homo sapiens OX=9606 GN=PTRH1 PE=1 SV=1;tr|C9J7Z1|C9J7Z1_HUMAN Probable peptidyl-t	22.936	5082900	5589900	6159800	5562700	1e-08	3955500	4320400	6208100		0.185409				5598825	3.621e+06		0.646743	-0.628736	0.185409
Q92600;F8WBZ6;H7C0W0	Q92600;F8WBZ6	Cell differentiation protein RCD1 homolog	RQCD1	sp|Q92600|CNOT9_HUMAN CCR4-NOT transcription complex subunit 9 OS=Homo sapiens OX=9606 GN=CNOT9 PE=1 SV=1;tr|F8WBZ6|F8WBZ6_HUMAN CCR4-NOT transcription complex subunit 9 OS=Homo sapiens OX=9606 GN=CNOT9 PE=1 SV=1	33.631	7065100	6782100	6858900	6588800	3729400	4368800	4908200	4644100		0.000113408				6823725	4412625		0.646659	-0.628922	0.000113408
Q99961;M0R0I3;M0QYE0;Q99962;H3BRH8;Q99963	Q99961;M0R0I3	Endophilin-A2	SH3GL1	sp|Q99961|SH3G1_HUMAN Endophilin-A2 OS=Homo sapiens OX=9606 GN=SH3GL1 PE=1 SV=1;tr|M0R0I3|M0R0I3_HUMAN Endophilin-A2 (Fragment) OS=Homo sapiens OX=9606 GN=SH3GL1 PE=1 SV=1	41.489	60049000	49606000	50969000	52282000	38161000	33331000	30413000	35219000		0.000559258				53226500	34281000		0.644059	-0.634736	0.000559258
Q96P47;C9J975;E7ESL9;H7C4F1;H7C5G0;H7C4U6	Q96P47;C9J975;E7ESL9	Arf-GAP with GTPase, ANK repeat and PH domain-containing protein 3	AGAP3	sp|Q96P47|AGAP3_HUMAN Arf-GAP with GTPase, ANK repeat and PH domain-containing protein 3 OS=Homo sapiens OX=9606 GN=AGAP3 PE=1 SV=2;tr|C9J975|C9J975_HUMAN Arf-GAP with GTPase, ANK repeat and PH domain-containing protein 3 OS=Homo sapiens OX=9606 GN=AGAP3 P	95.043	18523000	15310000	18402000	15838000	8867100	9788200	9991500	15178000		0.0106167				17018250	10956200		0.643791	-0.635335	0.0106167
A0A0C4DFM7;Q5TAX3;E9PKY2;E9PKX1;E9PRG2;X6R5G7;H0YDJ1;H0YEE8;E9PQS7;E9PJN7;Q5VYS8;H0YEY0;Q5VYT0;H0YF28;A0A0C4DFW3;X6R3Q3	A0A0C4DFM7;Q5TAX3;E9PKY2;E9PKX1	Terminal uridylyltransferase 4	ZCCHC11	tr|A0A0C4DFM7|A0A0C4DFM7_HUMAN Terminal uridylyltransferase 4 OS=Homo sapiens OX=9606 GN=TUT4 PE=1 SV=1;sp|Q5TAX3|TUT4_HUMAN Terminal uridylyltransferase 4 OS=Homo sapiens OX=9606 GN=TUT4 PE=1 SV=3;tr|E9PKY2|E9PKY2_HUMAN Terminal uridylyltransferase 4 (Fra	185.25	57823000	53758000	59117000	49944000	30589000	34916000	32647000	43146000		0.00120552				55160500	35324500		0.640395	-0.642966	0.00120552
Q9BU23	Q9BU23	Lipase maturation factor 2	LMF2	sp|Q9BU23|LMF2_HUMAN Lipase maturation factor 2 OS=Homo sapiens OX=9606 GN=LMF2 PE=1 SV=2	79.697	10010000	11756000	11310000	11771000	7048900	6635900	6376600	8581800		0.000754992				11211750	7160800		0.638687	-0.646819	0.000754992
Q9Y2D5	Q9Y2D5	A-kinase anchor protein 2	AKAP2	sp|Q9Y2D5|AKAP2_HUMAN A-kinase anchor protein 2 OS=Homo sapiens OX=9606 GN=AKAP2 PE=1 SV=3	94.659	40310000	34633000	34412000	35560000	22597000	20487000	17889000	31375000		0.00664226				36228750	23087000		0.637256	-0.650054	0.00664226
Q15814	Q15814	Tubulin-specific chaperone C	TBCC	sp|Q15814|TBCC_HUMAN Tubulin-specific chaperone C OS=Homo sapiens OX=9606 GN=TBCC PE=1 SV=2	39.248	7132800	5971200	5343900	6058900	2403500	4404700	4062700	4724000		0.0127753				6126700	3898725		0.63635	-0.652108	0.0127753
A0A0A0MR09;P43378;H3BQT6	A0A0A0MR09;P43378	Protein-tyrosine-phosphatase;Tyrosine-protein phosphatase non-receptor type 9	PTPN9	tr|A0A0A0MR09|A0A0A0MR09_HUMAN Tyrosine-protein phosphatase non-receptor type 9 OS=Homo sapiens OX=9606 GN=PTPN9 PE=1 SV=1;sp|P43378|PTN9_HUMAN Tyrosine-protein phosphatase non-receptor type 9 OS=Homo sapiens OX=9606 GN=PTPN9 PE=1 SV=1	66.953	17463000	15719000	13287000	15633000	11194000	1e-08	13940000	14230000		0.151381				15525500	9.841e+06		0.63386	-0.657763	0.151381
Q8NBF2	Q8NBF2	NHL repeat-containing protein 2	NHLRC2	sp|Q8NBF2|NHLC2_HUMAN NHL repeat-containing protein 2 OS=Homo sapiens OX=9606 GN=NHLRC2 PE=1 SV=1	79.443	44666000	31952000	49224000	38191000	24165000	20796000	30810000	27859000		0.0133756				41008250	25907500		0.631763	-0.662544	0.0133756
Q6L8Q7;F6T1Q0	Q6L8Q7;F6T1Q0	2,5-phosphodiesterase 12	PDE12	sp|Q6L8Q7|PDE12_HUMAN 2,5-phosphodiesterase 12 OS=Homo sapiens OX=9606 GN=PDE12 PE=1 SV=2;tr|F6T1Q0|F6T1Q0_HUMAN 2,5-phosphodiesterase 12 OS=Homo sapiens OX=9606 GN=PDE12 PE=1 SV=1	67.351	51336000	41815000	46958000	42507000	26941000	29878000	27606000	30812000		0.000410863				45654000	28809250		0.631035	-0.664209	0.000410863
Q9NT62;F8WDI0;C9JNW8	Q9NT62	Ubiquitin-like-conjugating enzyme ATG3	ATG3	sp|Q9NT62|ATG3_HUMAN Ubiquitin-like-conjugating enzyme ATG3 OS=Homo sapiens OX=9606 GN=ATG3 PE=1 SV=1	35.864	16654000	15952000	16518000	17967000	10343000	9304100	9036600	13522000		0.00140176				16772750	10551425		0.629081	-0.668681	0.00140176
Q9NUP9;G3V1D4;O14910;H0YIA8;H0YI92;J3KN23;Q9HAP6	Q9NUP9;G3V1D4;O14910	Protein lin-7 homolog C;Protein lin-7 homolog A	LIN7C;LIN7A	sp|Q9NUP9|LIN7C_HUMAN Protein lin-7 homolog C OS=Homo sapiens OX=9606 GN=LIN7C PE=1 SV=1;tr|G3V1D4|G3V1D4_HUMAN Lin-7 homolog C (C. elegans), isoform CRA_b OS=Homo sapiens OX=9606 GN=LIN7C PE=1 SV=1;sp|O14910|LIN7A_HUMAN Protein lin-7 homolog A OS=Homo sap	21.834	6525700	5124000	5239100	5688600	3402800	3429500	3601200	3767800		0.000707652				5644350	3550325		0.629005	-0.668856	0.000707652
Q9Y5Q8;Q5T7U1;Q5T7U4;Q5T7U0;H7BY84;H0Y5D2	Q9Y5Q8;Q5T7U1;Q5T7U4	General transcription factor 3C polypeptide 5	GTF3C5	sp|Q9Y5Q8|TF3C5_HUMAN General transcription factor 3C polypeptide 5 OS=Homo sapiens OX=9606 GN=GTF3C5 PE=1 SV=2;tr|Q5T7U1|Q5T7U1_HUMAN General transcription factor 3C polypeptide 5 OS=Homo sapiens OX=9606 GN=GTF3C5 PE=1 SV=1;tr|Q5T7U4|Q5T7U4_HUMAN General	59.57	3190000	3681200	2889000	2282800	2757500	2425300	2385600	1e-08		0.161238				3010750	1.8921e+06		0.628448	-0.670135	0.161238
Q96HE7;G3V3E6;G3V5B3;G3V2H0;G3V503;Q5TAE8;Q86YB8	Q96HE7	ERO1-like protein alpha	ERO1L	sp|Q96HE7|ERO1A_HUMAN ERO1-like protein alpha OS=Homo sapiens OX=9606 GN=ERO1A PE=1 SV=2	54.392	14758000	17025000	17596000	16127000	5322900	10450000	12776000	12525000		0.0158776				16376500	10268475		0.627025	-0.673405	0.0158776
C9J8B8;Q969S8;Q08AP5	C9J8B8;Q969S8	Histone deacetylase 10	HDAC10	tr|C9J8B8|C9J8B8_HUMAN Polyamine deacetylase HDAC10 OS=Homo sapiens OX=9606 GN=HDAC10 PE=1 SV=1;sp|Q969S8|HDA10_HUMAN Polyamine deacetylase HDAC10 OS=Homo sapiens OX=9606 GN=HDAC10 PE=1 SV=1	66.217	9462600	10200000	13449000	16374000	7350800	7160100	6760700	9694800		0.0361968				12371400	7741600		0.625766	-0.676305	0.0361968
Q6UXN9;C9JBU3	Q6UXN9	WD repeat-containing protein 82	WDR82	sp|Q6UXN9|WDR82_HUMAN WD repeat-containing protein 82 OS=Homo sapiens OX=9606 GN=WDR82 PE=1 SV=1	35.079	4179600	5794800	6583800	4895100	1e-08	5501600	3411500	4457700		0.171986				5363325	3.3427e+06		0.623251	-0.682114	0.171986
Q9BTE6;C9J5N1;L7N2F4;K7EQ85;H7C1K1;L7N2F5	Q9BTE6;C9J5N1	Alanyl-tRNA editing protein Aarsd1	AARSD1;PTGES3L-AARSD1	sp|Q9BTE6|AASD1_HUMAN Alanyl-tRNA editing protein Aarsd1 OS=Homo sapiens OX=9606 GN=AARSD1 PE=1 SV=2;tr|C9J5N1|C9J5N1_HUMAN PTGES3L-AARSD1 readthrough OS=Homo sapiens OX=9606 GN=PTGES3L-AARSD1 PE=1 SV=1	45.479	2452900	2970500	2739300	3332900	1e-08	2342700	2234800	2570900		0.134247				2873900	1.7871e+06		0.621838	-0.685389	0.134247
Q9BV86;S4R338;S4R3J7;S4R344	Q9BV86	N-terminal Xaa-Pro-Lys N-methyltransferase 1;N-terminal Xaa-Pro-Lys N-methyltransferase 1, N-terminally processed	NTMT1	sp|Q9BV86|NTM1A_HUMAN N-terminal Xaa-Pro-Lys N-methyltransferase 1 OS=Homo sapiens OX=9606 GN=NTMT1 PE=1 SV=3	25.387	19777000	15988000	19431000	15252000	9966200	10451000	9633000	13713000		0.00426007				17612000	10940800		0.621213	-0.686841	0.00426007
Q9BRJ7;K7EIN2;K7ENA3;W4VSQ8	Q9BRJ7;K7EIN2;K7ENA3;W4VSQ8	Protein syndesmos	NUDT16L1	sp|Q9BRJ7|TIRR_HUMAN Tudor-interacting repair regulator protein OS=Homo sapiens OX=9606 GN=NUDT16L1 PE=1 SV=1;tr|K7EIN2|K7EIN2_HUMAN Tudor-interacting repair regulator protein (Fragment) OS=Homo sapiens OX=9606 GN=NUDT16L1 PE=1 SV=1;tr|K7ENA3|K7ENA3_HUMAN	23.338	32999000	24514000	24974000	28849000	13355000	17308000	14065000	24164000		0.0153224				27834000	17223000		0.618776	-0.692512	0.0153224
F8VUB4;F8VV52;Q9NZN8;F8VP97;A0A087X050;F8VVY1;F8VX63;F8W145;F8VQD8;H0YI11;H0YH84;F8VRS8;F8VWH8;H0YI80;F8VQF4	F8VUB4;F8VV52;Q9NZN8;F8VP97;A0A087X050;F8VVY1;F8VX63;F8W145	CCR4-NOT transcription complex subunit 2	CNOT2	tr|F8VUB4|F8VUB4_HUMAN CCR4-NOT transcription complex subunit 2 OS=Homo sapiens OX=9606 GN=CNOT2 PE=1 SV=2;tr|F8VV52|F8VV52_HUMAN CCR4-NOT transcription complex subunit 2 (Fragment) OS=Homo sapiens OX=9606 GN=CNOT2 PE=1 SV=1;sp|Q9NZN8|CNOT2_HUMAN CCR4-NOT	57.419	7718900	7111800	9237300	6456300	3654800	4537300	4757700	5917800		0.00836734				7631075	4716900		0.618117	-0.694047	0.00836734
Q96B97;Q5JPT2;Q5VSN0;Q5JPT1	Q96B97;Q5JPT2	SH3 domain-containing kinase-binding protein 1	SH3KBP1	sp|Q96B97|SH3K1_HUMAN SH3 domain-containing kinase-binding protein 1 OS=Homo sapiens OX=9606 GN=SH3KBP1 PE=1 SV=2;tr|Q5JPT2|Q5JPT2_HUMAN SH3 domain-containing kinase-binding protein 1 (Fragment) OS=Homo sapiens OX=9606 GN=SH3KBP1 PE=1 SV=1	73.125	33400000	24748000	26571000	24762000	17543000	16190000	16178000	17739000		0.00249005				27370250	16912500		0.617915	-0.694519	0.00249005
Q96N67;A0A1B0GWE0;A0A1B0GUE9;A0A1B0GVW2;A0A0C4DGY6;A0A0U1RRC1;A0A0U1RQJ5;A0A0U1RR97;A0A0U1RQG7;K7EP51;A0A0U1RQT6;K7ESB7	Q96N67;A0A1B0GWE0	Dedicator of cytokinesis protein 7	DOCK7	sp|Q96N67|DOCK7_HUMAN Dedicator of cytokinesis protein 7 OS=Homo sapiens OX=9606 GN=DOCK7 PE=1 SV=4;tr|A0A1B0GWE0|A0A1B0GWE0_HUMAN Dedicator of cytokinesis protein 7 (Fragment) OS=Homo sapiens OX=9606 GN=DOCK7 PE=1 SV=1	242.56	50949000	48141000	59215000	45536000	28999000	31810000	26616000	38515000		0.00254952				50960250	31485000		0.617834	-0.694708	0.00254952
Q06124;A0A1W2PPU4;A0A0U1RRI0;H0YF12	Q06124	Tyrosine-protein phosphatase non-receptor type 11	PTPN11	sp|Q06124|PTN11_HUMAN Tyrosine-protein phosphatase non-receptor type 11 OS=Homo sapiens OX=9606 GN=PTPN11 PE=1 SV=2	68.436	42952000	39263000	40803000	35568000	19327000	22712000	25702000	30046000		0.00149563				39646500	24446750		0.616618	-0.697551	0.00149563
O75663	O75663	TIP41-like protein	TIPRL	sp|O75663|TIPRL_HUMAN TIP41-like protein OS=Homo sapiens OX=9606 GN=TIPRL PE=1 SV=2	31.444	15994000	13593000	17035000	14580000	8500000	9593900	10247000	9281800		0.00042254				15300500	9405675		0.61473	-0.701975	0.00042254
A0A087WZN1;O43837;A0A087X2E5;A0A0D9SG66	A0A087WZN1;O43837;A0A087X2E5	Isocitrate dehydrogenase [NAD] subunit, mitochondrial;Isocitrate dehydrogenase [NAD] subunit beta, mitochondrial	IDH3B	tr|A0A087WZN1|A0A087WZN1_HUMAN Isocitrate dehydrogenase [NAD] subunit, mitochondrial OS=Homo sapiens OX=9606 GN=IDH3B PE=1 SV=1;sp|O43837|IDH3B_HUMAN Isocitrate dehydrogenase [NAD] subunit beta, mitochondrial OS=Homo sapiens OX=9606 GN=IDH3B PE=1 SV=2;tr|A	42.41	187720000	186210000	184230000	191950000	110970000	112790000	119080000	118010000		1.31319e-07				187527500	115212500		0.614377	-0.702805	1.31319e-07
P52888;K7EP46;K7EL02;K7EKB6;K7EIK4;K7EL32;K7EMU4	P52888;K7EP46	Thimet oligopeptidase	THOP1	sp|P52888|THOP1_HUMAN Thimet oligopeptidase OS=Homo sapiens OX=9606 GN=THOP1 PE=1 SV=2;tr|K7EP46|K7EP46_HUMAN Thimet oligopeptidase OS=Homo sapiens OX=9606 GN=THOP1 PE=1 SV=1	78.839	13377000	15249000	19466000	16612000	9242600	10689000	9161700	10538000		0.00346849				16176000	9907825		0.612502	-0.707215	0.00346849
Q9BQ61;K7EN60;K7ELS0;K7ERU7	Q9BQ61	Uncharacterized protein C19orf43	C19orf43	sp|Q9BQ61|TRIR_HUMAN Telomerase RNA component interacting RNase OS=Homo sapiens OX=9606 GN=TRIR PE=1 SV=1	18.419	13026000	5865400	8689300	8502700	3282800	6942400	5358600	6498200		0.0841477				9020850	5520500		0.611971	-0.708464	0.0841477
Q7L5N7;H3BU68	Q7L5N7	Lysophosphatidylcholine acyltransferase 2	LPCAT2	sp|Q7L5N7|PCAT2_HUMAN Lysophosphatidylcholine acyltransferase 2 OS=Homo sapiens OX=9606 GN=LPCAT2 PE=1 SV=1	60.207	114070000	86972000	74267000	81486000	44903000	56992000	49020000	67283000		0.0133327				89198750	54549500		0.61155	-0.709458	0.0133327
Q00535	Q00535	Cyclin-dependent-like kinase 5	CDK5	sp|Q00535|CDK5_HUMAN Cyclin-dependent-like kinase 5 OS=Homo sapiens OX=9606 GN=CDK5 PE=1 SV=3	33.304	32244000	35273000	30589000	28984000	19286000	17164000	19427000	21526000		0.000250189				31772500	19350750		0.609041	-0.715389	0.000250189
C9JEJ2;P49585;C9J050;H7C1T3;C9J2E1;H7BZN1;Q9Y5K3;C9JPY0;C9JVS0;F8WAZ5;F8WBU2;F2Z2B1	C9JEJ2;P49585;C9J050;H7C1T3	Choline-phosphate cytidylyltransferase A	PCYT1A	tr|C9JEJ2|C9JEJ2_HUMAN Choline-phosphate cytidylyltransferase A OS=Homo sapiens OX=9606 GN=PCYT1A PE=1 SV=1;sp|P49585|PCY1A_HUMAN Choline-phosphate cytidylyltransferase A OS=Homo sapiens OX=9606 GN=PCYT1A PE=1 SV=2;tr|C9J050|C9J050_HUMAN Choline-phosphate	43.263	63520000	44166000	59534000	50113000	29410000	31151000	33799000	37785000		0.0042399				54333250	33036250		0.60803	-0.717785	0.0042399
Q9HA64;I3L139;I3L2G3;I3L3W5;I3L407;I3L378	Q9HA64;I3L139	Ketosamine-3-kinase	FN3KRP	sp|Q9HA64|KT3K_HUMAN Ketosamine-3-kinase OS=Homo sapiens OX=9606 GN=FN3KRP PE=1 SV=2;tr|I3L139|I3L139_HUMAN Ketosamine-3-kinase OS=Homo sapiens OX=9606 GN=FN3KRP PE=1 SV=1	34.412	287640000	306720000	378790000	370390000	151340000	206170000	201630000	256450000		0.00556704				335885000	203897500		0.607046	-0.720123	0.00556704
Q5JTZ9	Q5JTZ9	Alanine--tRNA ligase, mitochondrial	AARS2	sp|Q5JTZ9|SYAM_HUMAN Alanine--tRNA ligase, mitochondrial OS=Homo sapiens OX=9606 GN=AARS2 PE=1 SV=1	107.34	3085000	2100400	1755300	1962900	1e-08	2259000	1654300	1474100		0.169344				2225900	1.34685e+06		0.605081	-0.7248	0.169344
E3W994;J3KR49;O75122;A0A0U1RQI6;B3KR06;E7ENG2;H7C5M8;H7C4X8;D6RBU8;C9J668;H7C4M5	E3W994;J3KR49;O75122;A0A0U1RQI6	CLIP-associating protein 2	CLASP2	tr|E3W994|E3W994_HUMAN CLIP-associating protein 2 OS=Homo sapiens OX=9606 GN=CLASP2 PE=1 SV=2;tr|J3KR49|J3KR49_HUMAN CLIP-associating protein 2 OS=Homo sapiens OX=9606 GN=CLASP2 PE=1 SV=1;sp|O75122|CLAP2_HUMAN CLIP-associating protein 2 OS=Homo sapiens OX=	138.86	31707000	31001000	36309000	32906000	31329000	1e-08	24944000	23456000		0.109957				32980750	1.99323e+07		0.60436	-0.72652	0.109957
Q93052;A0A087WZF1;C9JUT4;C9JXK9;C9JIY7;C9JT42;C9J3U9;C9J1K7;C9J5C8;C9J4E3;C9JE51;C9J2R5	Q93052;A0A087WZF1;C9JUT4;C9JXK9	Lipoma-preferred partner	LPP	sp|Q93052|LPP_HUMAN Lipoma-preferred partner OS=Homo sapiens OX=9606 GN=LPP PE=1 SV=1;tr|A0A087WZF1|A0A087WZF1_HUMAN Lipoma-preferred partner OS=Homo sapiens OX=9606 GN=LPP PE=1 SV=1;tr|C9JUT4|C9JUT4_HUMAN LIM domain containing preferred translocation part	65.746	13774000	10371000	12874000	9952900	7829900	5800900	8446900	6246300		0.00611211				11742975	7081000		0.602999	-0.729773	0.00611211
H0YH87;A0A2R8Y7P6;A0A2R8YDM9;V9GY86;A0A2R8Y5A6;Q99700;F8WB06;F8VQP2;F8VRK6;F8VVY6;F8W0B5;F8WB05	H0YH87;A0A2R8Y7P6;A0A2R8YDM9;V9GY86;A0A2R8Y5A6;Q99700;F8WB06;F8VQP2	Ataxin-2	ATXN2	tr|H0YH87|H0YH87_HUMAN Ataxin-2 OS=Homo sapiens OX=9606 GN=ATXN2 PE=1 SV=2;tr|A0A2R8Y7P6|A0A2R8Y7P6_HUMAN Ataxin-2 OS=Homo sapiens OX=9606 GN=ATXN2 PE=1 SV=1;tr|A0A2R8YDM9|A0A2R8YDM9_HUMAN Ataxin-2 OS=Homo sapiens OX=9606 GN=ATXN2 PE=1 SV=1;tr|V9GY86|V9GY8	90.166	14101000	8335200	10473000	6866300	6597100	5684000	5211500	6488500		0.0491742				9943875	5995275		0.602911	-0.729982	0.0491742
Q6PJ69;H0YGS7;H0YG27;K7EM44;K7EJ59	Q6PJ69;H0YGS7;H0YG27	Tripartite motif-containing protein 65	TRIM65	sp|Q6PJ69|TRI65_HUMAN Tripartite motif-containing protein 65 OS=Homo sapiens OX=9606 GN=TRIM65 PE=1 SV=3;tr|H0YGS7|H0YGS7_HUMAN Tripartite motif-containing protein 65 (Fragment) OS=Homo sapiens OX=9606 GN=TRIM65 PE=1 SV=1;tr|H0YG27|H0YG27_HUMAN Tripartite	57.353	4756200	7330500	7361500	5033600	2466000	4473200	3134400	4686300		0.033851				6120450	3689975		0.602893	-0.730027	0.033851
E7EST9;E7ESU0;B5MEG5	E7EST9;E7ESU0;B5MEG5	Ubiquitin carboxyl-terminal hydrolase	USP19	tr|E7EST9|E7EST9_HUMAN Ubiquitin carboxyl-terminal hydrolase 19 OS=Homo sapiens OX=9606 GN=USP19 PE=1 SV=1;tr|E7ESU0|E7ESU0_HUMAN Ubiquitin carboxyl-terminal hydrolase 19 (Fragment) OS=Homo sapiens OX=9606 GN=USP19 PE=1 SV=2;tr|B5MEG5|B5MEG5_HUMAN Ubiquiti	145.56	16500000	9612300	23501000	13311000	12274000	12969000	5080900	7534300		0.12397				15731075	9464550		0.601647	-0.733011	0.12397
Q9NZT2;A0A0A0MRN5;A0A087X028;Q4VXW3	Q9NZT2;A0A0A0MRN5;A0A087X028	Opioid growth factor receptor	OGFR	sp|Q9NZT2|OGFR_HUMAN Opioid growth factor receptor OS=Homo sapiens OX=9606 GN=OGFR PE=1 SV=3;tr|A0A0A0MRN5|A0A0A0MRN5_HUMAN Opioid growth factor receptor, isoform CRA_d OS=Homo sapiens OX=9606 GN=OGFR PE=1 SV=1;tr|A0A087X028|A0A087X028_HUMAN Opioid growth	73.324	25963000	19477000	23455000	21328000	10881000	13101000	12309000	17956000		0.00490797				22555750	13561750		0.601255	-0.733952	0.00490797
Q96BN8;H0Y9T0;H0Y8S4	Q96BN8	Ubiquitin thioesterase otulin	OTULIN	sp|Q96BN8|OTUL_HUMAN Ubiquitin thioesterase otulin OS=Homo sapiens OX=9606 GN=OTULIN PE=1 SV=3	40.262	5234100	2963600	3859100	4459900	4349000	2283600	1e-08	3278800		0.164834				4129175	2.47785e+06		0.600084	-0.736765	0.164834
Q5SQP8;P56545;A0A087WYL1	Q5SQP8;P56545	C-terminal-binding protein 2	CTBP2	tr|Q5SQP8|Q5SQP8_HUMAN C-terminal-binding protein 2 OS=Homo sapiens OX=9606 GN=CTBP2 PE=1 SV=1;sp|P56545|CTBP2_HUMAN C-terminal-binding protein 2 OS=Homo sapiens OX=9606 GN=CTBP2 PE=1 SV=1	56.101	17761000	21419000	18515000	19555000	15804000	7839700	10799000	11791000		0.00540503				19312500	11558425		0.598494	-0.74059	0.00540503
P29353;X6R6D0;Q5T182;H0Y539;Q5T181;Q5T187;P98077	P29353;X6R6D0	SHC-transforming protein 1	SHC1	sp|P29353|SHC1_HUMAN SHC-transforming protein 1 OS=Homo sapiens OX=9606 GN=SHC1 PE=1 SV=4;tr|X6R6D0|X6R6D0_HUMAN SHC-transforming protein 1 OS=Homo sapiens OX=9606 GN=SHC1 PE=1 SV=1	62.821	42397000	36564000	42409000	39359000	21350000	22822000	21880000	29853000		0.000548665				40182250	23976250		0.596688	-0.744952	0.000548665
Q9Y2U8	Q9Y2U8	Inner nuclear membrane protein Man1	LEMD3	sp|Q9Y2U8|MAN1_HUMAN Inner nuclear membrane protein Man1 OS=Homo sapiens OX=9606 GN=LEMD3 PE=1 SV=2	99.996	6044800	5380600	6989900	4773900	1e-08	4200300	4363200	5248700		0.113569				5797300	3.45305e+06		0.595631	-0.74751	0.113569
E5KLJ9;A0A2R8YFD1;H7C141;H7C3G2;A8MXB6	E5KLJ9;A0A2R8YFD1		OPA1	tr|E5KLJ9|E5KLJ9_HUMAN Dynamin-like 120 kDa protein, mitochondrial OS=Homo sapiens OX=9606 GN=OPA1 PE=1 SV=1;tr|A0A2R8YFD1|A0A2R8YFD1_HUMAN Dynamin-like 120 kDa protein, mitochondrial (Fragment) OS=Homo sapiens OX=9606 GN=OPA1 PE=1 SV=1	113.68	997730000	781230000	839050000	877360000	442880000	529030000	504380000	603120000		0.00076894				873842500	519852500		0.594904	-0.749271	0.00076894
O75340;A0A024QZ42;A0A087WZ38;D6RA21;Q86W51;E7EPW6;H0Y9X3	O75340;A0A024QZ42	Programmed cell death protein 6	PDCD6	sp|O75340|PDCD6_HUMAN Programmed cell death protein 6 OS=Homo sapiens OX=9606 GN=PDCD6 PE=1 SV=1;tr|A0A024QZ42|A0A024QZ42_HUMAN HCG1985580, isoform CRA_c OS=Homo sapiens OX=9606 GN=PDCD6 PE=1 SV=1	21.868	47074000	46654000	47939000	40146000	28184000	28386000	24911000	26166000		8.27169e-05				45453250	26911750		0.592075	-0.756147	8.27169e-05
C9IYN3;D6W592;Q8WVV9;B7WPG3;H7C464;H7BXH8;C9JJZ7	C9IYN3;D6W592;Q8WVV9;B7WPG3	Heterogeneous nuclear ribonucleoprotein L-like	HNRNPLL;HNRPLL	tr|C9IYN3|C9IYN3_HUMAN Heterogeneous nuclear ribonucleoprotein L-like, isoform CRA_a OS=Homo sapiens OX=9606 GN=HNRNPLL PE=1 SV=2;tr|D6W592|D6W592_HUMAN Heterogeneous nuclear ribonucleoprotein L-like, isoform CRA_d OS=Homo sapiens OX=9606 GN=HNRNPLL PE=1 S	59.663	8632400	9064900	11040000	10842000	4572500	6209300	5476900	7116300		0.00254417				9894825	5843750		0.590586	-0.75978	0.00254417
P18031;B4DSN5	P18031;B4DSN5	Tyrosine-protein phosphatase non-receptor type 1;Tyrosine-protein phosphatase non-receptor type	PTPN1	sp|P18031|PTN1_HUMAN Tyrosine-protein phosphatase non-receptor type 1 OS=Homo sapiens OX=9606 GN=PTPN1 PE=1 SV=1;tr|B4DSN5|B4DSN5_HUMAN Tyrosine-protein phosphatase non-receptor type OS=Homo sapiens OX=9606 GN=PTPN1 PE=1 SV=1	49.966	100630000	89778000	85018000	79201000	53722000	49162000	55622000	49864000		0.000265299				88656750	52092500		0.587575	-0.767155	0.000265299
E9PQA6;Q96EY5;E9PLL0;M0QZK6;E9PJW8;E9PLZ8	E9PQA6;Q96EY5;E9PLL0	Multivesicular body subunit 12A	MVB12A	tr|E9PQA6|E9PQA6_HUMAN Multivesicular body subunit 12A OS=Homo sapiens OX=9606 GN=MVB12A PE=1 SV=1;sp|Q96EY5|MB12A_HUMAN Multivesicular body subunit 12A OS=Homo sapiens OX=9606 GN=MVB12A PE=1 SV=1;tr|E9PLL0|E9PLL0_HUMAN Multivesicular body subunit 12A (Fra	28.703	5462200	4674400	4411600	4738700	2722800	3345200	1e-08	5242100		0.121767				4821725	2.82753e+06		0.586414	-0.77001	0.121767
O14920;E5RGW5;G3V105;J3KNS5;E5RJH2;E5RGA0;E5RIW0;E5RFT3;E5RFG5	O14920;E5RGW5;G3V105	Inhibitor of nuclear factor kappa-B kinase subunit beta	IKBKB	sp|O14920|IKKB_HUMAN Inhibitor of nuclear factor kappa-B kinase subunit beta OS=Homo sapiens OX=9606 GN=IKBKB PE=1 SV=1;tr|E5RGW5|E5RGW5_HUMAN Inhibitor of nuclear factor kappa-B kinase subunit beta OS=Homo sapiens OX=9606 GN=IKBKB PE=1 SV=1;tr|G3V105|G3V1	86.563	6372700	5623000	4905100	4957900	2849800	3798800	2240300	3908600		0.00506931				5464675	3199375		0.585465	-0.772346	0.00506931
Q15365	Q15365	Poly(rC)-binding protein 1	PCBP1	sp|Q15365|PCBP1_HUMAN Poly(rC)-binding protein 1 OS=Homo sapiens OX=9606 GN=PCBP1 PE=1 SV=2	37.497	791890000	707130000	736590000	693160000	412110000	421790000	411620000	463530000		1.88684e-05				732192500	427262500		0.583538	-0.7771	1.88684e-05
Q8TC07;F8WDJ1;F8WF35;F8VV61;F8WCB5	Q8TC07	TBC1 domain family member 15	TBC1D15	sp|Q8TC07|TBC15_HUMAN TBC1 domain family member 15 OS=Homo sapiens OX=9606 GN=TBC1D15 PE=1 SV=2	79.49	4585200	2667400	3770000	3065400	1e-08	2549600	2863100	2795800		0.118106				3522000	2.05213e+06		0.582659	-0.779276	0.118106
Q9NZL4;K7EL16;K7EN20;K7ERT9;K7EKM6;K7EMM7	Q9NZL4;K7EL16	Hsp70-binding protein 1	HSPBP1	sp|Q9NZL4|HPBP1_HUMAN Hsp70-binding protein 1 OS=Homo sapiens OX=9606 GN=HSPBP1 PE=1 SV=2;tr|K7EL16|K7EL16_HUMAN Hsp70-binding protein 1 (Fragment) OS=Homo sapiens OX=9606 GN=HSPBP1 PE=1 SV=1	39.302	28947000	26367000	24671000	24430000	16341000	15164000	11106000	17996000		0.000896216				26103750	15151750		0.580443	-0.784773	0.000896216
Q96EN8	Q96EN8	Molybdenum cofactor sulfurase	MOCOS	sp|Q96EN8|MOCOS_HUMAN Molybdenum cofactor sulfurase OS=Homo sapiens OX=9606 GN=MOCOS PE=1 SV=2	98.119	18111000	18710000	17037000	17705000	11112000	9143800	9538100	11737000		4.30461e-05				17890750	10382725		0.58034	-0.785029	4.30461e-05
O60547	O60547	GDP-mannose 4,6 dehydratase	GMDS	sp|O60547|GMDS_HUMAN GDP-mannose 4,6 dehydratase OS=Homo sapiens OX=9606 GN=GMDS PE=1 SV=1	41.949	35323000	33026000	34172000	43096000	21002000	25922000	13122000	24394000		0.00576753				36404250	21110000		0.579877	-0.78618	0.00576753
Q14247;H0YCD9;H0YEV2	Q14247	Src substrate cortactin	CTTN	sp|Q14247|SRC8_HUMAN Src substrate cortactin OS=Homo sapiens OX=9606 GN=CTTN PE=1 SV=2	61.585	83517000	58921000	74129000	62844000	38053000	41194000	37424000	44939000		0.00234955				69852750	40402500		0.578395	-0.789872	0.00234955
Q96H79	Q96H79	Zinc finger CCCH-type antiviral protein 1-like	ZC3HAV1L	sp|Q96H79|ZCCHL_HUMAN Zinc finger CCCH-type antiviral protein 1-like OS=Homo sapiens OX=9606 GN=ZC3HAV1L PE=1 SV=2	32.962	335690000	290640000	345040000	393680000	166590000	200750000	180290000	241520000		0.00167632				341262500	197287500		0.578111	-0.790582	0.00167632
P23443	P23443	Ribosomal protein S6 kinase beta-1	RPS6KB1	sp|P23443|KS6B1_HUMAN Ribosomal protein S6 kinase beta-1 OS=Homo sapiens OX=9606 GN=RPS6KB1 PE=1 SV=2	59.139	10244000	7738200	8319000	10296000	5226300	1e-08	7958100	7965900		0.100193				9149300	5.28758e+06		0.577921	-0.791055	0.100193
Q04323;A0A087WTZ5;E9PRQ7;E9PJ81;E9PS08	Q04323;A0A087WTZ5;E9PRQ7;E9PJ81	UBX domain-containing protein 1	UBXN1	sp|Q04323|UBXN1_HUMAN UBX domain-containing protein 1 OS=Homo sapiens OX=9606 GN=UBXN1 PE=1 SV=2;tr|A0A087WTZ5|A0A087WTZ5_HUMAN UBX domain-containing protein 1 OS=Homo sapiens OX=9606 GN=UBXN1 PE=1 SV=1;tr|E9PRQ7|E9PRQ7_HUMAN UBX domain-containing protein	33.325	24856000	17133000	19671000	14032000	4404000	12070000	14075000	13011000		0.0446888				18923000	10890000		0.57549	-0.797137	0.0446888
B7ZM99;A0A087WVM4;Q6UB35;H0Y327;Q4VXM0;Q4VXM1;Q4VXV2;Q5JYA8;Q5JYA3	B7ZM99;A0A087WVM4;Q6UB35	Monofunctional C1-tetrahydrofolate synthase, mitochondrial	MTHFD1L	tr|B7ZM99|B7ZM99_HUMAN MTHFD1L protein OS=Homo sapiens OX=9606 GN=MTHFD1L PE=1 SV=1;tr|A0A087WVM4|A0A087WVM4_HUMAN Monofunctional C1-tetrahydrofolate synthase, mitochondrial OS=Homo sapiens OX=9606 GN=MTHFD1L PE=1 SV=1;sp|Q6UB35|C1TM_HUMAN Monofunctional C	105.89	24530000	22096000	23965000	20305000	11387000	13271000	12515000	15110000		0.000234459				22724000	13070750		0.575196	-0.797875	0.000234459
E9PM92;O00193;E9PRZ9	E9PM92;O00193;E9PRZ9	Small acidic protein	C11orf58;SMAP	tr|E9PM92|E9PM92_HUMAN Chromosome 11 open reading frame 58 OS=Homo sapiens OX=9606 GN=C11orf58 PE=1 SV=2;sp|O00193|SMAP_HUMAN Small acidic protein OS=Homo sapiens OX=9606 GN=SMAP PE=1 SV=1;tr|E9PRZ9|E9PRZ9_HUMAN Chromosome 11 open reading frame 58 (Fragmen	17.634	10268000	14248000	7878500	8219500	5924700	8676900	8709200	1e-08		0.136616				10153500	5.8277e+06		0.57396	-0.800979	0.136616
P68032;P63267;P62736;P68133;A6NL76;C9JFL5;F6UVQ4;F6QUT6;F8WB63;B8ZZJ2	P68032;P63267;P62736;P68133;A6NL76	Actin, alpha cardiac muscle 1;Actin, gamma-enteric smooth muscle;Actin, aortic smooth muscle;Actin, alpha skeletal muscle	ACTC1;ACTG2;ACTA2;ACTA1	sp|P68032|ACTC_HUMAN Actin, alpha cardiac muscle 1 OS=Homo sapiens OX=9606 GN=ACTC1 PE=1 SV=1;sp|P63267|ACTH_HUMAN Actin, gamma-enteric smooth muscle OS=Homo sapiens OX=9606 GN=ACTG2 PE=1 SV=1;sp|P62736|ACTA_HUMAN Actin, aortic smooth muscle OS=Homo sapien	42.019	399210000	454450000	496740000	558730000	308790000	274730000	251020000	259310000		0.00131161				477282500	273462500		0.572957	-0.8035	0.00131161
Q9NQW6;H7C3S1;H7C1K5;H7C1C2;C9JJT6;H7C167;H7C0Y6	Q9NQW6	Actin-binding protein anillin	ANLN	sp|Q9NQW6|ANLN_HUMAN Anillin OS=Homo sapiens OX=9606 GN=ANLN PE=1 SV=2	124.2	109210000	69120000	64327000	70150000	37948000	45437000	46265000	48944000		0.0200004				78201750	44648500		0.57094	-0.808589	0.0200004
Q96L92;A0A2R8Y8A7;A0A2R8Y3S6;A0A2R8Y871;A0A2R8YD75;H7C603	Q96L92;A0A2R8Y8A7;A0A2R8Y3S6	Sorting nexin-27	SNX27	sp|Q96L92|SNX27_HUMAN Sorting nexin-27 OS=Homo sapiens OX=9606 GN=SNX27 PE=1 SV=2;tr|A0A2R8Y8A7|A0A2R8Y8A7_HUMAN Sorting nexin-27 OS=Homo sapiens OX=9606 GN=SNX27 PE=1 SV=1;tr|A0A2R8Y3S6|A0A2R8Y3S6_HUMAN Sorting nexin-27 (Fragment) OS=Homo sapiens OX=9606	61.264	6445700	5955200	6659800	6335600	1e-08	4319300	5124600	4950000		0.065169				6349075	3.59848e+06		0.566772	-0.819161	0.065169
Q9HD20;H7C3H2	Q9HD20	Manganese-transporting ATPase 13A1	ATP13A1	sp|Q9HD20|AT131_HUMAN Manganese-transporting ATPase 13A1 OS=Homo sapiens OX=9606 GN=ATP13A1 PE=1 SV=2	132.95	3170900	3315800	4868900	3817700	1977100	2252100	2003400	2266900		0.00535602				3793325	2124875		0.560162	-0.836085	0.00535602
Q8NEZ5;H3BTR7;H3BTH6;H3BVA4;H3BUC1;H3BRE0	Q8NEZ5	F-box only protein 22	FBXO22	sp|Q8NEZ5|FBX22_HUMAN F-box only protein 22 OS=Homo sapiens OX=9606 GN=FBXO22 PE=1 SV=1	44.508	54068000	40003000	53953000	47493000	27797000	25484000	23331000	32693000		0.00146224				48879250	27326250		0.559056	-0.838935	0.00146224
P35813;E9PKB5;E9PJN3;E9PL75;B8ZZF0;C9JIR6;A0A3B3IS24;O75688	P35813;E9PKB5	Protein phosphatase 1A	PPM1A	sp|P35813|PPM1A_HUMAN Protein phosphatase 1A OS=Homo sapiens OX=9606 GN=PPM1A PE=1 SV=1;tr|E9PKB5|E9PKB5_HUMAN Protein phosphatase 1A (Fragment) OS=Homo sapiens OX=9606 GN=PPM1A PE=1 SV=1	42.447	4196800	4159200	4947400	4761900	2760700	3909900	1e-08	3420200		0.0676466				4516325	2.5227e+06		0.558574	-0.840181	0.0676466
P53384;I3L3A0;I3L531;I3L518;REV__H0YBE5;REV__Q8N7X0	P53384	Cytosolic Fe-S cluster assembly factor NUBP1	NUBP1	sp|P53384|NUBP1_HUMAN Cytosolic Fe-S cluster assembly factor NUBP1 OS=Homo sapiens OX=9606 GN=NUBP1 PE=1 SV=2	34.534	21166000	13465000	15927000	14425000	7241300	11697000	8491600	8763400		0.0103934				16245750	9048325		0.556966	-0.84434	0.0103934
Q16831;C9J486;C9JIP2;B4DND0;F8WD51;C9K0J2	Q16831	Uridine phosphorylase 1	UPP1	sp|Q16831|UPP1_HUMAN Uridine phosphorylase 1 OS=Homo sapiens OX=9606 GN=UPP1 PE=1 SV=1	33.934	657660000	558570000	659110000	639870000	297590000	355170000	336480000	408940000		0.000154181				628802500	349545000		0.55589	-0.847129	0.000154181
O43865;H0Y8B3;Q96HN2	O43865;H0Y8B3;Q96HN2	Putative adenosylhomocysteinase 2;Adenosylhomocysteinase;Putative adenosylhomocysteinase 3	AHCYL1;AHCYL2	sp|O43865|SAHH2_HUMAN S-adenosylhomocysteine hydrolase-like protein 1 OS=Homo sapiens OX=9606 GN=AHCYL1 PE=1 SV=2;tr|H0Y8B3|H0Y8B3_HUMAN Adenosylhomocysteinase (Fragment) OS=Homo sapiens OX=9606 GN=AHCYL2 PE=1 SV=1;sp|Q96HN2|SAHH3_HUMAN Adenosylhomocystein	58.951	5570900	4891200	6198600	5030900	3177100	3192000	2588600	3067400		0.000327759				5422900	3006275		0.554367	-0.851088	0.000327759
Q05048;A0A0A0MSZ9;A3KFI9	Q05048;A0A0A0MSZ9	Cleavage stimulation factor subunit 1	CSTF1	sp|Q05048|CSTF1_HUMAN Cleavage stimulation factor subunit 1 OS=Homo sapiens OX=9606 GN=CSTF1 PE=1 SV=1;tr|A0A0A0MSZ9|A0A0A0MSZ9_HUMAN Cleavage stimulation factor subunit 1 (Fragment) OS=Homo sapiens OX=9606 GN=CSTF1 PE=1 SV=1	48.357	7015600	9611400	9357300	11912000	3552600	5125200	5600300	6657300		0.0119197				9474075	5233850		0.552439	-0.856113	0.0119197
P49790	P49790	Nuclear pore complex protein Nup153	NUP153	sp|P49790|NU153_HUMAN Nuclear pore complex protein Nup153 OS=Homo sapiens OX=9606 GN=NUP153 PE=1 SV=2	153.94	3314800	3768700	4124800	2808300	3043300	1e-08	2121500	2555400		0.0739811				3504150	1.93005e+06		0.55079	-0.860426	0.0739811
Q05086;A0A0D9SG77;A0A1B0GVL3;A0A0D9SF91;A0A0D9SG63;A0A0D9SES7;S4R306;A0A1B0GTB3	Q05086;A0A0D9SG77;A0A1B0GVL3	Ubiquitin-protein ligase E3A	UBE3A	sp|Q05086|UBE3A_HUMAN Ubiquitin-protein ligase E3A OS=Homo sapiens OX=9606 GN=UBE3A PE=1 SV=4;tr|A0A0D9SG77|A0A0D9SG77_HUMAN Ubiquitin-protein ligase E3A OS=Homo sapiens OX=9606 GN=UBE3A PE=1 SV=1;tr|A0A1B0GVL3|A0A1B0GVL3_HUMAN Ubiquitin-protein ligase E3A	100.69	11460000	11231000	12887000	11339000	6751900	5139800	6083500	7809100		0.000245696				11729250	6446075		0.549573	-0.863618	0.000245696
P49005;A0A087WWF6;F8W8R3;C9JLE1;C9IZD2;C9J8Z7;C9JHC7;H7C1B3	P49005;A0A087WWF6;F8W8R3;C9JLE1;C9IZD2;C9J8Z7	DNA polymerase delta subunit 2	POLD2	sp|P49005|DPOD2_HUMAN DNA polymerase delta subunit 2 OS=Homo sapiens OX=9606 GN=POLD2 PE=1 SV=1;tr|A0A087WWF6|A0A087WWF6_HUMAN DNA polymerase delta subunit 2 OS=Homo sapiens OX=9606 GN=POLD2 PE=1 SV=1;tr|F8W8R3|F8W8R3_HUMAN DNA polymerase delta subunit 2 O	51.289	40389000	29188000	35917000	35858000	18803000	18888000	18169000	21547000		0.000587742				35338000	19351750		0.547619	-0.868756	0.000587742
E7EQ69;Q9GZZ1;C9J5D1;A0A087WWJ2;B0AZT5;C9J5J3;A0A0D9SF32;C9JZU6;F8WCK0	E7EQ69;Q9GZZ1;C9J5D1;A0A087WWJ2;B0AZT5	N-alpha-acetyltransferase 50	NAA50	tr|E7EQ69|E7EQ69_HUMAN N-alpha-acetyltransferase 50 OS=Homo sapiens OX=9606 GN=NAA50 PE=1 SV=1;sp|Q9GZZ1|NAA50_HUMAN N-alpha-acetyltransferase 50 OS=Homo sapiens OX=9606 GN=NAA50 PE=1 SV=1;tr|C9J5D1|C9J5D1_HUMAN N-alpha-acetyltransferase 50 OS=Homo sapiens	19.311	4259700	5087000	4020600	3270200	3010500	3414200	2645000	1e-08		0.0695845				4159375	2.26743e+06		0.545136	-0.875312	0.0695845
O94903;E5RG77;E5RFX7;H0YBG2;E5RFZ4	O94903;E5RG77;E5RFX7	Proline synthase co-transcribed bacterial homolog protein	PROSC	sp|O94903|PLPHP_HUMAN Pyridoxal phosphate homeostasis protein OS=Homo sapiens OX=9606 GN=PLPBP PE=1 SV=1;tr|E5RG77|E5RG77_HUMAN Pyridoxal phosphate homeostasis protein (Fragment) OS=Homo sapiens OX=9606 GN=PLPBP PE=1 SV=1;tr|E5RFX7|E5RFX7_HUMAN Pyridoxal p	30.344	37957000	27476000	32234000	35637000	15087000	15378000	22339000	19518000		0.00180079				33326000	18080500		0.542534	-0.882214	0.00180079
P46109	P46109	Crk-like protein	CRKL	sp|P46109|CRKL_HUMAN Crk-like protein OS=Homo sapiens OX=9606 GN=CRKL PE=1 SV=1	33.777	237700000	213920000	220000000	229260000	107380000	120450000	111490000	149140000		7.39606e-05				225220000	122115000		0.542203	-0.883095	7.39606e-05
A6NHR9;J3KTL8;A0A2R8YE92;A0A2R8YCU7	A6NHR9;J3KTL8	Structural maintenance of chromosomes flexible hinge domain-containing protein 1	SMCHD1	sp|A6NHR9|SMHD1_HUMAN Structural maintenance of chromosomes flexible hinge domain-containing protein 1 OS=Homo sapiens OX=9606 GN=SMCHD1 PE=1 SV=2;tr|J3KTL8|J3KTL8_HUMAN Structural maintenance of chromosomes flexible hinge domain-containing protein 1 (Frag	226.37	4082100	6046800	4247500	5329600	2286700	3274900	2576700	2545800		0.00448399				4926500	2671025		0.542175	-0.88317	0.00448399
P08579	P08579	U2 small nuclear ribonucleoprotein B	SNRPB2	sp|P08579|RU2B_HUMAN U2 small nuclear ribonucleoprotein B OS=Homo sapiens OX=9606 GN=SNRPB2 PE=1 SV=1	25.486	16398000	15390000	11608000	16972000	1e-08	14552000	11113000	7033900		0.0846907				15092000	8.17473e+06		0.541659	-0.884542	0.0846907
P20700;E9PBF6;A0A0D9SFE5;A0A0D9SFY5	P20700;E9PBF6;A0A0D9SFE5	Lamin-B1	LMNB1	sp|P20700|LMNB1_HUMAN Lamin-B1 OS=Homo sapiens OX=9606 GN=LMNB1 PE=1 SV=2;tr|E9PBF6|E9PBF6_HUMAN Lamin-B1 OS=Homo sapiens OX=9606 GN=LMNB1 PE=1 SV=1;tr|A0A0D9SFE5|A0A0D9SFE5_HUMAN Lamin B1, isoform CRA_a OS=Homo sapiens OX=9606 GN=LMNB1 PE=1 SV=1	66.408	270940000	226480000	214960000	206510000	124400000	116690000	122200000	132970000		0.000370752				229722500	124065000		0.540065	-0.888796	0.000370752
Q14318;U3KQ64;A0A0A0MTJ1;U3KQI1;M0R1Q0;M0R1S6	Q14318;U3KQ64	Peptidyl-prolyl cis-trans isomerase FKBP8	FKBP8	sp|Q14318|FKBP8_HUMAN Peptidyl-prolyl cis-trans isomerase FKBP8 OS=Homo sapiens OX=9606 GN=FKBP8 PE=1 SV=2;tr|U3KQ64|U3KQ64_HUMAN Peptidyl-prolyl cis-trans isomerase FKBP8 (Fragment) OS=Homo sapiens OX=9606 GN=FKBP8 PE=1 SV=1	44.561	16039000	10860000	8675500	10564000	3799300	6097900	4349900	10659000		0.0536482				11534625	6226525		0.539812	-0.889472	0.0536482
P24928	P24928	DNA-directed RNA polymerase II subunit RPB1	POLR2A	sp|P24928|RPB1_HUMAN DNA-directed RNA polymerase II subunit RPB1 OS=Homo sapiens OX=9606 GN=POLR2A PE=1 SV=2	217.17	2722800	3691800	3890500	5940500	1e-08	3048000	1981400	3663900		0.122328				4061400	2.17333e+06		0.535117	-0.902073	0.122328
Q96S19;A0A087WYU2;H3BS73;H3BRT2;H3BNB2;H3BQ55;H3BNT3;H3BMF3	Q96S19;A0A087WYU2;H3BS73;H3BRT2;H3BNB2	UPF0585 protein C16orf13	C16orf13	sp|Q96S19|MTL26_HUMAN Methyltransferase-like 26 OS=Homo sapiens OX=9606 GN=METTL26 PE=1 SV=2;tr|A0A087WYU2|A0A087WYU2_HUMAN Methyltransferase-like 26 OS=Homo sapiens OX=9606 GN=METTL26 PE=1 SV=1;tr|H3BS73|H3BS73_HUMAN Methyltransferase-like 26 OS=Homo sapi	22.578	8948300	7840600	8118500	8427600	4747700	6861300	1e-08	6177700		0.0474967				8333750	4.44668e+06		0.533574	-0.906239	0.0474967
B4DDF4;B4DUT8;Q99439;A0A087X271;K7ES69;H3BVI6;A0A087X1X5;H3BQH0;U3KPS3;A0A087WV51	B4DDF4;B4DUT8;Q99439;A0A087X271;K7ES69	Calponin;Calponin-2	CNN2	tr|B4DDF4|B4DDF4_HUMAN Calponin OS=Homo sapiens OX=9606 GN=CNN2 PE=1 SV=1;tr|B4DUT8|B4DUT8_HUMAN Calponin OS=Homo sapiens OX=9606 GN=CNN2 PE=1 SV=1;sp|Q99439|CNN2_HUMAN Calponin-2 OS=Homo sapiens OX=9606 GN=CNN2 PE=1 SV=4;tr|A0A087X271|A0A087X271_HUMAN Cal	32.616	33028000	17147000	18668000	14174000	9961900	10396000	9163900	14713000		0.0686574				20754250	11058700		0.53284	-0.908225	0.0686574
Q9BYB4;C9JPQ6	Q9BYB4	Guanine nucleotide-binding protein subunit beta-like protein 1	GNB1L	sp|Q9BYB4|GNB1L_HUMAN Guanine nucleotide-binding protein subunit beta-like protein 1 OS=Homo sapiens OX=9606 GN=GNB1L PE=1 SV=2	35.618	114140000	95720000	110600000	106390000	45810000	60096000	53661000	67159000		0.000170004				106712500	56681500		0.531161	-0.912779	0.000170004
Q96PZ0;E7EUH7	Q96PZ0;E7EUH7	Pseudouridylate synthase 7 homolog	PUS7	sp|Q96PZ0|PUS7_HUMAN Pseudouridylate synthase 7 homolog OS=Homo sapiens OX=9606 GN=PUS7 PE=1 SV=2;tr|E7EUH7|E7EUH7_HUMAN Pseudouridylate synthase 7 homolog OS=Homo sapiens OX=9606 GN=PUS7 PE=1 SV=1	75.035	5710800	7449100	6142900	8532300	4367600	5044100	5348800	1e-08		0.0585772				6958775	3.69013e+06		0.530284	-0.915164	0.0585772
F8VQE1;Q9UHB6;F8VS07;F8VRN8	F8VQE1;Q9UHB6;F8VS07	LIM domain and actin-binding protein 1	LIMA1	tr|F8VQE1|F8VQE1_HUMAN LIM domain and actin-binding protein 1 OS=Homo sapiens OX=9606 GN=LIMA1 PE=1 SV=1;sp|Q9UHB6|LIMA1_HUMAN LIM domain and actin-binding protein 1 OS=Homo sapiens OX=9606 GN=LIMA1 PE=1 SV=1;tr|F8VS07|F8VS07_HUMAN LIM domain and actin-bin	66.99	3977000	6544400	3661500	6739200	3637900	2058700	2710900	2680800		0.0315074				5230525	2772075		0.52998	-0.915989	0.0315074
Q96SU4;A0A096LPC8;H0YE19;E9PK98;E9PKX6;H0YCW0;E9PJ80;E9PLH0;E9PNR1	Q96SU4	Oxysterol-binding protein-related protein 9	OSBPL9	sp|Q96SU4|OSBL9_HUMAN Oxysterol-binding protein-related protein 9 OS=Homo sapiens OX=9606 GN=OSBPL9 PE=1 SV=2	83.184	3933100	4504000	4406300	4321300	2147600	3304800	3564900	1e-08		0.0478802				4291175	2.25433e+06		0.52534	-0.928677	0.0478802
P61077;A0A087WY85;D6RA11;D6R9F6;D6R933;D6RGD0;D6R980;D6RIZ3	P61077;A0A087WY85;D6RA11	Ubiquitin-conjugating enzyme E2 D3	UBE2D3	sp|P61077|UB2D3_HUMAN Ubiquitin-conjugating enzyme E2 D3 OS=Homo sapiens OX=9606 GN=UBE2D3 PE=1 SV=1;tr|A0A087WY85|A0A087WY85_HUMAN Ubiquitin-conjugating enzyme E2 D3 OS=Homo sapiens OX=9606 GN=UBE2D3 PE=1 SV=1;tr|D6RA11|D6RA11_HUMAN Ubiquitin-conjugating	16.687	376310000	254350000	248210000	393580000	161240000	149350000	180720000	175720000		0.00855913				318112500	166757500		0.524209	-0.931785	0.00855913
X6RGJ2;Q5SSJ5;Q5SWC8;B0QZK4;B0QZK9;B0QZK8	X6RGJ2;Q5SSJ5;Q5SWC8;B0QZK4	Heterochromatin protein 1-binding protein 3	HP1BP3	tr|X6RGJ2|X6RGJ2_HUMAN Heterochromatin protein 1-binding protein 3 (Fragment) OS=Homo sapiens OX=9606 GN=HP1BP3 PE=1 SV=1;sp|Q5SSJ5|HP1B3_HUMAN Heterochromatin protein 1-binding protein 3 OS=Homo sapiens OX=9606 GN=HP1BP3 PE=1 SV=1;tr|Q5SWC8|Q5SWC8_HUMAN H	36.514	1893300	2546900	2206100	2544100	2023600	1e-08	1200400	1564100		0.0540596				2297600	1.19703e+06		0.520989	-0.940674	0.0540596
Q96AB3;K7EKW4;K7ENV7	Q96AB3;K7EKW4;K7ENV7	Isochorismatase domain-containing protein 2, mitochondrial	ISOC2	sp|Q96AB3|ISOC2_HUMAN Isochorismatase domain-containing protein 2 OS=Homo sapiens OX=9606 GN=ISOC2 PE=1 SV=1;tr|K7EKW4|K7EKW4_HUMAN Isochorismatase domain-containing protein 2 (Fragment) OS=Homo sapiens OX=9606 GN=ISOC2 PE=1 SV=1;tr|K7ENV7|K7ENV7_HUMAN Iso	22.337	177580000	241530000	357620000	278660000	154240000	145320000	107290000	140780000		0.0172906				263847500	136907500		0.518889	-0.946503	0.0172906
Q32MZ4;C9JTC6	Q32MZ4	Leucine-rich repeat flightless-interacting protein 1	LRRFIP1	sp|Q32MZ4|LRRF1_HUMAN Leucine-rich repeat flightless-interacting protein 1 OS=Homo sapiens OX=9606 GN=LRRFIP1 PE=1 SV=2	89.252	5008500	4109600	5602000	5774500	3539300	3548000	3542300	1e-08		0.0427264				5123650	2.6574e+06		0.518654	-0.947157	0.0427264
Q8NHV4;G3V4I9	Q8NHV4	Protein NEDD1	NEDD1	sp|Q8NHV4|NEDD1_HUMAN Protein NEDD1 OS=Homo sapiens OX=9606 GN=NEDD1 PE=1 SV=1	71.965	10614000	6397600	6848400	6929900	3644000	4023900	3509300	4775000		0.0108574				7697475	3988050		0.518098	-0.948702	0.0108574
P49841;A0A3B3ITW1	P49841;A0A3B3ITW1	Glycogen synthase kinase-3 beta	GSK3B	sp|P49841|GSK3B_HUMAN Glycogen synthase kinase-3 beta OS=Homo sapiens OX=9606 GN=GSK3B PE=1 SV=2;tr|A0A3B3ITW1|A0A3B3ITW1_HUMAN Glycogen synthase kinase-3 beta OS=Homo sapiens OX=9606 GN=GSK3B PE=1 SV=1	46.744	48195000	38437000	42802000	44783000	18615000	22100000	25658000	23767000		0.000163781				43554250	22535000		0.517401	-0.950646	0.000163781
Q05397;H0YBP1;E7ESA6;H0YB16;H0YBZ1;E9PEI4;H0YB99;B4DWJ1;E5RHD8;E5RI03;E5RGA6;E5RH08;E5RG86;E5RIK4;E5RG54;H0YAS0;E5RH48;E5RH01;E5RG66;E5RI72;E5RFW9;E5RJP0;H0YB33	Q05397;H0YBP1;E7ESA6;H0YB16;H0YBZ1	Focal adhesion kinase 1	PTK2	sp|Q05397|FAK1_HUMAN Focal adhesion kinase 1 OS=Homo sapiens OX=9606 GN=PTK2 PE=1 SV=2;tr|H0YBP1|H0YBP1_HUMAN Focal adhesion kinase 1 (Fragment) OS=Homo sapiens OX=9606 GN=PTK2 PE=1 SV=1;tr|E7ESA6|E7ESA6_HUMAN Focal adhesion kinase 1 OS=Homo sapiens OX=960	119.23	3314600	2679800	2843000	3215100	2169500	1909500	2141000	1e-08		0.0362462				3013125	1.555e+06		0.516076	-0.954346	0.0362462
Q9H3K6;A0A087WZT3;H3BV85;H3BTW0;A0A0B4J295;H3BVE0	Q9H3K6;A0A087WZT3	BolA-like protein 2	BOLA2	sp|Q9H3K6|BOLA2_HUMAN BolA-like protein 2 OS=Homo sapiens OX=9606 GN=BOLA2 PE=1 SV=1;tr|A0A087WZT3|A0A087WZT3_HUMAN BolA-like protein 2 OS=Homo sapiens OX=9606 GN=BOLA2 PE=1 SV=2	10.116	743820000	535230000	614060000	613060000	279490000	320320000	308480000	380480000		0.000734047				626542500	322192500		0.514239	-0.959489	0.000734047
Q6PJT7;G3V256;H0YJA2;G3V5I6;A0A3B3IT62;G3V3Y4;G3V572;A0A087WTC9;G3V3R9;G3V411;G3V473;H0YJ87;G3V240;G3V2X4;G3V4R5	Q6PJT7;G3V256;H0YJA2;G3V5I6	Zinc finger CCCH domain-containing protein 14	ZC3H14	sp|Q6PJT7|ZC3HE_HUMAN Zinc finger CCCH domain-containing protein 14 OS=Homo sapiens OX=9606 GN=ZC3H14 PE=1 SV=1;tr|G3V256|G3V256_HUMAN Zinc finger CCCH domain-containing protein 14 OS=Homo sapiens OX=9606 GN=ZC3H14 PE=1 SV=1;tr|H0YJA2|H0YJA2_HUMAN Zinc fin	82.875	12483000	6406300	10985000	5449300	3744100	3836200	4037900	6391300		0.0556697				8830900	4502375		0.509843	-0.971874	0.0556697
Q7RTP6;J3KSK6;E9PP85;A0A2R8YFA9;O94851;C9J922;J3KRP8;J3QLA3;J3QR21;J3QQT0	Q7RTP6	Protein-methionine sulfoxide oxidase MICAL3	MICAL3	sp|Q7RTP6|MICA3_HUMAN [F-actin]-monooxygenase MICAL3 OS=Homo sapiens OX=9606 GN=MICAL3 PE=1 SV=2	224.29	17547000	14358000	13145000	8266800	6418700	5746200	4894100	9998600		0.0257764				13329200	6764400		0.507487	-0.978556	0.0257764
O15027;F1T0I1;A0A3F2YNX0;A0A3F2YNZ0;X6RGP5;A0A0C4DH09;Q8N9G1	O15027;F1T0I1;A0A3F2YNX0;A0A3F2YNZ0	Protein transport protein Sec16A	SEC16A	sp|O15027|SC16A_HUMAN Protein transport protein Sec16A OS=Homo sapiens OX=9606 GN=SEC16A PE=1 SV=4;tr|F1T0I1|F1T0I1_HUMAN Protein transport protein sec16 OS=Homo sapiens OX=9606 GN=SEC16A PE=1 SV=1;tr|A0A3F2YNX0|A0A3F2YNX0_HUMAN Protein transport protein s	251.89	30417000	11261000	19817000	12130000	6906500	10613000	8287500	11493000		0.0937568				18406250	9325000		0.506621	-0.98102	0.0937568
I3L2B0;I3L4B5	I3L2B0		CLUH	tr|I3L2B0|I3L2B0_HUMAN Clustered mitochondria protein homolog (Fragment) OS=Homo sapiens OX=9606 GN=CLUH PE=1 SV=2	138.23	10106000	8962900	10232000	9032400	5202800	4235900	5603500	4344700		5.88323e-05				9583325	4846725		0.505746	-0.983516	5.88323e-05
Q99836	Q99836	Myeloid differentiation primary response protein MyD88	MYD88	sp|Q99836|MYD88_HUMAN Myeloid differentiation primary response protein MyD88 OS=Homo sapiens OX=9606 GN=MYD88 PE=1 SV=1	33.233	219940000	171520000	205560000	188280000	86759000	92752000	94004000	123320000		0.000338807				196325000	99208750		0.505329	-0.984705	0.000338807
Q9NRW3;A0A087WX48;Q6ICH2;Q8IUX4;Q96AK3	Q9NRW3	DNA dC->dU-editing enzyme APOBEC-3C	APOBEC3C	sp|Q9NRW3|ABC3C_HUMAN DNA dC->dU-editing enzyme APOBEC-3C OS=Homo sapiens OX=9606 GN=APOBEC3C PE=1 SV=2	22.826	26497000	23843000	29469000	31563000	11456000	15695000	12052000	17070000		0.000727483				27843000	14068250		0.505271	-0.984872	0.000727483
Q9Y613;H3BVE7;J3KTH7	Q9Y613	FH1/FH2 domain-containing protein 1	FHOD1	sp|Q9Y613|FHOD1_HUMAN FH1/FH2 domain-containing protein 1 OS=Homo sapiens OX=9606 GN=FHOD1 PE=1 SV=3	126.55	11521000	9896000	9845600	7233900	4952500	5120200	5027100	4312400		0.00188454				9624125	4853050		0.504259	-0.987764	0.00188454
P48507	P48507	Glutamate--cysteine ligase regulatory subunit	GCLM	sp|P48507|GSH0_HUMAN Glutamate--cysteine ligase regulatory subunit OS=Homo sapiens OX=9606 GN=GCLM PE=1 SV=1	30.727	46155000	46001000	52703000	50142000	19042000	24312000	19958000	35005000		0.000937391				48750250	24579250		0.504187	-0.987969	0.000937391
Q9NZW5;B8ZZG1;C9J4Q3;C9JGI8;F8WCD2	Q9NZW5;B8ZZG1;C9J4Q3	MAGUK p55 subfamily member 6	MPP6	sp|Q9NZW5|MPP6_HUMAN MAGUK p55 subfamily member 6 OS=Homo sapiens OX=9606 GN=MPP6 PE=1 SV=2;tr|B8ZZG1|B8ZZG1_HUMAN Membrane protein, palmitoylated 6 (MAGUK p55 subfamily member 6), isoform CRA_a OS=Homo sapiens OX=9606 GN=MPP6 PE=1 SV=1;tr|C9J4Q3|C9J4Q3_HU	61.116	33866000	25715000	28731000	19936000	17629000	12962000	8293700	15584000		0.00899265				27062000	13617175		0.503184	-0.990841	0.00899265
Q7Z3T8;D6RC80;H0Y8R0;H0YAB1	Q7Z3T8	Zinc finger FYVE domain-containing protein 16	ZFYVE16	sp|Q7Z3T8|ZFY16_HUMAN Zinc finger FYVE domain-containing protein 16 OS=Homo sapiens OX=9606 GN=ZFYVE16 PE=1 SV=3	168.9	9586700	8767000	10420000	10883000	5412200	5136800	6584200	2754100		0.00179525				9914175	4971825		0.501487	-0.995717	0.00179525
Q96T76;H0Y746;Q5T454;H7C1W5;F8WCH8;B0QZ77;H0Y7V3;H7C0A9	Q96T76;H0Y746	MMS19 nucleotide excision repair protein homolog	MMS19	sp|Q96T76|MMS19_HUMAN MMS19 nucleotide excision repair protein homolog OS=Homo sapiens OX=9606 GN=MMS19 PE=1 SV=2;tr|H0Y746|H0Y746_HUMAN MMS19 nucleotide excision repair protein homolog (Fragment) OS=Homo sapiens OX=9606 GN=MMS19 PE=1 SV=1	113.29	46119000	23436000	21811000	22074000	17611000	12813000	10505000	15048000		0.0573354				28360000	13994250		0.49345	-1.01902	0.0573354
O15084;B4DIW9	O15084;B4DIW9	Serine/threonine-protein phosphatase 6 regulatory ankyrin repeat subunit A	ANKRD28	sp|O15084|ANR28_HUMAN Serine/threonine-protein phosphatase 6 regulatory ankyrin repeat subunit A OS=Homo sapiens OX=9606 GN=ANKRD28 PE=1 SV=5;tr|B4DIW9|B4DIW9_HUMAN Serine/threonine-protein phosphatase 6 regulatory ankyrin repeat subunit A OS=Homo sapiens	112.96	7336600	6349600	8214100	5988000	3175400	1e-08	5265100	5282600		0.0387565				6972075	3.43078e+06		0.492074	-1.02305	0.0387565
A0A1B0GTU4;P49023;F5GZ78;A0A1B0GU60;F5H836;A0A1B0GV30;REV__D6RBA6	A0A1B0GTU4;P49023;F5GZ78	Paxillin	PXN	tr|A0A1B0GTU4|A0A1B0GTU4_HUMAN Paxillin OS=Homo sapiens OX=9606 GN=PXN PE=1 SV=1;sp|P49023|PAXI_HUMAN Paxillin OS=Homo sapiens OX=9606 GN=PXN PE=1 SV=3;tr|F5GZ78|F5GZ78_HUMAN Paxillin OS=Homo sapiens OX=9606 GN=PXN PE=1 SV=1	115.9	41911000	22016000	27675000	23510000	7960600	17033000	18078000	13456000		0.0279483				28778000	14131900		0.491066	-1.02601	0.0279483
P04183;K7ERJ1;K7ENW5	P04183;K7ERJ1	Thymidine kinase, cytosolic;Thymidine kinase	TK1	sp|P04183|KITH_HUMAN Thymidine kinase, cytosolic OS=Homo sapiens OX=9606 GN=TK1 PE=1 SV=2;tr|K7ERJ1|K7ERJ1_HUMAN Thymidine kinase (Fragment) OS=Homo sapiens OX=9606 GN=TK1 PE=1 SV=1	25.468	217740000	176080000	205240000	217010000	72470000	95517000	104820000	126300000		0.000410963				204017500	99776750		0.48906	-1.03192	0.000410963
Q5VUA4;U3KQ37	Q5VUA4	Zinc finger protein 318	ZNF318	sp|Q5VUA4|ZN318_HUMAN Zinc finger protein 318 OS=Homo sapiens OX=9606 GN=ZNF318 PE=1 SV=2	251.11	50948000	30843000	31264000	31842000	14792000	16565000	16320000	23087000		0.0123235				36224250	17691000		0.488375	-1.03394	0.0123235
O75600;H7BZ75;C9IZC9;F2Z340	O75600;H7BZ75	2-amino-3-ketobutyrate coenzyme A ligase, mitochondrial	GCAT	sp|O75600|KBL_HUMAN 2-amino-3-ketobutyrate coenzyme A ligase, mitochondrial OS=Homo sapiens OX=9606 GN=GCAT PE=1 SV=1;tr|H7BZ75|H7BZ75_HUMAN 2-amino-3-ketobutyrate coenzyme A ligase, mitochondrial (Fragment) OS=Homo sapiens OX=9606 GN=GCAT PE=1 SV=1	45.285	5470400	4518800	4525100	4457200	1908400	2522600	1631700	3131800		0.0010405				4742875	2298625		0.484648	-1.04499	0.0010405
H0Y9X1;Q96EY4;D6RA57;D6RE67;D6RC31	H0Y9X1;Q96EY4;D6RA57	Translation machinery-associated protein 16	TMA16	tr|H0Y9X1|H0Y9X1_HUMAN Translation machinery-associated protein 16 (Fragment) OS=Homo sapiens OX=9606 GN=TMA16 PE=1 SV=1;sp|Q96EY4|TMA16_HUMAN Translation machinery-associated protein 16 OS=Homo sapiens OX=9606 GN=TMA16 PE=1 SV=2;tr|D6RA57|D6RA57_HUMAN Tra	27.571	10096000	9043200	12594000	17777000	5235400	7593500	3329000	7753900		0.0277061				12377550	5977950		0.482967	-1.05	0.0277061
Q68CZ2;E9PCX8;C9JHU5;C9JWN9;C9JTD0	Q68CZ2;E9PCX8	Tensin-3	TNS3	sp|Q68CZ2|TENS3_HUMAN Tensin-3 OS=Homo sapiens OX=9606 GN=TNS3 PE=1 SV=2;tr|E9PCX8|E9PCX8_HUMAN Tensin-3 (Fragment) OS=Homo sapiens OX=9606 GN=TNS3 PE=1 SV=8	155.26	101460000	85556000	93129000	77050000	34366000	42398000	40253000	54725000		0.000468709				89298750	42935500		0.480807	-1.05647	0.000468709
G3V5T9;P24941;E7ESI2;G3V317;Q00526;K7EJ83;K7ELV5	G3V5T9;P24941;E7ESI2	Cyclin-dependent kinase 2	CDK2	tr|G3V5T9|G3V5T9_HUMAN Cyclin-dependent kinase 2 OS=Homo sapiens OX=9606 GN=CDK2 PE=1 SV=1;sp|P24941|CDK2_HUMAN Cyclin-dependent kinase 2 OS=Homo sapiens OX=9606 GN=CDK2 PE=1 SV=2;tr|E7ESI2|E7ESI2_HUMAN Cyclin-dependent kinase 2 OS=Homo sapiens OX=9606 GN=	39.178	120390000	107670000	104670000	120250000	51453000	52365000	55061000	58007000		1.04371e-05				113245000	54221500		0.478798	-1.06251	1.04371e-05
O75940	O75940	Survival of motor neuron-related-splicing factor 30	SMNDC1	sp|O75940|SPF30_HUMAN Survival of motor neuron-related-splicing factor 30 OS=Homo sapiens OX=9606 GN=SMNDC1 PE=1 SV=1	26.711	7547300	10923000	6408800	10045000	1e-08	4021800	5635800	7039700		0.0490136				8731025	4.17433e+06		0.478103	-1.06461	0.0490136
I3L2L5;I3L4Q0;C9JLW8;I3L317;I3L3A7	I3L2L5;I3L4Q0;C9JLW8;I3L317	Protein FAM195B	FAM195B	tr|I3L2L5|I3L2L5_HUMAN Mapk-regulated corepressor-interacting protein 1 OS=Homo sapiens OX=9606 GN=MCRIP1 PE=1 SV=1;tr|I3L4Q0|I3L4Q0_HUMAN HCG1818442, isoform CRA_a OS=Homo sapiens OX=9606 GN=MCRIP1 PE=1 SV=1;sp|C9JLW8|MCRI1_HUMAN Mapk-regulated corepresso	10.463	2830400	2160800	3358900	3117300	2116300	1733000	1619600	1e-08		0.031004				2866850	1.36723e+06		0.476908	-1.06822	0.031004
P54259	P54259	Atrophin-1	ATN1	sp|P54259|ATN1_HUMAN Atrophin-1 OS=Homo sapiens OX=9606 GN=ATN1 PE=1 SV=3	125.41	31377000	25479000	22620000	24739000	11006000	11058000	10153000	17348000		0.00159001				26053750	12391250		0.475603	-1.07217	0.00159001
Q9Y5X2;C9J014;C9J271;C9J8E6;C9JCB9;C9IYC5	Q9Y5X2;C9J014;C9J271;C9J8E6	Sorting nexin-8	SNX8	sp|Q9Y5X2|SNX8_HUMAN Sorting nexin-8 OS=Homo sapiens OX=9606 GN=SNX8 PE=1 SV=1;tr|C9J014|C9J014_HUMAN Sorting nexin-8 (Fragment) OS=Homo sapiens OX=9606 GN=SNX8 PE=1 SV=1;tr|C9J271|C9J271_HUMAN Sorting nexin-8 (Fragment) OS=Homo sapiens OX=9606 GN=SNX8 PE=	52.569	38282000	33183000	39501000	31371000	15067000	17771000	17945000	16800000		0.000103075				35584250	16895750		0.47481	-1.07458	0.000103075
Q96FZ2;D6RAZ3;D6R9T3;E7EMP6;D6RAI0;D6RGK7	Q96FZ2;D6RAZ3;D6R9T3;E7EMP6;D6RAI0;D6RGK7	Embryonic stem cell-specific 5-hydroxymethylcytosine-binding protein	HMCES	sp|Q96FZ2|HMCES_HUMAN Embryonic stem cell-specific 5-hydroxymethylcytosine-binding protein OS=Homo sapiens OX=9606 GN=HMCES PE=1 SV=1;tr|D6RAZ3|D6RAZ3_HUMAN Embryonic stem cell-specific 5-hydroxymethylcytosine-binding protein (Fragment) OS=Homo sapiens OX=	40.574	2587100	2998800	2480900	3186700	1053900	1525200	1407200	1323000		0.000265338				2813375	1327325		0.471791	-1.08378	0.000265338
A0A0A6YYL4;P57737;E7EP81;I3L167;I3L351;I3L212;I3L1U7;I3L0X9;I3L3T0;I3L0X8;I3L442;Q9Y3D7	A0A0A6YYL4;P57737	Coronin;Coronin-7	CORO7-PAM16;CORO7	tr|A0A0A6YYL4|A0A0A6YYL4_HUMAN Coronin OS=Homo sapiens OX=9606 GN=CORO7-PAM16 PE=3 SV=1;sp|P57737|CORO7_HUMAN Coronin-7 OS=Homo sapiens OX=9606 GN=CORO7 PE=1 SV=2	114.16	4647400	5173500	4338500	6860100	3448600	1e-08	2603200	3832300		0.0354128				5254875	2.47103e+06		0.470235	-1.08855	0.0354128
B7Z5N5;Q15796;K7EJX0;K7ERC7;H0YMP2;H0YL71;K7ESI8;K7EL92;H3BP09	B7Z5N5;Q15796;K7EJX0	Mothers against decapentaplegic homolog;Mothers against decapentaplegic homolog 2	SMAD2	tr|B7Z5N5|B7Z5N5_HUMAN Mothers against decapentaplegic homolog OS=Homo sapiens OX=9606 GN=SMAD2 PE=1 SV=1;sp|Q15796|SMAD2_HUMAN Mothers against decapentaplegic homolog 2 OS=Homo sapiens OX=9606 GN=SMAD2 PE=1 SV=1;tr|K7EJX0|K7EJX0_HUMAN Mothers against deca	48.669	6600400	5804000	6517000	7970700	3995200	4823000	1e-08	3817800		0.0223899				6723025	3.159e+06		0.469878	-1.08964	0.0223899
P61962;A0A087WWI6	P61962;A0A087WWI6	DDB1- and CUL4-associated factor 7	DCAF7	sp|P61962|DCAF7_HUMAN DDB1- and CUL4-associated factor 7 OS=Homo sapiens OX=9606 GN=DCAF7 PE=1 SV=1;tr|A0A087WWI6|A0A087WWI6_HUMAN DDB1- and CUL4-associated factor 7 (Fragment) OS=Homo sapiens OX=9606 GN=DCAF7 PE=1 SV=6	38.926	17127000	17602000	22632000	20042000	8594200	8036000	10309000	9331600		0.000276232				19350750	9067700		0.468597	-1.09358	0.000276232
H0YNW5;P33316;A0A0C4DGL3;H0YKC5	H0YNW5;P33316;A0A0C4DGL3;H0YKC5	Deoxyuridine 5-triphosphate nucleotidohydrolase, mitochondrial	DUT	tr|H0YNW5|H0YNW5_HUMAN Deoxyuridine 5-triphosphate nucleotidohydrolase, mitochondrial OS=Homo sapiens OX=9606 GN=DUT PE=1 SV=1;sp|P33316|DUT_HUMAN Deoxyuridine 5-triphosphate nucleotidohydrolase, mitochondrial OS=Homo sapiens OX=9606 GN=DUT PE=1 SV=4;tr|	17.827	148250000	98804000	110590000	121970000	43202000	63074000	44849000	73075000		0.00249104				119903500	56050000		0.467459	-1.09709	0.00249104
B1AKJ5;O43847;G3V1R5;F5H7V1;H0Y5G9	B1AKJ5;O43847;G3V1R5;F5H7V1	Nardilysin	NRD1	tr|B1AKJ5|B1AKJ5_HUMAN Nardilysin OS=Homo sapiens OX=9606 GN=NRDC PE=1 SV=1;sp|O43847|NRDC_HUMAN Nardilysin OS=Homo sapiens OX=9606 GN=NRDC PE=1 SV=3;tr|G3V1R5|G3V1R5_HUMAN Nardilysin OS=Homo sapiens OX=9606 GN=NRDC PE=1 SV=1;tr|F5H7V1|F5H7V1_HUMAN Nardily	139.41	6656600	5353300	6334800	5871200	3549600	3786000	3981900	1e-08		0.0172281				6053975	2.82938e+06		0.467358	-1.0974	0.0172281
Q9UBN7;A0A2R8YDE6;A6NDI8;E7EPS2;C9J172;Q9BRX7;E7EP63;E7ER52;A0A2R8YCS4;A0A2R8YD35;C9JEF4;A0A2R8Y5Z4;A0A2R8Y4G2;A0A2R8Y758;H7C0Z9;A0A2R8YGC5;A0A2R8Y559	Q9UBN7;A0A2R8YDE6	Histone deacetylase 6	HDAC6	sp|Q9UBN7|HDAC6_HUMAN Histone deacetylase 6 OS=Homo sapiens OX=9606 GN=HDAC6 PE=1 SV=2;tr|A0A2R8YDE6|A0A2R8YDE6_HUMAN Histone deacetylase 6 OS=Homo sapiens OX=9606 GN=HDAC6 PE=1 SV=1	131.42	91110000	82805000	96411000	95278000	39757000	39560000	40465000	50955000		2.27727e-05				91401000	42684250		0.467	-1.09851	2.27727e-05
O43264;F5H3C1	O43264	Centromere/kinetochore protein zw10 homolog	ZW10	sp|O43264|ZW10_HUMAN Centromere/kinetochore protein zw10 homolog OS=Homo sapiens OX=9606 GN=ZW10 PE=1 SV=3	88.828	4396400	4036400	2849600	5253300	2534900	2352900	1e-08	2812800		0.0355682				4133925	1.92515e+06		0.465695	-1.10254	0.0355682
Q13085;Q59FY4;O00763;A0A0C4DGT1;A0A087X2F8;A0A087X0W4;A0A087X126;S4R3S7;F8W8T8;H0YGH5;A0A087WVR6;A0A087WWN5;A0A087WYK6	Q13085	Acetyl-CoA carboxylase 1;Biotin carboxylase	ACACA	sp|Q13085|ACACA_HUMAN Acetyl-CoA carboxylase 1 OS=Homo sapiens OX=9606 GN=ACACA PE=1 SV=2	265.55	18338000	16164000	27266000	20949000	5723300	9656000	10296000	12820000		0.00775833				20679250	9623825		0.465386	-1.1035	0.00775833
Q96CP2;I3L1Y9;I3L4I0;I3L0R3;I3L231;Q4VC44	Q96CP2;I3L1Y9;I3L4I0	FLYWCH family member 2	FLYWCH2	sp|Q96CP2|FWCH2_HUMAN FLYWCH family member 2 OS=Homo sapiens OX=9606 GN=FLYWCH2 PE=1 SV=1;tr|I3L1Y9|I3L1Y9_HUMAN FLYWCH family member 2 OS=Homo sapiens OX=9606 GN=FLYWCH2 PE=1 SV=1;tr|I3L4I0|I3L4I0_HUMAN FLYWCH family member 2 (Fragment) OS=Homo sapiens OX	14.563	5285900	4028500	4206200	3743600	1e-08	2530400	2480500	3006400		0.0224755				4316050	2.00433e+06		0.464389	-1.1066	0.0224755
Q9UBL6;H0YEH8;E9PJ31;H3BP03;E7ENV7;Q8IYJ1;Q96A23;Q86YQ8;Q9HCH3	Q9UBL6	Copine-7	CPNE7	sp|Q9UBL6|CPNE7_HUMAN Copine-7 OS=Homo sapiens OX=9606 GN=CPNE7 PE=1 SV=1	70.293	17466000	10930000	17453000	17537000	6345500	8523700	5065600	9495100		0.00451321				15846500	7357475		0.464297	-1.10688	0.00451321
A1X283;G3V144;A0A1B0GUF2	A1X283	SH3 and PX domain-containing protein 2B	SH3PXD2B	sp|A1X283|SPD2B_HUMAN SH3 and PX domain-containing protein 2B OS=Homo sapiens OX=9606 GN=SH3PXD2B PE=1 SV=3	101.58	118140000	80233000	94024000	75657000	37552000	46130000	45930000	40846000		0.00231749				92013500	42614500		0.463133	-1.1105	0.00231749
O00170;E9PMH2;V9GYQ3	O00170;E9PMH2	AH receptor-interacting protein	AIP	sp|O00170|AIP_HUMAN AH receptor-interacting protein OS=Homo sapiens OX=9606 GN=AIP PE=1 SV=2;tr|E9PMH2|E9PMH2_HUMAN Peptidylprolyl isomerase (Fragment) OS=Homo sapiens OX=9606 GN=AIP PE=1 SV=2	37.636	22926000	13827000	17519000	14748000	6364100	7240900	9573400	8723600		0.00522883				17255000	7975500		0.462214	-1.11337	0.00522883
A0A096LNJ4;A0A087WX43;D6RE84;A0A096LP10;A0A087WTT9;A0A1B0GVW6;Q9NP73;A0A096LNL2	A0A096LNJ4;A0A087WX43;D6RE84;A0A096LP10;A0A087WTT9;A0A1B0GVW6;Q9NP73;A0A096LNL2	Putative bifunctional UDP-N-acetylglucosamine transferase and deubiquitinase ALG13	ALG13	tr|A0A096LNJ4|A0A096LNJ4_HUMAN Putative bifunctional UDP-N-acetylglucosamine transferase and deubiquitinase ALG13 OS=Homo sapiens OX=9606 GN=ALG13 PE=1 SV=1;tr|A0A087WX43|A0A087WX43_HUMAN Putative bifunctional UDP-N-acetylglucosamine transferase and deubiq	14.767	7293400	7753600	6983000	8641500	5122700	4547800	1e-08	4446900		0.015638				7667875	3.52935e+06		0.460277	-1.11942	0.015638
Q9BTE3	Q9BTE3	Mini-chromosome maintenance complex-binding protein	MCMBP	sp|Q9BTE3|MCMBP_HUMAN Mini-chromosome maintenance complex-binding protein OS=Homo sapiens OX=9606 GN=MCMBP PE=1 SV=2	72.979	31596000	27328000	42375000	26305000	13447000	12252000	14520000	18444000		0.00453948				31901000	14665750		0.459727	-1.12115	0.00453948
A0A1B0GUC3;A0A1B0GV98;A0A1B0GTC5;A0A1B0GU26;A0A1B0GTC3;A0A1B0GVH5;Q9C0B1;A0A1B0GTY1;A0A1B0GTI3;A0A1B0GTZ8;A0A1B0GUY7;F8WCB8;X6R3I0	A0A1B0GUC3;A0A1B0GV98;A0A1B0GTC5;A0A1B0GU26;A0A1B0GTC3;A0A1B0GVH5;Q9C0B1;A0A1B0GTY1	Alpha-ketoglutarate-dependent dioxygenase FTO	FTO	tr|A0A1B0GUC3|A0A1B0GUC3_HUMAN Alpha-ketoglutarate-dependent dioxygenase FTO OS=Homo sapiens OX=9606 GN=FTO PE=1 SV=1;tr|A0A1B0GV98|A0A1B0GV98_HUMAN Alpha-ketoglutarate-dependent dioxygenase FTO OS=Homo sapiens OX=9606 GN=FTO PE=1 SV=1;tr|A0A1B0GTC5|A0A1B0	51.802	10869000	17968000	16314000	14017000	10602000	1e-08	8277600	8007100		0.0272081				14792000	6.72168e+06		0.454413	-1.13792	0.0272081
P06400;A0A3B3IS71;A0A2R8YFL6;Q92728	P06400;A0A3B3IS71	Retinoblastoma-associated protein	RB1	sp|P06400|RB_HUMAN Retinoblastoma-associated protein OS=Homo sapiens OX=9606 GN=RB1 PE=1 SV=2;tr|A0A3B3IS71|A0A3B3IS71_HUMAN Retinoblastoma-associated protein OS=Homo sapiens OX=9606 GN=RB1 PE=1 SV=1	106.16	134420000	104590000	105150000	89500000	45775000	46148000	40812000	61416000		0.00119707				108415000	48537750		0.447703	-1.15939	0.00119707
Q05655;C9K0E3;C9J9P1;C9JZU8;A0A087X0I9;Q04759	Q05655	Protein kinase C delta type;Protein kinase C delta type regulatory subunit;Protein kinase C delta type catalytic subunit	PRKCD	sp|Q05655|KPCD_HUMAN Protein kinase C delta type OS=Homo sapiens OX=9606 GN=PRKCD PE=1 SV=2	77.504	12065000	9043800	10973000	8430300	5522800	1e-08	5069000	7506300		0.0210854				10128025	4.52453e+06		0.446733	-1.16251	0.0210854
Q9C0B0;K7ELF5;K7EQ93;A0A0A0MRZ1;E9PDK2	Q9C0B0	RING finger protein unkempt homolog	UNK	sp|Q9C0B0|UNK_HUMAN RING finger protein unkempt homolog OS=Homo sapiens OX=9606 GN=UNK PE=1 SV=2	88.084	34936000	24309000	43600000	34204000	8189000	17704000	18512000	16493000		0.00613571				34262250	15224500		0.444352	-1.17023	0.00613571
Q14135;A0A075B6E4;E7EWF5;A0A0A6YYI5;G5E9M9;E7EQU6;F8W708;E7ERW0;E7EUJ2;F8WBN7;A0A1W2PQQ9;A0A096LP98;C9JBN2;C9JX59	Q14135;A0A075B6E4;E7EWF5;A0A0A6YYI5;G5E9M9;E7EQU6	Transcription cofactor vestigial-like protein 4	VGLL4	sp|Q14135|VGLL4_HUMAN Transcription cofactor vestigial-like protein 4 OS=Homo sapiens OX=9606 GN=VGLL4 PE=1 SV=4;tr|A0A075B6E4|A0A075B6E4_HUMAN Transcription cofactor vestigial-like protein 4 OS=Homo sapiens OX=9606 GN=VGLL4 PE=1 SV=1;tr|E7EWF5|E7EWF5_HUMA	30.947	31307000	24516000	26956000	29617000	7424100	13614000	11004000	16985000		0.000745074				28099000	12256775		0.4362	-1.19694	0.000745074
Q92786	Q92786	Prospero homeobox protein 1	PROX1	sp|Q92786|PROX1_HUMAN Prospero homeobox protein 1 OS=Homo sapiens OX=9606 GN=PROX1 PE=1 SV=2	83.202	40654000	40334000	50507000	40231000	21007000	36894000	16890000	1e-08		0.0229995				42931500	1.86978e+07		0.435525	-1.19917	0.0229995
Q9P265;H0YIU5	Q9P265	Disco-interacting protein 2 homolog B	DIP2B	sp|Q9P265|DIP2B_HUMAN Disco-interacting protein 2 homolog B OS=Homo sapiens OX=9606 GN=DIP2B PE=1 SV=3	171.49	4480900	4431400	4926700	4563200	3260100	2232300	2406900	1e-08		0.00976927				4600550	1.97483e+06		0.429258	-1.22008	0.00976927
O14965;A3KFJ0;Q5QPD4;A3KFJ1;Q5QPD2;Q5QPD1;A3KFJ2;B4DXA6;A0A0A0MSY3;Q5Y191;Q9UQB9	O14965;A3KFJ0;Q5QPD4;A3KFJ1	Aurora kinase A	AURKA	sp|O14965|AURKA_HUMAN Aurora kinase A OS=Homo sapiens OX=9606 GN=AURKA PE=1 SV=2;tr|A3KFJ0|A3KFJ0_HUMAN Aurora kinase A OS=Homo sapiens OX=9606 GN=AURKA PE=1 SV=1;tr|Q5QPD4|Q5QPD4_HUMAN Aurora kinase A (Fragment) OS=Homo sapiens OX=9606 GN=AURKA PE=1 SV=1;	45.809	30520000	20944000	25969000	26408000	8537300	11132000	11431000	12871000		0.000446031				25960250	10992825		0.423448	-1.23974	0.000446031
Q13057;K7EN91;K7EQ60;K7ES73;K7ESK6;K7EP09;K7EPT0;K7EPC2	Q13057	Bifunctional coenzyme A synthase;Phosphopantetheine adenylyltransferase;Dephospho-CoA kinase	COASY	sp|Q13057|COASY_HUMAN Bifunctional coenzyme A synthase OS=Homo sapiens OX=9606 GN=COASY PE=1 SV=4	62.328	35031000	32286000	35620000	35273000	12548000	14134000	15781000	16011000		1.93698e-06				34552500	14618500		0.423081	-1.24099	1.93698e-06
Q9NUQ8;F8WCU6	Q9NUQ8	ATP-binding cassette sub-family F member 3	ABCF3	sp|Q9NUQ8|ABCF3_HUMAN ATP-binding cassette sub-family F member 3 OS=Homo sapiens OX=9606 GN=ABCF3 PE=1 SV=2	79.744	13901000	9164200	9763500	9978400	4144300	5089000	4042400	4804200		0.00141853				10701775	4519975		0.422358	-1.24346	0.00141853
Q7LBC6;H0Y9V5	Q7LBC6	Lysine-specific demethylase 3B	KDM3B	sp|Q7LBC6|KDM3B_HUMAN Lysine-specific demethylase 3B OS=Homo sapiens OX=9606 GN=KDM3B PE=1 SV=2	191.58	14317000	6711700	9692800	6246000	1e-08	10095000	2854000	2580200		0.109494				9241875	3.8823e+06		0.420077	-1.25127	0.109494
P41240;H3BUM9;H3BN15;H3BU69;K7ENL8;K7ES68;K7EQY5;P42679	P41240	Tyrosine-protein kinase CSK	CSK	sp|P41240|CSK_HUMAN Tyrosine-protein kinase CSK OS=Homo sapiens OX=9606 GN=CSK PE=1 SV=1	50.704	35661000	33524000	42703000	36745000	12274000	12738000	20639000	16595000		0.000234074				37158250	15561500		0.41879	-1.2557	0.000234074
Q14258;A0A3B3IUA7	Q14258;A0A3B3IUA7	E3 ubiquitin/ISG15 ligase TRIM25	TRIM25	sp|Q14258|TRI25_HUMAN E3 ubiquitin/ISG15 ligase TRIM25 OS=Homo sapiens OX=9606 GN=TRIM25 PE=1 SV=2;tr|A0A3B3IUA7|A0A3B3IUA7_HUMAN E3 ubiquitin/ISG15 ligase TRIM25 OS=Homo sapiens OX=9606 GN=TRIM25 PE=1 SV=1	70.973	48899000	38530000	43130000	42500000	23346000	12462000	20879000	15562000		0.000249643				43264750	18062250		0.417482	-1.26021	0.000249643
Q9BY42;A0A0A0MQR2;A2A2L5;A2A2L6	Q9BY42;A0A0A0MQR2;A2A2L5;A2A2L6	Protein RTF2 homolog	RTFDC1	sp|Q9BY42|RTF2_HUMAN Replication termination factor 2 OS=Homo sapiens OX=9606 GN=RTF2 PE=1 SV=3;tr|A0A0A0MQR2|A0A0A0MQR2_HUMAN Replication termination factor 2 OS=Homo sapiens OX=9606 GN=RTF2 PE=1 SV=1;tr|A2A2L5|A2A2L5_HUMAN Replication termination factor	33.886	36811000	23299000	30098000	27840000	11946000	14301000	10609000	12058000		0.00102846				29512000	12228500		0.414357	-1.27105	0.00102846
Q9ULW0	Q9ULW0	Targeting protein for Xklp2	TPX2	sp|Q9ULW0|TPX2_HUMAN Targeting protein for Xklp2 OS=Homo sapiens OX=9606 GN=TPX2 PE=1 SV=2	85.652	46906000	43010000	42030000	58150000	13100000	18756000	20770000	25059000		0.000737943				47524000	19421250		0.408662	-1.29102	0.000737943
P40222	P40222	Alpha-taxilin	TXLNA	sp|P40222|TXLNA_HUMAN Alpha-taxilin OS=Homo sapiens OX=9606 GN=TXLNA PE=1 SV=3	61.89	24674000	17935000	20724000	20629000	7779900	7966800	11255000	7141800		0.00029655				20990500	8535875		0.406654	-1.29813	0.00029655
Q96KB5;E5RFX4;E5RIE1	Q96KB5;E5RFX4	Lymphokine-activated killer T-cell-originated protein kinase	PBK	sp|Q96KB5|TOPK_HUMAN Lymphokine-activated killer T-cell-originated protein kinase OS=Homo sapiens OX=9606 GN=PBK PE=1 SV=3;tr|E5RFX4|E5RFX4_HUMAN Lymphokine-activated killer T-cell-originated protein kinase (Fragment) OS=Homo sapiens OX=9606 GN=PBK PE=1 SV	36.085	50987000	48683000	41266000	40064000	18247000	19820000	15533000	19575000		8.32277e-05				45250000	18293750		0.404282	-1.30657	8.32277e-05
O94992	O94992	Protein HEXIM1	HEXIM1	sp|O94992|HEXI1_HUMAN Protein HEXIM1 OS=Homo sapiens OX=9606 GN=HEXIM1 PE=1 SV=1	40.623	17885000	19148000	17433000	15341000	5659300	7413300	6628600	8518900		4.55161e-05				17451750	7055025		0.404259	-1.30665	4.55161e-05
Q9Y314;M0R3B2;A0A075B6F9;A0A075B797;M0R1K2;M0QX85;M0R1T7	Q9Y314;M0R3B2;A0A075B6F9	Nitric oxide synthase-interacting protein	NOSIP	sp|Q9Y314|NOSIP_HUMAN Nitric oxide synthase-interacting protein OS=Homo sapiens OX=9606 GN=NOSIP PE=1 SV=1;tr|M0R3B2|M0R3B2_HUMAN Nitric oxide synthase-interacting protein (Fragment) OS=Homo sapiens OX=9606 GN=NOSIP PE=1 SV=8;tr|A0A075B6F9|A0A075B6F9_HUMAN	33.172	69242000	50046000	61041000	54579000	22029000	25649000	19422000	27734000		0.000255462				58727000	23708500		0.403707	-1.30862	0.000255462
Q4G176;A0A3B3ISK9;F5H5A1;F5H2G6;F5H755;F5H362;F5GX20;H0YGC7;F5H3B2;H0YH37	Q4G176;A0A3B3ISK9;F5H5A1;F5H2G6;F5H755	Acyl-CoA synthetase family member 3, mitochondrial	ACSF3	sp|Q4G176|ACSF3_HUMAN Acyl-CoA synthetase family member 3, mitochondrial OS=Homo sapiens OX=9606 GN=ACSF3 PE=1 SV=3;tr|A0A3B3ISK9|A0A3B3ISK9_HUMAN Acyl-CoA synthetase family member 3, mitochondrial OS=Homo sapiens OX=9606 GN=ACSF3 PE=1 SV=1;tr|F5H5A1|F5H5A	64.129	13898000	16123000	19358000	14615000	9834600	1e-08	6548300	9216700		0.0094351				15998500	6.3999e+06		0.400031	-1.32182	0.0094351
P62993;J3KT38;J3QRL5;J3QLF6	P62993;J3KT38	Growth factor receptor-bound protein 2	GRB2	sp|P62993|GRB2_HUMAN Growth factor receptor-bound protein 2 OS=Homo sapiens OX=9606 GN=GRB2 PE=1 SV=1;tr|J3KT38|J3KT38_HUMAN Growth factor receptor-bound protein 2 (Fragment) OS=Homo sapiens OX=9606 GN=GRB2 PE=1 SV=8	25.206	88023000	70135000	76037000	78166000	25362000	31750000	34983000	31037000		3.02896e-05				78090250	30783000		0.394198	-1.34301	3.02896e-05
Q6FI81;H3BV90;H3BT65;H3BUG4;H3BPG7;H3BQ23;H3BTZ8	Q6FI81;H3BV90;H3BT65;H3BUG4;H3BPG7	Anamorsin	CIAPIN1	sp|Q6FI81|CPIN1_HUMAN Anamorsin OS=Homo sapiens OX=9606 GN=CIAPIN1 PE=1 SV=2;tr|H3BV90|H3BV90_HUMAN Fe-S cluster assembly protein DRE2 OS=Homo sapiens OX=9606 GN=CIAPIN1 PE=1 SV=1;tr|H3BT65|H3BT65_HUMAN Anamorsin OS=Homo sapiens OX=9606 GN=CIAPIN1 PE=1 SV=	33.582	25181000	15549000	20140000	20603000	10172000	7774200	7385400	6549900		0.00109279				20368250	7970375		0.391314	-1.3536	0.00109279
Q16566;D6RCD6;D6REY7;D6RE65	Q16566	Calcium/calmodulin-dependent protein kinase type IV	CAMK4	sp|Q16566|KCC4_HUMAN Calcium/calmodulin-dependent protein kinase type IV OS=Homo sapiens OX=9606 GN=CAMK4 PE=1 SV=1	51.925	14108000	11229000	13504000	14144000	1e-08	4875900	5931600	9511900		0.00774105				13246250	5.07985e+06		0.383493	-1.38273	0.00774105
Q9BV44;H7C3J3;H7C0R6;C9J9V2;C9JP31	Q9BV44;H7C3J3	THUMP domain-containing protein 3	THUMPD3	sp|Q9BV44|THUM3_HUMAN THUMP domain-containing protein 3 OS=Homo sapiens OX=9606 GN=THUMPD3 PE=1 SV=1;tr|H7C3J3|H7C3J3_HUMAN THUMP domain-containing protein 3 (Fragment) OS=Homo sapiens OX=9606 GN=THUMPD3 PE=1 SV=1	57.002	15037000	16340000	22274000	16132000	9000000	9137700	4765600	3764500		0.00243946				17445750	6666950		0.382153	-1.38778	0.00243946
P85037;U3KQ26	P85037	Forkhead box protein K1	FOXK1	sp|P85037|FOXK1_HUMAN Forkhead box protein K1 OS=Homo sapiens OX=9606 GN=FOXK1 PE=1 SV=1	75.456	10755000	10446000	8337500	7574400	3904200	1e-08	4234500	5963100		0.00814972				9278225	3.52545e+06		0.37997	-1.39604	0.00814972
E9PFR3;Q14738;H0Y8C4;H7C5Q9;H0YJU0;H0YJ35	E9PFR3;Q14738;H0Y8C4	Serine/threonine-protein phosphatase 2A 56 kDa regulatory subunit delta isoform	PPP2R5D	tr|E9PFR3|E9PFR3_HUMAN Serine/threonine-protein phosphatase 2A 56 kDa regulatory subunit OS=Homo sapiens OX=9606 GN=PPP2R5D PE=1 SV=1;sp|Q14738|2A5D_HUMAN Serine/threonine-protein phosphatase 2A 56 kDa regulatory subunit delta isoform OS=Homo sapiens OX=96	69.116	16024000	8418400	13137000	6771800	4542900	4605200	1e-08	7552000		0.0395331				11087800	4.17503e+06		0.376542	-1.40912	0.0395331
Q9UL15;G3V274	Q9UL15;G3V274	BAG family molecular chaperone regulator 5	BAG5	sp|Q9UL15|BAG5_HUMAN BAG family molecular chaperone regulator 5 OS=Homo sapiens OX=9606 GN=BAG5 PE=1 SV=1;tr|G3V274|G3V274_HUMAN BAG family molecular chaperone regulator 5 (Fragment) OS=Homo sapiens OX=9606 GN=BAG5 PE=1 SV=1	51.199	9135900	6064700	7949100	7418000	1e-08	4222900	3430300	3810800		0.00622091				7641925	2.866e+06		0.375036	-1.4149	0.00622091
O60294	O60294	tRNA wybutosine-synthesizing protein 4	LCMT2	sp|O60294|TYW4_HUMAN tRNA wybutosine-synthesizing protein 4 OS=Homo sapiens OX=9606 GN=LCMT2 PE=1 SV=3	75.601	6630300	5214600	5643800	5252800	1e-08	2905800	2549200	3055800		0.00407053				5685375	2.1277e+06		0.374241	-1.41796	0.00407053
Q9Y5K6	Q9Y5K6	CD2-associated protein	CD2AP	sp|Q9Y5K6|CD2AP_HUMAN CD2-associated protein OS=Homo sapiens OX=9606 GN=CD2AP PE=1 SV=1	71.45	25047000	19286000	16824000	20952000	7025000	8628900	3575400	10818000		0.00132404				20527250	7511825		0.365944	-1.45031	0.00132404
Q9BRX2	Q9BRX2	Protein pelota homolog	PELO	sp|Q9BRX2|PELO_HUMAN Protein pelota homolog OS=Homo sapiens OX=9606 GN=PELO PE=1 SV=2	43.359	20731000	12817000	16292000	21234000	6277300	7069300	5576200	6917600		0.00137687				17768500	6460100		0.36357	-1.45969	0.00137687
H3BPK3;Q16775;H3BV79	H3BPK3;Q16775	Hydroxyacylglutathione hydrolase, mitochondrial	HAGH	tr|H3BPK3|H3BPK3_HUMAN Hydroxyacylglutathione hydrolase, mitochondrial (Fragment) OS=Homo sapiens OX=9606 GN=HAGH PE=1 SV=1;sp|Q16775|GLO2_HUMAN Hydroxyacylglutathione hydrolase, mitochondrial OS=Homo sapiens OX=9606 GN=HAGH PE=1 SV=2	26.305	21208000	16358000	13176000	9154300	5827300	3216700	5737000	6956300		0.0116874				14974075	5434325		0.362916	-1.46229	0.0116874
Q66PJ3;A0A0C4DG62;F8WCT1;F5GYV5;H7BZV4;F8WEP2;A0A0C4DH18;F5H7X4	Q66PJ3;A0A0C4DG62;F8WCT1;F5GYV5;H7BZV4;F8WEP2;A0A0C4DH18;F5H7X4	ADP-ribosylation factor-like protein 6-interacting protein 4	ARL6IP4	sp|Q66PJ3|AR6P4_HUMAN ADP-ribosylation factor-like protein 6-interacting protein 4 OS=Homo sapiens OX=9606 GN=ARL6IP4 PE=1 SV=2;tr|A0A0C4DG62|A0A0C4DG62_HUMAN ADP-ribosylation factor-like protein 6-interacting protein 4 OS=Homo sapiens OX=9606 GN=ARL6IP4 P	44.915	13192000	10163000	18833000	12981000	3209900	5264000	5566400	5761400		0.00357796				13792250	4950425		0.358928	-1.47823	0.00357796
P53701	P53701	Cytochrome c-type heme lyase	HCCS	sp|P53701|CCHL_HUMAN Cytochrome c-type heme lyase OS=Homo sapiens OX=9606 GN=HCCS PE=1 SV=1	30.601	39466000	55839000	55194000	57607000	12329000	9501900	40813000	10030000		0.00792969				52026500	18168475		0.349216	-1.51781	0.00792969
P35754	P35754	Glutaredoxin-1	GLRX	sp|P35754|GLRX1_HUMAN Glutaredoxin-1 OS=Homo sapiens OX=9606 GN=GLRX PE=1 SV=2	11.776	35200000	42948000	42427000	42092000	1e-08	18030000	21495000	16140000		0.0019454				40666750	1.39163e+07		0.342202	-1.54708	0.0019454
P29372;A2IDA3	P29372;A2IDA3	DNA-3-methyladenine glycosylase	MPG	sp|P29372|3MG_HUMAN DNA-3-methyladenine glycosylase OS=Homo sapiens OX=9606 GN=MPG PE=1 SV=3;tr|A2IDA3|A2IDA3_HUMAN DNA-3-methyladenine glycosylase (Fragment) OS=Homo sapiens OX=9606 GN=MPG PE=1 SV=1	32.868	19078000	15380000	16653000	19067000	3323900	7436600	5284500	7934500		0.000173714				17544500	5994875		0.341695	-1.54922	0.000173714
O14933;E9PQT7;E9PKW8	O14933	Ubiquitin/ISG15-conjugating enzyme E2 L6	UBE2L6	sp|O14933|UB2L6_HUMAN Ubiquitin/ISG15-conjugating enzyme E2 L6 OS=Homo sapiens OX=9606 GN=UBE2L6 PE=1 SV=4	17.769	49338000	50301000	62595000	70253000	12183000	20991000	20679000	24357000		0.000495997				58121750	19552500		0.336406	-1.57173	0.000495997
A6NG10;K7EMC9;Q969T9;K7EIK1;K7EIJ0;K7ENL2	A6NG10;K7EMC9;Q969T9;K7EIK1	WW domain-binding protein 2	WBP2	tr|A6NG10|A6NG10_HUMAN cDNA FLJ59459, highly similar to WW domain-binding protein 2 OS=Homo sapiens OX=9606 GN=WBP2 PE=1 SV=2;tr|K7EMC9|K7EMC9_HUMAN WW domain-binding protein 2 OS=Homo sapiens OX=9606 GN=WBP2 PE=1 SV=1;sp|Q969T9|WBP2_HUMAN WW domain-bindin	25.807	4202600	4619400	6034800	4119400	1e-08	1405600	2395400	2457700		0.00467369				4744050	1.56468e+06		0.329818	-1.60026	0.00467369
Q9UNF1;Q5H909;Q5H907;A0A087X070;G5E9N2;Q12816;B1AKE8	Q9UNF1;Q5H909;Q5H907	Melanoma-associated antigen D2	MAGED2	sp|Q9UNF1|MAGD2_HUMAN Melanoma-associated antigen D2 OS=Homo sapiens OX=9606 GN=MAGED2 PE=1 SV=2;tr|Q5H909|Q5H909_HUMAN Melanoma-associated antigen D2 OS=Homo sapiens OX=9606 GN=MAGED2 PE=1 SV=2;tr|Q5H907|Q5H907_HUMAN Melanoma antigen family D, 2, isoform	64.953	26573000	14415000	24236000	16492000	6706900	7410600	7231600	5434000		0.00363743				20429000	6695775		0.327758	-1.6093	0.00363743
Q9H2X6;H7BXX9	Q9H2X6;H7BXX9	Homeodomain-interacting protein kinase 2	HIPK2	sp|Q9H2X6|HIPK2_HUMAN Homeodomain-interacting protein kinase 2 OS=Homo sapiens OX=9606 GN=HIPK2 PE=1 SV=2;tr|H7BXX9|H7BXX9_HUMAN Homeodomain-interacting protein kinase 2 OS=Homo sapiens OX=9606 GN=HIPK2 PE=1 SV=2	130.96	120200000	148770000	179300000	191400000	38837000	57214000	58519000	49535000		0.00060454				159917500	51026250		0.319079	-1.64802	0.00060454
P51606;A6NKZ2;H7C1A7;H7C2G7	P51606;A6NKZ2	N-acylglucosamine 2-epimerase	RENBP	sp|P51606|RENBP_HUMAN N-acylglucosamine 2-epimerase OS=Homo sapiens OX=9606 GN=RENBP PE=1 SV=2;tr|A6NKZ2|A6NKZ2_HUMAN N-acylglucosamine 2-epimerase OS=Homo sapiens OX=9606 GN=RENBP PE=1 SV=2	48.83	8116300	5842100	8778500	7600500	2733900	1e-08	3623100	3210800		0.00237191				7584350	2.39195e+06		0.31538	-1.66484	0.00237191
Q13469	Q13469	Nuclear factor of activated T-cells, cytoplasmic 2	NFATC2	sp|Q13469|NFAC2_HUMAN Nuclear factor of activated T-cells, cytoplasmic 2 OS=Homo sapiens OX=9606 GN=NFATC2 PE=1 SV=2	100.14	21472000	13832000	13767000	13583000	4285300	5501400	4366200	5414900		0.00153865				15663500	4891950		0.312315	-1.67893	0.00153865
Q9UDY8;A0A3B3IS32;K7EP42;A0A3B3IS82	Q9UDY8;A0A3B3IS32	Mucosa-associated lymphoid tissue lymphoma translocation protein 1	MALT1	sp|Q9UDY8|MALT1_HUMAN Mucosa-associated lymphoid tissue lymphoma translocation protein 1 OS=Homo sapiens OX=9606 GN=MALT1 PE=1 SV=1;tr|A0A3B3IS32|A0A3B3IS32_HUMAN Mucosa-associated lymphoid tissue lymphoma translocation protein 1 OS=Homo sapiens OX=9606 GN	92.271	6177500	5738100	8402500	6711400	1417800	3050600	1e-08	3897500		0.00425186				6757375	2.09148e+06		0.30951	-1.69194	0.00425186
Q9HCD6;J3KRP9;J3QRF0	Q9HCD6;J3KRP9	Protein TANC2	TANC2	sp|Q9HCD6|TANC2_HUMAN Protein TANC2 OS=Homo sapiens OX=9606 GN=TANC2 PE=1 SV=3;tr|J3KRP9|J3KRP9_HUMAN Protein TANC2 (Fragment) OS=Homo sapiens OX=9606 GN=TANC2 PE=1 SV=1	219.65	31705000	12164000	16366000	15233000	4784000	11071000	7210500	1e-08		0.0381141				18867000	5.76638e+06		0.305633	-1.71013	0.0381141
Q7L3T8	Q7L3T8	Probable proline--tRNA ligase, mitochondrial	PARS2	sp|Q7L3T8|SYPM_HUMAN Probable proline--tRNA ligase, mitochondrial OS=Homo sapiens OX=9606 GN=PARS2 PE=1 SV=1	53.262	19552000	12676000	15530000	12074000	1e-08	9122000	3253600	5472700		0.00643614				14958000	4.46208e+06		0.298307	-1.74513	0.00643614
P42224;J3KPM9;E7EPD2;D2KFR9;E7ENM1;E9PH66;H7BZB5;H7BZ88	P42224;J3KPM9	Signal transducer and activator of transcription 1-alpha/beta;Signal transducer and activator of transcription	STAT1	sp|P42224|STAT1_HUMAN Signal transducer and activator of transcription 1-alpha/beta OS=Homo sapiens OX=9606 GN=STAT1 PE=1 SV=2;tr|J3KPM9|J3KPM9_HUMAN Signal transducer and activator of transcription OS=Homo sapiens OX=9606 GN=STAT1 PE=1 SV=1	87.334	17564000	10907000	13727000	14643000	6418300	2889300	4281100	2915300		0.000752523				14210250	4126000		0.290354	-1.78412	0.000752523
Q13572;G3V588;G3V4M9;G3V3C0	Q13572;G3V588;G3V4M9	Inositol-tetrakisphosphate 1-kinase	ITPK1	sp|Q13572|ITPK1_HUMAN Inositol-tetrakisphosphate 1-kinase OS=Homo sapiens OX=9606 GN=ITPK1 PE=1 SV=2;tr|G3V588|G3V588_HUMAN Inositol-tetrakisphosphate 1-kinase (Fragment) OS=Homo sapiens OX=9606 GN=ITPK1 PE=1 SV=1;tr|G3V4M9|G3V4M9_HUMAN Inositol 1,3,4-trip	45.621	19496000	17657000	18197000	15685000	9117500	1e-08	5281600	5575400		0.000770645				17758750	4.99363e+06		0.281192	-1.83037	0.000770645
Q9GZT9;G3V3M1;Q9H6Z9;F8W1G2	Q9GZT9	Egl nine homolog 1	EGLN1	sp|Q9GZT9|EGLN1_HUMAN Egl nine homolog 1 OS=Homo sapiens OX=9606 GN=EGLN1 PE=1 SV=1	46.02	21354000	10924000	12474000	13334000	4422000	2636700	2563800	6566700		0.00591396				14521500	4047300		0.278711	-1.84316	0.00591396
F8VUA2;F8VVT7;Q9HD42;F5H875	F8VUA2;F8VVT7;Q9HD42;F5H875	Charged multivesicular body protein 1a	CHMP1A	tr|F8VUA2|F8VUA2_HUMAN Charged multivesicular body protein 1a OS=Homo sapiens OX=9606 GN=CHMP1A PE=1 SV=1;tr|F8VVT7|F8VVT7_HUMAN Charged multivesicular body protein 1a OS=Homo sapiens OX=9606 GN=CHMP1A PE=1 SV=1;sp|Q9HD42|CHM1A_HUMAN Charged multivesicular	19.531	18752000	15456000	16925000	17636000	3647400	6242000	3209900	6056100		2.22386e-05				17192250	4788850		0.278547	-1.84401	2.22386e-05
Q96PU5;A0A1B0GVY1;K7ERN1;K7EKL1;K7ENS6;H0Y8H4	Q96PU5;A0A1B0GVY1;K7ERN1	E3 ubiquitin-protein ligase NEDD4-like	NEDD4L	sp|Q96PU5|NED4L_HUMAN E3 ubiquitin-protein ligase NEDD4-like OS=Homo sapiens OX=9606 GN=NEDD4L PE=1 SV=2;tr|A0A1B0GVY1|A0A1B0GVY1_HUMAN E3 ubiquitin-protein ligase NEDD4-like OS=Homo sapiens OX=9606 GN=NEDD4L PE=1 SV=1;tr|K7ERN1|K7ERN1_HUMAN E3 ubiquitin-p	111.93	36549000	20335000	37200000	37167000	7045000	9692600	8524800	11247000		0.00142611				32812750	9127350		0.278165	-1.84599	0.00142611
Q00013;A8MTH1;C9J9J4;C9JB34;A6NFY0	Q00013;A8MTH1	55 kDa erythrocyte membrane protein	MPP1	sp|Q00013|EM55_HUMAN 55 kDa erythrocyte membrane protein OS=Homo sapiens OX=9606 GN=MPP1 PE=1 SV=2;tr|A8MTH1|A8MTH1_HUMAN 55 kDa erythrocyte membrane protein (Fragment) OS=Homo sapiens OX=9606 GN=MPP1 PE=1 SV=1	52.296	24282000	15845000	17284000	16045000	8072600	5647100	5606800	1e-08		0.00212633				18364000	4.83163e+06		0.263103	-1.9263	0.00212633
P23921;E9PL69;E9PP77;H0YCY7	P23921;E9PL69	Ribonucleoside-diphosphate reductase large subunit	RRM1	sp|P23921|RIR1_HUMAN Ribonucleoside-diphosphate reductase large subunit OS=Homo sapiens OX=9606 GN=RRM1 PE=1 SV=1;tr|E9PL69|E9PL69_HUMAN Ribonucleoside-diphosphate reductase large subunit OS=Homo sapiens OX=9606 GN=RRM1 PE=1 SV=1	90.069	55332000	52280000	54456000	55707000	18932000	14772000	13004000	8782700		1.81634e-06				54443750	13872675		0.254807	-1.97252	1.81634e-06
Q9Y2H2;A0A3B3IRJ9;A0A3B3ITL0;A0A3B3ISI3;A0A3B3ITR9;A0A3B3ISJ5;A0A0J9YWP2;A0A3B3ISG0;A0A3B3IS29;A0A0J9YYL5;A0A3B3IS98;A0A3B3ISK0;A0A1B0GUS5;A0A0J9YY79;A0A3B3IU10;A0A0J9YVW6;A0A3B3IRT4	Q9Y2H2;A0A3B3IRJ9;A0A3B3ITL0;A0A3B3ISI3	Phosphatidylinositide phosphatase SAC2	INPP5F	sp|Q9Y2H2|SAC2_HUMAN Phosphatidylinositide phosphatase SAC2 OS=Homo sapiens OX=9606 GN=INPP5F PE=1 SV=3;tr|A0A3B3IRJ9|A0A3B3IRJ9_HUMAN Phosphatidylinositide phosphatase SAC2 OS=Homo sapiens OX=9606 GN=INPP5F PE=1 SV=1;tr|A0A3B3ITL0|A0A3B3ITL0_HUMAN Phospha	128.41	29398000	16775000	36378000	23191000	7975600	4223000	6556200	6291100		0.00323781				26435500	6261475		0.236859	-2.0779	0.00323781
Q9ULJ6;F6WR09;A0A087WYE6	Q9ULJ6;F6WR09	Zinc finger MIZ domain-containing protein 1	ZMIZ1	sp|Q9ULJ6|ZMIZ1_HUMAN Zinc finger MIZ domain-containing protein 1 OS=Homo sapiens OX=9606 GN=ZMIZ1 PE=1 SV=3;tr|F6WR09|F6WR09_HUMAN Zinc finger MIZ domain-containing protein 1 OS=Homo sapiens OX=9606 GN=ZMIZ1 PE=1 SV=1	115.48	15436000	17316000	17947000	15320000	2957300	6209300	1e-08	5887600		0.00020632				16504750	3.76355e+06		0.228028	-2.13272	0.00020632
P46939;Q5T097;H0Y337;Q5SYY2;Q5T098	P46939	Utrophin	UTRN	sp|P46939|UTRO_HUMAN Utrophin OS=Homo sapiens OX=9606 GN=UTRN PE=1 SV=2	394.46	15666000	10013000	23000000	8414700	3604300	4062900	2595500	1613800		0.0148391				14273425	2969125		0.208018	-2.26522	0.0148391
Q9NQZ5;C9JTD3	Q9NQZ5;C9JTD3	StAR-related lipid transfer protein 7, mitochondrial	STARD7	sp|Q9NQZ5|STAR7_HUMAN StAR-related lipid transfer protein 7, mitochondrial OS=Homo sapiens OX=9606 GN=STARD7 PE=1 SV=2;tr|C9JTD3|C9JTD3_HUMAN StAR-related lipid transfer protein 7, mitochondrial (Fragment) OS=Homo sapiens OX=9606 GN=STARD7 PE=1 SV=1	43.113	18321000	12240000	14026000	16187000	3469100	3826800	5085200	1e-08		0.000399076				15193500	3.09528e+06		0.203724	-2.29531	0.000399076
Q9P0V3;C9JF25;C9JED2	Q9P0V3	SH3 domain-binding protein 4	SH3BP4	sp|Q9P0V3|SH3B4_HUMAN SH3 domain-binding protein 4 OS=Homo sapiens OX=9606 GN=SH3BP4 PE=1 SV=1	107.49	16291000	20623000	19665000	20363000	2239900	5215800	4097800	3481900		1.20415e-05				19235500	3758850		0.195412	-2.35541	1.20415e-05
A0A024RBG1;Q96G61;Q8NFP7	A0A024RBG1		NUDT4	sp|A0A024RBG1|NUD4B_HUMAN Diphosphoinositol polyphosphate phosphohydrolase NUDT4B OS=Homo sapiens OX=9606 GN=NUDT4B PE=3 SV=1	20.434	7850600	9257100	10516000	10169000	1735500	3085100	1e-08	2330600		0.000132124				9448175	1.7878e+06		0.189222	-2.40185	0.000132124
P50281;F8W1B7	P50281;F8W1B7	Matrix metalloproteinase-14	MMP14	sp|P50281|MMP14_HUMAN Matrix metalloproteinase-14 OS=Homo sapiens OX=9606 GN=MMP14 PE=1 SV=3;tr|F8W1B7|F8W1B7_HUMAN Matrix metalloproteinase-14 (Fragment) OS=Homo sapiens OX=9606 GN=MMP14 PE=1 SV=1	65.893	83136000	64963000	67516000	67492000	10323000	1e-08	6782300	10362000		1.14339e-05				70776750	6.86683e+06		0.0970209	-3.36556	1.14339e-05
Q5SYE7;E9PAK2	Q5SYE7	NHS-like protein 1	NHSL1	sp|Q5SYE7|NHSL1_HUMAN NHS-like protein 1 OS=Homo sapiens OX=9606 GN=NHSL1 PE=1 SV=2	170.67	13352000	9787000	18425000	14093000	1276300	2355500	1e-08	1283500		0.000456423				13914250	1.22883e+06		0.0883141	-3.50121	0.000456423
[truncated: 3 more rows]
