# Supplementary material for: eIF4F controls ERK MAPK signaling in melanomas with BRAF and NRAS mutations
Source: Proc Natl Acad Sci U S A. 2024 Oct 22;121(44):e2321305121. doi: 10.1073/pnas.2321305121 (PMC11536119; doi:10.1073/pnas.2321305121)
Supplement: Supplementary file 4 — Dataset S03 (XLSX) [file pnas.2321305121.sd03.xlsx]

## Sheet: full_DESeq2_C1_vs_CTRL1
Ensembl_Id	baseMean	log2FoldChange	lfcSE	pvalue	padj	significant_DE	Feature_name	biotype	stat	no_filter_log2FoldChange	no_filter_pvalue	no_filter_padj	abs_log2FoldChange	abs_no_filter_log2FoldChange	no_filter_significant_DE	A5a_normCounts	A5b_normCounts	A5c_normCounts	A1a_normCounts	A1b_normCounts	A1c_normCounts	A5a_rawCounts	A5b_rawCounts	A5c_rawCounts	A1a_rawCounts	A1b_rawCounts	A1c_rawCounts
ENSG00000023445	1945.70146716326	5.85790650813743	0.153066336993438	0	0	TRUE	BIRC3	protein_coding	38.1572532613994	5.85790650813743	0	0	5.85790650813743	5.85790650813743	TRUE	4232.2477206745	4442.74889001915	4934.8307598223	95.0699407651552	71.4567849198344	63.1697287401982	4400	4939	5273	106	83	71
ENSG00000120738	4267.30418393334	7.5199270891391	0.202516283893747	3.96598034597016e-300	3.65623728094989e-296	TRUE	EGR1	protein_coding	37.0286257963011	7.5199270891391	3.96598034597016e-300	6.37689979828542e-296	7.5199270891391	7.5199270891391	TRUE	18582.453117207	13992.994884215	17782.423528804	71.7508986906832	100.728238983381	87.1920199512595	19319	15556	19001	80	117	98
ENSG00000265972	1265.95445220357	5.31542370952596	0.14911468903249	1.59197195104417e-277	9.78425961111746e-274	TRUE	TXNIP	protein_coding	35.5964119945319	5.31542370952596	1.59197195104417e-277	1.70648780005595e-273	5.31542370952596	5.31542370952596	TRUE	4538.12380594143	5537.46956204857	5831.39208504698	136.326707512298	132.582468405476	122.780599523202	4718	6156	6231	152	154	138
ENSG00000197989	1075.02357455709	3.88616548364834	0.11472724541784	2.5780689135433e-251	1.18836086569778e-247	TRUE	SNHG12	antisense_RNA	33.8600921125332	3.88616548364834	2.5780689135433e-251	2.07263850304314e-247	3.88616548364834	3.88616548364834	TRUE	4896.90298771679	5508.68479499439	5864.14745705415	341.713655014379	319.403219340465	430.621812820506	5091	6124	6266	381	371	484
ENSG00000035862	6586.52071767129	-3.58227733648516	0.112347147774199	3.73488110715513e-222	1.37727475707453e-218	TRUE	TIMP2	protein_coding	-31.8172716820615	-3.58227733648516	3.73488110715513e-222	2.4021261328779e-218	3.58227733648516	3.58227733648516	TRUE	102.920569570948	94.4500168965399	89.8433060767951	1212.59018787255	1096.81860226348	1178.8716983206	107	105	96	1352	1274	1325
ENSG00000160888	2155.73090751925	3.32538768154822	0.111208564646402	2.11276581550389e-196	6.49252935104345e-193	TRUE	IER2	protein_coding	29.8976251331147	3.32538768154822	2.11276581550389e-196	1.1323720515829e-192	3.32538768154822	3.32538768154822	TRUE	8165.35247745587	6292.17017325045	7964.23473659923	782.084795728446	695.62749656899	743.801313053602	8489	6995	8510	872	808	836
ENSG00000023608	2022.54905675702	3.66860692383572	0.123831583813256	8.5707639590567e-193	2.25753922681553e-189	TRUE	SNAPC1	protein_coding	29.6187518435591	3.66860692383572	8.5707639590567e-193	3.93740896279065e-189	3.66860692383572	3.66860692383572	TRUE	5542.32076511965	6508.05592615682	6829.02712960806	487.906111096645	495.031943721744	487.563540135614	5762	7235	7297	544	575	548
ENSG00000126226	1496.84849456062	2.87849170683535	0.0979093583244875	6.23633660444205e-190	1.43731967890878e-186	TRUE	PCID2	protein_coding	29.3956793338911	2.87849170683535	6.23633660444205e-190	2.50685140657059e-186	2.87849170683535	2.87849170683535	TRUE	6203.12853423406	6218.4092076741	5718.15208467936	822.444676241956	781.720008520598	851.456766258728	6449	6913	6110	917	908	957
ENSG00000185947	215.884595957501	4.08345956873166	0.145373198387425	1.95680866794504e-172	4.0088486910634e-169	TRUE	ZNF267	protein_coding	27.9933667170849	4.08345956873166	1.95680866794504e-172	6.99189479375295e-169	4.08345956873166	4.08345956873166	TRUE	935.903870958247	966.98826822648	1044.42843314274	52.0194015507453	65.4303090832218	54.2725838472126	973	1075	1116	58	76	61
ENSG00000234741	1248.1650006011	2.60696731377407	0.0941743699756677	1.27277359283039e-168	2.34673995046066e-165	TRUE	GAS5	processed_transcript	27.678343679964	2.60696731377407	1.27277359283039e-168	4.09298531982395e-165	2.60696731377407	2.60696731377407	TRUE	4465.0213453116	4322.21267797976	4543.63803127959	758.765753653974	641.389214039477	780.279607114843	4642	4805	4855	846	745	877
ENSG00000067082	1872.23974884352	2.93781491383708	0.107780468512845	1.65538443708676e-163	2.77472529554597e-160	TRUE	KLF6	protein_coding	27.2501429207077	2.93781491383708	1.65538443708676e-163	4.83944115707601e-160	2.93781491383708	2.93781491383708	TRUE	2616.29859096242	2335.16422727064	2561.47009096029	290.591139697267	334.899871491754	348.768079805038	2720	2596	2737	324	389	392
ENSG00000075426	982.559458135579	2.82590426991904	0.107464023517931	2.639411778214e-152	4.05545619722581e-149	TRUE	FOSL2	protein_coding	26.2878693408004	2.82590426991904	2.639411778214e-152	7.07318366365048e-149	2.82590426991904	2.82590426991904	TRUE	2654.77357024128	2667.0885723642	2420.15405744367	406.289463835993	327.151545416109	353.216652251531	2760	2965	2586	453	380	397
ENSG00000160767	436.679239045838	-3.46776038367616	0.131622608086298	4.33163140776007e-152	6.14358614586771e-149	TRUE	FAM189B	protein_coding	-26.2690450287502	-3.46776038367616	4.33163140776007e-152	1.07151232931345e-148	3.46776038367616	3.46776038367616	TRUE	70.2168371839178	60.2681060196969	72.0618184157628	781.187909494813	755.892254935116	728.676166735526	73	67	77	871	878	819
ENSG00000134954	1162.48587825258	3.38657960936104	0.131445563206506	2.83779634569269e-146	3.73737778727728e-143	TRUE	ETS1	protein_coding	25.7549403418725	3.38657960936104	2.83779634569269e-146	6.51841820605612e-143	3.38657960936104	3.38657960936104	TRUE	2967.38277688201	3364.21964945771	3358.82943239185	318.394612939907	314.237668623368	284.708636575541	3085	3740	3589	355	365	320
ENSG00000255372	131.035849497749	4.15773396340737	0.16125814211164	9.34054323166392e-146	1.14813957403613e-142	TRUE	AC107886.1	antisense_RNA	25.7087117754731	4.15773396340737	9.34054323166392e-146	2.00248792829232e-142	4.15773396340737	4.15773396340737	TRUE	1151.36375491986	991.275415428447	950.841655979415	55.6069464852795	64.5693839637058	52.4931548686154	1197	1102	1016	62	75	59
ENSG00000184900	1921.52692092598	-2.69010515232919	0.10483623666853	3.62356265375285e-145	4.17570301311844e-142	TRUE	SUMO3	protein_coding	-25.6560050777091	-2.69010515232919	3.62356265375285e-145	7.28290798871151e-142	2.69010515232919	2.69010515232919	TRUE	426.110395513364	430.871981842311	428.627439408043	2751.6469647877	2729.13262886596	2861.32179758419	443	479	458	3068	3170	3216
ENSG00000179046	141.076236239824	5.9355955713262	0.23012762306995	2.44971066102649e-144	2.65692736282391e-141	TRUE	TRIML2	protein_coding	25.5815206579591	5.9355955713262	2.44971066102649e-144	4.63398796689941e-141	5.9355955713262	5.9355955713262	TRUE	1365.8617643995	1239.54403127078	1278.39537605106	17.0408384390373	18.0794275098376	27.5811491682556	1420	1378	1366	19	21	31
ENSG00000163430	317.796282972871	-3.38153763032452	0.132221818541773	2.53370841244964e-143	2.59536198381925e-140	TRUE	FSTL1	protein_coding	-25.4901693559965	-3.38153763032452	2.53370841244964e-143	4.52661084041976e-140	3.38153763032452	3.38153763032452	TRUE	58.6743434002601	61.1676299901401	63.6390084710632	688.808627430558	613.839610214963	624.579571487594	61	68	68	768	713	702
ENSG00000153487	568.396777473373	2.20005780930196	0.087635832296464	5.33852472891847e-139	5.18061678693678e-136	TRUE	ING1	protein_coding	25.0971811290501	2.20005780930196	5.33852472891847e-139	9.03559359118738e-136	2.20005780930196	2.20005780930196	TRUE	1482.24857671805	1451.83168829539	1521.72099667572	333.641678911677	316.820443981916	316.73835819029	1541	1614	1626	372	368	356
ENSG00000146232	211.564088229381	4.77814529290059	0.190637879623069	5.49334755704483e-136	5.06431711283963e-133	TRUE	NFKBIE	protein_coding	24.8197094504596	4.77814529290059	5.49334755704483e-136	8.83275353697238e-133	4.77814529290059	4.77814529290059	TRUE	770.461460059153	686.33678944819	704.708432039862	25.1128145417391	21.5231279879019	30.2502926361513	801	763	753	28	25	34
ENSG00000120708	3014.79851775728	-3.12377548463916	0.126929473522833	1.49009536287124e-133	1.30830372860095e-130	TRUE	TGFBI	protein_coding	-24.5932944314555	-3.12377548463916	1.49009536287124e-133	2.28183269901016e-130	3.12377548463916	3.12377548463916	TRUE	144.281172295722	134.029071596042	117.919339225794	1112.13892970559	1226.81829531041	1156.62883608814	150	149	126	1240	1425	1300
ENSG00000217801	180.770891453465	4.62563376663758	0.189719676149691	4.12914957449029e-130	3.46060272065691e-127	TRUE	AL390719.1	transcribed_unprocessed_pseudogene	24.2693754900482	4.62563376663758	4.12914957449029e-130	6.03569054620267e-127	4.62563376663758	4.62563376663758	TRUE	959.950733007534	1127.10353496538	1075.31206960664	40.3598805135093	40.4634806172556	44.4857244649283	998	1253	1149	45	47	50
ENSG00000197019	329.047066175431	3.41600368751404	0.143005839706369	1.07078802414885e-125	8.58399547358978e-123	TRUE	SERTAD1	protein_coding	23.8476629254178	3.41600368751404	1.07078802414885e-125	1.49714788176429e-122	3.41600368751404	3.41600368751404	TRUE	969.569477827249	978.682079842242	948.034052664515	103.141916867857	80.9269612345112	84.5228764833638	1008	1088	1013	115	94	95
ENSG00000116761	127.299192057026	4.71714256959597	0.19824767833852	9.69485428938053e-124	7.44807180781659e-121	TRUE	CTH	protein_coding	23.6583039137412	4.71714256959597	9.69485428938053e-124	1.29902968432458e-120	4.71714256959597	4.71714256959597	TRUE	886.848272377702	935.504929260967	900.304796311218	30.4941319435403	30.1323791830627	40.9268665077341	922	1040	962	34	35	46
ENSG00000147065	2548.97842796063	-1.79580407322156	0.0762396510002801	1.12790973353133e-122	8.31855986674023e-120	TRUE	MSN	protein_coding	-23.5545371873065	-1.79580407322156	1.12790973353133e-122	1.45085284843601e-119	1.79580407322156	1.79580407322156	TRUE	678.121509789891	627.86773136938	616.736861506333	2265.53462615832	2276.28601600051	2145.99134818814	705	698	659	2526	2644	2412
ENSG00000251003	132.618687703962	4.25385223859584	0.180400230318745	3.35117575297303e-122	2.37649917435834e-119	TRUE	ZFPM2-AS1	processed_transcript	23.5083441328527	4.25385223859584	3.35117575297303e-122	4.14488884092718e-119	4.25385223859584	4.25385223859584	TRUE	1004.19695917822	1175.67782936931	1077.18380514991	64.5758088216148	48.2118066929003	56.0520128258097	1044	1307	1151	72	56	63
ENSG00000135919	18348.9039521089	-2.40181738544569	0.102239684301455	4.8933960276722e-122	3.34164577623037e-119	TRUE	SERPINE2	protein_coding	-23.4922637670004	-2.40181738544569	4.8933960276722e-122	5.82821590584751e-119	2.40181738544569	2.40181738544569	TRUE	2018.97453765813	1966.35939938892	2362.13025560241	11781.4975650102	11542.423077352	10371.4018017534	2099	2186	2524	13136	13407	11657
ENSG00000006652	582.3936846447	2.73424115997878	0.118012684525958	1.19675463455963e-118	7.88062926857515e-116	TRUE	IFRD1	protein_coding	23.1583860947193	2.73424115997878	1.19675463455963e-118	1.37447269779173e-115	2.73424115997878	2.73424115997878	TRUE	1507.2573132493	1405.95596580278	1342.03438452213	192.830540231211	202.317403086278	240.222912110613	1567	1563	1434	215	235	270
ENSG00000089220	3379.54891639855	-2.57503470227438	0.111378872617016	3.0337628806261e-118	1.92884551699945e-115	TRUE	PEBP1	protein_coding	-23.1182594821322	-2.57503470227438	3.0337628806261e-118	3.36412919707497e-115	2.57503470227438	2.57503470227438	TRUE	558.849074025428	567.599625349683	495.074051194007	3449.42445455459	3055.42324916256	3216.31787881432	581	631	529	3846	3549	3615
ENSG00000162772	403.907542367404	5.44531009987954	0.234905954526552	1.31198839037765e-117	8.06348064726104e-115	TRUE	ATF3	protein_coding	23.054950339712	5.44531009987954	1.31198839037765e-117	1.40636408859215e-114	5.44531009987954	5.44531009987954	TRUE	1813.13339851623	1477.91788343824	1799.6737248508	40.3598805135093	40.4634806172556	30.2502926361513	1885	1643	1923	45	47	34
ENSG00000103202	380.533279236188	-4.09052698697407	0.177303700269449	1.78826859012807e-116	1.06361600854133e-113	TRUE	NME4	protein_coding	-22.941577522766	-4.09052698697407	1.78826859012807e-116	1.85506907488188e-113	4.09052698697407	4.09052698697407	TRUE	47.1318496166024	43.1771505812754	29.0119009206318	757.868867420341	653.442165712702	675.293297377612	49	48	31	845	759	759
ENSG00000087074	1368.48953904882	3.92642787168402	0.171458486057676	6.31641997431359e-116	3.63944223394981e-113	TRUE	PPP1R15A	protein_coding	22.8866107007288	3.92642787168402	6.31641997431359e-116	6.34760729793677e-113	3.92642787168402	3.92642787168402	TRUE	3017.40024994452	2974.72577025579	3010.68662134427	154.264432184969	199.73462772773	225.987480281836	3137	3307	3217	172	232	254
ENSG00000168159	1548.24960456284	-2.80243878753336	0.123220925641023	1.91835366139673e-114	1.07183650935858e-111	TRUE	RNF187	protein_coding	-22.7372606901471	-2.80243878753336	1.91835366139673e-114	1.86940657706655e-111	2.80243878753336	2.80243878753336	TRUE	299.142963893129	239.273376137901	232.095207365054	1892.42995296677	1733.90319070538	1789.21583797942	311	266	248	2110	2014	2011
ENSG00000141682	781.868300256296	3.00070859297663	0.132958549510979	1.02441871678307e-112	5.55536244119006e-110	TRUE	PMAIP1	protein_coding	22.5619765430811	3.00070859297663	1.02441871678307e-112	9.68919326303232e-110	3.00070859297663	3.00070859297663	TRUE	2472.0174186667	3211.30057448236	3195.05257235603	344.404313715279	381.389827945622	373.680085505398	2570	3570	3414	384	443	420
ENSG00000185686	1564.39048139883	-2.75059606817195	0.123198374025292	2.33220393345094e-110	1.22860503214195e-107	TRUE	PRAME	protein_coding	-22.3205846076971	-2.75059606817195	2.33220393345094e-110	2.14282897405472e-107	2.75059606817195	2.75059606817195	TRUE	259.706110132299	228.479088492582	214.313719704022	1711.25893377279	1540.19503881426	1513.40434629686	270	254	229	1908	1789	1701
ENSG00000108509	389.50389156592	3.5877279453256	0.161809869692317	9.29879017122279e-109	4.76253036602794e-106	TRUE	CAMTA2	protein_coding	22.1551800331164	3.5877279453256	9.29879017122279e-109	8.30640262017174e-106	3.5877279453256	3.5877279453256	TRUE	2514.33989587344	1947.46939600961	1913.84959299006	166.820839455838	168.741323425151	186.840042752699	2614	2165	2045	186	196	210
ENSG00000105136	137.130296881911	3.07486518747056	0.138550648290695	1.0248003538119e-108	5.10682943880646e-106	TRUE	ZNF419	protein_coding	22.1508013129724	3.07486518747056	1.0248003538119e-108	8.90689993996844e-106	3.07486518747056	3.07486518747056	TRUE	666.579016006234	745.705371497444	668.209588946164	74.4415573915838	80.9269612345112	89.8611634191552	693	829	714	83	94	101
ENSG00000133318	550.289838838962	-2.61321219186888	0.118100433168301	2.78008793331386e-108	1.34892792932739e-105	TRUE	RTN3	protein_coding	-22.1057929246279	-2.61321219186888	2.78008793331386e-108	2.35268599367124e-105	2.61321219186888	2.61321219186888	TRUE	120.234310246435	115.139068216734	105.753058194561	669.974016524254	746.422078620439	685.969871249195	125	128	113	747	867	771
ENSG00000120889	330.913441573404	2.38856641093287	0.108126227624212	5.14946480657459e-108	2.43450851547749e-105	TRUE	TNFRSF10B	protein_coding	22.0779476175828	2.38856641093287	5.14946480657459e-108	4.24606382691861e-105	2.38856641093287	2.38856641093287	TRUE	982.073846092878	975.083983960469	1006.05785450578	183.861677894876	203.178328205794	176.163468881116	1021	1084	1075	205	236	198
ENSG00000006062	156.887291473292	4.34517761925967	0.196539212790773	1.02863071238961e-106	4.74147326875992e-104	TRUE	MAP3K14	protein_coding	21.9421750545484	4.34517761925967	1.02863071238961e-106	8.26967661225629e-104	4.34517761925967	4.34517761925967	TRUE	648.303400848776	525.321998738851	566.200001838136	25.1128145417391	30.1323791830627	28.4708636575541	674	584	605	28	35	32
ENSG00000092964	501.20070012015	-5.31125568856697	0.23883141651166	1.85931865753258e-105	8.36149205063065e-103	TRUE	DPYSL2	protein_coding	-21.8101337584986	-5.31125568856697	1.85931865753258e-105	1.45834071680323e-102	5.31125568856697	5.31125568856697	TRUE	18.2756151574581	15.291907497535	17.7814876610324	727.3747354768	773.110757325437	691.308158184986	19	17	19	811	898	777
ENSG00000197343	736.15995939862	2.51199403376598	0.115285529732978	3.31740362856104e-105	1.4563401929383e-102	TRUE	ZNF655	protein_coding	21.783627152486	2.51199403376598	3.31740362856104e-105	2.54002537826823e-102	2.51199403376598	2.51199403376598	TRUE	2209.42568508848	1952.86653983227	2067.33190753792	382.970421761521	331.45617101369	371.900656526801	2297	2171	2209	427	385	418
ENSG00000170275	742.689227086892	-3.26698402251225	0.149923241733864	6.8671781045253e-105	2.9435082312182e-102	TRUE	CRTAP	protein_coding	-21.7502717737748	-3.26698402251225	6.8671781045253e-105	5.13381807677161e-102	3.26698402251225	3.26698402251225	TRUE	80.7974564856041	72.8614416059022	69.2542151008629	711.230783271397	769.667056847373	699.315588588673	84	81	74	793	894	786
ENSG00000222041	3092.6215916203	2.86000130818263	0.131488060196195	7.02431728894679e-105	2.9435082312182e-102	TRUE	CYTOR	lincRNA	21.7492337281934	2.86000130818263	7.02431728894679e-105	5.13381807677161e-102	2.86000130818263	2.86000130818263	TRUE	6595.57332287842	7204.28747927989	7206.18184157628	930.967910511614	907.415075969945	1030.28937860774	6857	8009	7700	1038	1054	1158
ENSG00000115884	311.036636475096	-5.28759776975475	0.240269029658995	1.19205308878011e-104	4.88423885576171e-102	TRUE	SDC1	protein_coding	-21.7249539473401	-5.28759776975475	1.19205308878011e-104	8.51867627310907e-102	5.28759776975475	5.28759776975475	TRUE	25.0087365312584	12.5933355862053	22.4608265191988	831.413538578291	798.938510910919	814.088757708188	26	14	24	927	928	915
ENSG00000085719	912.423638582782	-1.61795521097951	0.0746036336720917	2.86475807081967e-104	1.14826976760376e-101	TRUE	CPNE3	protein_coding	-21.6846422464427	-1.61795521097951	2.86475807081967e-104	2.00271500090041e-101	1.61795521097951	1.61795521097951	TRUE	385.711667270562	389.493879201922	408.038348432111	1243.98120604972	1236.28847162509	1157.51855057744	401	433	436	1387	1436	1301
ENSG00000003756	381.706492168899	2.64056570071898	0.122165267227771	1.75040800363911e-103	6.86681335555276e-101	TRUE	RBM5	protein_coding	21.6011918227716	2.64056570071898	1.75040800363911e-103	1.19765150172397e-100	2.64056570071898	2.64056570071898	TRUE	1149.44000595592	1151.39068216734	1137.07934253444	187.44922282941	178.211499739828	182.391470306206	1195	1280	1215	209	207	205
ENSG00000196227	232.226359557453	-3.52771556916596	0.163703682878906	3.03693486271465e-102	1.15826927311077e-99	TRUE	FAM217B	protein_coding	-21.4689670431223	-3.52771556916596	3.03693486271465e-102	2.02015529258575e-99	3.52771556916596	3.52771556916596	TRUE	68.2930882199749	35.0814348472863	46.7933885816641	543.513057581925	578.541680314804	628.138429444788	71	39	50	606	672	706
ENSG00000108219	259.026041366107	-3.80117490424574	0.175835427178308	3.0781643552678e-102	1.15826927311077e-99	TRUE	TSPAN14	protein_coding	-21.4683402863479	-3.80117490424574	3.0781643552678e-102	2.02015529258575e-99	3.80117490424574	3.80117490424574	TRUE	38.4749792788591	31.4833389655133	29.947768692265	511.225153171117	482.978992048519	429.732098331208	40	35	32	570	561	483
ENSG00000148926	1969.58236479985	3.38703659186047	0.157818702218252	4.29369150467976e-102	1.58334167926571e-99	TRUE	ADM	protein_coding	21.4528656303712	3.38703659186047	4.29369150467976e-102	2.76153062814984e-99	3.38703659186047	3.38703659186047	TRUE	2383.52496632532	2597.82522664007	2680.32529795772	217.94335477295	271.191412647564	232.215481706926	2478	2888	2864	243	315	261
ENSG00000173812	7164.02635791866	1.45549174275852	0.0681459065846891	3.26505504938929e-101	1.18041343138509e-98	TRUE	EIF1	protein_coding	21.3582960898148	1.45549174275852	3.26505504938929e-101	2.05877726035805e-98	1.45549174275852	1.45549174275852	TRUE	12896.8130542736	12183.1526556832	11854.6370632788	4476.359192065	4448.40009253957	4526.86732155111	13408	13544	12667	4991	5167	5088
ENSG00000166012	1955.56968629121	3.06223980950742	0.143557443303983	6.21084577208104e-101	2.20222258356981e-98	TRUE	TAF1D	protein_coding	21.3282342376479	3.06223980950742	6.21084577208104e-101	3.84093035266504e-98	3.06223980950742	3.06223980950742	TRUE	6239.67976454897	6586.31451158538	7262.33390787427	783.878568195714	743.83930326189	851.456766258728	6487	7322	7760	874	864	957
ENSG00000269893	3135.24050271525	1.96106070659676	0.0920109664647451	8.68165414089381e-101	3.02023281226038e-98	TRUE	SNHG8	lincRNA	21.312559903993	1.96106070659676	8.68165414089381e-101	5.2676346011861e-98	1.96106070659676	1.96106070659676	TRUE	7667.10149579465	8455.52532216643	7702.19176054192	2015.30336697456	1901.78358901101	2185.13878571728	7971	9400	8230	2247	2209	2456
ENSG00000125520	285.612152249265	-3.41154676734745	0.159628097499649	1.90575376145218e-100	6.5070903432695e-98	TRUE	SLC2A4RG	protein_coding	-21.2757174653061	-3.41154676734745	1.90575376145218e-100	1.1349116566811e-97	3.41154676734745	3.41154676734745	TRUE	48.0937240985739	44.9761985221619	38.3705786369646	508.534494470217	480.396216689971	435.070385266999	50	50	41	567	558	489
ENSG00000265491	648.454467570733	1.58196306870768	0.0745595362872407	7.03316216224057e-100	2.35777170813439e-97	TRUE	RNF115	protein_coding	21.2143909645401	1.58196306870768	7.03316216224057e-100	4.11222597842422e-97	1.58196306870768	1.58196306870768	TRUE	1474.55358086227	1601.15266738896	1565.70678194248	526.472219142888	511.38952099255	510.696116857377	1533	1780	1673	587	594	574
ENSG00000241258	413.468138845331	2.20109300079193	0.104314411212389	9.36148188892892e-99	3.08226791192985e-96	TRUE	CRCP	protein_coding	21.0922917825101	2.20109300079193	9.36148188892892e-99	5.37583097471743e-96	2.20109300079193	2.20109300079193	TRUE	1127.31689287057	1098.31876791119	1150.1814913373	222.427785941118	239.337183225469	269.583490257466	1172	1221	1229	248	278	303
ENSG00000143367	509.633903812503	3.53395859331561	0.16767956640471	1.76801893500138e-98	5.71907598658866e-96	TRUE	TUFT1	protein_coding	21.0621920446164	3.53395859331561	1.76801893500138e-98	9.97472858101303e-96	3.53395859331561	3.53395859331561	TRUE	3408.88316410692	3235.58772168432	3066.83868764227	247.540600482857	299.601941591595	278.480635150451	3544	3597	3277	276	348	313
ENSG00000160310	939.668703258326	-2.95008841333573	0.140898945286612	4.20154331675221e-97	1.33565613231513e-94	TRUE	PRMT2	protein_coding	-20.9115725937556	-2.95008841333573	4.20154331675221e-97	2.32953844793306e-94	2.95008841333573	2.95008841333573	TRUE	86.5687033774329	83.6557292512211	91.7150416200617	691.499286131459	694.766571449474	665.506437995328	90	93	98	771	807	748
ENSG00000150457	362.067030819389	2.15899980723526	0.103425417510124	1.16933971166315e-96	3.65428569553307e-94	TRUE	LATS2	protein_coding	20.8626792134484	2.15899980723526	1.16933971166315e-96	6.37349600807856e-94	2.15899980723526	2.15899980723526	TRUE	804.127066928155	680.040121655087	722.489919700894	144.398683615	174.767799261764	172.604610923922	836	756	772	161	203	194
ENSG00000196639	156.84273871232	3.30459593873739	0.158944480213562	1.11071849146579e-95	3.41323792427437e-93	TRUE	HRH1	protein_coding	20.7547441502822	3.30459593873739	1.11071849146579e-95	5.95308087475947e-93	3.30459593873739	3.30459593873739	TRUE	893.581393751502	887.830158827475	950.841655979415	107.626348036025	78.344185875963	88.0817344405581	929	987	1016	120	91	99
ENSG00000111602	411.959845316477	-3.11137579148305	0.150652820423193	2.23348848788938e-94	6.75099356388596e-92	TRUE	TIMELESS	protein_coding	-20.6099746242313	-3.11137579148305	2.23348848788938e-94	1.17745119333683e-91	3.11137579148305	3.11137579148305	TRUE	71.1787116658893	71.961917635459	62.7031406994299	604.501321469006	583.7072310319	617.461855573205	74	80	67	674	678	694
ENSG00000116717	3212.6180185207	4.05796730880259	0.197458449297483	8.62657820488623e-94	2.56543304744665e-91	TRUE	GADD45A	protein_coding	20.544459729143	4.05796730880259	8.62657820488623e-94	4.47441132117308e-91	4.05796730880259	4.05796730880259	TRUE	4865.16112981173	6546.73545688588	6798.14349314416	321.085271640807	399.46925545546	342.540078379948	5058	7278	7264	358	464	385
ENSG00000132823	1101.74716115808	2.5720847958303	0.125583726553023	3.4204608598286e-93	1.00099012711102e-90	TRUE	OSER1	protein_coding	20.47745841571	2.5720847958303	3.4204608598286e-93	1.74584230977525e-90	2.5720847958303	2.5720847958303	TRUE	3124.16831744336	3100.65912611784	2811.34678598638	512.122039404751	488.144542765616	508.91668787878	3248	3447	3004	571	567	572
ENSG00000073792	2154.85546267149	1.74569077754794	0.0852493779922294	3.47452913196144e-93	1.00099012711102e-90	TRUE	IGF2BP2	protein_coding	20.4766943157657	1.74569077754794	3.47452913196144e-93	1.74584230977525e-90	1.74569077754794	1.74569077754794	TRUE	3110.70207469576	3109.65436582227	2719.63174436632	942.62743154885	868.673445591722	848.787622790833	3234	3457	2906	1051	1009	954
ENSG00000110108	1008.01361026742	-3.28103450302243	0.160119429098072	3.85402393026214e-93	1.09323835732574e-90	TRUE	TMEM109	protein_coding	-20.4716434012238	-3.28103450302243	3.85402393026214e-93	1.9067338699903e-90	3.28103450302243	3.28103450302243	TRUE	111.577439908691	116.938116157621	98.2661160214947	1050.25377958487	1096.81860226348	1084.56196245495	116	130	105	1171	1274	1219
ENSG00000177410	3936.93576759533	3.0581491582443	0.14957070320842	6.71439248096192e-93	1.87575709945418e-90	TRUE	ZFAS1	antisense_RNA	20.4445725405905	3.0581491582443	6.71439248096192e-93	3.27153686973899e-90	3.0581491582443	3.0581491582443	TRUE	14157.8305001382	16526.9539089536	16851.2350960289	1869.1109108923	1958.60464689908	1812.34841470118	14719	18373	18006	2084	2275	2037
ENSG00000172965	3687.42389722602	2.76038805044114	0.135525112598098	3.29604911464695e-92	9.07053038445679e-90	TRUE	MIR4435-2HG	lincRNA	20.3667872177843	2.76038805044114	3.29604911464695e-92	1.58200518550473e-89	2.76038805044114	2.76038805044114	TRUE	7083.24368523796	7698.12613905322	7632.00167766942	1040.38803101491	1069.26899843897	1169.08483893832	7364	8558	8155	1160	1242	1314
ENSG00000088367	167.448674074475	-3.42236926261593	0.167369512446535	5.15509332969746e-92	1.39778839430826e-89	TRUE	EPB41L1	protein_coding	-20.3448677438991	-3.42236926261593	5.15509332969746e-92	2.43790428377075e-89	3.42236926261593	3.42236926261593	TRUE	42.322477206745	37.780006758616	38.3705786369646	433.196050845	419.270533204329	431.511527309805	44	42	41	483	487	485
ENSG00000178999	1815.63760470046	-2.21352787244302	0.109338472895202	4.07316015748902e-91	1.08841923164902e-88	TRUE	AURKB	protein_coding	-20.2432598907043	-2.21352787244302	4.07316015748902e-91	1.89832875861641e-88	2.21352787244302	2.21352787244302	TRUE	548.268454723742	506.431995359543	522.214216571372	2542.67247235108	2396.81553273276	2408.45712253122	570	563	558	2835	2784	2707
ENSG00000104332	389.618811960846	-4.22117857185222	0.207754818638675	5.08140669376565e-91	1.33844252313787e-88	TRUE	SFRP1	protein_coding	-20.2323578762273	-4.22117857185222	5.08140669376565e-91	2.33439823511594e-88	4.22117857185222	4.22117857185222	TRUE	35.5893558329447	53.9714382265942	41.1781819518644	896.88623363354	854.037718559948	774.941320179052	37	60	44	1000	992	871
ENSG00000115541	494.500691504891	-2.38078428435901	0.117629683214682	5.61379468933654e-91	1.45784713354912e-88	TRUE	HSPE1	protein_coding	-20.2274445022297	-2.38078428435901	5.61379468933654e-91	2.54265365661528e-88	2.38078428435901	2.38078428435901	TRUE	141.395548849807	154.718122916237	146.931240146425	780.291023261179	804.104061628016	738.46302611781	147	172	157	870	934	830
ENSG00000106105	2291.3245315019	2.17935588457585	0.108260849281911	4.0711836854377e-90	1.04256228877917e-87	TRUE	GARS	protein_coding	20.1294954809255	2.17935588457585	4.0711836854377e-90	1.81834895772647e-87	2.17935588457585	2.17935588457585	TRUE	3965.8084891684	3804.98639497489	3949.36199629245	878.948508960869	840.262916647691	856.79505319452	4123	4230	4220	980	976	963
ENSG00000143067	840.596649319924	3.61915857193557	0.180036757004819	9.10766079739622e-90	2.30037054496427e-87	TRUE	ZNF697	protein_coding	20.0895539293192	3.61915857193557	9.10766079739622e-90	4.01211172496805e-87	3.61915857193557	3.61915857193557	TRUE	2526.84426413907	2087.79513539875	1981.23207254766	172.20215685764	171.324098783699	182.391470306206	2627	2321	2117	192	199	205
ENSG00000160014	1071.57312862594	-2.24957612668375	0.112062367120035	1.32578277348409e-89	3.30334902398643e-87	TRUE	CALM3	protein_coding	-20.0709013572105	-2.24957612668375	1.32578277348409e-89	5.76142194995963e-87	2.24957612668375	2.24957612668375	TRUE	282.791097699614	317.531961566463	242.38975285302	1389.27677589835	1348.20873716218	1293.64486744012	294	353	259	1549	1566	1454
ENSG00000101782	522.616444011344	2.46782212920301	0.122919941072089	1.38306343682967e-89	3.40012315310206e-87	TRUE	RIOK3	protein_coding	20.0687990183553	2.46782212920301	1.38306343682967e-89	5.93020720020914e-87	2.46782212920301	2.46782212920301	TRUE	1295.64492721558	1222.45307583236	1330.80397126253	220.634013473851	240.198108344985	230.436052728329	1347	1359	1422	246	279	259
ENSG00000134013	456.035047856359	-3.06753602050441	0.152467548427467	1.68493382607757e-89	4.08773814279187e-87	TRUE	LOXL2	protein_coding	-20.058983447044	-3.06753602050441	1.68493382607757e-89	7.12948710250031e-87	3.06753602050441	3.06753602050441	TRUE	56.7505944363172	41.3781026403889	59.8955373845301	431.402278377732	500.197494438841	412.827523034535	59	46	64	481	581	464
ENSG00000224032	1434.30509722118	2.65403140115607	0.132375723433851	2.18038675694829e-89	5.22103519800163e-87	TRUE	EPB41L4A-AS1	lincRNA	20.0461601721404	2.65403140115607	2.18038675694829e-89	9.10608796492768e-87	2.65403140115607	2.65403140115607	TRUE	3807.09919964311	3891.34069613744	3998.02712041738	568.625872123664	641.389214039477	633.476716380579	3958	4326	4272	634	745	712
ENSG00000132275	445.437118222814	2.42829990925509	0.121151281709457	2.7769934781507e-89	6.56438535258237e-87	TRUE	RRP8	protein_coding	20.0341208960691	2.42829990925509	2.7769934781507e-89	1.14490456756885e-86	2.42829990925509	2.42829990925509	TRUE	999.387586768365	1027.25637424618	1119.29785487341	216.149582305683	175.62872438128	189.509186220595	1039	1142	1196	241	204	213
ENSG00000110330	1297.96713187173	1.45822438346467	0.0728629417325077	4.31178031341747e-89	1.00633677745305e-86	TRUE	BIRC2	protein_coding	20.0122016437683	1.45822438346467	4.31178031341747e-89	1.7551674850491e-86	1.45822438346467	1.45822438346467	TRUE	1345.6624002781	1281.82165788161	1358.88000441153	509.43138070385	448.541987267876	491.122398092809	1399	1425	1452	568	521	552
ENSG00000105854	656.257612417265	-2.21735426779781	0.111029312406537	1.30369413380624e-88	3.00468905488993e-86	TRUE	PON2	protein_coding	-19.9569747726044	-2.21735426779781	1.30369413380624e-88	5.24052449436763e-86	2.21735426779781	2.21735426779781	TRUE	109.653690944748	101.646208660086	119.79107476906	514.812698105652	524.303397785291	509.806402368079	114	113	128	574	609	573
ENSG00000140465	76.4091632373344	3.5987166998164	0.18016425575718	4.05911642189316e-88	9.23975167739088e-86	TRUE	CYP1A1	protein_coding	19.9001254300214	3.5987166998164	4.05911642189316e-88	1.61151933204e-85	3.5987166998164	3.5987166998164	TRUE	518.450345782626	616.173919753618	569.007605153036	43.9474254480434	48.2118066929003	47.154867932824	539	685	608	49	56	53
ENSG00000156976	1024.89858966725	2.50401685058385	0.126121490328224	1.10208116055198e-87	2.47806980954358e-85	TRUE	EIF4A2	protein_coding	19.849996751416	2.50401685058385	1.10208116055198e-87	4.32203975134518e-85	2.50401685058385	2.50401685058385	TRUE	2130.55197756682	1993.34511850221	2456.65290053737	404.495691368726	359.86669995772	387.915517334175	2215	2216	2625	451	418	436
ENSG00000109320	637.307080743943	2.35874898098622	0.118800518076215	1.14405020926095e-87	2.54144551305462e-85	TRUE	NFKB1	protein_coding	19.8481185627277	2.35874898098622	1.14405020926095e-87	4.43257429270042e-85	2.35874898098622	2.35874898098622	TRUE	1327.38678512064	1252.13736685699	1249.38347513043	236.777965679254	270.330487528048	234.884625174822	1380	1392	1335	264	314	264
ENSG00000175197	1656.08278333782	5.27001870105389	0.265785746529977	2.5552230901937e-87	5.60871468297516e-85	TRUE	DDIT3	protein_coding	19.8076939102204	5.27001870105389	2.5552230901937e-87	9.78224573029154e-85	5.27001870105389	5.27001870105389	TRUE	6420.51216715961	5921.56629742783	6445.32134323842	174.89281555854	111.92026553709	169.045752966728	6675	6583	6887	195	130	190
ENSG00000162971	157.918496391132	2.75789039729544	0.139987430714835	3.95982237154075e-86	8.58955351605511e-84	TRUE	TYW5	protein_coding	19.669199538107	2.75789039729544	3.95982237154075e-86	1.49811726851774e-83	2.75789039729544	2.75789039729544	TRUE	531.916588530227	621.571063576277	600.827109388568	86.1010784288198	89.536212429672	81.8537330154681	553	691	642	96	104	92
ENSG00000130309	1300.09775417222	-2.46453286241056	0.12528102355931	4.24683807991599e-86	9.10502331598733e-84	TRUE	COLGALT1	protein_coding	-19.6656507239781	-2.46453286241056	4.24683807991599e-86	1.58802115085975e-83	2.46453286241056	2.46453286241056	TRUE	165.442410899094	134.029071596042	150.674711232958	822.444676241956	781.720008520598	899.501348680851	172	149	161	917	908	1011
ENSG00000117906	1210.69219378797	-2.2714363177138	0.115521326229853	4.82727840604608e-86	1.02305010632963e-83	TRUE	RCN2	protein_coding	-19.659152062881	-2.2714363177138	4.82727840604608e-86	1.78431745955896e-83	2.2714363177138	2.2714363177138	TRUE	271.248603915957	288.747194512279	248.940827254453	1339.94803304851	1293.10952951315	1296.31401090801	282	321	266	1494	1502	1457
ENSG00000155850	1360.70195151714	-2.77933374190633	0.142329993449575	6.9699160873176e-85	1.46035582747684e-82	TRUE	SLC26A2	protein_coding	-19.5232234559978	-2.77933374190633	6.9699160873176e-85	2.54702910836317e-82	2.77933374190633	2.77933374190633	TRUE	314.532955604673	358.910064206852	312.579835725516	2132.79546358056	2492.37822099904	2214.49936386413	327	399	334	2378	2895	2489
ENSG00000255717	3207.56901289945	2.52859310038624	0.130030527818934	3.21846578306769e-84	6.66764855148337e-82	TRUE	SNHG1	processed_transcript	19.444908788284	2.52859310038624	3.21846578306769e-84	1.1629148612572e-81	2.52859310038624	2.52859310038624	TRUE	9806.31034369921	8634.53059228464	9856.55937084173	1520.22216600885	1405.89072016975	1942.24673013877	10195	9599	10532	1695	1633	2183
ENSG00000106245	968.611513388429	1.63546673885564	0.0841944930326639	4.92513750154609e-84	1.00899650281674e-81	TRUE	BUD31	protein_coding	19.4230743768594	1.63546673885564	4.92513750154609e-84	1.75980635305243e-81	1.63546673885564	1.63546673885564	TRUE	2447.97055661741	2373.8437579997	2291.94017272991	782.98168196208	722.316175273989	780.279607114843	2545	2639	2449	873	839	877
ENSG00000196230	4158.62453440794	-2.5542221325767	0.131637249482017	7.30770670950907e-84	1.48065380560361e-81	TRUE	TUBB	protein_coding	-19.4028024055214	-2.5542221325767	7.30770670950907e-84	2.58243112488344e-81	2.5542221325767	2.5542221325767	TRUE	1010.93008055202	805.973477517141	950.841655979415	5380.4205155676	5557.27164647628	5444.16296001793	1051	896	1016	5999	6455	6119
ENSG00000142192	1084.16969446731	-2.11003163784509	0.109018899371833	1.97857098186573e-83	3.96531432213482e-81	TRUE	APP	protein_coding	-19.3515359573807	-2.11003163784509	1.97857098186573e-83	6.91596582987372e-81	2.11003163784509	2.11003163784509	TRUE	193.336770876267	212.287657024604	201.211570901156	849.351263250962	909.997851328493	875.479057469789	201	236	215	947	1057	984
ENSG00000143878	504.600167290708	3.24462078067815	0.167618605585455	3.5139417074729e-83	6.96667281746078e-81	TRUE	RHOB	protein_coding	19.3219115180016	3.24462078067815	3.5139417074729e-83	1.21506814439692e-80	3.24462078067815	3.24462078067815	TRUE	714.672740104808	572.996769172342	654.171572371665	60.0913776534472	66.2912342027379	74.7360171010796	743	637	699	67	77	84
ENSG00000175061	8474.74240578033	1.38242898829265	0.0715654028091126	3.87505325063243e-83	7.60087572714476e-81	TRUE	LRRC75A-AS1	processed_transcript	19.3168616166811	1.38242898829265	3.87505325063243e-83	1.32568045142381e-80	1.38242898829265	1.38242898829265	TRUE	16058.4944765138	16170.7424166581	16347.7382348902	6323.94483335009	5976.54217968061	6309.85515810543	16695	17977	17468	7051	6942	7092
ENSG00000163660	693.759519238078	2.95373579812925	0.153001782572651	5.54044152293985e-83	1.075312218947e-80	TRUE	CCNL1	protein_coding	19.298394129643	2.95373579812925	5.54044152293985e-83	1.87546861573368e-80	2.95373579812925	2.95373579812925	TRUE	2166.14133339977	2118.37895039382	2334.99009022504	263.684552688261	272.913262886596	307.841213297304	2252	2355	2495	294	317	346
ENSG00000070214	391.546555902494	-3.39567328564057	0.175404603150847	7.97905115387414e-83	1.53247651224095e-80	TRUE	SLC44A1	protein_coding	-19.2795350158617	-3.39567328564057	7.97905115387414e-83	2.67281590631546e-80	3.39567328564057	3.39567328564057	TRUE	47.1318496166024	43.1771505812754	36.498843093698	473.555931358509	476.091591092391	417.276095481028	49	48	39	528	553	469
ENSG00000204387	1189.77502843023	2.83514658408573	0.147068293168984	8.86843710904355e-83	1.6857344682118e-80	TRUE	C6orf48	protein_coding	19.2740674618307	2.83514658408573	8.86843710904355e-83	2.94011546961466e-80	2.83514658408573	2.83514658408573	TRUE	3144.36768156476	3273.36772844294	3484.23571379071	461.896410321273	451.124762626424	459.982390967359	3269	3639	3723	515	524	517
ENSG00000131374	228.476060678623	-3.11088977087913	0.160762569998051	1.37423655183008e-82	2.56132042206521e-80	TRUE	TBC1D5	protein_coding	-19.2513908263834	-3.11088977087913	1.37423655183008e-82	4.46723842785406e-80	3.11088977087913	3.11088977087913	TRUE	47.1318496166024	35.0814348472863	30.8836364638983	339.919882547111	321.985994699013	330.973790019067	49	39	33	379	374	372
ENSG00000144655	579.750668466713	3.6661854837686	0.190263096367378	1.37526153478933e-82	2.56132042206521e-80	TRUE	CSRNP1	protein_coding	19.2513522014677	3.6661854837686	1.37526153478933e-82	4.46723842785406e-80	3.6661854837686	3.6661854837686	TRUE	2042.05952522545	1376.27167477815	1793.12265044937	128.254731409596	136.887094003056	136.126316862681	2123	1530	1916	143	159	153
ENSG00000120053	813.971299824009	1.77218117025051	0.0922287264271773	2.90448439502909e-82	5.35528832755464e-80	TRUE	GOT1	protein_coding	19.2125830611727	1.77218117025051	2.90448439502909e-82	9.34024091753455e-80	1.77218117025051	1.77218117025051	TRUE	1241.77995622518	1199.96497657128	1372.91802098603	392.83617033149	359.005774838204	362.113797144517	1291	1334	1467	438	417	407
ENSG00000101955	562.645504756778	-3.68476707000229	0.190680442467394	7.10357408138983e-82	1.2967890981452e-79	TRUE	SRPX	protein_coding	-19.1661024211677	-3.68476707000229	7.10357408138983e-82	2.26174985454786e-79	3.68476707000229	3.68476707000229	TRUE	29.8181089411158	24.2871472019674	29.947768692265	356.960720986149	441.654586311747	321.186930636783	31	27	32	398	513	361
ENSG00000179094	192.485913810108	4.2501007036224	0.22106227108525	1.20402887791527e-81	2.17645925990214e-79	TRUE	PER1	protein_coding	19.1386262582299	4.2501007036224	1.20402887791527e-81	3.79599614274503e-79	4.2501007036224	4.2501007036224	TRUE	852.220791026729	698.030601063952	682.247605520663	34.978563111708	46.4899564538682	32.0297216147484	886	776	729	39	54	36
ENSG00000123342	70.7170064517954	5.97763494060995	0.308054931506835	5.23301204459968e-81	9.36759961925523e-79	TRUE	MMP19	protein_coding	19.0619090681317	5.97763494060995	5.23301204459968e-81	1.63381748864307e-78	5.97763494060995	5.97763494060995	TRUE	740.643351118037	599.082964315196	643.877026883699	8.9688623363354	14.6357270317733	7.11771591438853	770	666	688	10	17	8
ENSG00000109685	725.65067451512	-2.16768447063217	0.113838760193111	8.4513812424827e-81	1.49833237835477e-78	TRUE	NSD2	protein_coding	-19.0368146482288	-2.16768447063217	8.4513812424827e-81	2.61326459611306e-78	2.16768447063217	2.16768447063217	TRUE	246.239867384698	204.191941290615	207.762645302589	1004.51258166956	1014.16979078994	951.994503549466	256	227	222	1120	1178	1070
ENSG00000149485	537.857903385442	-2.26809089405081	0.119477276001658	2.78563169348136e-80	4.89156925375327e-78	TRUE	FADS1	protein_coding	-18.9742299498661	-2.26809089405081	2.78563169348136e-80	8.53146133323558e-78	2.26809089405081	2.26809089405081	TRUE	207.764888105839	159.215742768453	164.712727807458	836.794855980092	854.898643679464	880.817344405581	216	177	176	933	993	990
ENSG00000164610	690.819923071102	1.86048711204111	0.0981409001675331	4.08447483229095e-80	7.10467424130005e-78	TRUE	RP9	protein_coding	18.9541044641579	1.86048711204111	4.08447483229095e-80	1.23913718544163e-77	1.86048711204111	1.86048711204111	TRUE	1271.59806516629	1076.73019262056	1127.72066481811	344.404313715279	309.933043025788	299.833782893617	1322	1197	1205	384	360	337
ENSG00000102786	241.362318725615	2.2353920278043	0.118078714861209	8.55158987222361e-80	1.47359078564541e-77	TRUE	INTS6	protein_coding	18.9151874423311	2.2353920278043	8.55158987222361e-80	2.57011240290623e-77	2.2353920278043	2.2353920278043	TRUE	575.200940218943	576.594865054115	606.442316018367	130.048503876863	113.642115776122	128.118886458994	598	641	648	145	132	144
ENSG00000122591	996.177831710269	1.44657757800518	0.0765970818781571	1.5396294638063e-79	2.6284896345982e-77	TRUE	FAM126A	protein_coding	18.8841616637354	1.44657757800518	1.5396294638063e-79	4.58438928676694e-77	1.44657757800518	1.44657757800518	TRUE	698.320873911293	725.915844147693	700.029093181696	255.612576585559	262.582161452403	259.796630875181	726	807	748	285	305	292
ENSG00000159593	850.881056917811	-1.54919634961082	0.08213004921523	2.39296765859645e-79	4.04784749442214e-77	TRUE	NAE1	protein_coding	-18.8608598010654	-1.54919634961082	2.39296765859645e-79	7.05991320781142e-77	1.54919634961082	1.54919634961082	TRUE	402.063533464077	384.996259349706	413.653555061911	1191.96180449897	1155.36151039058	1172.64369689551	418	428	442	1329	1342	1318
ENSG00000273559	285.574657086714	1.87050037018378	0.0991554609698909	2.69560621227273e-79	4.51832612198951e-77	TRUE	CWC25	protein_coding	18.8545622855414	1.87050037018378	2.69560621227273e-79	7.88048223402422e-77	1.87050037018378	1.87050037018378	TRUE	652.150898776662	652.154878571347	658.850911229831	168.614611923105	184.23797557644	182.391470306206	678	725	704	188	214	205
ENSG00000143799	558.483394662702	-2.93283838334334	0.155643633792792	4.35162944776287e-79	7.22840934755422e-77	TRUE	PARP1	protein_coding	-18.8292150676962	-2.93283838334334	4.35162944776287e-79	1.26071801604647e-76	2.93283838334334	2.93283838334334	TRUE	139.471799885864	132.230023655156	136.636694658459	994.646833099595	1101.98415298058	1060.53967124389	145	147	146	1109	1280	1192
ENSG00000155090	737.04483306299	4.32900949218361	0.230159606473755	9.29305462096622e-79	1.52986911697656e-76	TRUE	KLF10	protein_coding	18.7889903795398	4.32900949218361	9.29305462096622e-79	2.66826830804493e-76	4.32900949218361	4.32900949218361	TRUE	2790.39787219926	2793.9214521967	2789.82182723882	128.254731409596	165.297622947087	106.765738715828	2901	3106	2981	143	192	120
ENSG00000213859	155.470196645539	3.86769241251892	0.205391802805841	1.67268067521692e-78	2.72928197253536e-76	TRUE	KCTD11	protein_coding	18.7577710866827	3.86769241251892	1.67268067521692e-78	4.76018275695803e-76	3.86769241251892	3.86769241251892	TRUE	632.913409137232	628.767255339823	647.620497970232	44.844311681677	43.0462559758039	40.0371520184355	658	699	692	50	50	45
ENSG00000156232	409.746881246354	2.97047658714414	0.158256198210753	1.69877925953896e-78	2.74755192871749e-76	TRUE	WHAMM	protein_coding	18.7569480101722	2.97047658714414	1.69877925953896e-78	4.79204766914508e-76	2.97047658714414	2.97047658714414	TRUE	1228.31371347758	1240.44355524122	1251.2552106737	183.861677894876	148.940045676281	136.126316862681	1277	1379	1337	205	173	153
ENSG00000177606	1358.92451156324	4.06157794760021	0.216490585028749	1.88781373546917e-78	3.02673996996352e-76	TRUE	JUN	protein_coding	18.7513379412302	4.06157794760021	1.88781373546917e-78	5.2789838352363e-76	4.06157794760021	4.06157794760021	TRUE	4040.83469876218	3694.34494661038	4928.27968542087	258.303235286459	234.171632508373	241.112626599912	4201	4107	5266	288	272	271
ENSG00000184743	432.1464131658	-2.54402237337415	0.135545823052624	2.38361774696313e-78	3.78871931194019e-76	TRUE	ATL3	protein_coding	-18.7389324874812	-2.54402237337415	2.38361774696313e-78	6.60796375058969e-76	2.54402237337415	2.54402237337415	TRUE	85.6068288954615	64.7657258719131	61.7672729277967	412.567667471428	450.263837506908	385.246373866279	89	72	66	460	523	433
ENSG00000197256	177.460665304173	-3.03744218997508	0.16178400687568	4.07949941144602e-78	6.42887266224288e-76	TRUE	KANK2	protein_coding	-18.7103158810566	-3.03744218997508	4.07949941144602e-78	1.12126959036992e-75	3.03744218997508	3.03744218997508	TRUE	44.2462261706879	45.8757224926051	54.2803307547304	423.330302275031	371.058726511429	408.378950588042	46	51	58	472	431	459
ENSG00000105281	1049.42094040318	1.51766598169891	0.0811272740515379	4.44094256895533e-78	6.93916093952529e-76	TRUE	SLC1A5	protein_coding	18.7057909928195	1.51766598169891	4.44094256895533e-78	1.21026975535988e-75	1.51766598169891	1.51766598169891	TRUE	2311.38438017746	2055.4122724628	2152.49587475655	762.353298588509	718.011549676408	792.735609965023	2403	2285	2300	850	834	891
ENSG00000152439	120.598598563392	3.29024123510996	0.175832328769026	8.23336403454307e-78	1.27568710982273e-75	TRUE	ZNF773	protein_coding	18.6728537028192	3.29024123510996	8.23336403454307e-78	2.2249455514524e-75	3.29024123510996	3.29024123510996	TRUE	770.461460059153	626.068683428493	797.359341431557	69.9571262234161	73.1786351588665	78.2948750582739	801	696	852	78	85	88
ENSG00000184205	129.990537324464	2.97120956193946	0.15870015135745	8.80158933513273e-78	1.35236420134314e-75	TRUE	TSPYL2	protein_coding	18.6692894825367	2.97120956193946	8.80158933513273e-78	2.35867924865999e-75	2.97120956193946	2.97120956193946	TRUE	434.767265851108	367.005779940841	484.77950570604	59.1944914198136	49.9336569319325	53.382869357914	452	408	518	66	58	60
ENSG00000134291	526.887183669863	-3.35546970086895	0.179308154128503	9.43464340847057e-78	1.43765252202794e-75	TRUE	TMEM106C	protein_coding	-18.6655793611094	-3.35546970086895	9.43464340847057e-78	2.50743192338509e-75	3.35546970086895	3.35546970086895	TRUE	57.7124689182886	50.3733423448213	56.152066297997	638.58299834708	560.462252804966	520.482976239661	60	56	60	712	651	585
ENSG00000244509	495.443023120594	-3.69544942438319	0.198146245076392	6.54260438582437e-77	9.8879130873631e-75	TRUE	APOBEC3C	protein_coding	-18.561839135353	-3.69544942438319	6.54260438582437e-77	1.72456616261754e-74	3.69544942438319	3.69544942438319	TRUE	56.7505944363172	31.4833389655133	24.3325620624653	528.265991610155	452.846612865456	521.37269072896	59	35	26	589	526	586
ENSG00000175745	440.167284352174	-3.3887754032874	0.182424790811831	7.73918659467702e-77	1.16012294660695e-74	TRUE	NR2F1	protein_coding	-18.5528142503037	-3.3887754032874	7.73918659467702e-77	2.02338831310263e-74	3.3887754032874	3.3887754032874	TRUE	81.7593309675756	114.239544246291	94.5226449349616	1181.19916969537	973.706310172683	953.773932528063	85	127	101	1317	1131	1072
ENSG00000010244	1033.96674425374	1.37152206257078	0.0739454894253014	8.712104319662e-77	1.2954337052091e-74	TRUE	ZNF207	protein_coding	18.5464488634588	1.37152206257078	8.712104319662e-77	2.25938589283621e-74	1.37152206257078	1.37152206257078	TRUE	2281.56627123634	2133.67085789136	2302.23471821788	899.57689233444	841.984766886723	851.456766258728	2372	2372	2460	1003	978	957
ENSG00000181192	391.226459969211	-2.93205251197783	0.157961295821894	1.14173006010734e-76	1.68409750786073e-74	TRUE	DHTKD1	protein_coding	-18.531904720735	-2.93205251197783	1.14173006010734e-76	2.93726042183455e-74	2.93205251197783	2.93205251197783	TRUE	77.9118330396897	69.2633457241293	74.8694217306626	542.616171348291	607.81313437835	567.637844172486	81	77	80	605	706	638
ENSG00000213853	1032.31277757119	-3.06435509961332	0.16542176673717	1.85660631825395e-76	2.71683391237829e-74	TRUE	EMP2	protein_coding	-18.5057259377837	-3.06435509961332	1.85660631825395e-76	4.73847190336592e-74	3.06435509961332	3.06435509961332	TRUE	87.5305778594044	80.0576333694481	97.3302482498614	681.63353756149	792.912035074307	781.169321604141	91	89	104	760	921	878
ENSG00000111011	1607.89638270627	2.66536654251969	0.144159261543546	2.64368331531175e-76	3.83812858013527e-74	TRUE	RSRC2	protein_coding	18.4866734435274	2.66536654251969	2.64368331531175e-76	6.69413921683426e-74	2.66536654251969	2.66536654251969	TRUE	4134.13652351341	5022.94185095504	5163.18249610082	836.794855980092	667.21696762496	732.23502469272	4298	5584	5517	933	775	823
ENSG00000105131	101.493139087717	3.53691445747998	0.191086590324938	4.88211838739283e-76	7.03253897083977e-74	TRUE	EPHX3	protein_coding	18.4535592185876	3.53691445747998	4.88211838739283e-76	1.22655596173265e-73	3.53691445747998	3.53691445747998	TRUE	755.07146834761	662.949166216666	633.582481395732	60.0913776534472	49.0727318124164	65.8388722080939	785	737	677	67	57	74
ENSG00000092203	1029.8390374951	1.80663133373641	0.0979411235446017	5.79715747457163e-76	8.28589066016679e-74	TRUE	TOX4	protein_coding	18.4442747631356	1.80663133373641	5.79715747457163e-76	1.44515496176182e-73	1.80663133373641	1.80663133373641	TRUE	1941.06270461844	1998.74226232487	2006.50050238176	585.666710562701	568.210578880611	540.946409493528	2018	2222	2144	653	660	608
ENSG00000131981	582.517372310582	2.36094021815585	0.128101663575508	1.07141380875002e-75	1.51959444659483e-73	TRUE	LGALS3	protein_coding	18.411041917504	2.36094021815585	1.07141380875002e-75	2.65034809706023e-73	2.36094021815585	2.36094021815585	TRUE	377.054796932819	443.465317428516	463.254546958475	87.8948508960869	90.3971375491881	69.3977301652882	392	493	495	98	105	78
ENSG00000240230	339.799019101027	1.7025126793266	0.0924436704739283	1.08949915337388e-75	1.53344926640516e-73	TRUE	COX19	protein_coding	18.4101353711886	1.7025126793266	1.08949915337388e-75	2.67451250184712e-73	1.7025126793266	1.7025126793266	TRUE	731.024606298323	669.245834009769	700.964960953329	208.077606202981	218.674980357084	217.09033538885	760	744	749	232	254	244
ENSG00000136527	1896.30852434671	1.40733650125109	0.0765033611587171	1.44179446703656e-75	2.01392472600152e-73	TRUE	TRA2B	protein_coding	18.39495538888	1.40733650125109	1.44179446703656e-75	3.51251715689103e-73	1.40733650125109	1.40733650125109	TRUE	3347.32319726074	3553.11968325079	3584.37356535547	1301.38192500227	1359.40076371589	1286.52715152573	3480	3950	3830	1451	1579	1446
ENSG00000131238	726.488374939607	-2.75247953442335	0.149841396207744	2.84110705502895e-75	3.93867156997171e-73	TRUE	PPT1	protein_coding	-18.3581522829947	-2.75247953442335	2.84110705502895e-75	6.86949779515947e-73	2.75247953442335	2.75247953442335	TRUE	133.700552994035	127.73240380294	124.470413627227	850.248149484595	840.262916647691	941.317929677883	139	142	133	948	976	1058
ENSG00000164609	1279.14242225927	1.32866718127401	0.0723841925028108	3.02454801189656e-75	4.16168777935439e-73	TRUE	SLU7	protein_coding	18.3547538146927	1.32866718127401	3.02454801189656e-75	7.25846380347535e-73	1.32866718127401	1.32866718127401	TRUE	2747.11352051054	2825.40479116221	2831.93587696231	1097.78874996745	1125.22913120751	1119.2608275376	2856	3141	3026	1224	1307	1258
ENSG00000163374	337.329646576914	2.15520149833897	0.117525373639484	4.7534737409143e-75	6.49218880259095e-73	TRUE	YY1AP1	protein_coding	18.3301779469244	2.15520149833897	4.7534737409143e-75	1.13231265600239e-72	2.15520149833897	2.15520149833897	TRUE	1109.04127771311	944.500168965399	993.891573474546	223.324672174751	235.032557627889	222.428622324642	1153	1050	1062	249	273	250
ENSG00000172123	251.451512763017	2.50673309718005	0.13666797960439	5.31263698433658e-75	7.20252946449984e-73	TRUE	SLFN12	protein_coding	18.3241276637147	2.50673309718005	5.31263698433658e-75	1.25620426575217e-72	2.50673309718005	2.50673309718005	TRUE	555.963450579514	717.820128413703	735.59206850376	113.007665437826	115.363966015154	122.780599523202	578	798	786	126	134	138
ENSG00000124459	109.462981657052	2.85374553707776	0.155492594489443	5.98806114647168e-75	8.00449967433477e-73	TRUE	ZNF45	protein_coding	18.3176145485352	2.85374553707776	5.98806114647168e-75	1.39607712619187e-72	2.85374553707776	2.85374553707776	TRUE	594.438429858373	518.125806975305	571.815208467936	82.5135334942856	83.5097365930595	64.9491577187954	618	576	611	92	97	73
ENSG00000113739	1915.89524827211	3.03794762173238	0.165814841688717	5.99100203415879e-75	8.00449967433477e-73	TRUE	STC2	protein_coding	18.3175878226464	3.03794762173238	5.99100203415879e-75	1.39607712619187e-72	3.03794762173238	3.03794762173238	TRUE	2755.77039084828	2755.24192146764	2464.13984271043	280.725391127298	332.317096133206	343.429792869247	2865	3063	2633	313	386	386
ENSG00000099194	583.108965790992	-2.37012165544697	0.12970059659289	1.50369461983757e-74	1.99461305040036e-72	TRUE	SCD	protein_coding	-18.2674292733953	-2.37012165544697	1.50369461983757e-74	3.47883536580838e-72	2.37012165544697	2.37012165544697	TRUE	233.735499119069	239.273376137901	242.38975285302	1356.98887148755	1343.04318644508	1024.06137718265	243	266	259	1513	1560	1151
ENSG00000102144	4508.38044191073	-1.72233484829862	0.0944735579473861	2.94051897191727e-74	3.87266348601505e-72	TRUE	PGK1	protein_coding	-18.2307883068242	-1.72233484829862	2.94051897191727e-74	6.75437207849397e-72	1.72233484829862	1.72233484829862	TRUE	1653.46223450897	1523.79360593084	1583.48826960351	5514.056564379	5197.40494651856	5039.34286738708	1719	1694	1692	6148	6037	5664
ENSG00000117984	3409.82980075683	-3.26726603985096	0.179056633069916	3.02629805799498e-74	3.9573676307313e-72	TRUE	CTSD	protein_coding	-18.2292157194777	-3.26726603985096	3.02629805799498e-74	6.90210588290798e-72	3.26726603985096	3.26726603985096	TRUE	98.1111971610907	75.5600135172319	59.8955373845301	763.250184822142	764.501506130276	777.610463646947	102	84	64	851	888	874
ENSG00000122378	122.450520643567	-4.83510324741695	0.258045099048812	4.69010404856052e-74	6.08986890474358e-72	TRUE	FAM213A	protein_coding	-18.2052380708466	-4.83510324741695	4.69010404856052e-74	1.06214342249021e-71	4.83510324741695	4.83510324741695	TRUE	11.5424937836577	8.99523970443237	12.1662810312327	322.879044108074	337.482646850302	323.856074104678	12	10	13	360	392	364
ENSG00000197043	569.817790919	-3.55333890223192	0.194613797653826	6.36127351506637e-74	8.20203923571985e-72	TRUE	ANXA6	protein_coding	-18.1885395223918	-3.55333890223192	6.36127351506637e-74	1.43053030557695e-71	3.55333890223192	3.55333890223192	TRUE	61.5599668461745	28.7847670541836	34.6271075504315	530.956650311055	492.449168363196	484.00468217842	64	32	37	592	572	544
ENSG00000168685	820.520215452841	1.80278204429182	0.0991196452202804	6.84145657456077e-74	8.75991502234386e-72	TRUE	IL7R	protein_coding	18.1845500890642	1.80278204429182	6.84145657456077e-74	1.5278302814217e-71	1.80278204429182	1.80278204429182	TRUE	1501.48606635748	1519.29598607863	1695.79240219951	445.752458115869	413.244057367717	489.342969114212	1561	1689	1812	497	480	550
ENSG00000152377	231.326413511525	-2.88559360471094	0.15855114230378	1.1628778270816e-73	1.4786994052228e-71	TRUE	SPOCK1	protein_coding	-18.1554422216569	-2.88559360471094	1.1628778270816e-73	2.57902242505449e-71	2.88559360471094	2.88559360471094	TRUE	65.4074647740605	78.2585854285617	56.152066297997	517.503356806552	474.369740853358	500.019542985794	68	87	60	577	551	562
ENSG00000117632	4106.6507440342	-3.76477910805165	0.207975435573426	3.19902719205498e-73	4.03997694295273e-71	TRUE	STMN1	protein_coding	-18.0997869587404	-3.76477910805165	3.19902719205498e-73	7.04618605767837e-71	3.76477910805165	3.76477910805165	TRUE	470.356621684052	471.350560512256	452.024133698876	6690.77130290621	6367.40218394091	6452.2094763932	489	524	483	7460	7396	7252
ENSG00000197780	797.024821224829	1.95754918120243	0.108326237285156	5.65729299017556e-73	7.09586177910592e-71	TRUE	TAF13	protein_coding	18.0683575744809	1.95754918120243	5.65729299017556e-73	1.23760019032698e-70	1.95754918120243	1.95754918120243	TRUE	1741.95468685035	1773.86126971406	1892.3246342425	475.349703825776	460.594938941101	451.085246074373	1811	1972	2022	530	535	507
ENSG00000143384	3297.40897066162	2.31441626367457	0.128299756218409	9.75846866586586e-73	1.21572057608942e-70	TRUE	MCL1	protein_coding	18.038250488099	2.31441626367457	9.75846866586586e-73	2.12035699565483e-70	2.31441626367457	2.31441626367457	TRUE	9816.8909630009	9085.1921014767	9881.82780067583	1943.55246828388	1944.82984498682	1860.3929971233	10206	10100	10559	2167	2259	2091
ENSG00000148344	334.608952048843	-7.91438108745538	0.388362440007962	1.04371993842186e-72	1.29155088755854e-70	TRUE	PTGES	protein_coding	-18.0345337813769	-7.91438108745538	1.04371993842186e-72	2.25261381072283e-70	7.91438108745538	7.91438108745538	TRUE	1.92374896394295	5.39714382265942	2.80760331489985	1193.75557696624	957.348732901877	963.560791910347	2	6	3	1331	1112	1083
ENSG00000152219	341.346680531798	2.32193092965403	0.128905561840856	1.86428945764226e-72	2.29158460133387e-70	TRUE	ARL14EP	protein_coding	18.0024379473284	2.32193092965403	1.86428945764226e-72	3.99678802525732e-70	2.32193092965403	2.32193092965403	TRUE	805.088941410126	823.064432955562	891.881986366518	168.614611923105	178.211499739828	153.920606648652	837	915	953	188	207	173
ENSG00000128564	2371.41236817243	5.85503329209996	0.325147547949364	2.86245182672151e-72	3.4952242901385e-70	TRUE	VGF	protein_coding	17.9786762707737	5.85503329209996	2.86245182672151e-72	6.09607455918613e-70	5.85503329209996	5.85503329209996	TRUE	9136.84570424706	7181.79938001881	7959.55539774107	135.429821278664	138.608944242088	101.427451780037	9499	7984	8505	151	161	114
ENSG00000103449	66.7764482261813	3.28094614234075	0.1820470797156	4.03123591318117e-72	4.88999524784437e-70	TRUE	SALL1	protein_coding	17.9596802007031	3.28094614234075	4.03123591318117e-72	8.52871608526842e-70	3.28094614234075	3.28094614234075	TRUE	521.335969228541	491.140087862008	480.100166847874	51.1225153171118	55.960132768545	45.3754389542269	542	546	513	57	65	51
ENSG00000176697	354.52676131295	3.83496286700892	0.213131457058338	4.96536201094348e-72	5.98374802338404e-70	TRUE	BDNF	protein_coding	17.948107637747	3.83496286700892	4.96536201094348e-72	1.04363471599948e-69	3.83496286700892	3.83496286700892	TRUE	649.265275330747	955.294456610718	872.228763162219	55.6069464852795	57.6819830075772	55.1622983365111	675	1062	932	62	67	62
ENSG00000186193	290.131828992337	-4.11955941093794	0.225050416030908	9.57647390228895e-72	1.14656510266496e-69	TRUE	SAPCD2	protein_coding	-17.9115875896849	-4.11955941093794	9.57647390228895e-72	1.99974186850525e-69	4.11955941093794	4.11955941093794	TRUE	13.4662427476007	13.4928595566486	16.8456198893991	274.447187491863	247.085509301114	289.157209022034	14	15	18	306	287	325
ENSG00000113758	210.254714503073	-2.67010452378355	0.14869071192533	1.09076876929197e-71	1.2975222302068e-69	TRUE	DBN1	protein_coding	-17.9043418610072	-2.67010452378355	1.09076876929197e-71	2.26302852147686e-69	2.67010452378355	2.67010452378355	TRUE	43.2843516887165	53.9714382265942	53.3444629830971	367.723355789751	306.489342547723	298.05435391502	45	60	57	410	356	335
ENSG00000144647	235.402622138439	-3.44316946330841	0.191046024947581	1.25918470231685e-71	1.4882594577768e-69	TRUE	POMGNT2	protein_coding	-17.8963454927954	-3.44316946330841	1.25918470231685e-71	2.59569626007085e-69	3.44316946330841	3.44316946330841	TRUE	37.5131047968876	32.3828629359566	16.8456198893991	356.960720986149	320.264144459981	293.605781468527	39	36	18	398	372	330
ENSG00000174749	199.846774090688	2.24913594879586	0.125661924180454	1.5424618590953e-71	1.81145934764326e-69	TRUE	C4orf32	protein_coding	17.885038652784	2.24913594879586	1.5424618590953e-71	3.15939416973163e-69	2.24913594879586	2.24913594879586	TRUE	731.986480780294	867.141107507281	802.974548061357	143.501797381366	200.595552847246	158.369179095145	761	964	858	160	233	178
ENSG00000101311	279.031420915353	-2.31820496617976	0.129446380177671	1.5640072750647e-71	1.82513709731917e-69	TRUE	FERMT1	protein_coding	-17.8842654436144	-2.31820496617976	1.5640072750647e-71	3.18324974376776e-69	2.31820496617976	2.31820496617976	TRUE	122.158059210378	116.038592187178	99.201983793128	529.162877843788	577.680755195288	582.762990490561	127	129	106	590	671	655
ENSG00000112640	997.910132892516	-2.09124483690926	0.117049507552107	2.26327882545851e-71	2.62454937005057e-69	TRUE	PPP2R5D	protein_coding	-17.8636534912465	-2.09124483690926	2.26327882545851e-71	4.57751701063489e-69	2.09124483690926	2.09124483690926	TRUE	209.688637069782	198.794797467955	180.622479925224	860.113898054564	820.461638898821	844.33905034434	218	221	193	959	953	949
ENSG00000084090	1257.0800539666	-1.49406061842552	0.0836537594076101	2.42619185656944e-71	2.79588284071421e-69	TRUE	STARD7	protein_coding	-17.8597741058334	-1.49406061842552	2.42619185656944e-71	4.87634235772251e-69	1.49406061842552	1.49406061842552	TRUE	453.042881008566	422.776266108322	413.653555061911	1259.22827202149	1180.32833885654	1199.33513157447	471	470	442	1404	1371	1348
ENSG00000164338	531.406917065376	1.70369293839878	0.095381475337641	2.49245854294156e-71	2.85440687048177e-69	TRUE	UTP15	protein_coding	17.8582699364283	1.70369293839878	2.49245854294156e-71	4.97841502011893e-69	1.70369293839878	1.70369293839878	TRUE	1182.14373834295	1191.86926083729	1184.80859888774	372.207786957919	352.118373882075	365.672655101711	1229	1325	1266	415	409	411
ENSG00000130544	207.136364319609	2.69029501632508	0.150561958671397	2.82713925774147e-71	3.21770331075538e-69	TRUE	ZNF557	protein_coding	17.8512351606278	2.69029501632508	2.82713925774147e-71	5.61204594138581e-69	2.69029501632508	2.69029501632508	TRUE	922.437628210647	796.078713842265	918.08628397225	141.708024914099	140.330794481121	122.780599523202	959	885	981	158	163	138
ENSG00000116478	484.804828083207	-1.72366496895779	0.0965715945367073	3.2422234351195e-71	3.66749176053579e-69	TRUE	HDAC1	protein_coding	-17.8435831867423	-1.72366496895779	3.2422234351195e-71	6.3965289096057e-69	1.72366496895779	1.72366496895779	TRUE	261.629859096242	231.177660403912	237.710413994854	801.816292868384	784.302783879146	831.88304749416	272	257	254	894	911	935
ENSG00000139291	180.303998425889	-3.27514426301547	0.182205193989846	3.95786372917559e-71	4.42289527248763e-69	TRUE	TMEM19	protein_coding	-17.8324370951955	-3.27514426301547	3.95786372917559e-71	7.71403981845413e-69	3.27514426301547	3.27514426301547	TRUE	31.7418579050587	26.0861951428539	23.3966942908321	277.137846192764	272.913262886596	254.45834393939	33	29	25	309	317	286
ENSG00000185022	947.564189392858	3.66006899997197	0.205045290176339	3.95800911140286e-71	4.42289527248763e-69	TRUE	MAFF	protein_coding	17.8324350417808	3.66006899997197	3.95800911140286e-71	7.71403981845413e-69	3.66006899997197	3.66006899997197	TRUE	1401.45112023244	1345.68785978308	1359.81587218316	107.626348036025	105.893789700477	102.317166269335	1457	1496	1453	120	123	115
ENSG00000234327	177.149940408618	-2.62258904949903	0.146767575944262	4.81037719445066e-71	5.34299606694465e-69	TRUE	AC012146.1	processed_transcript	-17.8215287449792	-2.62258904949903	4.81037719445066e-71	9.31880179633399e-69	2.62258904949903	2.62258904949903	TRUE	68.2930882199749	51.2728663152645	53.3444629830971	349.78563111708	367.615026033365	354.106366740829	71	57	57	390	427	398
ENSG00000107798	421.90152455907	-2.96280721021781	0.165813062421374	6.71846424990317e-71	7.4176672957913e-69	TRUE	LIPA	protein_coding	-17.8028313754027	-2.96280721021781	6.71846424990317e-71	1.29372678651728e-68	2.96280721021781	2.96280721021781	TRUE	39.4368537608306	39.5790546995024	46.7933885816641	341.713655014379	331.45617101369	328.304646551171	41	44	50	381	385	369
ENSG00000110090	580.64124393973	-3.09518214433035	0.173794545031537	9.77975570818769e-71	1.0733281889736e-68	TRUE	CPT1A	protein_coding	-17.7817953276101	-3.09518214433035	9.77975570818769e-71	1.87200823847559e-68	3.09518214433035	3.09518214433035	TRUE	75.9880840757467	75.5600135172319	58.9596696128968	591.944914198136	608.674059497866	634.366430869878	79	84	63	660	707	713
ENSG00000123416	14846.0763524268	-2.59440939507169	0.146150749230541	1.67747424884687e-70	1.83013433137506e-68	TRUE	TUBA1B	protein_coding	-17.7515214026752	-2.59440939507169	1.67747424884687e-70	3.1919654967111e-68	2.59440939507169	2.59440939507169	TRUE	4356.32952884882	3573.80873457098	4180.52133588587	25411.4776575391	24651.7298722234	23791.855158333	4529	3973	4467	28333	28634	26741
ENSG00000214944	150.278728474405	2.44428846010828	0.137917300647142	3.95984130740391e-70	4.29479729564196e-68	TRUE	ARHGEF28	protein_coding	17.7032228024236	2.44428846010828	3.95984130740391e-70	7.49062216255852e-68	2.44428846010828	2.44428846010828	TRUE	670.42651393412	769.092994728968	642.941159112065	126.460958942329	112.781190656606	141.464603798472	697	855	687	141	131	159
ENSG00000125779	737.709306200938	1.40963602153573	0.079636807727849	4.27229684622439e-70	4.60658533629739e-68	TRUE	PANK2	protein_coding	17.6989458028618	1.40963602153573	4.27229684622439e-70	8.03441649011017e-68	1.40963602153573	1.40963602153573	TRUE	1667.89035173854	1623.64076665004	1642.44793921641	623.33593237531	619.866086051575	611.233854148115	1734	1805	1755	695	720	687
ENSG00000141753	384.625685654278	-3.93831850810953	0.221949010162351	6.1829076771892e-70	6.62793324139619e-68	TRUE	IGFBP4	protein_coding	-17.6781149690601	-3.93831850810953	6.1829076771892e-70	1.15598805280843e-67	3.93831850810953	3.93831850810953	TRUE	50.9793475444883	48.5742944039348	43.9857852667643	771.322160924844	700.793047286087	780.279607114843	53	54	47	860	814	877
ENSG00000115970	344.791625178061	1.57793870052575	0.0892916312435048	7.59477501136311e-70	8.09436194563658e-68	TRUE	THADA	protein_coding	17.6665137986023	1.57793870052575	7.59477501136311e-70	1.4117501434417e-67	1.57793870052575	1.57793870052575	TRUE	1096.53690944748	1046.14637762549	1011.67306113558	339.919882547111	371.919651630945	342.540078379948	1140	1163	1081	379	432	385
ENSG00000155961	60.3504450641096	4.91346235820184	0.271405754599286	9.53874712208171e-70	1.01077827262611e-67	TRUE	RAB39B	protein_coding	17.6536498822357	4.91346235820184	9.53874712208171e-70	1.76291396524083e-67	4.91346235820184	4.91346235820184	TRUE	338.57981765396	313.93386568469	320.066777898583	9.86574856996893	11.192026553709	9.78685938228423	352	349	342	11	13	11
ENSG00000168003	1638.87456669024	2.00618833028624	0.113654910317239	1.01003936415333e-69	1.06417747407195e-67	TRUE	SLC3A2	protein_coding	17.6504190717382	2.00618833028624	1.01003936415333e-69	1.85604833556816e-67	2.00618833028624	2.00618833028624	TRUE	3390.60754894946	2887.47194512279	3133.28529942823	773.115933392111	793.772960193823	765.154460796767	3525	3210	3348	862	922	860
ENSG00000125347	159.942707288695	2.72231337476225	0.154101130206786	1.21851573609374e-69	1.27653370125548e-67	TRUE	IRF1	protein_coding	17.6398185627414	2.72231337476225	1.21851573609374e-69	2.22642210461946e-67	2.72231337476225	2.72231337476225	TRUE	566.5440698812	639.561542985142	648.556365741865	87.8948508960869	98.1454636248328	92.5303068870509	589	711	693	98	114	104
ENSG00000104964	1017.73037031182	-2.20502816036622	0.12509913460386	1.62491363956658e-69	1.69266427606376e-67	TRUE	AES	protein_coding	-17.6235464845544	-2.20502816036622	1.62491363956658e-69	2.95220185430407e-67	2.20502816036622	2.20502816036622	TRUE	254.896737722441	215.885752906377	222.736529648721	1110.34515723832	1027.08366758268	1080.11339000846	265	240	238	1238	1193	1214
ENSG00000163602	567.74211680278	2.14217797877456	0.121567379932528	1.83583825702299e-69	1.90163965072977e-67	TRUE	RYBP	protein_coding	17.6166420290461	2.14217797877456	1.83583825702299e-69	3.31667902636771e-67	2.14217797877456	2.14217797877456	TRUE	1289.87368032375	1270.12784626585	1234.4095907843	280.725391127298	278.939738723209	295.385210447124	1341	1412	1319	313	324	332
ENSG00000165424	283.260453420988	-2.71195114305439	0.153562631455444	2.27904926615605e-69	2.34754806532879e-67	TRUE	ZCCHC24	protein_coding	-17.6044012500674	-2.71195114305439	2.27904926615605e-69	4.09439476542158e-67	2.71195114305439	2.71195114305439	TRUE	50.9793475444883	43.1771505812754	46.7933885816641	331.84790644441	309.933043025788	293.605781468527	53	48	50	370	360	330
ENSG00000112715	492.239090458216	2.72735333589978	0.15500127894028	3.24403173860389e-69	3.32296984424325e-67	TRUE	VEGFA	protein_coding	17.5843989242031	2.72735333589978	3.24403173860389e-69	5.79564292500133e-67	2.72735333589978	2.72735333589978	TRUE	895.505142715445	950.796836758502	952.713391522682	125.564072708696	149.800970795797	142.354318287771	931	1057	1018	140	174	160
ENSG00000251369	126.585794496272	3.09235393040167	0.17564762319474	4.18892029209345e-69	4.26714432848724e-67	TRUE	ZNF550	protein_coding	17.5699024555166	3.09235393040167	4.18892029209345e-69	7.44239219630614e-67	3.09235393040167	3.09235393040167	TRUE	603.095300196116	668.346310039325	594.276034987135	66.3695812888819	78.344185875963	71.1771591438853	627	743	635	74	91	80
ENSG00000173402	432.084463740271	-4.62521104814178	0.255270740222243	5.4386909172896e-69	5.50981226005415e-67	TRUE	DAG1	protein_coding	-17.5550835467896	-4.62521104814178	5.4386909172896e-69	9.60974849001093e-67	4.62521104814178	4.62521104814178	TRUE	9.61874481971477	9.89476367487561	14.0380165744992	275.344073725497	340.926347328366	293.605781468527	10	11	15	307	396	330
ENSG00000146592	823.124199473575	6.09826479742258	0.346032652761482	6.28649220801396e-69	6.33389854269735e-67	TRUE	CREB5	protein_coding	17.5468561342873	6.09826479742258	6.28649220801396e-69	1.1047050077886e-66	6.09826479742258	6.09826479742258	TRUE	3701.29300662624	2927.05099982229	3065.90281987063	44.844311681677	34.4370047806431	44.4857244649283	3848	3254	3276	50	40	50
ENSG00000157500	692.474745793097	-1.64463019260792	0.0941317859004586	2.46404138348553e-68	2.4691301646036e-66	TRUE	APPL1	protein_coding	-17.469087485535	-1.64463019260792	2.46404138348553e-68	4.30644797881128e-66	1.64463019260792	1.64463019260792	TRUE	301.066712857072	356.211492295522	356.565620992281	1094.20120503292	1045.16309509252	1040.96595247932	313	396	381	1220	1214	1170
ENSG00000184992	356.766876949893	-4.083482530841	0.233168105728475	4.24995215034387e-68	4.23570906746164e-66	TRUE	BRI3BP	protein_coding	-17.4379572193886	-4.083482530841	4.24995215034387e-68	7.38756547301396e-66	4.083482530841	4.083482530841	TRUE	35.5893558329447	41.3781026403889	39.3064464085979	713.921441972297	703.375822644635	641.484146784266	37	46	42	796	817	721
ENSG00000134333	4614.3416964679	-2.30305964590113	0.132812986919689	2.32446269438584e-67	2.30421737414441e-65	TRUE	LDHA	protein_coding	-17.3405636624948	-2.30305964590113	2.32446269438584e-67	4.01882103903548e-65	2.30305964590113	2.30305964590113	TRUE	929.170749584447	805.973477517141	877.843969792019	4575.01667776469	4382.96978345635	4030.40663652251	966	896	938	5101	5091	4530
ENSG00000157193	482.940405316731	-3.12089260345816	0.179593493484185	2.34858193410567e-67	2.31567666850483e-65	TRUE	LRP8	protein_coding	-17.3399703148501	-3.12089260345816	2.34858193410567e-67	4.03880737096097e-65	3.12089260345816	3.12089260345816	TRUE	52.9030965084312	57.5695341083672	57.0879340696302	475.349703825776	515.69414659013	500.019542985794	55	64	61	530	599	562
ENSG00000101224	987.211057889469	-1.96644963739981	0.113555810383345	3.63671290226535e-67	3.56668683467918e-65	TRUE	CDC25B	protein_coding	-17.3148178642992	-1.96644963739981	3.63671290226535e-67	6.22071348463028e-65	1.96644963739981	1.96644963739981	TRUE	462.661625828281	458.757224926051	437.986117124376	1861.03893478959	1788.14147323489	1686.89867171008	481	510	468	2075	2077	1896
ENSG00000167637	126.22165706904	2.69443535129051	0.155348291382514	3.74267085943039e-67	3.6511833495332e-65	TRUE	ZNF283	protein_coding	17.3131646114453	2.69443535129051	3.74267085943039e-67	6.36808515860119e-65	2.69443535129051	2.69443535129051	TRUE	468.432872720109	510.929615211759	479.164299076241	82.5135334942856	65.4303090832218	75.6257315903782	487	568	512	92	76	85
ENSG00000157064	136.258383039047	-4.29912728419302	0.24401287284376	4.10044112380818e-67	3.97915439161975e-65	TRUE	NMNAT2	protein_coding	-17.307908078659	-4.29912728419302	4.10044112380818e-67	6.94010450839071e-65	4.29912728419302	4.29912728419302	TRUE	20.199364121401	16.1914314679783	6.55107440143298	300.456888267236	271.191412647564	301.613211872214	21	18	7	335	315	339
ENSG00000164284	367.223222733605	2.34118648837838	0.135245325501815	4.42963381191716e-67	4.27610409550411e-65	TRUE	GRPEL2	protein_coding	17.3034605774308	2.34118648837838	4.42963381191716e-67	7.4580190640645e-65	2.34118648837838	2.34118648837838	TRUE	1280.25493550404	1160.38592187178	1201.65421877713	269.962756323695	241.919958584018	201.965189070775	1331	1290	1284	301	281	227
ENSG00000198715	162.628571390205	-3.71187044601596	0.211375301564628	5.39890922085068e-67	5.18464001114817e-65	TRUE	GLMP	protein_coding	-17.2920588001329	-3.71187044601596	5.39890922085068e-67	9.04261055854772e-65	3.71187044601596	3.71187044601596	TRUE	20.199364121401	17.9904794088647	14.0380165744992	234.087306978354	258.277535854823	219.759478856746	21	20	15	261	300	247
ENSG00000083799	286.871527804166	2.80494986752292	0.162383804868591	9.55142776492382e-67	9.12483031759925e-65	TRUE	CYLD	protein_coding	17.2591452689947	2.80494986752292	9.55142776492382e-67	1.59147572054104e-64	2.80494986752292	2.80494986752292	TRUE	950.331988187819	948.098264847172	957.392730380848	139.017366213199	145.496345198217	119.221741566008	988	1054	1023	155	169	134
ENSG00000148339	295.703200389414	2.55535903434942	0.148007360655214	1.07934154950081e-66	1.02581956132453e-64	TRUE	SLC25A25	protein_coding	17.2520844289169	2.55535903434942	1.07934154950081e-66	1.78914770870345e-64	2.55535903434942	2.55535903434942	TRUE	827.21205449547	760.097755024536	766.475704967658	134.532935045031	145.496345198217	116.552598098112	860	845	819	150	169	131
ENSG00000130560	411.443118405226	-2.27348881334187	0.131878898036237	1.63790921160801e-66	1.54870615608351e-64	TRUE	UBAC1	protein_coding	-17.2279730962794	-2.27348881334187	1.63790921160801e-66	2.70112227830207e-64	2.27348881334187	2.27348881334187	TRUE	128.891180584178	96.2490648374264	127.278016942126	565.935213422763	533.773574099968	614.792712105309	134	107	136	631	620	691
ENSG00000111725	213.591204944132	2.27403308846181	0.132032886796642	2.22474588293664e-66	2.08945374632604e-64	TRUE	PRKAB1	protein_coding	17.2102486258122	2.27403308846181	2.22474588293664e-66	3.6442484854297e-64	2.27403308846181	2.27403308846181	TRUE	713.710865622836	672.843929891542	677.568266662497	118.388982839627	144.635420078701	161.038322563041	742	748	724	132	168	181
ENSG00000117475	204.946506916334	2.86181826419687	0.166094641986763	2.23246766474797e-66	2.08945374632604e-64	TRUE	BLZF1	protein_coding	17.2100479727451	2.86181826419687	2.23246766474797e-66	3.6442484854297e-64	2.86181826419687	2.86181826419687	TRUE	788.737075216611	750.20299134966	788.000663715224	113.90455167146	89.536212429672	112.993740140918	820	834	842	127	104	127
ENSG00000136010	102.015032076945	3.34071894067721	0.193652073949461	2.58633230817973e-66	2.40842399485949e-64	TRUE	ALDH1L2	protein_coding	17.2015251904966	3.34071894067721	2.58633230817973e-66	4.20056941244666e-64	3.34071894067721	3.34071894067721	TRUE	500.174730625168	700.729172975282	644.812894655332	70.8540124570496	58.5429081270932	50.7137258900183	520	779	689	79	68	57
ENSG00000069329	697.27876956523	-1.69807102166154	0.0987308024937802	2.81206877872519e-66	2.60547357498167e-64	TRUE	VPS35	protein_coding	-17.1966761232713	-1.69807102166154	2.81206877872519e-66	4.54424662242436e-64	1.69807102166154	1.69807102166154	TRUE	271.248603915957	257.263855546766	262.978843828952	887.917371297204	852.315868320916	835.441905451354	282	286	281	990	990	939
ENSG00000182240	722.652432309046	-2.67865705872132	0.155513180309886	2.95088536825661e-66	2.72042122099577e-64	TRUE	BACE2	protein_coding	-17.1938832940508	-2.67865705872132	2.95088536825661e-66	4.74472858361981e-64	2.67865705872132	2.67865705872132	TRUE	53.8649709904027	65.6652498423563	49.600991896564	400.011260200559	391.720929379815	312.289785743797	56	73	53	446	455	351
ENSG00000140941	675.262852094595	1.96860040751342	0.114579860320333	3.8909133301844e-66	3.5691870637781e-64	TRUE	MAP1LC3B	protein_coding	17.1778461768931	1.96860040751342	3.8909133301844e-66	6.22507417273979e-64	1.96860040751342	1.96860040751342	TRUE	1163.86812318549	1071.3330487979	1131.46413590464	283.416049828198	303.906567189175	268.693775768167	1210	1191	1209	316	353	302
ENSG00000101333	223.461308634722	2.85691222517629	0.166072457839771	4.07673068502077e-66	3.72112675101054e-64	TRUE	PLCB4	protein_coding	17.175139285343	2.85691222517629	4.07673068502077e-66	6.49007452321276e-64	2.85691222517629	2.85691222517629	TRUE	536.725960940084	661.150118275779	522.214216571372	78.0291023261179	79.2051109954791	77.4051605689753	558	735	558	87	92	87
ENSG00000089597	2436.31784992226	-1.36915103291408	0.0799065189074965	8.20306035100064e-66	7.45064171190886e-64	TRUE	GANAB	protein_coding	-17.1345174970062	-1.36915103291408	8.20306035100064e-66	1.29947790525852e-63	1.36915103291408	1.36915103291408	TRUE	965.721979899363	1006.56732292598	986.40463130148	2655.68013778891	2584.49720878726	2415.57483844561	1004	1119	1054	2961	3002	2715
ENSG00000149547	3578.1707723831	-1.56163937328589	0.0911580575574453	8.71835688252398e-66	7.87985608823417e-64	TRUE	EI24	protein_coding	-17.1309735219234	-1.56163937328589	8.71835688252398e-66	1.3743378462167e-63	1.56163937328589	1.56163937328589	TRUE	1837.18026056552	1405.05644183234	1489.90149244019	4732.86865488419	4509.52577602521	4754.63423081154	1910	1562	1592	5277	5238	5344
ENSG00000105220	2007.96909167455	-2.11118921034565	0.123319336093554	1.06770153085483e-65	9.60306381751286e-64	TRUE	GPI	protein_coding	-17.1191792129015	-2.11118921034565	1.06770153085483e-65	1.67488516240145e-63	2.11118921034565	2.11118921034565	TRUE	527.10721612037	398.489118906354	451.088265927242	2026.06600177817	1987.01517584311	1967.15873583913	548	443	482	2259	2308	2211
ENSG00000136891	362.783100399193	1.97845469849703	0.115881784539344	2.60493060693077e-65	2.33153934614513e-63	TRUE	TEX10	protein_coding	17.0671774140257	1.97845469849703	2.60493060693077e-65	4.06647371153785e-63	1.97845469849703	1.97845469849703	TRUE	1100.38440737537	1050.6439974777	1181.0651278012	275.344073725497	300.462866711111	266.024632300271	1144	1168	1262	307	349	299
ENSG00000182551	784.222483014695	-1.92913952159639	0.113115900969594	3.44606945297857e-65	3.06949896492845e-63	TRUE	ADI1	protein_coding	-17.0508296581576	-1.92913952159639	3.44606945297857e-65	5.35356045743405e-63	1.92913952159639	1.92913952159639	TRUE	340.503566617903	351.713872443306	278.888595946718	1243.08431981609	1171.71908766138	1299.87286886521	354	391	298	1386	1361	1461
ENSG00000179388	89.255100330412	3.48345604493589	0.203407346332363	3.94162622704429e-65	3.49402424876167e-63	TRUE	EGR3	protein_coding	17.0429747746596	3.48345604493589	3.94162622704429e-65	6.09398154852357e-63	3.48345604493589	3.48345604493589	TRUE	394.368537608306	326.527201270895	455.767604785409	32.2879044108074	36.1588550196752	34.6988650826441	410	363	487	36	42	39
ENSG00000118496	273.450535153853	2.35493543906109	0.138122867920013	4.51473690054206e-65	3.9829052139806e-63	TRUE	FBXO30	protein_coding	17.0350347164305	2.35493543906109	4.51473690054206e-65	6.94664637548476e-63	2.35493543906109	2.35493543906109	TRUE	605.019049160059	599.082964315196	547.48264640547	119.285869073261	103.311014341929	117.442312587411	629	666	585	133	120	132
ENSG00000174684	338.928991244674	-6.10983844837937	0.333098168171231	4.93173013372504e-65	4.33005905741059e-63	TRUE	B4GAT1	protein_coding	-17.0298656698564	-6.10983844837937	4.93173013372504e-65	7.55212274477761e-63	6.10983844837937	6.10983844837937	TRUE	2.88562344591443	8.99523970443237	4.67933885816641	478.040362526677	460.594938941101	462.651534435255	3	10	5	533	535	520
ENSG00000115419	1275.07364579143	1.51729101055095	0.0891129211546048	5.30346143263514e-65	4.6343707059207e-63	TRUE	GLS	protein_coding	17.0256125064412	1.51729101055095	5.30346143263514e-65	8.08287738154886e-63	1.51729101055095	1.51729101055095	TRUE	1936.25333220858	2072.50322790122	2191.80232116515	739.034256514036	714.567849198344	708.212733481659	2013	2304	2342	824	830	796
ENSG00000137494	139.363930298468	2.2585418812092	0.132644657707943	7.51485107178066e-65	6.53579358780622e-63	TRUE	ANKRD42	protein_coding	17.0051998296514	2.2585418812092	7.51485107178066e-65	1.13991783380341e-62	2.2585418812092	2.2585418812092	TRUE	481.89911546771	457.857700955608	431.435042722943	93.2761682978881	91.2580626687041	100.537737290738	501	509	461	104	106	113
ENSG00000107290	472.796317849763	3.33868696667327	0.196235046338051	8.59617807026816e-65	7.44114231265748e-63	TRUE	SETX	protein_coding	16.9973194650254	3.33868696667327	8.59617807026816e-65	1.29782110039288e-62	3.33868696667327	3.33868696667327	TRUE	1126.3550183886	1282.72118185206	1062.20992080378	113.90455167146	100.728238983381	121.001170544605	1171	1426	1135	127	117	136
ENSG00000272325	311.726703265397	-2.79109049565742	0.164474219635117	2.12405732486734e-64	1.83006396990205e-62	TRUE	NUDT3	protein_coding	-16.9441994635926	-2.79109049565742	2.12405732486734e-64	3.19184277818149e-62	2.79109049565742	2.79109049565742	TRUE	93.3018247512333	65.6652498423563	59.8955373845301	514.812698105652	516.555071709646	502.68868645369	97	73	64	574	600	565
ENSG00000116857	474.814483645549	-2.51030239462184	0.148133996555473	2.53942182295915e-64	2.1777609103126e-62	TRUE	TMEM9	protein_coding	-16.9336915930457	-2.51030239462184	2.53942182295915e-64	3.79826637128932e-62	2.51030239462184	2.51030239462184	TRUE	100.034946125034	85.4547771921076	129.149752485393	618.851501207142	561.323177924482	630.807572912684	104	95	138	690	652	709
ENSG00000077150	161.908732110169	3.71638779398101	0.218898435504787	2.64273016892764e-64	2.25586383586518e-62	TRUE	NFKB2	protein_coding	16.9313447206046	3.71638779398101	2.64273016892764e-64	3.93448688760996e-62	3.71638779398101	3.71638779398101	TRUE	748.338346973809	624.269635487607	813.269093549323	72.6477849243167	42.1853308562878	47.154867932824	778	694	869	81	49	53
ENSG00000156639	331.587256691009	1.86788238627362	0.110357865796098	3.34059973648097e-64	2.8384321631906e-62	TRUE	ZFAND3	protein_coding	16.9175464473935	1.86788238627362	3.34059973648097e-64	4.95055328690115e-62	1.86788238627362	1.86788238627362	TRUE	489.594111323482	552.307717852148	522.214216571372	141.708024914099	146.357270317733	138.795460330576	509	614	558	158	170	156
ENSG00000133597	335.88512075542	-3.1217506471016	0.18317114844563	3.51611866836006e-64	2.97386220216618e-62	TRUE	ADCK2	protein_coding	-16.9145297676099	-3.1217506471016	3.51611866836006e-64	5.18675890537261e-62	3.1217506471016	3.1217506471016	TRUE	29.8181089411158	23.3876232315242	27.1401653773652	248.43748671649	228.14515667176	242.892055578509	31	26	29	277	265	273
ENSG00000159228	386.506036115273	-2.43699636485882	0.144131729863692	6.41470469112681e-64	5.40065411392676e-62	TRUE	CBR1	protein_coding	-16.8790703261081	-2.43699636485882	6.41470469112681e-64	9.41936408480621e-62	2.43699636485882	2.43699636485882	TRUE	60.5980923642031	53.9714382265942	64.5748762426965	324.672816575341	341.787272447883	314.958929211693	63	60	69	362	397	354
ENSG00000114784	376.087365488863	1.68400147245599	0.0997601326501033	6.79601713880505e-64	5.69568018205853e-62	TRUE	EIF1B	protein_coding	16.8756608401085	1.68400147245599	6.79601713880505e-64	9.93392359771331e-62	1.68400147245599	1.68400147245599	TRUE	790.660824180554	883.332538975259	835.729920068521	278.034732426397	255.694760496275	245.561199046404	822	982	893	310	297	276
ENSG00000177150	1252.85025494111	1.58546866292206	0.0939665688151577	7.19036949208798e-64	5.99891550656643e-62	TRUE	FAM210A	protein_coding	16.8723296915975	1.58546866292206	7.19036949208798e-64	1.0462801001202e-61	1.58546866292206	1.58546866292206	TRUE	782.965828324782	744.805847527	798.29520920319	239.468624380155	260.860311213371	272.252633725361	814	828	853	267	303	306
ENSG00000140450	139.94949726031	5.78952040659313	0.326935911218644	1.01526363434784e-63	8.43217607662412e-62	TRUE	ARRDC4	protein_coding	16.8519414026216	5.78952040659313	1.01526363434784e-63	1.47066882672784e-61	5.78952040659313	5.78952040659313	TRUE	363.588554185218	448.862461251176	402.423141802312	7.17508986906832	6.02647583661254	6.22800142508997	378	499	430	8	7	7
ENSG00000015153	226.285858767565	1.81780609084517	0.107871272323636	1.19260376167666e-63	9.86064042950415e-62	TRUE	YAF2	protein_coding	16.8424187814358	1.81780609084517	1.19260376167666e-63	1.71980949632278e-61	1.81780609084517	1.81780609084517	TRUE	609.828421569917	652.154878571347	685.991076607196	203.593175034813	161.853922469022	185.9503282634	634	725	733	227	188	209
ENSG00000147130	242.582434502462	-3.81529137710863	0.22526991233255	1.34103123650393e-63	1.10383633654729e-61	TRUE	ZMYM3	protein_coding	-16.8354771028785	-3.81529137710863	1.34103123650393e-63	1.92521796890595e-61	3.81529137710863	3.81529137710863	TRUE	30.7799834230873	35.9809588177295	23.3966942908321	443.061799414968	451.124762626424	427.95266935261	32	40	25	494	524	481
ENSG00000166803	1432.3876921937	-3.84480799110057	0.228280570613084	1.42413738030178e-63	1.1670331119113e-61	TRUE	PCLAF	protein_coding	-16.8319177298158	-3.84480799110057	1.42413738030178e-63	2.03544043892199e-61	3.84480799110057	3.84480799110057	TRUE	159.671164007265	135.828119536929	137.572562430093	2070.01342722621	2289.19989279325	2097.05705127672	166	151	147	2308	2659	2357
ENSG00000107249	186.086955750118	2.30351120193354	0.1372649223387	4.34565977392045e-63	3.54536614652855e-61	TRUE	GLIS3	protein_coding	16.7657405373032	2.30351120193354	4.34565977392045e-63	6.18352774379353e-61	2.30351120193354	2.30351120193354	TRUE	1068.64254947031	968.787316167367	892.817854138152	189.242995296677	214.370354759503	186.840042752699	1111	1077	954	211	249	210
ENSG00000155438	911.104510587205	2.03043732622108	0.121119822613649	4.6466153755521e-63	3.77419798653875e-61	TRUE	NIFK	protein_coding	16.7617601805684	2.03043732622108	4.6466153755521e-63	6.58263688312794e-61	2.03043732622108	2.03043732622108	TRUE	2185.3788230392	2296.48469654159	2624.17323165972	544.409943815558	578.541680314804	607.674996190921	2272	2553	2804	607	672	683
ENSG00000079739	432.805959931241	-2.62636576471624	0.156385563774383	4.84777182272662e-63	3.9203165292734e-61	TRUE	PGM1	protein_coding	-16.7592405170449	-2.62636576471624	4.84777182272662e-63	6.83748448575626e-61	2.62636576471624	2.62636576471624	TRUE	65.4074647740605	45.8757224926051	50.5368596681973	336.332337612577	352.118373882075	323.856074104678	68	51	54	375	409	364
ENSG00000167977	424.321535313352	1.65569638719015	0.0989697462872163	8.60205841392466e-63	6.92597174829445e-61	TRUE	KCTD5	protein_coding	16.7251076798333	1.65569638719015	8.60205841392466e-63	1.20796940818773e-60	1.65569638719015	1.65569638719015	TRUE	694.473375983407	697.131077093509	758.988762794592	214.355809838416	247.94643442063	217.980049878149	722	775	811	239	288	245
ENSG00000102710	236.027033179402	1.77269213177909	0.106116293002787	1.38473389005474e-62	1.11007493325345e-60	TRUE	SUPT20H	protein_coding	16.6967187656546	1.77269213177909	1.38473389005474e-62	1.93609880158176e-60	1.77269213177909	1.77269213177909	TRUE	607.904672605974	662.049642246223	656.043307914931	192.830540231211	178.211499739828	191.288615199192	632	736	701	215	207	215
ENSG00000100243	855.826984384532	-2.46246671387879	0.147439654185856	1.48639383364652e-62	1.18641253267423e-60	TRUE	CYB5R3	protein_coding	-16.6924902464518	-2.46246671387879	1.48639383364652e-62	2.06924038538549e-60	2.46246671387879	2.46246671387879	TRUE	97.1493226791192	100.746684689643	90.7791738484284	504.946949535683	575.097979836739	531.159550111244	101	112	97	563	668	597
ENSG00000173068	158.713236395252	-2.55328657460633	0.152858842102636	2.22298073432897e-62	1.76660271009791e-60	TRUE	BNC2	protein_coding	-16.6684462714032	-2.55328657460633	2.22298073432897e-62	3.08115901677668e-60	2.55328657460633	2.55328657460633	TRUE	68.2930882199749	69.2633457241293	56.152066297997	347.09497241618	398.608330335944	402.150949162952	71	77	60	387	463	452
ENSG00000166848	2749.31363510026	1.33169133813234	0.0798926754441263	2.23244620594865e-62	1.76660271009791e-60	TRUE	TERF2IP	protein_coding	16.6681922663003	1.33169133813234	2.23244620594865e-62	3.08115901677668e-60	1.33169133813234	1.33169133813234	TRUE	4439.05073429837	4715.30465306345	4999.405636065	1956.10887555475	1780.39314715925	1879.07700139857	4615	5242	5342	2181	2068	2112
ENSG00000005059	376.652925622125	-2.36625064555608	0.141861263897308	2.55710000349171e-62	2.01486366941795e-60	TRUE	MCUB	protein_coding	-16.6600735051157	-2.36625064555608	2.55710000349171e-62	3.51415478257634e-60	2.36625064555608	2.36625064555608	TRUE	73.1024606298323	71.0623936650158	79.548760588829	407.186350069627	393.442779618847	364.782940612412	76	79	85	454	457	410
ENSG00000182636	81.9361236728733	-3.50171743727812	0.208150010871292	2.81901517593877e-62	2.2117873112323e-60	TRUE	NDN	protein_coding	-16.6542402123308	-3.50171743727812	2.81901517593877e-62	3.85761234161016e-60	3.50171743727812	3.50171743727812	TRUE	18.2756151574581	20.6890513201945	22.4608265191988	234.087306978354	230.727932030309	231.325767217627	19	23	24	261	268	260
ENSG00000111845	659.797657595298	1.72860075417733	0.10380588986198	3.03975624760008e-62	2.37487397005297e-60	TRUE	PAK1IP1	protein_coding	16.6497289937206	1.72860075417733	3.03975624760008e-62	4.14205429704759e-60	1.72860075417733	1.72860075417733	TRUE	1390.87050093076	1400.55882198012	1617.17950938231	452.030661751304	438.210885833683	435.960099756298	1446	1557	1728	504	509	490
ENSG00000068489	1594.08190518323	-2.52019716171891	0.151617154053026	4.9764496336356e-62	3.87155182890182e-60	TRUE	PRR11	protein_coding	-16.6202022118572	-2.52019716171891	4.9764496336356e-62	6.75243322018792e-60	2.52019716171891	2.52019716171891	TRUE	221.23113085344	190.699081733966	211.506116389122	1224.24970890978	1214.76534363718	1177.092269342	230	212	226	1365	1411	1323
ENSG00000104381	118.938233091785	2.4320805975189	0.1463427036983	7.80833433648277e-62	6.04916254185165e-60	TRUE	GDAP1	protein_coding	16.593173404533	2.4320805975189	7.80833433648277e-62	1.05504376299417e-59	2.4320805975189	2.4320805975189	TRUE	435.729140333079	439.867221546743	452.024133698876	73.5446711579502	85.2315868320916	85.4125909726624	453	489	483	82	99	96
ENSG00000101057	562.016835437069	-3.22989435232752	0.19456725855805	9.53044140960631e-62	7.35239659875821e-60	TRUE	MYBL2	protein_coding	-16.5812013473995	-3.22989435232752	9.53044140960631e-62	1.28234282364067e-59	3.22989435232752	3.22989435232752	TRUE	111.577439908691	75.5600135172319	72.0618184157628	824.238448709223	787.74648435721	873.699628491192	116	84	77	919	915	982
ENSG00000204392	302.843026063379	-2.51333885902428	0.151394838300304	1.05554296191522e-61	8.10920880491369e-60	TRUE	LSM2	protein_coding	-16.5750618341807	-2.51333885902428	1.05554296191522e-61	1.4143396070529e-59	2.51333885902428	2.51333885902428	TRUE	66.3693392560319	61.1676299901401	71.1259506441295	362.34203838795	392.581854499331	392.364089780668	69	68	76	404	456	441
ENSG00000057657	60.5643402316638	4.46325773474559	0.26678443054969	1.11466548649973e-61	8.52788474692196e-60	TRUE	PRDM1	protein_coding	16.571785337009	4.46325773474559	1.11466548649973e-61	1.4873615234381e-59	4.46325773474559	4.46325773474559	TRUE	411.682278283792	419.178170226549	492.266447879107	17.9377246726708	24.9668284659662	15.1251463180756	428	466	526	20	29	17
ENSG00000162704	706.123958921518	-1.94147509039974	0.117215927133091	1.3538011586526e-61	1.03146222162135e-59	TRUE	ARPC5	protein_coding	-16.5600950057616	-1.94147509039974	1.3538011586526e-61	1.79898915950208e-59	1.94147509039974	1.94147509039974	TRUE	201.031766732039	257.263855546766	231.159339593421	881.639167661769	928.938203957847	853.236195237325	209	286	247	983	1079	959
ENSG00000033030	336.494213183834	2.08572780793343	0.125988854392517	1.65008045662108e-61	1.25202401066582e-59	TRUE	ZCCHC8	protein_coding	16.5481829807454	2.08572780793343	1.65008045662108e-61	2.1836743754741e-59	2.08572780793343	2.08572780793343	TRUE	968.607603345277	984.978747635345	1049.10777200091	247.540600482857	214.370354759503	242.00234108921	1007	1095	1121	276	249	272
ENSG00000164649	479.730246592216	-2.18016697243557	0.131696270864791	1.68648533654248e-61	1.27440232111353e-59	TRUE	CDCA7L	protein_coding	-16.5468689599428	-2.18016697243557	1.68648533654248e-61	2.22270473166119e-59	2.18016697243557	2.18016697243557	TRUE	156.785540561351	125.933355862053	136.636694658459	626.026591076211	647.41568987609	638.815003316371	163	140	146	698	752	718
ENSG00000134352	365.809808489365	2.24503209161363	0.13571327938772	2.01870527292704e-61	1.51921991111138e-59	TRUE	IL6ST	protein_coding	16.5360380135544	2.24503209161363	2.01870527292704e-61	2.64969486395053e-59	2.24503209161363	2.24503209161363	TRUE	1135.01188872634	1360.97976728062	1248.4476073588	269.065870090062	278.939738723209	236.664054153419	1180	1513	1334	300	324	266
ENSG00000162924	87.5300009022017	2.887395852584	0.174148752037882	2.02733363293236e-61	1.5195112814637e-59	TRUE	REL	protein_coding	16.5357810173249	2.887395852584	2.02733363293236e-61	2.65020304747313e-59	2.887395852584	2.887395852584	TRUE	429.95789344125	409.283406551673	407.102480660478	48.4318566162111	60.2647583661254	57.8314418044068	447	455	435	54	70	65
ENSG00000198668	1382.0073296926	-2.26303818595251	0.136990928607021	2.73423679678794e-61	2.04104688498688e-59	TRUE	CALM1	protein_coding	-16.5177467830537	-2.26303818595251	2.73423679678794e-61	3.55982133243346e-59	2.26303818595251	2.26303818595251	TRUE	440.538512742937	404.785786699457	437.050249352743	2059.25079242261	2121.31949448761	2020.54160519704	458	450	467	2296	2464	2271
ENSG00000198920	191.228260155533	2.09156279123391	0.126783571213142	4.82193415490218e-61	3.58495249790671e-59	TRUE	KIAA0753	protein_coding	16.4834897848385	2.09156279123391	4.82193415490218e-61	6.25257090940904e-59	2.09156279123391	2.09156279123391	TRUE	518.450345782626	576.594865054115	525.021819886272	121.079641540528	133.443393524992	123.670314012501	539	641	561	135	155	139
ENSG00000076248	747.985535491063	-3.37012641352826	0.204308480723397	4.98577493339381e-61	3.69187623381185e-59	TRUE	UNG	protein_coding	-16.4814699394561	-3.37012641352826	4.98577493339381e-61	6.43905824530434e-59	3.37012641352826	3.37012641352826	TRUE	111.577439908691	102.545732630529	116.98347145416	1089.71677386475	1206.15609244202	1218.01913584974	116	114	125	1215	1401	1369
ENSG00000165912	241.948545745246	-4.0347118542532	0.243476110933603	5.45756297515395e-61	4.02506184543554e-59	TRUE	PACSIN3	protein_coding	-16.4760032484211	-4.0347118542532	5.45756297515395e-61	7.02017240620002e-59	4.0347118542532	4.0347118542532	TRUE	34.6274813509732	33.2823869063998	23.3966942908321	562.347668488229	501.058419558357	503.578400942989	36	37	25	627	582	566
ENSG00000113369	791.552540243046	3.27127699621755	0.198529521932182	6.12914926581759e-61	4.50236072363126e-59	TRUE	ARRDC3	protein_coding	16.4689836339886	3.27127699621755	6.12914926581759e-61	7.85263673665984e-59	3.27127699621755	3.27127699621755	TRUE	1702.51783308951	1946.56987203917	1861.4409977786	191.933653997577	172.185023903215	193.957758667088	1770	2164	1989	214	200	218
ENSG00000198959	302.931048400258	-2.79648039820432	0.169564350232587	6.46834074404541e-61	4.73266931105989e-59	TRUE	TGM2	protein_coding	-16.4657246289543	-2.79648039820432	6.46834074404541e-61	8.25432149392906e-59	2.79648039820432	2.79648039820432	TRUE	79.8355820036326	71.0623936650158	82.3563639037289	561.450782254596	515.69414659013	564.078986215291	83	79	88	626	599	634
ENSG00000086475	332.737653454633	-2.17347007077164	0.131997049108668	8.31779341774226e-61	6.06179743226608e-59	TRUE	SEPHS1	protein_coding	-16.4505005823692	-2.17347007077164	8.31779341774226e-61	1.05724743370654e-58	2.17347007077164	2.17347007077164	TRUE	77.9118330396897	94.4500168965399	84.2280994469954	393.733056565124	369.336876272397	405.709807120146	81	105	90	439	429	456
ENSG00000104889	375.477055983329	-2.62253408180962	0.159517191225844	1.26803023103578e-60	9.20470133851878e-59	TRUE	RNASEH2A	protein_coding	-16.4249429487877	-2.62253408180962	1.26803023103578e-60	1.60540614841136e-58	2.62253408180962	2.62253408180962	TRUE	103.88244405292	99.8471607191993	90.7791738484284	627.820363543478	583.7072310319	624.579571487594	108	111	97	700	678	702
ENSG00000110651	864.194242409311	-2.23270245381923	0.135952365075549	1.39100853964863e-60	1.00578099819771e-58	TRUE	CD81	protein_coding	-16.4193270605671	-2.23270245381923	1.39100853964863e-60	1.75419814188317e-58	2.23270245381923	2.23270245381923	TRUE	189.489272948381	143.024311300475	175.007273295424	850.248149484595	799.799436030436	752.698457946587	197	159	187	948	929	846
ENSG00000105254	338.485866781177	-2.65585455981669	0.161905351197739	2.61879355121352e-60	1.8861451366123e-58	TRUE	TBCB	protein_coding	-16.3808908441043	-2.65585455981669	2.61879355121352e-60	3.28965480546579e-58	2.65585455981669	2.65585455981669	TRUE	82.721205449547	65.6652498423563	66.4466117859631	473.555931358509	451.124762626424	446.63667362788	86	73	71	528	524	502
ENSG00000130066	1129.38368280452	2.54179391312261	0.155166319707824	2.98870408238385e-60	2.14419166813204e-58	TRUE	SAT1	protein_coding	16.3728527452387	2.54179391312261	2.98870408238385e-60	3.73971773857198e-58	2.54179391312261	2.54179391312261	TRUE	647.341526366804	604.480108137856	599.891241616934	84.3073059615527	108.476565059026	121.001170544605	673	672	641	94	126	136
ENSG00000131263	565.464756377838	1.6058950701343	0.0982855751960998	5.44061196106021e-60	3.88813966426466e-58	TRUE	RLIM	protein_coding	16.3363592545037	1.6058950701343	5.44061196106021e-60	6.78136431952613e-58	1.6058950701343	1.6058950701343	TRUE	1274.48368861221	1213.45783612793	1180.12926002957	390.14551163059	420.131458323846	391.474375291369	1325	1349	1261	435	488	440
ENSG00000125505	349.386974137532	-2.27976065227106	0.139601878544905	7.52422437208998e-60	5.35643432326622e-58	TRUE	MBOAT7	protein_coding	-16.3165733917155	-2.27976065227106	7.52422437208998e-60	9.34223966631929e-58	2.27976065227106	2.27976065227106	TRUE	105.806193016862	92.6509689556534	82.3563639037289	466.380841489441	445.098286789812	463.541248924553	110	103	88	520	517	521
ENSG00000100889	107.943986906218	3.2579234609451	0.198709457931539	7.88291680542691e-60	5.59020077147928e-58	TRUE	PCK2	protein_coding	16.3137295788803	3.2579234609451	7.88291680542691e-60	9.74995533188149e-58	3.2579234609451	3.2579234609451	TRUE	355.893558329447	278.852430837404	305.09289355245	30.4941319435403	35.2979299001592	30.2502926361513	370	310	326	34	41	34
ENSG00000143499	375.776814070663	-2.20698400866716	0.135275525192291	9.61917928361087e-60	6.79534205483591e-58	TRUE	SMYD2	protein_coding	-16.3015683698293	-2.20698400866716	9.61917928361087e-60	1.18518608200137e-57	2.20698400866716	2.20698400866716	TRUE	99.0730716430622	98.9476367487561	93.5867771633283	445.752458115869	465.760489658198	445.746959138582	103	110	100	497	541	501
ENSG00000122359	589.460119526566	-2.26572650525168	0.139344058975656	2.10830832773217e-59	1.48370186819564e-57	TRUE	ANXA11	protein_coding	-16.2535400667551	-2.26572650525168	2.10830832773217e-59	2.58774729783248e-57	2.26572650525168	2.26572650525168	TRUE	181.794277092609	137.627167477815	118.855206997427	713.921441972297	692.183796090926	717.109878374645	189	153	127	796	804	806
ENSG00000066697	583.061549179341	2.31998482300741	0.142769437485409	2.41214570295382e-59	1.69107005593394e-57	TRUE	MSANTD3	protein_coding	16.2452858236956	2.31998482300741	2.41214570295382e-59	2.94942135040262e-57	2.31998482300741	2.31998482300741	TRUE	1203.30497694632	1574.16694827567	1414.09620293789	270.859642557329	275.496038245145	286.488065554138	1251	1750	1511	302	320	322
ENSG00000057757	459.750581899635	1.92022081398526	0.118234267169031	2.77639483175076e-59	1.93905939044775e-57	TRUE	PITHD1	protein_coding	16.2366589171958	1.92022081398526	2.77639483175076e-59	3.38194337119094e-57	1.92022081398526	1.92022081398526	TRUE	1092.6894115196	947.198740876729	1036.94149096968	252.921917884658	259.138460974339	297.164639425721	1136	1053	1108	282	301	334
ENSG00000065060	103.635866203769	2.53165764249949	0.155684087889033	3.47579938574084e-59	2.4183693990298e-57	TRUE	UHRF1BP1	protein_coding	16.2228677232053	2.53165764249949	3.47579938574084e-59	4.21791534515676e-57	2.53165764249949	2.53165764249949	TRUE	319.34232801453	361.608636118181	291.054876977951	52.9162877843788	59.4038332466093	54.2725838472126	332	402	311	59	69	61
ENSG00000104825	229.288262318407	2.18062279918535	0.134302271257924	3.50019075897e-59	2.42618485766499e-57	TRUE	NFKBIB	protein_coding	16.2224382802778	2.18062279918535	3.50019075897e-59	4.23154640702847e-57	2.18062279918535	2.18062279918535	TRUE	509.793475444883	448.862461251176	473.549092446441	100.451258166956	122.251366971283	90.7508779084538	530	499	506	112	142	102
ENSG00000144642	112.098638565791	2.43021561035081	0.149586764257134	3.57605541453886e-59	2.46948725592762e-57	TRUE	RBMS3	protein_coding	16.2211213896983	2.43021561035081	3.57605541453886e-59	4.30707078729366e-57	2.43021561035081	2.43021561035081	TRUE	505.945977516997	469.55151257137	483.843637934407	94.1730545315216	97.2845385053167	77.4051605689753	526	522	517	105	113	87
ENSG00000155368	1288.21293355934	-2.35685301462158	0.145713131101519	7.8541059211171e-59	5.40350764826705e-57	TRUE	DBI	protein_coding	-16.1727288290902	-2.35685301462158	7.8541059211171e-59	9.42434097803297e-57	2.35685301462158	2.35685301462158	TRUE	189.489272948381	219.48384878815	202.147438672789	1050.25377958487	1077.01732451461	1035.62766554353	197	244	216	1171	1251	1164
ENSG00000130429	419.780693485966	-2.48418323410827	0.153477636022006	8.62323262923157e-59	5.91060086311419e-57	TRUE	ARPC1B	protein_coding	-16.1669730369488	-2.48418323410827	8.62323262923157e-59	1.0308770070291e-56	2.48418323410827	2.48418323410827	TRUE	80.7974564856041	61.1676299901401	72.9976861873961	392.83617033149	375.36335210901	448.416102606478	84	68	78	438	436	504
ENSG00000105656	293.306138517841	2.23026518794888	0.137969656914282	1.01474430367228e-58	6.9295761004109e-57	TRUE	ELL	protein_coding	16.1569404868898	2.23026518794888	1.01474430367228e-58	1.20859804879604e-56	2.23026518794888	2.23026518794888	TRUE	1113.85065012297	966.088744256037	974.238350270247	199.108743866646	216.953130118051	230.436052728329	1158	1074	1041	222	252	259
ENSG00000141934	506.239850489155	-2.76508787634754	0.171084207849672	1.11969898619329e-58	7.61808483669076e-57	TRUE	PLPP2	protein_coding	-16.1508707284891	-2.76508787634754	1.11969898619329e-58	1.32868191874553e-56	2.76508787634754	2.76508787634754	TRUE	151.014293669522	157.416694827567	142.251901288259	1002.7188092023	1052.91142116816	1050.75281186161	157	175	152	1118	1223	1181
ENSG00000120437	235.736400841047	-1.96092747307411	0.121389953752903	1.56819101062244e-58	1.06302595050943e-56	TRUE	ACAT2	protein_coding	-16.1300792466727	-1.96092747307411	1.56819101062244e-58	1.8540399455734e-56	1.96092747307411	1.96092747307411	TRUE	170.251783308951	125.03383189161	134.764959115193	592.84180043177	545.826525773193	535.608122557737	177	139	144	661	634	602
ENSG00000148843	562.233790888525	1.76737028391211	0.109624888130309	1.87570211769338e-58	1.26682035333445e-56	TRUE	PDCD11	protein_coding	16.1190166465333	1.76737028391211	1.87570211769338e-58	2.20948090479061e-56	1.76737028391211	1.76737028391211	TRUE	1712.13657790923	1512.09979431508	1597.52628617801	474.452817592142	478.674366450939	458.202961988762	1780	1681	1707	529	556	515
ENSG00000196154	268.738782218763	-2.17129643190808	0.134744285296692	2.70572872097752e-58	1.82073818092641e-56	TRUE	S100A4	protein_coding	-16.0963571477655	-2.17129643190808	2.70572872097752e-58	3.17557752588304e-56	2.17129643190808	2.17129643190808	TRUE	113.501188872634	105.244304541859	116.047603682527	534.54419524559	508.806745634001	472.438393817539	118	117	124	596	591	531
ENSG00000055332	376.84469804239	-1.93037352263041	0.119913319886853	2.95684727026689e-58	1.98248545342476e-56	TRUE	EIF2AK2	protein_coding	-16.0908634430611	-1.93037352263041	2.95684727026689e-58	3.45768343699065e-56	1.93037352263041	1.93037352263041	TRUE	160.633038489237	143.923835270918	159.097521177658	613.470183805341	597.482032944157	564.078986215291	167	160	170	684	694	634
ENSG00000172216	1304.78855364109	1.76178974325818	0.109633013013518	4.23343038881641e-58	2.82811556192018e-56	TRUE	CEBPB	protein_coding	16.068629460392	1.76178974325818	4.23343038881641e-58	4.93255994360717e-56	1.76178974325818	1.76178974325818	TRUE	2646.11669990353	2820.90717130999	2762.68166186145	805.403837802918	808.408687225596	804.301898325904	2751	3136	2952	898	939	904
ENSG00000111665	513.594388210609	-3.25100153773106	0.202169468156187	5.49768922282836e-58	3.65943660254546e-56	TRUE	CDCA3	protein_coding	-16.0524211668691	-3.25100153773106	5.49768922282836e-58	6.38247978439403e-56	3.25100153773106	3.25100153773106	TRUE	61.5599668461745	63.8662019014699	55.2161985263637	602.707549001739	550.992076490289	614.792712105309	64	71	59	672	640	691
ENSG00000078668	777.479041395193	-2.14251350366514	0.133456136394763	5.62073362029837e-58	3.72788080903098e-56	TRUE	VDAC3	protein_coding	-16.0510475205566	-2.14251350366514	5.62073362029837e-58	6.50185437991205e-56	2.14251350366514	2.14251350366514	TRUE	200.069892250067	170.909554384215	172.199669980524	815.269586372887	765.362431249792	834.552190962055	208	190	184	909	889	938
ENSG00000166825	104.490660092476	-3.95914358984997	0.244069418638071	8.74448324656193e-58	5.77888107885695e-56	TRUE	ANPEP	protein_coding	-16.0235951740331	-3.95914358984997	8.74448324656193e-58	1.0079035564263e-55	3.95914358984997	3.95914358984997	TRUE	16.3518661935151	18.890003379308	14.9738843461325	274.447187491863	272.913262886596	242.892055578509	17	21	16	306	317	273
ENSG00000055483	1388.93027482746	2.48103408860193	0.154859947597926	9.54699921284492e-58	6.28669898165838e-56	TRUE	USP36	protein_coding	16.0181356872738	2.48103408860193	9.54699921284492e-58	1.09647285959524e-55	2.48103408860193	2.48103408860193	TRUE	1534.18979874451	1273.72594214762	1281.20297936596	241.262396847422	236.754407866921	246.450913535703	1595	1416	1369	269	275	277
ENSG00000110660	345.765044839027	1.80507554116765	0.112689329489126	1.03921781021166e-57	6.81889607995823e-56	TRUE	SLC35F2	protein_coding	16.0128595719164	1.80507554116765	1.03921781021166e-57	1.18929417582871e-55	1.80507554116765	1.80507554116765	TRUE	713.710865622836	725.016320177249	740.271407361927	201.799402567546	200.595552847246	218.869764367447	742	806	791	225	233	246
ENSG00000102181	277.78628944756	-3.11842706912794	0.193593181342065	1.15144390706035e-57	7.52848324765204e-56	TRUE	CD99L2	protein_coding	-16.0064788717172	-3.11842706912794	1.15144390706035e-57	1.31305436749102e-55	3.11842706912794	3.11842706912794	TRUE	30.7799834230873	30.5838149950701	22.4608265191988	268.168983856428	248.807359540146	233.994910685523	32	34	24	299	289	263
ENSG00000267279	62.5017979613797	3.23294401927693	0.201323689716637	1.41624584477685e-57	9.22711692084651e-56	TRUE	AC090409.1	lincRNA	15.9935917998047	3.23294401927693	1.41624584477685e-57	1.60931568467612e-55	3.23294401927693	3.23294401927693	TRUE	373.207299004933	393.091975083695	402.423141802312	43.0505392144099	34.4370047806431	45.3754389542269	388	437	430	48	40	51
ENSG00000101079	227.756779673501	-2.82698146911004	0.176420350391837	1.821936925746e-57	1.18284764214453e-55	TRUE	NDRG3	protein_coding	-15.9778955498353	-2.82698146911004	1.821936925746e-57	2.06302280486408e-55	2.82698146911004	2.82698146911004	TRUE	68.2930882199749	35.0814348472863	35.5629753220647	365.929583322484	308.211192786756	324.745788593977	71	39	38	408	358	365
ENSG00000117477	126.640536760903	2.42920733308572	0.151817069395511	1.9960704319538e-57	1.29135251313559e-55	TRUE	CCDC181	protein_coding	15.9722037534474	2.42920733308572	1.9960704319538e-57	2.25226782283405e-55	2.42920733308572	2.42920733308572	TRUE	569.429693327115	737.609655763455	682.247605520663	130.048503876863	116.22489113467	121.890885033904	592	820	729	145	135	137
ENSG00000107341	1241.32271162246	-1.25578890510747	0.078631093501165	2.05693080864012e-57	1.32607308565408e-55	TRUE	UBE2R2	protein_coding	-15.970330506787	-1.25578890510747	2.05693080864012e-57	2.31282450854018e-55	1.25578890510747	1.25578890510747	TRUE	581.934061592744	679.140597684644	618.6085970496	1556.99450158782	1490.26138188233	1450.23461755666	605	755	661	1736	1731	1630
ENSG00000140830	160.310997167368	2.08208852240097	0.130249208600207	2.07867177918978e-57	1.33541986985021e-55	TRUE	TXNL4B	protein_coding	15.96967468978	2.08208852240097	2.07867177918978e-57	2.3291263789263e-55	2.08208852240097	2.08208852240097	TRUE	474.204119611938	436.26912566497	463.254546958475	87.8948508960869	114.503040895638	120.111456055306	493	485	495	98	133	135
ENSG00000185340	238.981660760573	-3.88654914033144	0.2393808784994	2.36284438821814e-57	1.51271266770715e-55	TRUE	GAS2L1	protein_coding	-15.9616800315349	-3.88654914033144	2.36284438821814e-57	2.63834548042774e-55	3.88654914033144	3.88654914033144	TRUE	17.3137406754866	15.291907497535	13.102148802866	240.365510613789	247.085509301114	230.436052728329	18	17	14	268	287	259
ENSG00000163608	574.583325355767	1.34356077678884	0.0841868187024182	2.53178416957023e-57	1.61526077918809e-55	TRUE	NEPRO	protein_coding	15.9573697452571	1.34356077678884	2.53178416957023e-57	2.81720122231971e-55	1.34356077678884	1.34356077678884	TRUE	1064.79505154243	912.117306029443	960.200333695748	384.764194228788	372.780576750461	397.702376716459	1107	1014	1026	429	433	447
ENSG00000155621	203.200160385889	1.7440220810143	0.10923879308263	2.60773286380473e-57	1.65797857044247e-55	TRUE	C9orf85	protein_coding	15.9555245849183	1.7440220810143	2.60773286380473e-57	2.89170598049078e-55	1.7440220810143	1.7440220810143	TRUE	473.242245129967	484.843420068905	497.881654508906	155.161318418602	136.02616888354	142.354318287771	492	539	532	173	158	160
ENSG00000048052	834.204890654832	3.83205559880698	0.24047513394122	4.7081822436518e-57	2.9831430999468e-55	TRUE	HDAC9	protein_coding	15.9185967290773	3.83205559880698	4.7081822436518e-57	5.20294586224586e-55	3.83205559880698	3.83205559880698	TRUE	1444.73547192116	1440.13787667962	1505.81124455795	89.688623363354	109.337490178542	96.9788793335437	1502	1601	1609	100	127	109
ENSG00000151012	2541.64160077195	2.53302356778529	0.159112367077406	4.75391624312527e-57	3.00180505790218e-55	TRUE	SLC7A11	protein_coding	15.9179918184231	2.53302356778529	4.75391624312527e-57	5.23549447076789e-55	2.53302356778529	2.53302356778529	TRUE	2106.50511551754	1684.80839664018	1706.08694768747	251.128145417391	360.727625077236	326.525217572574	2190	1873	1823	280	419	367
ENSG00000171130	341.195908720214	-4.23085432981217	0.259149684262862	5.18793617855765e-57	3.26468147645891e-55	TRUE	ATP6V0E2	protein_coding	-15.9125237135481	-4.23085432981217	5.18793617855765e-57	5.69398128430228e-55	4.23085432981217	4.23085432981217	TRUE	10.5806193016862	10.7942876453188	14.0380165744992	241.262396847422	222.118680835148	262.465774343077	11	12	15	269	258	295
ENSG00000103855	337.094698791685	-2.4506529398402	0.15388231177874	5.73296953384328e-57	3.59539089336743e-55	TRUE	CD276	protein_coding	-15.9062690714408	-2.4506529398402	5.73296953384328e-57	6.27077667582763e-55	2.4506529398402	2.4506529398402	TRUE	75.0262095937752	73.7609655763455	79.548760588829	425.124074742298	415.826832726265	421.724667927521	78	82	85	474	483	474
ENSG00000053371	352.160151671379	-2.1253280740493	0.133589736125142	6.59725758194061e-57	4.123397806638e-55	TRUE	AKR7A2	protein_coding	-15.897473153177	-2.1253280740493	6.59725758194061e-57	7.19168167186596e-55	2.1253280740493	2.1253280740493	TRUE	118.310561282492	76.4595374876752	89.8433060767951	433.196050845	395.164629857879	419.945238948923	123	85	96	483	459	472
ENSG00000117569	73.1999864937456	3.03230807057597	0.190175077999177	8.46822936129412e-57	5.27490584336287e-55	TRUE	PTBP2	protein_coding	15.8818220785671	3.03230807057597	8.46822936129412e-57	9.20004458785461e-55	3.03230807057597	3.03230807057597	TRUE	274.134227361871	340.020060827544	358.437356535547	36.7723355789751	42.1853308562878	38.2577230398384	285	378	383	41	49	43
ENSG00000132383	302.519451420348	-2.66499161546389	0.167759714365215	1.07343253046002e-56	6.66395589111845e-55	TRUE	RPA1	protein_coding	-15.8669430659149	-2.66499161546389	1.07343253046002e-56	1.16227081867115e-54	2.66499161546389	2.66499161546389	TRUE	96.1874481971477	77.3590614581184	73.9335539590293	563.244554721863	559.60132768545	467.100106881747	100	86	79	628	650	525
ENSG00000113240	105.426986226497	3.34512600272177	0.210078349647549	1.13130542530494e-56	6.99966759455453e-55	TRUE	CLK4	protein_coding	15.8636462759871	3.34512600272177	1.13130542530494e-56	1.22082281432739e-54	3.34512600272177	3.34512600272177	TRUE	389.559165198448	400.288166847241	447.344794840709	37.6692218126087	40.4634806172556	40.9268665077341	405	445	478	42	47	46
ENSG00000159885	59.9794019447031	4.14673145578483	0.258959808277095	2.03570231827141e-56	1.25532706837084e-54	TRUE	ZNF222	protein_coding	15.8267166754041	4.14673145578483	2.03570231827141e-56	2.18943528933016e-54	4.14673145578483	4.14673145578483	TRUE	277.019850807785	287.847670541836	355.629753220647	14.3501797381366	19.8012777488698	16.0148608073742	288	320	380	16	23	18
ENSG00000101412	235.189013610834	-3.46154782139561	0.216978592561144	2.24142889694299e-56	1.37758220006116e-54	TRUE	E2F1	protein_coding	-15.8206566016009	-3.46154782139561	2.24142889694299e-56	2.40266234892976e-54	3.46154782139561	3.46154782139561	TRUE	27.8943599771728	17.0909554384215	25.2684298340986	257.406349052826	253.972910257243	290.936638000631	29	19	27	287	295	327
ENSG00000107625	656.231120397514	1.64507617901457	0.104136546611999	3.36764205355602e-56	2.06287655094571e-54	TRUE	DDX50	protein_coding	15.7950054356693	1.64507617901457	3.36764205355602e-56	3.59789478931078e-54	1.64507617901457	1.64507617901457	TRUE	1713.0984523912	1810.74175250224	1779.08463387487	642.170543281614	538.078199697548	510.696116857377	1781	2013	1901	716	625	574
ENSG00000156504	356.493735030424	-2.87341504224573	0.181641038700772	3.92779353125813e-56	2.3980350042827e-54	TRUE	FAM122B	protein_coding	-15.7852996917308	-2.87341504224573	3.92779353125813e-56	4.18244981384765e-54	2.87341504224573	2.87341504224573	TRUE	57.7124689182886	44.0766745517186	53.3444629830971	361.445152154316	396.025554977395	401.261234673653	60	49	57	403	460	451
ENSG00000142396	106.433217787173	2.31023891754551	0.146204363391809	4.44888125561732e-56	2.70721031653704e-54	TRUE	AC020915.1	protein_coding	15.7774372210891	2.31023891754551	4.44888125561732e-56	4.72168724152284e-54	2.31023891754551	2.31023891754551	TRUE	461.699751346309	446.163889339846	408.974216203745	89.688623363354	80.0660361149951	94.3097358656481	480	496	437	100	93	106
ENSG00000116285	667.661366142693	2.84385083512513	0.180188700743555	4.48910740645344e-56	2.72270270921673e-54	TRUE	ERRFI1	protein_coding	15.7768689632614	2.84385083512513	4.48910740645344e-56	4.74870776239243e-54	2.84385083512513	2.84385083512513	TRUE	1613.06350626617	2052.71370055147	2276.03042061214	265.478325155528	287.54898991837	261.576059853779	1677	2282	2432	296	334	294
ENSG00000249859	298.165990458611	3.39566281532308	0.214667890821168	5.03245584516724e-56	3.04224330731782e-54	TRUE	PVT1	lincRNA	15.7696541955287	3.39566281532308	5.03245584516724e-56	5.30602344488158e-54	3.39566281532308	3.39566281532308	TRUE	477.089743057853	440.766745517186	468.869753588275	34.978563111708	36.1588550196752	56.9417273151083	496	490	501	39	42	64
ENSG00000064652	693.744051247922	1.40704540916277	0.0893370637997326	7.0385968635478e-56	4.24109963954557e-54	TRUE	SNX24	protein_coding	15.7484495058338	1.40704540916277	7.0385968635478e-56	7.39696725287484e-54	1.40704540916277	1.40704540916277	TRUE	933.980121994304	901.323018384124	908.727606255917	345.301199948913	327.151545416109	360.334368165919	971	1002	971	385	380	405
ENSG00000183283	1311.11829489605	-1.17268325745455	0.0745443238759494	9.21787938130396e-56	5.53613224861506e-54	TRUE	DAZAP2	protein_coding	-15.7313807780135	-1.17268325745455	9.21787938130396e-56	9.65565358775155e-54	1.17268325745455	1.17268325745455	TRUE	612.714045015831	653.05440254179	586.789092814068	1312.14455980587	1476.48657997007	1393.29289024156	637	726	627	1463	1715	1566
ENSG00000105486	447.120432893967	-2.96097349071999	0.188189119303932	1.35559020504478e-55	8.1150559092908e-54	TRUE	LIG1	protein_coding	-15.7069434237551	-2.96097349071999	1.35559020504478e-55	1.41535940953994e-53	2.96097349071999	2.96097349071999	TRUE	71.1787116658893	48.5742944039348	52.4085952114638	422.433416041397	460.594938941101	485.784111157017	74	54	56	471	535	546
ENSG00000138050	85.9913295617405	2.52949080303255	0.160852107898	1.84219357854729e-55	1.09923511978171e-53	TRUE	THUMPD2	protein_coding	15.6874819972184	2.52949080303255	1.84219357854729e-55	1.91719291582278e-53	2.52949080303255	2.52949080303255	TRUE	318.380453532559	322.929105389122	350.014546590848	60.0913776534472	55.960132768545	54.2725838472126	331	359	374	67	65	61
ENSG00000146072	633.317071336235	-2.17059263993599	0.138634999738938	3.20411228630851e-55	1.90572330112762e-53	TRUE	TNFRSF21	protein_coding	-15.6523030086802	-2.17059263993599	3.20411228630851e-55	3.32380138397126e-53	2.17059263993599	2.17059263993599	TRUE	254.896737722441	231.177660403912	252.684298340986	1089.71677386475	1161.38798622719	1097.90767979443	265	257	270	1215	1349	1234
ENSG00000177732	224.666366353	-3.6280787880083	0.231489534738912	6.63966393655379e-55	3.93640269010221e-53	TRUE	SOX12	protein_coding	-15.6058716802895	-3.6280787880083	6.63966393655379e-55	6.86554060680697e-53	3.6280787880083	3.6280787880083	TRUE	38.4749792788591	35.0814348472863	33.6912397787982	449.340003050403	449.402912387392	476.886966264032	40	39	36	501	522	536
ENSG00000014216	304.387669694495	-4.48806629170717	0.281402615688189	1.09014517970844e-54	6.44233872546932e-53	TRUE	CAPN1	protein_coding	-15.574196365191	-4.48806629170717	1.09014517970844e-54	1.12361822721359e-52	4.48806629170717	4.48806629170717	TRUE	13.4662427476007	9.89476367487561	12.1662810312327	318.394612939907	268.608637289016	291.82635248993	14	11	13	355	312	328
ENSG00000204371	129.693009620357	-3.83043662258492	0.241235795930143	1.31572480198332e-54	7.75058591021356e-53	TRUE	EHMT2	protein_coding	-15.5621647581645	-3.83043662258492	1.31572480198332e-54	1.35179163521341e-52	3.83043662258492	3.83043662258492	TRUE	15.3899917115436	8.09571573398914	16.8456198893991	191.933653997577	198.012777488698	212.641762942357	16	9	18	214	230	239
ENSG00000132950	142.784523460514	2.53410852479106	0.16285870859108	2.40268890852956e-54	1.41085280558816e-52	TRUE	ZMYM5	protein_coding	15.5235786856199	2.53410852479106	2.40268890852956e-54	2.46069012485649e-52	2.53410852479106	2.53410852479106	TRUE	293.371717001301	318.431485536906	307.90049686735	47.5349703825776	45.6290313343521	64.0594432294968	305	354	329	53	53	72
ENSG00000105438	1422.81439862227	-1.78788608237198	0.115200591805611	2.52806737078897e-54	1.47976210103515e-52	TRUE	KDELR1	protein_coding	-15.5203150429967	-1.78788608237198	2.52806737078897e-54	2.58087588920101e-52	1.78788608237198	1.78788608237198	TRUE	304.914210784958	295.043862305382	308.836364638983	1049.35689335124	1090.79212642687	1012.49508882177	317	328	330	1170	1267	1138
ENSG00000099860	463.283278861605	3.2582914183172	0.209723692471286	2.70285743333321e-54	1.57706599227208e-52	TRUE	GADD45B	protein_coding	15.516024577888	3.2582914183172	2.70285743333321e-54	2.75058510573195e-52	3.2582914183172	3.2582914183172	TRUE	793.546447626469	723.217272236363	897.497192996318	69.9571262234161	85.2315868320916	90.7508779084538	825	804	959	78	99	102
ENSG00000064726	185.892391611419	2.32124099567099	0.149479676615503	2.83544858609553e-54	1.64921138897254e-52	TRUE	BTBD1	protein_coding	15.5129504125783	2.32124099567099	2.83544858609553e-54	2.87641500415332e-52	2.32124099567099	2.32124099567099	TRUE	456.890378936452	551.408193881705	470.741489131541	89.688623363354	105.893789700477	97.8685938228423	475	613	503	100	123	110
ENSG00000119718	501.668866925334	1.421338449957	0.0917744318278424	4.38582623673017e-54	2.54295170291921e-52	TRUE	EIF2B2	protein_coding	15.4849236952896	1.421338449957	4.38582623673017e-54	4.4352012616594e-52	1.421338449957	1.421338449957	TRUE	1033.05319363737	983.179699694458	975.17421804188	389.248625396956	359.86669995772	365.672655101711	1074	1093	1042	434	418	411
ENSG00000116237	408.593883114773	-2.25616488311408	0.145784008278437	6.06967752203257e-54	3.5082355533303e-52	TRUE	ICMT	protein_coding	-15.4640126581881	-2.25616488311408	6.06967752203257e-54	6.1187677038722e-52	2.25616488311408	2.25616488311408	TRUE	86.5687033774329	77.3590614581184	102.945454879661	419.742757340496	443.37643655078	423.504096906118	90	86	110	468	515	476
ENSG00000135749	110.680592963237	2.39471687198783	0.154937471374716	1.00105176962728e-53	5.76793516512121e-52	TRUE	PCNX2	protein_coding	15.4317584034283	2.39471687198783	1.00105176962728e-53	1.00599446273982e-51	2.39471687198783	2.39471687198783	TRUE	486.708487877568	396.690070965468	426.755703864777	86.1010784288198	73.1786351588665	88.0817344405581	506	441	456	96	85	99
ENSG00000125977	3335.93614758909	1.02014994231949	0.0661602249702532	1.21660342598082e-53	6.98807911783e-52	TRUE	EIF2S2	protein_coding	15.4191686853273	1.02014994231949	1.21660342598082e-53	1.2188016502396e-51	1.02014994231949	1.02014994231949	TRUE	5806.83624766181	6024.11203005836	6019.50150714527	2787.52241413304	3016.68161878433	2990.33039853248	6037	6697	6432	3108	3504	3361
ENSG00000163961	398.718818306469	1.52969389908583	0.0992880395055186	1.57507935902938e-53	9.01904137322474e-52	TRUE	RNF168	protein_coding	15.4024811395842	1.52969389908583	1.57507935902938e-53	1.57302490769151e-51	1.52969389908583	1.52969389908583	TRUE	681.007133235806	679.140597684644	654.171572371665	236.777965679254	240.198108344985	218.869764367447	708	755	699	264	279	246
ENSG00000176485	889.830041538971	-1.43908800314678	0.093470240953449	1.89378897093207e-53	1.08104275684351e-51	TRUE	PLA2G16	protein_coding	-15.3905624610698	-1.43908800314678	1.89378897093207e-53	1.88546333520846e-51	1.43908800314678	1.43908800314678	TRUE	727.177108370437	794.279665901379	623.287935907766	2018.8909119091	1832.90957944973	1974.27645175352	756	883	666	2251	2129	2219
ENSG00000108179	1336.51740141792	1.85487383084038	0.120728623471436	2.90777908619376e-53	1.65474169108767e-51	TRUE	PPIF	protein_coding	15.3627918992103	1.85487383084038	2.90777908619376e-53	2.8860604893154e-51	1.85487383084038	1.85487383084038	TRUE	1982.42330734321	1755.8707903052	2017.73091564136	478.040362526677	544.965600653677	560.520128258097	2061	1952	2156	533	633	630
ENSG00000177706	463.452587742521	-4.86207844234038	0.304092651471438	3.0468767648575e-53	1.72856350124439e-51	TRUE	FAM20C	protein_coding	-15.3597627300733	-4.86207844234038	3.0468767648575e-53	3.01481424628577e-51	4.86207844234038	4.86207844234038	TRUE	10.5806193016862	7.1961917635459	7.48694217306626	297.766229566335	293.575465754982	254.45834393939	11	8	8	332	341	286
ENSG00000161011	3696.2822693983	2.39456219310758	0.155925128481291	3.2096150420378e-53	1.81530313328506e-51	TRUE	SQSTM1	protein_coding	15.356388863728	2.39456219310758	3.2096150420378e-53	3.16609817551692e-51	2.39456219310758	2.39456219310758	TRUE	10460.3849914398	8344.88387380191	8746.62019368466	1751.6188142863	1703.77081152232	1731.38439617501	10875	9277	9346	1953	1979	1946
ENSG00000182199	686.922404569875	1.41937183639203	0.0925689541139047	4.71415664437306e-53	2.65542660677062e-51	TRUE	SHMT2	protein_coding	15.3314404320621	1.41937183639203	4.71415664437306e-53	4.63137047513449e-51	1.41937183639203	1.41937183639203	TRUE	1496.67669394762	1378.97024668948	1424.39074842586	546.203716282825	521.720622426743	536.497837047036	1556	1533	1522	609	606	603
ENSG00000186432	1188.41779593481	2.02174645742859	0.131858077077391	4.72383082232761e-53	2.65542660677062e-51	TRUE	KPNA4	protein_coding	15.3313072777178	2.02174645742859	4.72383082232761e-53	4.63137047513449e-51	2.02174645742859	2.02174645742859	TRUE	2236.35817058368	2730.95477426567	2791.69356278208	627.820363543478	637.945513561413	633.476716380579	2325	3036	2983	700	741	712
ENSG00000020577	93.0166771531186	2.84424202079062	0.184678223907285	5.76957555693346e-53	3.2334174504176e-51	TRUE	SAMD4A	protein_coding	15.3183128218235	2.84424202079062	5.76957555693346e-53	5.6394532145856e-51	2.84424202079062	2.84424202079062	TRUE	222.193005335411	204.191941290615	218.057190790555	25.1128145417391	26.6886787049984	36.4782940612412	231	227	233	28	31	41
ENSG00000197930	527.370346681644	-2.06411362610165	0.134979853935526	9.51103668067703e-53	5.31407558540373e-51	TRUE	ERO1A	protein_coding	-15.2857847325607	-2.06411362610165	9.51103668067703e-53	9.26836113870339e-51	2.06411362610165	2.06411362610165	TRUE	103.88244405292	134.029071596042	103.881322651294	477.143476293043	494.171018602228	471.54867932824	108	149	111	532	574	530
ENSG00000230159	221.80610285832	2.09066706641556	0.136633037739029	9.77183014190311e-53	5.4432931769308e-51	TRUE	BX119904.2	lincRNA	15.2840224341798	2.09066706641556	9.77183014190311e-53	9.49373153182236e-51	2.09066706641556	2.09066706641556	TRUE	941.675117850076	924.710641615648	963.007937010648	223.324672174751	210.065729161923	228.656623749732	979	1028	1029	249	244	257
ENSG00000153048	353.602830884613	-2.86501621327997	0.187107175309512	1.10907597322371e-52	6.15938035972856e-51	TRUE	CARHSP1	protein_coding	-15.27577152261	-2.86501621327997	1.10907597322371e-52	1.07426702249784e-50	2.86501621327997	2.86501621327997	TRUE	60.5980923642031	41.3781026403889	39.3064464085979	360.548265920683	314.237668623368	375.459514483995	63	46	42	402	365	422
ENSG00000071626	1156.10873879169	-1.07299004159548	0.0703211781841581	1.44920048476147e-52	8.02413169310268e-51	TRUE	DAZAP1	protein_coding	-15.2583253429703	-1.07299004159548	1.44920048476147e-52	1.39950117684562e-50	1.07299004159548	1.07299004159548	TRUE	637.722781547089	613.475347842288	605.506448246734	1361.47330265571	1275.03010200331	1273.18143418625	663	682	647	1518	1481	1431
ENSG00000100664	1325.51381864967	2.01922312945471	0.132539539288906	2.12108659564269e-52	1.1709160074988e-50	TRUE	EIF5	protein_coding	15.2334466049522	2.01922312945471	2.12108659564269e-52	2.04221265696639e-50	2.01922312945471	2.01922312945471	TRUE	4253.40895927787	4062.25025052166	4433.20563422686	986.574856996893	1076.1563993951	1063.20881471179	4422	4516	4737	1100	1250	1195
ENSG00000171988	614.584469782413	2.63214987319692	0.172854127998379	2.53924291716403e-52	1.39756898228867e-50	TRUE	JMJD1C	protein_coding	15.2216803561098	2.63214987319692	2.53924291716403e-52	2.4375216038854e-50	2.63214987319692	2.63214987319692	TRUE	1194.64810660857	1633.53553032492	1448.72331048832	245.74682801559	212.648504520471	222.428622324642	1242	1816	1548	274	247	250
ENSG00000162892	5857.02803117265	4.0190977804671	0.264100859061997	2.71232364046022e-52	1.48838759770255e-50	TRUE	IL24	protein_coding	15.2173662482973	4.0190977804671	2.71232364046022e-52	2.59591975089047e-50	4.0190977804671	4.0190977804671	TRUE	4820.91490364104	3699.74209043304	4082.25521986438	185.655450362143	229.006081791276	322.96635961538	5012	4113	4362	207	266	363
ENSG00000141076	928.399201609785	1.49353707015344	0.0981805916831845	2.99520934551207e-52	1.63874391431904e-50	TRUE	UTP4	protein_coding	15.21087324933	1.49353707015344	2.99520934551207e-52	2.85815852026638e-50	1.49353707015344	1.49353707015344	TRUE	2092.07699828796	1878.20605028548	2109.44595726142	761.456412354875	687.879170493345	704.653875524465	2175	2088	2254	849	799	792
ENSG00000168564	372.764998156148	1.80648089918762	0.118875249598666	4.01640189474293e-52	2.19095911642811e-50	TRUE	CDKN2AIP	protein_coding	15.1916565010607	1.80648089918762	4.01640189474293e-52	3.82128556601015e-50	1.80648089918762	1.80648089918762	TRUE	846.4495441349	943.600644994956	861.934217674253	260.097007753726	253.972910257243	241.112626599912	880	1049	921	290	295	271
ENSG00000100201	1306.50777611162	-2.96055157488649	0.194847753668078	4.07292911979751e-52	2.2152409177235e-50	TRUE	DDX17	protein_coding	-15.1907404321707	-2.96055157488649	4.07292911979751e-52	3.86363582992473e-50	2.96055157488649	2.96055157488649	TRUE	235.659248083012	231.177660403912	202.147438672789	1771.35031142624	1662.44640578554	1882.63585935577	245	257	216	1975	1931	2116
ENSG00000164535	154.143356695275	2.70750464747155	0.177938446528124	4.15553538944393e-52	2.25352239736962e-50	TRUE	DAGLB	protein_coding	15.1894242486588	2.70750464747155	4.15553538944393e-52	3.93040314863935e-50	2.70750464747155	2.70750464747155	TRUE	500.174730625168	396.690070965468	395.872067400879	62.7820363543478	57.6819830075772	74.7360171010796	520	441	423	70	67	84
ENSG00000166123	586.000221191739	1.87199578967383	0.123434211053763	6.20314301226644e-52	3.35406307507826e-50	TRUE	GPT2	protein_coding	15.1631399706538	1.87199578967383	6.20314301226644e-52	5.84987310816611e-50	1.87199578967383	1.87199578967383	TRUE	1490.90544705579	1487.81264711311	1364.49521104133	399.114373966925	377.085202348042	404.820092630848	1550	1654	1458	445	438	455
ENSG00000179818	102.335575976125	2.31044214459595	0.152155346531391	7.20064491148236e-52	3.88203189701496e-50	TRUE	PCBP1-AS1	processed_transcript	15.1533450475447	2.31044214459595	7.20064491148236e-52	6.77071166852192e-50	2.31044214459595	2.31044214459595	TRUE	295.295465965243	311.23529377336	271.401653773652	65.4726950552484	52.5164322904807	57.8314418044068	307	346	290	73	61	65
ENSG00000272888	585.354475906991	2.20805319666757	0.145918141822079	1.05240391961126e-51	5.65720800868582e-50	TRUE	LINC01578	processed_transcript	15.1283889265942	2.20805319666757	1.05240391961126e-51	9.86682368713085e-50	2.20805319666757	2.20805319666757	TRUE	1683.28034345009	1881.80414616725	1869.8638077233	396.423715266024	423.57515880191	346.988650826441	1750	2092	1998	442	492	390
ENSG00000169019	352.65029578154	-1.51453529173622	0.100103280312743	1.11400057502369e-51	5.97091354717642e-50	TRUE	COMMD8	protein_coding	-15.1246448219893	-1.51453529173622	1.11400057502369e-51	1.04139623522128e-49	1.51453529173622	1.51453529173622	TRUE	166.404285381066	195.196701586183	175.007273295424	492.390542264813	496.753793960776	549.843554386514	173	217	187	549	577	618
ENSG00000134779	540.945217776128	-2.27938093903317	0.150865385987268	1.61352906372358e-51	8.62326054403921e-50	TRUE	TPGS2	protein_coding	-15.100236796804	-2.27938093903317	1.61352906372358e-51	1.50399616322385e-49	2.27938093903317	2.27938093903317	TRUE	96.1874481971477	103.445256600972	93.5867771633283	483.421679928478	513.972296351098	442.188101181388	100	115	100	539	597	497
ENSG00000234912	152.888863432575	2.94192596480598	0.194195486352639	1.62408173788456e-51	8.65457198933975e-50	TRUE	SNHG20	processed_transcript	15.0998069560595	2.94192596480598	1.62408173788456e-51	1.50945724066161e-49	2.94192596480598	2.94192596480598	TRUE	327.999198352274	322.029581418679	296.670083607751	34.0816768780745	39.6025554977395	47.154867932824	341	358	317	38	46	53
ENSG00000160752	397.205692679474	-1.45141897249312	0.0961093092000192	1.66158568237057e-51	8.82890974396214e-50	TRUE	FDPS	protein_coding	-15.0983015004498	-1.45141897249312	1.66158568237057e-51	1.53986375716637e-49	1.45141897249312	1.45141897249312	TRUE	212.574260515696	189.799557763523	190.91702541319	567.728985890031	532.051723860935	525.821263175453	221	211	204	633	618	591
ENSG00000168528	184.97105758524	-3.51984107132456	0.231991375030128	2.10942467959759e-51	1.11763138627645e-49	TRUE	SERINC2	protein_coding	-15.0825558629333	-3.51984107132456	2.10942467959759e-51	1.94927812777297e-49	3.51984107132456	3.51984107132456	TRUE	42.322477206745	20.6890513201945	25.2684298340986	351.579403584347	315.9595188624	368.341798569607	44	23	27	392	367	414
ENSG00000231389	1632.46211825548	-1.99996866051358	0.132750415174097	2.7619603161016e-51	1.45916975095362e-49	TRUE	HLA-DPA1	protein_coding	-15.0647529766874	-1.99996866051358	2.7619603161016e-51	2.54496045401706e-49	1.99996866051358	1.99996866051358	TRUE	69.2549627019464	77.3590614581184	78.6128928171958	301.353774500869	333.178021252722	277.590920661153	72	86	84	336	387	312
ENSG00000104131	1898.57737872858	1.46413350233661	0.0971868422578946	2.77150737850859e-51	1.46003008699832e-49	TRUE	EIF3J	protein_coding	15.0645249156743	1.46413350233661	2.77150737850859e-51	2.54646097937369e-49	1.46413350233661	1.46413350233661	TRUE	4110.08966146412	4471.53365707333	4576.39340328675	1602.73569950313	1554.83076584604	1600.59636624812	4273	4971	4890	1787	1806	1799
ENSG00000188158	98.9760527547831	2.31911622777159	0.153803764465492	3.1046270459925e-51	1.63085793373247e-49	TRUE	NHS	protein_coding	15.0570214279167	2.31911622777159	3.1046270459925e-51	2.84440445997228e-49	2.31911622777159	2.31911622777159	TRUE	536.725960940084	524.422474768407	491.330580107473	120.182755306894	90.3971375491881	98.7583083121409	558	583	525	134	105	111
ENSG00000069020	123.300516458905	2.99898170676568	0.198818967685985	3.23362183531408e-51	1.69379316475912e-49	TRUE	MAST4	protein_coding	15.0543292897716	2.99898170676568	3.23362183531408e-51	2.95417076647813e-49	2.99898170676568	2.99898170676568	TRUE	608.866547087945	552.307717852148	474.484960218074	69.0602399897825	74.9004853978987	56.9417273151083	633	614	507	77	87	64
ENSG00000146733	568.96146690126	2.00803829993205	0.133427652118009	3.64700001547704e-51	1.90055138022229e-49	TRUE	PSPH	protein_coding	15.0463708121081	2.00803829993205	3.64700001547704e-51	3.31478095700122e-49	2.00803829993205	2.00803829993205	TRUE	1324.50116167472	1343.8888118422	1275.58777273616	336.332337612577	303.906567189175	334.532647976261	1377	1494	1363	375	353	376
ENSG00000198816	187.38675866759	-3.95902727224009	0.257723404628464	3.64895969518761e-51	1.90055138022229e-49	TRUE	ZNF358	protein_coding	-15.0463352650355	-3.95902727224009	3.64895969518761e-51	3.31478095700122e-49	3.95902727224009	3.95902727224009	TRUE	17.3137406754866	6.29666779310266	14.9738843461325	208.974492436615	229.867006910793	201.075474581476	18	7	16	233	267	226
ENSG00000169925	251.393491704221	-2.80087584012204	0.185992893781651	4.2476029174342e-51	2.20612119976484e-49	TRUE	BRD3	protein_coding	-15.0362796271494	-2.80087584012204	4.2476029174342e-51	3.84772998926335e-49	2.80087584012204	2.80087584012204	TRUE	75.9880840757467	70.1628696945725	60.8314051561634	512.122039404751	467.48233989723	488.453254624913	79	78	65	571	543	549
ENSG00000134684	1470.55764904597	1.73794699479013	0.115624542108605	4.66975540516519e-51	2.41856601574258e-49	TRUE	YARS	protein_coding	15.0300042875192	1.73794699479013	4.66975540516519e-51	4.21825826739613e-49	1.73794699479013	1.73794699479013	TRUE	3765.73859691833	3321.04249887643	3468.32596167295	1113.03581593922	1024.50089222413	1014.27451780037	3915	3692	3706	1241	1190	1140
ENSG00000106477	299.991166852893	-2.0775920225976	0.138292767847452	6.20169255103125e-51	3.20299179988555e-49	TRUE	CEP41	protein_coding	-15.0111984884258	-2.0775920225976	6.20169255103125e-51	5.58638736851717e-49	2.0775920225976	2.0775920225976	TRUE	100.034946125034	91.7514449852102	75.8052895022959	386.557966696055	376.224277228526	375.459514483995	104	102	81	431	437	422
ENSG00000160818	2412.06529403933	1.54326202293628	0.10281780568284	6.40132358694643e-51	3.29686045519883e-49	TRUE	GPATCH4	protein_coding	15.0090969938727	1.54326202293628	6.40132358694643e-51	5.75010513712355e-49	1.54326202293628	1.54326202293628	TRUE	6067.50423227608	6144.64824209775	6884.24332813443	2048.488157619	2143.70354759503	2341.72853583383	6308	6831	7356	2284	2490	2632
ENSG00000131018	280.037228560724	3.23663273743518	0.215343074672319	6.66574346628395e-51	3.42348128221012e-49	TRUE	SYNE1	protein_coding	15.0064117588774	3.23663273743518	6.66574346628395e-51	5.97094647322449e-49	3.23663273743518	3.23663273743518	TRUE	605.019049160059	949.897312788059	616.736861506333	62.7820363543478	82.6488114735434	79.1845895475724	629	1056	659	70	96	89
ENSG00000031698	1174.69687441081	1.97408951360624	0.131647531358679	8.04342228015177e-51	4.11957277781773e-49	TRUE	SARS	protein_coding	14.993941967595	1.97408951360624	8.04342228015177e-51	7.18501038014224e-49	1.97408951360624	1.97408951360624	TRUE	2128.62822860288	2212.82896729036	2465.07571048207	579.388506927266	542.382825295128	600.557280276532	2213	2460	2634	646	630	675
ENSG00000087274	495.49589394119	-1.52155227856743	0.101489408810032	8.51012763836499e-51	4.34653001097434e-49	TRUE	ADD1	protein_coding	-14.9901963454146	-1.52155227856743	8.51012763836499e-51	7.58084998876846e-49	1.52155227856743	1.52155227856743	TRUE	179.870528128666	165.512410561556	176.87900883869	494.18431473208	489.866393004648	519.593261750363	187	184	189	551	569	584
ENSG00000116005	178.801401229579	-4.2155881945255	0.275190803054536	1.20406325196641e-50	6.13273984523667e-49	TRUE	PCYOX1	protein_coding	-14.9671299668933	-4.2155881945255	1.20406325196641e-50	1.0696206093021e-48	4.2155881945255	4.2155881945255	TRUE	13.4662427476007	6.29666779310266	14.9738843461325	254.715690351925	225.562381313212	213.531477431656	14	7	16	284	262	240
ENSG00000162961	213.383425831891	-2.30252420429174	0.15363067303609	1.24381328135275e-50	6.31774911338348e-49	TRUE	DPY30	protein_coding	-14.9649692834087	-2.30252420429174	1.24381328135275e-50	1.10188836092952e-48	2.30252420429174	2.30252420429174	TRUE	62.521841328146	66.5647738127996	73.9335539590293	332.744792678043	364.171325555301	314.958929211693	65	74	79	371	423	354
ENSG00000106605	365.695056842277	-2.57254352705424	0.171327314663858	1.60146071283699e-50	8.11201445694736e-49	TRUE	BLVRA	protein_coding	-14.9481459406271	-2.57254352705424	1.60146071283699e-50	1.41482894514868e-48	2.57254352705424	2.57254352705424	TRUE	34.6274813509732	33.2823869063998	26.2042976057319	191.933653997577	196.290927249666	185.060613774102	36	37	28	214	228	208
ENSG00000213523	354.415904571144	1.72809531287286	0.115648302712342	1.85849507120823e-50	9.38820058162664e-49	TRUE	SRA1	protein_coding	14.9382288420687	1.72809531287286	1.85849507120823e-50	1.63741053424422e-48	1.72809531287286	1.72809531287286	TRUE	703.13024632115	663.848690187109	715.002977527828	216.149582305683	189.403526293537	220.649193346044	731	738	764	241	220	248
ENSG00000111605	980.104517832907	-1.8766298597393	0.126037135945892	3.93668029087991e-50	1.98318336620885e-48	TRUE	CPSF6	protein_coding	-14.8881227845163	-1.8766298597393	3.93668029087991e-50	3.45890067743487e-48	1.8766298597393	1.8766298597393	TRUE	321.266076978473	351.713872443306	343.463472189415	1108.55138477105	1284.50027831799	1360.37345413751	334	391	367	1236	1492	1529
ENSG00000261780	104.233397330982	-4.23779583753686	0.278594080969681	6.30002978730476e-50	3.16512123210695e-48	TRUE	AC105243.1	processed_transcript	-14.8566470735108	-4.23779583753686	6.30002978730476e-50	5.52033672752443e-48	4.23779583753686	4.23779583753686	TRUE	11.5424937836577	6.29666779310266	12.1662810312327	193.727426464845	190.264451413053	188.619471731296	12	7	13	216	221	212
ENSG00000111206	497.670353912498	-3.20661688100175	0.21555213753613	6.74084611257152e-50	3.37738371259765e-48	TRUE	FOXM1	protein_coding	-14.8521144939726	-3.20661688100175	6.74084611257152e-50	5.89054699152378e-48	3.20661688100175	3.20661688100175	TRUE	75.0262095937752	38.6795307290592	59.8955373845301	563.244554721863	588.01185662948	497.350399517899	78	43	64	628	683	559
ENSG00000124191	154.785351717684	-2.34434369312949	0.157579744362799	6.86682337655697e-50	3.4311785749853e-48	TRUE	TOX2	protein_coding	-14.8508733175326	-2.34434369312949	6.86682337655697e-50	5.98437144019835e-48	2.34434369312949	2.34434369312949	TRUE	86.5687033774329	71.0623936650158	56.152066297997	390.14551163059	340.926347328366	363.003511633815	90	79	60	435	396	408
ENSG00000215908	244.834500736222	1.72308073840114	0.116012772826649	7.37561559869395e-50	3.67544865969511e-48	TRUE	CROCCP2	transcribed_unprocessed_pseudogene	14.8460810496878	1.72308073840114	7.37561559869395e-50	6.41040666007568e-48	1.72308073840114	1.72308073840114	TRUE	770.461460059153	688.135837389077	709.387770898028	218.840241006584	191.125376532569	244.671484557106	801	765	758	244	222	275
ENSG00000060138	1234.04167123053	1.14150854245196	0.0769038336842464	7.77376910809862e-50	3.86341657183618e-48	TRUE	YBX3	protein_coding	14.8425550984577	1.14150854245196	7.77376910809862e-50	6.73824439294435e-48	1.14150854245196	1.14150854245196	TRUE	2401.80058148278	2614.91618207849	2705.59372779182	1149.8081515182	1176.02371325896	1170.86426791691	2497	2907	2891	1282	1366	1316
ENSG00000128965	266.723167594271	4.89065541073	0.328163190696478	7.9579413511321e-50	3.9443151245208e-48	TRUE	CHAC1	protein_coding	14.8409845089343	4.89065541073	7.9579413511321e-50	6.87934080563726e-48	4.89065541073	4.89065541073	TRUE	1573.62665250534	1138.79734658114	1232.53785524103	40.3598805135093	43.0462559758039	38.2577230398384	1636	1266	1317	45	50	43
ENSG00000113742	238.260732006948	1.94293709734917	0.131036526130077	1.12255206369446e-49	5.54895843174219e-48	TRUE	CPEB4	protein_coding	14.8178901739855	1.94293709734917	1.12255206369446e-49	9.67802393144405e-48	1.94293709734917	1.94293709734917	TRUE	459.776002382366	488.441515950678	452.024133698876	106.729461802391	139.469869361604	115.662883608814	478	543	483	119	162	130
ENSG00000116044	966.262678265495	2.06630827444169	0.139439993707289	1.14661863292052e-49	5.65276854379373e-48	TRUE	NFE2L2	protein_coding	14.8164649874072	2.06630827444169	1.14661863292052e-49	9.85908074798344e-48	2.06630827444169	2.06630827444169	TRUE	1548.61791597408	1910.58891322144	2054.22975873506	418.845871106863	432.184409997071	456.423533010165	1610	2124	2195	467	502	513
ENSG00000136158	938.967456538759	2.09107113724036	0.14121331708062	1.34546357963158e-49	6.61537532833257e-48	TRUE	SPRY2	protein_coding	14.8057161454376	2.09107113724036	1.34546357963158e-49	1.15379780783447e-47	2.09107113724036	2.09107113724036	TRUE	1241.77995622518	1401.45834595056	1424.39074842586	277.137846192764	363.310400435784	306.951498808005	1291	1558	1522	309	422	345
ENSG00000101187	260.077238825163	-2.38583922304191	0.161073244286063	1.53179727662799e-49	7.51151015597525e-48	TRUE	SLCO4A1	protein_coding	-14.7969926865546	-2.38583922304191	1.53179727662799e-49	1.31009406440965e-47	2.38583922304191	2.38583922304191	TRUE	116.386812318549	97.1485888078696	111.368264824361	589.254255497235	565.627803522063	558.7406992795	121	108	119	657	657	628
ENSG00000161091	10110.2916271194	-1.59402620246905	0.107770006030847	1.61329053086492e-49	7.89014610294095e-48	TRUE	MFSD12	protein_coding	-14.7935050437273	-1.59402620246905	1.61329053086492e-49	1.37613254354255e-47	1.59402620246905	1.59402620246905	TRUE	633.875283619203	654.853450482677	674.760663347597	1943.55246828388	1986.15425072359	2020.54160519704	659	728	721	2167	2307	2271
ENSG00000185404	198.253699663934	1.97118231943177	0.133193946794236	1.7467891230024e-49	8.52044916664506e-48	TRUE	SP140L	protein_coding	14.7881541015055	1.97118231943177	1.7467891230024e-49	1.48606467242093e-47	1.97118231943177	1.97118231943177	TRUE	383.787918306619	455.159129044278	489.458844564207	107.626348036025	111.92026553709	117.442312587411	399	506	523	120	130	132
ENSG00000126603	98.3485738205458	2.02215241688353	0.136565299762338	1.88231802870863e-49	9.15730338082578e-48	TRUE	GLIS2	protein_coding	14.7831230389395	2.02215241688353	1.88231802870863e-49	1.59713939755177e-47	2.02215241688353	2.02215241688353	TRUE	543.459082313885	515.427235063975	502.560993367073	121.079641540528	137.748019122572	124.560028501799	565	573	537	135	160	140
ENSG00000030582	775.459272450432	-3.08796716673563	0.208808956874279	2.03200425256959e-49	9.85949852865214e-48	TRUE	GRN	protein_coding	-14.777969436587	-3.08796716673563	2.03200425256959e-49	1.71961033563508e-47	3.08796716673563	3.08796716673563	TRUE	124.081808174321	85.4547771921076	68.3183473292296	817.063358840154	768.806131727857	838.11104891925	129	95	73	911	893	942
ENSG00000156697	370.486288714185	1.79301296217545	0.121402244296207	2.4703960686708e-49	1.19551608173628e-47	TRUE	UTP14A	protein_coding	14.7648039446743	1.79301296217545	2.4703960686708e-49	2.08511802562508e-47	1.79301296217545	1.79301296217545	TRUE	1001.31133573231	1015.56256263042	1111.81091270034	269.962756323695	324.568770057561	304.28235534011	1041	1129	1188	301	377	342
ENSG00000008405	245.844729020397	2.10620144462514	0.142580460391092	2.49672760071331e-49	1.20509590319246e-47	TRUE	CRY1	protein_coding	14.7640890894133	2.10620144462514	2.49672760071331e-49	2.10182633988845e-47	2.10620144462514	2.10620144462514	TRUE	818.555184157727	768.193470758525	805.782151376256	187.44922282941	161.853922469022	202.854903560073	851	854	861	209	188	228
ENSG00000186141	319.829564570214	2.48153793690091	0.168010206387391	2.56089724737977e-49	1.23284134326862e-47	TRUE	POLR3C	protein_coding	14.7623779531431	2.48153793690091	2.56089724737977e-49	2.15021758958848e-47	2.48153793690091	2.48153793690091	TRUE	1197.53373005449	1069.53400085701	1176.38578894304	209.871378670248	208.343878922891	191.288615199192	1245	1189	1257	234	242	215
ENSG00000124767	831.761564947552	-1.78955089480046	0.121237252219646	2.6544847475197e-49	1.27456744205126e-47	TRUE	GLO1	protein_coding	-14.7599573876866	-1.78955089480046	2.6544847475197e-49	2.22299272163381e-47	1.78955089480046	1.78955089480046	TRUE	212.574260515696	223.081944669923	236.77454622322	784.775454429347	777.415382923017	774.941320179052	221	248	253	875	903	871
ENSG00000162144	349.583058128876	-2.09408379052921	0.142080451407757	4.19370952369485e-49	2.0084056155295e-47	TRUE	CYB561A3	protein_coding	-14.7290808408377	-2.09408379052921	4.19370952369485e-49	3.50289119124621e-47	2.09408379052921	2.09408379052921	TRUE	112.539314390663	91.7514449852102	78.6128928171958	410.773895004161	390.860004260299	415.496666502431	117	102	84	458	454	467
ENSG00000139112	753.663699821828	2.36613961364916	0.160765038613568	5.22011934618631e-49	2.49348602344516e-47	TRUE	GABARAPL1	protein_coding	14.7142769530051	2.36613961364916	5.22011934618631e-49	4.34892740763366e-47	2.36613961364916	2.36613961364916	TRUE	1846.79900538524	1869.21081058105	1720.12496426197	330.951020210776	319.403219340465	393.253804269966	1920	2078	1838	369	371	442
ENSG00000071205	194.080823171346	1.79895719846364	0.122254941657903	5.99699187915027e-49	2.85717147978741e-47	TRUE	ARHGAP10	protein_coding	14.7048881606811	1.79895719846364	5.99699187915027e-49	4.98323681782208e-47	1.79895719846364	1.79895719846364	TRUE	401.101658982106	442.565793458073	411.781819518644	144.398683615	106.754714819994	108.545167694425	417	492	440	161	124	122
ENSG00000113719	345.960084562244	-2.80641113829335	0.190570086453498	6.01434516926784e-49	2.85805402657115e-47	TRUE	ERGIC1	protein_coding	-14.7046925573859	-2.80641113829335	6.01434516926784e-49	4.98477608127101e-47	2.80641113829335	2.80641113829335	TRUE	71.1787116658893	60.2681060196969	59.8955373845301	461.896410321273	458.012163582553	444.857244649283	74	67	64	515	532	500
ENSG00000188042	368.995064406431	-2.70698705503666	0.183935624773194	6.75195199413842e-49	3.2003211020032e-47	TRUE	ARL4C	protein_coding	-14.6968592198832	-2.70698705503666	6.75195199413842e-49	5.5817293631749e-47	2.70698705503666	2.70698705503666	TRUE	62.521841328146	62.0671539605834	71.1259506441295	418.845871106863	450.263837506908	432.401241799103	65	69	76	467	523	486
ENSG00000273199	55.063673696085	5.54306505279281	0.369093631490727	7.51553904942635e-49	3.55311561521341e-47	TRUE	AP000692.2	antisense_RNA	14.6896006680999	5.54306505279281	7.51553904942635e-49	6.19704371157571e-47	5.54306505279281	5.54306505279281	TRUE	583.857810556687	393.991499054138	411.781819518644	7.17508986906832	7.74832607564469	12.4560028501799	607	438	440	8	9	14
ENSG00000171848	1499.36075297215	-2.72865303209774	0.185738762035888	7.60074251197481e-49	3.58420691651641e-47	TRUE	RRM2	protein_coding	-14.6888367298822	-2.72865303209774	7.60074251197481e-49	6.25127052941397e-47	2.72865303209774	2.72865303209774	TRUE	222.193005335411	259.062903487652	297.605951379384	1603.63258573677	1900.06173877198	1750.06840045028	231	288	318	1788	2207	1967
ENSG00000171992	109.09533783755	2.60087333729674	0.176761469780796	7.85934929235932e-49	3.69670107787044e-47	TRUE	SYNPO	protein_coding	14.6865691942218	2.60087333729674	7.85934929235932e-49	6.4474733301962e-47	2.60087333729674	2.60087333729674	TRUE	692.549627019464	587.389152699434	557.777191893436	113.007665437826	85.2315868320916	102.317166269335	720	653	596	126	99	115
ENSG00000067798	377.259356022373	2.52128407871291	0.171658230300431	9.68020470870986e-49	4.54156779692602e-47	TRUE	NAV3	protein_coding	14.6724389224891	2.52128407871291	9.68020470870986e-49	7.92101839752396e-47	2.52128407871291	2.52128407871291	TRUE	423.22477206745	485.742944039348	523.150084343005	86.1010784288198	80.9269612345112	79.1845895475724	440	540	559	96	94	89
ENSG00000173706	236.557684567725	-2.22035884434604	0.151129387435812	1.05283918754603e-48	4.92696673603395e-47	TRUE	HEG1	protein_coding	-14.6667395426955	-2.22035884434604	1.05283918754603e-48	8.59319862769171e-47	2.22035884434604	2.22035884434604	TRUE	62.521841328146	55.7704861674807	53.3444629830971	297.766229566335	286.688064798854	223.31833681394	65	62	57	332	333	251
ENSG00000135046	3369.03738521885	1.02371662778314	0.0699291215301257	1.5816273164685e-48	7.38279606608764e-47	TRUE	ANXA1	protein_coding	14.6390935640856	1.02371662778314	1.5816273164685e-48	1.28764484159478e-46	1.02371662778314	1.02371662778314	TRUE	6245.4510114408	6052.89679711254	6428.47572334902	3079.01044006394	3121.7144833653	3001.89668689336	6493	6729	6869	3433	3626	3374
ENSG00000123095	92.6295982974823	4.10736854008291	0.276914552150436	2.0788109242466e-48	9.67906965183305e-47	TRUE	BHLHE41	protein_coding	14.6204957516523	4.10736854008291	2.0788109242466e-48	1.68814145711925e-46	4.10736854008291	4.10736854008291	TRUE	222.193005335411	284.249574660063	266.722314915486	17.9377246726708	12.0529516732251	12.4560028501799	231	316	285	20	14	14
ENSG00000225733	500.522197099381	-2.29484503549246	0.157037166688915	2.50415574418235e-48	1.16301318919985e-46	TRUE	FGD5-AS1	antisense_RNA	-14.6078165431304	-2.29484503549246	2.50415574418235e-48	2.02842922975859e-46	2.29484503549246	2.29484503549246	TRUE	147.166795741636	144.823359241361	158.161653406025	796.434975466583	758.475030293664	677.072726356209	153	161	169	888	881	761
ENSG00000197050	93.7416210158471	2.60257353371189	0.178045285567443	3.44702141816404e-48	1.59688896754042e-46	TRUE	ZNF420	protein_coding	14.5860256665991	2.60257353371189	3.44702141816404e-48	2.78515866244521e-46	2.60257353371189	2.60257353371189	TRUE	490.555985805453	462.355320807824	506.304464453606	81.6166472606521	77.4832607564469	79.1845895475724	510	514	541	91	90	89
ENSG00000139289	4635.32173868836	1.5693223172307	0.107659081383179	3.96127826790117e-48	1.83052753643012e-46	TRUE	PHLDA1	protein_coding	14.576533272387	1.5693223172307	3.96127826790117e-48	3.19265129170842e-46	1.5693223172307	1.5693223172307	TRUE	5686.60193741537	6311.06017662975	5846.36596939312	2088.84803813251	2017.14755502617	1887.97414629156	5912	7016	6247	2329	2343	2122
ENSG00000102898	414.421927497478	-2.1779961718698	0.149698875982924	6.62104199400814e-48	3.05196930713805e-46	TRUE	NUTF2	protein_coding	-14.5414143106123	-2.1779961718698	6.62104199400814e-48	5.32298671108284e-46	2.1779961718698	2.1779961718698	TRUE	98.1111971610907	129.531451743826	116.047603682527	530.059764077422	535.495424339	506.247544410884	102	144	124	591	622	569
ENSG00000116584	303.150135185638	2.66352607835307	0.183053329542975	6.70136858345591e-48	3.0812926170015e-46	TRUE	ARHGEF2	protein_coding	14.5405888673814	2.66352607835307	6.70136858345591e-48	5.37412994779988e-46	2.66352607835307	2.66352607835307	TRUE	1034.97694260131	951.696360728945	852.575539957921	169.511498156739	137.748019122572	134.346887884084	1076	1058	911	189	160	151
ENSG00000148187	312.247394647501	1.39052402404288	0.0957071573217	8.40693491220937e-48	3.85589716197304e-46	TRUE	MRRF	protein_coding	14.5250594364179	1.39052402404288	8.40693491220937e-48	6.72512967429923e-46	1.39052402404288	1.39052402404288	TRUE	618.48529190766	582.891532847218	534.380497602604	203.593175034813	228.14515667176	228.656623749732	643	648	571	227	265	257
ENSG00000186162	83.9664936316596	3.1271286591013	0.213877022308376	9.28019600760153e-48	4.24586238184013e-46	TRUE	CIDECP	transcribed_unprocessed_pseudogene	14.5182858644502	3.1271286591013	9.28019600760153e-48	7.40527402512283e-46	3.1271286591013	3.1271286591013	TRUE	232.773624637097	203.292417320172	195.596364271356	20.6283833735714	20.6622028683858	29.3605781468527	242	226	209	23	24	33
ENSG00000083444	584.096372620787	-2.55074433797035	0.175265559368835	9.4512715403363e-48	4.31342932328517e-46	TRUE	PLOD1	protein_coding	-14.5170335169384	-2.55074433797035	9.4512715403363e-48	7.52311856916175e-46	2.55074433797035	2.55074433797035	TRUE	38.4749792788591	35.0814348472863	43.9857852667643	224.221558408385	258.277535854823	221.538907835343	40	39	47	250	300	249
ENSG00000138166	852.207147751524	3.00840360871363	0.207146338248777	9.52878432137245e-48	4.33806729178926e-46	TRUE	DUSP5	protein_coding	14.5164734991918	3.00840360871363	9.52878432137245e-48	7.56609002979494e-46	3.00840360871363	3.00840360871363	TRUE	1328.34865960261	1470.72169167469	1241.89653295737	204.490061268447	135.165243764024	151.251463180756	1381	1635	1327	228	157	170
ENSG00000225383	79.5165805127362	3.33900587644437	0.229011986440319	9.69365378840103e-48	4.40225587562902e-46	TRUE	SFTA1P	lincRNA	14.5152972707235	3.33900587644437	9.69365378840103e-48	7.6780423282611e-46	3.33900587644437	3.33900587644437	TRUE	367.436052113104	472.2500844827	419.268761691711	43.9474254480434	36.1588550196752	42.7062954863312	382	525	448	49	42	48
ENSG00000117505	762.074967502681	1.36141069781883	0.0938039657215185	1.0144500696665e-47	4.59568314115748e-46	TRUE	DR1	protein_coding	14.5121797056447	1.36141069781883	1.0144500696665e-47	8.0154018035222e-46	1.36141069781883	1.36141069781883	TRUE	1327.38678512064	1400.55882198012	1309.27901251496	511.225153171117	535.495424339	521.37269072896	1380	1557	1399	570	622	586
ENSG00000128567	113.224274569257	-4.42919511523513	0.298935063759788	1.07515024650339e-47	4.84922030027106e-46	TRUE	PODXL	protein_coding	-14.508193431545	-4.42919511523513	1.07515024650339e-47	8.45759987070815e-46	4.42919511523513	4.42919511523513	TRUE	13.4662427476007	8.09571573398914	10.2945454879661	251.128145417391	221.257755715632	233.994910685523	14	9	11	280	257	263
ENSG00000152127	308.906685353548	-3.3334303560699	0.227834901441159	1.07567583404429e-47	4.84922030027106e-46	TRUE	MGAT5	protein_coding	-14.5081599027763	-3.3334303560699	1.07567583404429e-47	8.45759987070815e-46	3.3334303560699	3.3334303560699	TRUE	22.123113085344	25.1866711724106	16.8456198893991	286.106708529099	218.674980357084	173.49432541322	23	28	18	319	254	195
ENSG00000088356	302.357286047314	2.10547014851382	0.145059356398328	1.08245649884208e-47	4.86788607942688e-46	TRUE	PDRG1	protein_coding	14.5077288004649	2.10547014851382	1.08245649884208e-47	8.49015514384476e-46	2.10547014851382	2.10547014851382	TRUE	841.640171725043	666.547262098439	792.68000257339	195.521198932112	162.714847588539	172.604610923922	875	741	847	218	189	194
ENSG00000198718	99.5745500668376	2.4407216657195	0.167731284508745	1.10004909276686e-47	4.93496476214973e-46	TRUE	TOGARAM1	protein_coding	14.5066227080025	2.4407216657195	1.10004909276686e-47	8.60714810832038e-46	2.4407216657195	2.4407216657195	TRUE	226.040503263297	232.976708344798	233.031075136687	39.4629942798757	44.768106214836	41.8165809970326	235	259	249	44	52	47
ENSG00000065911	2506.92052429595	1.24595635716259	0.0859031211509442	1.14471952864126e-47	5.12289773521544e-46	TRUE	MTHFD2	protein_coding	14.5038914019517	1.24595635716259	1.14471952864126e-47	8.93492490340915e-46	1.24595635716259	1.24595635716259	TRUE	4269.76082547139	4406.76793120142	4550.18910568102	1776.73162882804	2003.37275311391	1787.43640900082	4439	4899	4862	1981	2327	2009
ENSG00000071564	310.886974208686	-2.12726088116601	0.146738610720231	1.52935867602411e-47	6.82767924177544e-46	TRUE	TCF3	protein_coding	-14.483998330233	-2.12726088116601	1.52935867602411e-47	1.19082606061945e-45	2.12726088116601	2.12726088116601	TRUE	65.4074647740605	84.5552532216643	76.7411572739292	351.579403584347	346.091898045463	304.28235534011	68	94	82	392	402	342
ENSG00000156587	169.61747986994	-3.1486554950956	0.216009140151336	1.61545166728735e-47	7.19461300517977e-46	TRUE	UBE2L6	protein_coding	-14.4802344721752	-3.1486554950956	1.61545166728735e-47	1.25482354387987e-45	3.1486554950956	3.1486554950956	TRUE	23.0849875673155	20.6890513201945	31.8195042355316	257.406349052826	230.727932030309	203.744618049372	24	23	34	287	268	229
ENSG00000165030	592.840125983258	2.10010023580192	0.145063802885115	1.82629213698251e-47	8.1140179329358e-46	TRUE	NFIL3	protein_coding	14.4718001110255	2.10010023580192	1.82629213698251e-47	1.41517837448394e-45	2.10010023580192	2.10010023580192	TRUE	657.92214566849	547.810097999932	575.558679554469	137.223593745932	139.469869361604	135.236602373382	684	609	615	153	162	152
ENSG00000141448	72.6298692955139	4.83908367097408	0.323061342447001	2.0686941702685e-47	9.16889017101215e-46	TRUE	GATA6	protein_coding	14.4632262312886	4.83908367097408	2.0686941702685e-47	1.59916026748784e-45	4.83908367097408	4.83908367097408	TRUE	222.193005335411	226.680040551696	236.77454622322	8.07197610270186	6.88740095612862	7.11771591438853	231	252	253	9	8	8
ENSG00000256940	353.012708599299	1.74939861740073	0.120966109341171	2.24245215773001e-47	9.9151877420206e-46	TRUE	AP001453.2	antisense_RNA	14.4576750827342	1.74939861740073	2.24245215773001e-47	1.72932317717702e-45	1.74939861740073	1.74939861740073	TRUE	767.575836613239	858.145867802848	879.715705335286	260.097007753726	241.059033464502	241.112626599912	798	954	940	290	280	271
ENSG00000137054	280.40616733534	1.63938986883234	0.113654126473059	3.93324797173177e-47	1.73495756226771e-45	TRUE	POLR1E	protein_coding	14.4189421491225	1.63938986883234	3.93324797173177e-47	3.02596622667345e-45	1.63938986883234	1.63938986883234	TRUE	570.391567809086	489.341039921121	493.20231565074	172.20215685764	177.350574620312	146.802890734263	593	544	527	192	206	165
ENSG00000047849	981.102764116103	-1.47368114295235	0.102243186968622	4.21324689695576e-47	1.85402974429762e-45	TRUE	MAP4	protein_coding	-14.414194706252	-1.47368114295235	4.21324689695576e-47	3.23364185470891e-45	1.47368114295235	1.47368114295235	TRUE	286.6385956275	259.962427458096	292.926612521217	792.847430532049	810.991462584144	734.014453671317	298	289	313	884	942	825
ENSG00000074935	92.0111681415229	2.3195685141042	0.160591211003838	4.37315639666262e-47	1.91981565813489e-45	TRUE	TUBE1	protein_coding	14.4116223832708	2.3195685141042	4.37315639666262e-47	3.34838008104468e-45	2.3195685141042	2.3195685141042	TRUE	256.820486686384	277.95290686696	286.375538119785	49.3287428498447	60.2647583661254	53.382869357914	267	309	306	55	70	60
ENSG00000130299	270.625056131402	-2.06308132193273	0.143197824705222	5.40843259542155e-47	2.36866223739626e-45	TRUE	GTPBP3	protein_coding	-14.3969417002994	-2.06308132193273	5.40843259542155e-47	4.13122031837449e-45	2.06308132193273	2.06308132193273	TRUE	114.463063354606	106.143828512302	112.304132595994	472.659045124875	465.760489658198	462.651534435255	119	118	120	527	541	520
ENSG00000117533	165.734525798151	2.09117689321655	0.145306449546791	7.30658530265409e-47	3.19238909503166e-45	TRUE	VAMP4	protein_coding	14.3761316974123	2.09117689321655	7.30658530265409e-47	5.56789502755333e-45	2.09117689321655	2.09117689321655	TRUE	381.864169342676	383.197211408819	364.052563165347	97.7605994660558	75.7614105174148	89.8611634191552	397	426	389	109	88	101
ENSG00000113716	177.732918348244	1.81445818976705	0.126158929642863	7.99516355544258e-47	3.48498405757093e-45	TRUE	HMGXB3	protein_coding	14.369895636071	1.81445818976705	7.99516355544258e-47	6.07821441172393e-45	1.81445818976705	1.81445818976705	TRUE	327.999198352274	317.531961566463	327.553720071649	88.7917371297204	90.3971375491881	96.0891648442452	341	353	350	99	105	108
ENSG00000114450	667.695621402842	-2.27859374554921	0.158577823490735	8.89677241716704e-47	3.86883702423882e-45	TRUE	GNB4	protein_coding	-14.3624934403901	-2.27859374554921	8.89677241716704e-47	6.74769828752966e-45	2.27859374554921	2.27859374554921	TRUE	91.3780757872903	80.9571573398914	84.2280994469954	426.917847209565	427.87978439949	405.709807120146	95	90	90	476	497	456
ENSG00000101457	948.260446243132	2.03214722543807	0.141479036714508	9.00860741437299e-47	3.90825184720492e-45	TRUE	DNTTIP1	protein_coding	14.361627809929	2.03214722543807	9.00860741437299e-47	6.81644228779781e-45	2.03214722543807	2.03214722543807	TRUE	1840.06588401144	1683.90887266974	1939.11802282416	440.371140714068	432.184409997071	453.754389542269	1913	1872	2072	491	502	510
ENSG00000116752	675.110400359922	1.07697742745513	0.075130670382127	1.35043729852119e-46	5.84492087092339e-45	TRUE	BCAS2	protein_coding	14.3335468214158	1.07697742745513	1.35043729852119e-46	1.01942165835315e-44	1.07697742745513	1.07697742745513	TRUE	1254.28432449081	1253.03689082743	1245.6400040439	587.460483029968	612.117759975931	577.42470355477	1304	1393	1331	655	711	649
ENSG00000185896	1866.21895518657	-1.34039841196649	0.0935551270302489	1.46360277674881e-46	6.31988477697766e-45	TRUE	LAMP1	protein_coding	-14.3279583965262	-1.34039841196649	1.46360277674881e-46	1.10226084530886e-44	1.34039841196649	1.34039841196649	TRUE	647.341526366804	631.465827251153	580.238018412635	1532.77857327972	1545.36058953136	1639.74380377726	673	702	620	1709	1795	1843
ENSG00000162368	447.935411990132	-1.90862691234297	0.133183046676951	1.49591780368557e-46	6.44433001503611e-45	TRUE	CMPK1	protein_coding	-14.3264414211699	-1.90862691234297	1.49591780368557e-46	1.12396553109628e-44	1.90862691234297	1.90862691234297	TRUE	146.204921259665	132.230023655156	136.636694658459	515.709584339285	542.382825295128	509.806402368079	152	147	146	575	630	573
ENSG00000132510	113.033575918513	4.42024851754457	0.305249969044529	1.60933622448285e-46	6.91676953543469e-45	TRUE	KDM6B	protein_coding	14.321363840706	4.42024851754457	1.60933622448285e-46	1.20636443605873e-44	4.42024851754457	4.42024851754457	TRUE	368.397926595076	387.694831261035	375.282976424946	18.8346109063043	15.4966521512894	15.1251463180756	383	431	401	21	18	17
ENSG00000137700	153.636810662084	-3.85204303024325	0.264945780960815	1.65075443475683e-46	7.07828145768523e-45	TRUE	SLC37A4	protein_coding	-14.3195979455891	-3.85204303024325	1.65075443475683e-46	1.23453397937001e-44	3.85204303024325	3.85204303024325	TRUE	18.2756151574581	12.5933355862053	13.102148802866	241.262396847422	229.867006910793	203.744618049372	19	14	14	269	267	229
ENSG00000129250	1746.3623692938	-1.62466906849164	0.113590575009681	2.09841403865543e-46	8.97692762058675e-45	TRUE	KIF1C	protein_coding	-14.3029121540088	-1.62466906849164	2.09841403865543e-46	1.56567978318054e-44	1.62466906849164	1.62466906849164	TRUE	590.590931930487	603.580584167412	574.622811782836	1829.64791661242	1696.88341056619	1949.36444605316	614	671	614	2040	1971	2191
ENSG00000113448	218.222239806654	2.13607854710666	0.149492509981317	2.98336820691116e-46	1.2733181249775e-44	TRUE	PDE4D	protein_coding	14.2784085397454	2.13607854710666	2.98336820691116e-46	2.22081376846873e-44	2.13607854710666	2.13607854710666	TRUE	579.048438146829	647.657258719131	569.943472924669	134.532935045031	136.887094003056	134.346887884084	602	720	609	150	159	151
ENSG00000134186	1873.77558410484	2.34948224376407	0.164848470151726	4.42059367102733e-46	1.88237658444346e-44	TRUE	PRPF38B	protein_coding	14.2509760225857	2.34948224376407	4.42059367102733e-46	3.28308201554034e-44	2.34948224376407	2.34948224376407	TRUE	4484.25883495103	5839.7096161175	5890.35175465988	1169.53964865814	950.461331945749	1026.73052065055	4662	6492	6294	1304	1104	1154
ENSG00000160886	565.096204984218	1.1445664613403	0.0803368348479207	4.88192550749766e-46	2.07403093334659e-44	TRUE	LY6K	protein_coding	14.2440426175855	1.1445664613403	4.88192550749766e-46	3.61734931958778e-44	1.1445664613403	1.1445664613403	TRUE	1612.1016317842	1666.81791723132	1597.52628617801	753.384436252173	705.958598003183	744.6910275429	1676	1853	1707	840	820	837
ENSG00000132300	576.396389550133	1.2604972326977	0.088644079760376	7.06964840129012e-46	2.99655579822959e-44	TRUE	PTCD3	protein_coding	14.218150783925	1.2604972326977	7.06964840129012e-46	5.22633915606178e-44	1.2604972326977	1.2604972326977	TRUE	1179.25811489703	1117.2087712905	1130.52826813301	481.627907461211	454.568463104489	492.012112582107	1226	1242	1208	537	528	553
ENSG00000159023	218.889645909921	-1.84196366897005	0.129477950255761	7.63736768367365e-46	3.22976571907282e-44	TRUE	EPB41	protein_coding	-14.2127435989117	-1.84196366897005	7.63736768367365e-46	5.63308417366003e-44	1.84196366897005	1.84196366897005	TRUE	84.64495441349	88.1533491034373	62.7031406994299	276.24095995913	292.714540635466	281.149778618347	88	98	67	308	340	316
ENSG00000160753	403.646395889241	-2.92839340029038	0.205882981735028	8.12668394894829e-46	3.42882834440981e-44	TRUE	RUSC1	protein_coding	-14.2083949409776	-2.92839340029038	8.12668394894829e-46	5.98027236682561e-44	2.92839340029038	2.92839340029038	TRUE	113.501188872634	62.0671539605834	72.9976861873961	632.304794711645	603.50850878077	696.646445120778	118	69	78	705	701	783
ENSG00000145604	95.7558329750279	-4.393392016985	0.301788676378308	8.3751990484354e-46	3.52561461312904e-44	TRUE	SKP2	protein_coding	-14.2062851289349	-4.393392016985	8.3751990484354e-46	6.14907878994487e-44	4.393392016985	4.393392016985	TRUE	5.77124689182886	12.5933355862053	12.1662810312327	223.324672174751	252.251060018211	221.538907835343	6	14	13	249	293	249
ENSG00000116685	471.182417037496	-1.71628001933537	0.120823522042199	8.90972168406966e-46	3.74208310730926e-44	TRUE	KIAA2013	protein_coding	-14.2019507546408	-1.71628001933537	8.90972168406966e-46	6.52662482725084e-44	1.71628001933537	1.71628001933537	TRUE	142.357423331779	162.813838650226	144.123636831526	494.18431473208	520.859697307227	469.769250349643	148	181	154	551	605	528
ENSG00000136982	159.923608857258	-2.59584476881932	0.182619227120244	1.16261040931889e-45	4.87186607432312e-44	TRUE	DSCC1	protein_coding	-14.1832926076736	-2.59584476881932	1.16261040931889e-45	8.4970967142902e-44	2.59584476881932	2.59584476881932	TRUE	50.9793475444883	53.9714382265942	61.7672729277967	341.713655014379	334.038946372238	346.988650826441	53	60	66	381	388	390
ENSG00000103319	152.278760597818	-2.30063766275837	0.161762497827921	1.18924528958029e-45	4.97217792500713e-44	TRUE	EEF2K	protein_coding	-14.1817033182958	-2.30063766275837	1.18924528958029e-45	8.67205215925692e-44	2.30063766275837	2.30063766275837	TRUE	48.0937240985739	38.6795307290592	42.1140497234977	224.221558408385	206.622028683858	210.86233396376	50	43	45	250	240	237
ENSG00000112972	385.114716850157	1.43508489474779	0.101172712886509	1.1943095898186e-45	4.9820543477546e-44	TRUE	HMGCS1	protein_coding	14.1814051455823	1.43508489474779	1.1943095898186e-45	8.68927778040418e-44	1.43508489474779	1.43508489474779	TRUE	1121.54564597874	1074.03162070923	993.891573474546	370.414014490652	426.157934160458	379.908086930488	1166	1194	1062	413	495	427
ENSG00000166086	326.02838733973	-1.77469225803017	0.125205084925717	1.4526004291649e-45	6.04583447244751e-44	TRUE	JAM3	protein_coding	-14.1676602963745	-1.77469225803017	1.4526004291649e-45	1.05446330927957e-43	1.77469225803017	1.77469225803017	TRUE	160.633038489237	128.631927773383	147.867107918059	519.297129273819	483.839917168035	498.240114007197	167	143	158	579	562	560
ENSG00000204256	1065.92962848164	1.90686424248086	0.134747801737961	1.8711559004156e-45	7.77035416483396e-44	TRUE	BRD2	protein_coding	14.1498652082693	1.90686424248086	1.8711559004156e-45	1.35523944697218e-43	1.90686424248086	1.90686424248086	TRUE	2627.84108474608	2089.59418333964	2374.29653663364	613.470183805341	631.058112605284	635.256145359177	2732	2323	2537	684	733	714
ENSG00000154059	350.172945266733	1.23483117271259	0.0872651393829722	1.93928159540176e-45	8.03516270921747e-44	TRUE	IMPACT	protein_coding	14.1473501060613	1.23483117271259	1.93928159540176e-45	1.40142511336921e-43	1.23483117271259	1.23483117271259	TRUE	832.021426905328	797.877761783152	773.962647140725	346.198086182546	341.787272447883	331.863504508365	865	887	827	386	397	373
ENSG00000095002	440.833913344261	-2.02839806960868	0.143337205816758	1.9764964492458e-45	8.17099585901212e-44	TRUE	MSH2	protein_coding	-14.1460130699721	-2.02839806960868	1.9764964492458e-45	1.42511598239566e-43	2.02839806960868	2.02839806960868	TRUE	177.946779164723	205.990989231501	210.570248617489	788.362999363881	811.852387703661	843.449335855041	185	229	225	879	943	948
ENSG00000074696	817.733631705183	-1.41588604829707	0.100130930158864	2.17066595725736e-45	8.9536328679891e-44	TRUE	HACD3	protein_coding	-14.1394198132263	-1.41588604829707	2.17066595725736e-45	1.56161690947388e-43	1.41588604829707	1.41588604829707	TRUE	411.682278283792	382.297687438376	424.88396832151	1071.77904919208	1120.06358049042	1067.65738715828	428	425	454	1195	1301	1200
ENSG00000161813	878.374672408356	1.27404245464123	0.0901431395020673	2.39531475447435e-45	9.85821728638349e-44	TRUE	LARP4	protein_coding	14.1324874888117	1.27404245464123	2.39531475447435e-45	1.71938687219612e-43	1.27404245464123	1.27404245464123	TRUE	1654.42410899094	1644.32981797024	1695.79240219951	628.717249777111	711.12414872028	721.558450821137	1720	1828	1812	701	826	811
ENSG00000136536	360.505936998656	2.04849458149967	0.145040753885499	2.93970117535694e-45	1.20717617530582e-43	TRUE	MARCH7	protein_coding	14.1180607289184	2.04849458149967	2.93970117535694e-45	2.10545457454629e-43	2.04849458149967	2.04849458149967	TRUE	797.393945554355	838.356340453097	930.252565003483	200.005630100279	235.032557627889	180.612041327609	829	932	994	223	273	203
ENSG00000088256	641.533418453786	-1.43420209083228	0.101602394310357	3.06393314374924e-45	1.25539554009885e-43	TRUE	GNA11	protein_coding	-14.1151431117024	-1.43420209083228	3.06393314374924e-45	2.1895547119264e-43	1.43420209083228	1.43420209083228	TRUE	257.782361168356	223.081944669923	265.786447143852	672.664675225155	639.667363800445	709.992162460256	268	248	284	750	743	798
ENSG00000104517	372.157643230458	1.56912062071908	0.111391183636484	4.83607795503033e-45	1.97710876573945e-43	TRUE	UBR5	protein_coding	14.0829322301436	1.56912062071908	4.83607795503033e-45	3.4483058731234e-43	1.56912062071908	1.56912062071908	TRUE	897.428891679388	1083.9263843841	878.779837563652	348.888744883447	306.489342547723	306.061784318707	933	1205	939	389	356	344
ENSG00000163382	631.161343305646	-1.75982991477992	0.124968854572774	5.08529575608183e-45	2.07439564492559e-43	TRUE	NAXE	protein_coding	-14.0793814244083	-1.75982991477992	5.08529575608183e-45	3.61798541867432e-43	1.75982991477992	1.75982991477992	TRUE	367.436052113104	278.852430837404	280.760331489985	1118.41713334102	1015.03071590945	1018.72309024686	382	310	300	1247	1179	1145
ENSG00000105186	224.957658971735	-2.45734711208048	0.174187336496475	5.10261650113527e-45	2.07686629244883e-43	TRUE	ANKRD27	protein_coding	-14.079141116548	-2.45734711208048	5.10261650113527e-45	3.62229451310172e-43	2.45734711208048	2.45734711208048	TRUE	46.1699751346309	57.5695341083672	43.049917495131	302.250660734503	267.7477121695	250.899485982196	48	64	46	337	311	282
ENSG00000154144	347.467623901871	1.23224655993111	0.0875901184714345	6.18315082613572e-45	2.51112191480816e-43	TRUE	TBRG1	protein_coding	14.0655599490271	1.23224655993111	6.18315082613572e-45	4.37968643759631e-43	1.23224655993111	1.23224655993111	TRUE	600.209676750202	580.192960935888	582.109753955902	246.643714249223	252.251060018211	250.009771492897	624	645	622	275	293	281
ENSG00000013441	320.549022049515	2.63502285852235	0.187334774991867	7.05785590704518e-45	2.86006037833185e-43	TRUE	CLK1	protein_coding	14.0561968072884	2.63502285852235	7.05785590704518e-45	4.98827539030239e-43	2.63502285852235	2.63502285852235	TRUE	778.156455914925	823.064432955562	854.447275501187	129.15161764323	127.416917688379	132.567458905486	809	915	913	144	148	149
ENSG00000176915	336.609128430164	1.45873888666771	0.103856960848306	8.60823308711999e-45	3.48067108904207e-43	TRUE	ANKLE2	protein_coding	14.0421328669956	1.45873888666771	8.60823308711999e-45	6.07069209683344e-43	1.45873888666771	1.45873888666771	TRUE	590.590931930487	524.422474768407	585.853225042435	211.665151137515	192.847226771601	212.641762942357	614	583	626	236	224	239
ENSG00000126067	1091.77492754228	-1.74760403297541	0.124636463937264	1.16467625245048e-44	4.69897171612296e-43	TRUE	PSMB2	protein_coding	-14.0206955058353	-1.74760403297541	1.16467625245048e-44	8.19554899919092e-43	1.74760403297541	1.74760403297541	TRUE	563.658446435286	420.077694196992	498.81752228054	1643.99246625028	1653.83715459038	1702.02381802816	586	467	533	1833	1921	1913
ENSG00000143156	176.260388151138	1.70859012112788	0.121937248263004	1.48731718797553e-44	5.98758827770587e-43	TRUE	NME7	protein_coding	14.0033315564901	1.70859012112788	1.48731718797553e-44	1.04430450067505e-42	1.70859012112788	1.70859012112788	TRUE	546.344705759799	527.121046679737	523.150084343005	158.748863353136	174.767799261764	153.030892159353	568	586	559	177	203	172
ENSG00000104823	281.850619944962	-1.6585921905314	0.118387595836379	1.50210585413693e-44	6.03394939838274e-43	TRUE	ECH1	protein_coding	-14.0026285369376	-1.6585921905314	1.50210585413693e-44	1.0523904151925e-42	1.6585921905314	1.6585921905314	TRUE	161.594912971208	124.134307921167	156.289917862758	475.349703825776	451.98568774594	471.54867932824	168	138	167	530	525	530
ENSG00000134107	484.820447424706	4.04512052450026	0.287514265677396	1.56587669821055e-44	6.27644229600134e-43	TRUE	BHLHE40	protein_coding	13.9996738584423	4.04512052450026	1.56587669821055e-44	1.09468397524033e-42	4.04512052450026	4.04512052450026	TRUE	423.22477206745	555.905813733921	510.983803311772	21.5252696072049	32.7151545416109	30.2502926361513	440	618	546	24	38	34
ENSG00000204386	316.838738438873	1.82863825793643	0.130565043089177	1.61414502092955e-44	6.45587980388265e-43	TRUE	NEU1	protein_coding	13.9975160028369	1.82863825793643	1.61414502092955e-44	1.12597994757164e-42	1.82863825793643	1.82863825793643	TRUE	320.304202496502	320.230533477792	308.836364638983	89.688623363354	89.536212429672	86.302305461961	333	356	330	100	104	97
ENSG00000100234	13765.8092996877	-2.6131536324846	0.186748205358362	1.67473568506551e-44	6.68371787039779e-43	TRUE	TIMP3	protein_coding	-13.9948963905894	-2.6131536324846	1.67473568506551e-44	1.16571753593802e-42	2.6131536324846	2.6131536324846	TRUE	546.344705759799	600.882012256083	588.660828357335	3956.16517655754	3745.88519501445	3101.5447096948	568	668	629	4411	4351	3486
ENSG00000013588	3636.80861382383	-1.74040329251234	0.124430361095132	1.87135411390248e-44	7.4522736829663e-43	TRUE	GPRC5A	protein_coding	-13.9870021211652	-1.74040329251234	1.87135411390248e-44	1.29976253984613e-42	1.74040329251234	1.74040329251234	TRUE	1148.47813147394	1321.40071258112	1041.62082982784	4042.26625498636	3555.6207436014	4193.22438806414	1194	1469	1113	4507	4130	4713
ENSG00000100554	396.95007130678	1.22819461112955	0.0879278983404232	2.51527918758427e-44	9.99498225445663e-43	TRUE	ATP6V1D	protein_coding	13.9659502969264	1.22819461112955	2.51527918758427e-44	1.7432402610848e-42	1.22819461112955	1.22819461112955	TRUE	704.092120803121	644.958686807801	698.157357638429	297.766229566335	309.072117906272	265.134917810973	732	717	746	332	359	298
ENSG00000185201	147.89828213657	-2.07889487609392	0.14854897027598	2.92604326781298e-44	1.1602233499341e-42	TRUE	IFITM2	protein_coding	-13.9551697268377	-2.07889487609392	2.92604326781298e-44	2.02356342809311e-42	2.07889487609392	2.07889487609392	TRUE	94.2636992332048	65.6652498423563	61.7672729277967	330.054133977143	297.880091352563	307.841213297304	98	73	66	368	346	346
ENSG00000139278	79.7468273771767	2.63858936063154	0.188411588231521	3.03299139094555e-44	1.20004925464064e-42	TRUE	GLIPR1	protein_coding	13.9526101034101	2.63858936063154	3.03299139094555e-44	2.09302440236109e-42	2.63858936063154	2.63858936063154	TRUE	301.066712857072	329.225773182225	312.579835725516	46.6380841489441	57.6819830075772	46.2651534435255	313	366	334	52	67	52
ENSG00000251192	77.8655025330942	3.01126062495984	0.215101377224679	3.18649365640915e-44	1.25808501149618e-42	TRUE	ZNF674	protein_coding	13.949089035181	3.01126062495984	3.18649365640915e-44	2.19424546044551e-42	3.01126062495984	3.01126062495984	TRUE	316.456704568616	332.823869063998	331.297191158182	48.4318566162111	29.2714540635466	41.8165809970326	329	370	354	54	34	47
ENSG00000110619	2207.43923764425	2.28333912459805	0.163694458255738	3.244893995677e-44	1.27840503188659e-42	TRUE	CARS	protein_coding	13.9477935790287	2.28333912459805	3.244893995677e-44	2.22968592121754e-42	2.28333912459805	2.28333912459805	TRUE	5974.20240752485	5603.13481189093	5658.25654729483	1118.41713334102	1139.86485823929	1244.71057052869	6211	6229	6046	1247	1324	1399
ENSG00000114251	288.874140093345	-2.87702825604301	0.205951420634035	3.38185474973917e-44	1.32952319564373e-42	TRUE	WNT5A	protein_coding	-13.9448442514904	-2.87702825604301	3.38185474973917e-44	2.3188418985525e-42	2.87702825604301	2.87702825604301	TRUE	57.7124689182886	49.4738183743781	57.0879340696302	371.310900724285	445.959211909328	418.165809970326	60	55	61	414	518	470
ENSG00000105698	377.850754690404	-1.89791444537269	0.136082093435813	3.5790843786704e-44	1.40406718667925e-42	TRUE	USF2	protein_coding	-13.9407994806328	-1.89791444537269	3.5790843786704e-44	2.44885522232516e-42	1.89791444537269	1.89791444537269	TRUE	107.729941980805	102.545732630529	85.1639672186287	355.166948518882	356.422999479656	397.702376716459	112	114	91	396	414	447
ENSG00000137267	488.63715914569	1.99770628199258	0.143247676852187	3.63664250225941e-44	1.42361814133034e-42	TRUE	TUBB2A	protein_coding	13.939660833858	1.99770628199258	3.63664250225941e-44	2.48295434368701e-42	1.99770628199258	1.99770628199258	TRUE	442.462261706879	398.489118906354	462.318679186842	114.801437905093	116.22489113467	92.5303068870509	460	443	494	128	135	104
ENSG00000154229	425.869921480416	1.72282776638308	0.123565558481971	3.65700244320548e-44	1.4285553188098e-42	TRUE	PRKCA	protein_coding	13.9392623506763	1.72282776638308	3.65700244320548e-44	2.4915653510297e-42	1.72282776638308	1.72282776638308	TRUE	1117.69814805086	1058.73971321169	900.304796311218	299.560002033602	308.211192786756	320.297216147484	1162	1177	962	334	358	360
ENSG00000132470	93.0190332449244	-5.27825495379973	0.356723637498761	4.20399036281283e-44	1.63875632789731e-42	TRUE	ITGB4	protein_coding	-13.9293096863909	-5.27825495379973	4.20399036281283e-44	2.85818017097959e-42	5.27825495379973	5.27825495379973	TRUE	5.77124689182886	7.1961917635459	2.80760331489985	260.99389398736	235.893482747405	209.972619474462	6	8	3	291	274	236
ENSG00000105767	417.859307452465	1.80682800214473	0.12967093364689	4.34356449913875e-44	1.68959160833587e-42	TRUE	CADM4	protein_coding	13.9269766158869	1.80682800214473	4.34356449913875e-44	2.94684276715831e-42	1.80682800214473	1.80682800214473	TRUE	287.600470109472	322.029581418679	346.271075504315	72.6477849243167	101.589164102897	96.9788793335437	299	358	370	81	118	109
ENSG00000163545	225.228442857929	3.89945574675736	0.279578559846611	5.70740738406365e-44	2.21543531257612e-42	TRUE	NUAK2	protein_coding	13.9074553981185	3.89945574675736	5.70740738406365e-44	3.86397487698356e-42	3.89945574675736	3.89945574675736	TRUE	923.399502692618	806.873001487584	771.155043825825	50.2256290834782	53.3773574099968	56.0520128258097	960	897	824	56	62	63
ENSG00000059769	391.634680193201	2.73209891482937	0.196336435814357	5.8469129017818e-44	2.26481890930783e-42	TRUE	DNAJC25	protein_coding	13.9057277310903	2.73209891482937	5.8469129017818e-44	3.95010556923317e-42	2.73209891482937	2.73209891482937	TRUE	695.435250465378	852.748723980189	994.827441246179	120.182755306894	123.973217210315	131.677744416188	723	948	1063	134	144	148
ENSG00000082258	131.324835629741	2.28820066168149	0.164531151466097	7.49980866278624e-44	2.8989826441185e-42	TRUE	CCNT2	protein_coding	13.8879039311416	2.28820066168149	7.49980866278624e-44	5.05616031400168e-42	2.28820066168149	2.28820066168149	TRUE	350.122311437618	383.197211408819	375.282976424946	72.6477849243167	81.7878863540273	70.2874446545868	364	426	401	81	95	79
ENSG00000069869	603.890251423948	3.44984737265276	0.248297777594662	7.81418103191979e-44	3.01418137796103e-42	TRUE	NEDD4	protein_coding	13.884961999159	3.44984737265276	7.81418103191979e-44	5.25708020134889e-42	3.44984737265276	3.44984737265276	TRUE	1930.48208531675	3146.53484861044	2877.79339777234	234.984193211987	250.529209779178	216.200620899552	2007	3498	3075	262	291	243
ENSG00000012048	513.159550666321	-2.03259010505598	0.146429228501332	8.67132243664327e-44	3.33782553417179e-42	TRUE	BRCA1	protein_coding	-13.8775023449248	-2.03259010505598	8.67132243664327e-44	5.82155296278861e-42	2.03259010505598	2.03259010505598	TRUE	198.146143286124	185.301937911307	200.275703129522	810.78515520472	779.13723316205	816.757901176084	206	206	214	904	905	918
ENSG00000167397	602.543188228616	-1.86832548366707	0.134768941158598	1.08764997921466e-43	4.17793548265831e-42	TRUE	VKORC1	protein_coding	-13.8612490419739	-1.86832548366707	1.08764997921466e-43	7.28680167324688e-42	1.86832548366707	1.86832548366707	TRUE	147.166795741636	142.124787330032	145.995372374792	545.306830049192	543.243750414645	511.585831346676	153	158	156	608	631	575
ENSG00000162063	521.152154392395	-2.0636288487808	0.148909594519668	1.19713866764867e-43	4.58894859752728e-42	TRUE	CCNF	protein_coding	-13.8543631735109	-2.0636288487808	1.19713866764867e-43	8.00365598217172e-42	2.0636288487808	2.0636288487808	TRUE	245.277992902727	207.790037172388	214.313719704022	904.061323502608	890.196573579624	1016.94366126826	255	231	229	1008	1034	1143
ENSG00000088888	465.868378874158	-1.99520207746142	0.144008425024445	1.25859742983364e-43	4.81452684881174e-42	TRUE	MAVS	protein_coding	-13.8507676830153	-1.99520207746142	1.25859742983364e-43	8.39709048725934e-42	1.99520207746142	1.99520207746142	TRUE	197.184268804153	166.411934531999	131.02148802866	726.477849243167	617.283310693027	642.373861273565	205	185	140	810	717	722
ENSG00000111641	394.245310681308	1.39624176656455	0.100793927907004	1.27807967597747e-43	4.87893024134009e-42	TRUE	NOP2	protein_coding	13.8496643144019	1.39624176656455	1.27807967597747e-43	8.50941743687029e-42	1.39624176656455	1.39624176656455	TRUE	962.836356453449	822.164908985119	865.677688760786	355.166948518882	316.820443981916	332.753218997664	1001	914	925	396	368	374
ENSG00000078142	381.122632759537	1.68600320828976	0.12171382421025	1.29757415784944e-43	4.94311411620412e-42	TRUE	PIK3C3	protein_coding	13.8485768757978	1.68600320828976	1.29757415784944e-43	8.62136152233931e-42	1.68600320828976	1.68600320828976	TRUE	896.467017197417	1118.10829526094	1139.88694584934	311.219523070838	355.56207436014	309.620642275901	932	1243	1218	347	413	348
ENSG00000167513	216.869414250327	-2.85989712209711	0.205687194162719	1.33184915432821e-43	5.06322365103165e-42	TRUE	CDT1	protein_coding	-13.8467037812072	-2.85989712209711	1.33184915432821e-43	8.83084641337867e-42	2.85989712209711	2.85989712209711	TRUE	33.6656068690017	33.2823869063998	28.0760331489985	250.231259183758	244.502733942566	214.421191920955	35	37	30	279	284	241
ENSG00000168061	291.581923560998	-3.17985053236015	0.229271339281225	1.45157784919491e-43	5.50703546984688e-42	TRUE	SAC3D1	protein_coding	-13.840517498034	-3.17985053236015	1.45157784919491e-43	9.60490544740948e-42	3.17985053236015	3.17985053236015	TRUE	47.1318496166024	50.3733423448213	56.152066297997	465.483955255807	463.177714299649	509.806402368079	49	56	60	519	538	573
ENSG00000167553	6773.00602005929	-1.32999220251854	0.0961708849401298	1.69468860202583e-43	6.41615368463084e-42	TRUE	TUBA1C	protein_coding	-13.8293825659466	-1.32999220251854	1.69468860202583e-43	1.11905125387981e-41	1.32999220251854	1.32999220251854	TRUE	4166.84025590044	3845.46497364484	4242.28860881367	10201.1840213479	10174.413062441	10497.7412592338	4332	4275	4533	11374	11818	11799
ENSG00000107438	300.044076902883	-1.58199993688844	0.114359003582384	1.90229417078383e-43	7.18739752477711e-42	TRUE	PDLIM1	protein_coding	-13.8210668778755	-1.58199993688844	1.90229417078383e-43	1.25356508082103e-41	1.58199993688844	1.58199993688844	TRUE	212.574260515696	167.311458502442	176.87900883869	565.03832718913	557.018552326902	546.28469642932	221	186	189	630	647	614
ENSG00000087245	145.564591940188	-2.59458025352247	0.187222281210714	1.90966457925039e-43	7.20048987979933e-42	TRUE	MMP2	protein_coding	-13.8207885272875	-2.59458025352247	1.90966457925039e-43	1.25584853864078e-41	2.59458025352247	2.59458025352247	TRUE	50.0174730625168	44.0766745517186	51.4727274398306	295.972457099068	322.846919818529	272.252633725361	52	49	55	330	375	306
ENSG00000109917	819.866913184223	1.89005177087026	0.136893419656921	2.37813751439196e-43	8.94859173272634e-42	TRUE	ZPR1	protein_coding	13.8049875039608	1.89005177087026	2.37813751439196e-43	1.56073767730238e-41	1.89005177087026	1.89005177087026	TRUE	1804.47652817849	1770.26317383229	1879.22248543963	507.637608236583	469.204190136262	485.784111157017	1876	1968	2008	566	545	546
ENSG00000101911	429.776604516518	-1.82008674694874	0.132073446749883	3.49460742596586e-43	1.31229270305414e-41	TRUE	PRPS2	protein_coding	-13.7772224483731	-1.82008674694874	3.49460742596586e-43	2.28878993083931e-41	1.82008674694874	1.82008674694874	TRUE	152.938042633465	122.33525998028	146.931240146425	504.946949535683	516.555071709646	476.886966264032	159	136	157	563	600	536
ENSG00000123094	653.571760967777	-1.81115425543016	0.13148544704327	3.73023992350025e-43	1.39793015669711e-41	TRUE	RASSF8	protein_coding	-13.7725100308439	-1.81115425543016	3.73023992350025e-43	2.43815153373824e-41	1.81115425543016	1.81115425543016	TRUE	293.371717001301	325.627677300452	306.028761324083	1201.82755306894	1092.5139766659	970.678507824736	305	362	327	1340	1269	1091
ENSG00000205189	232.549106109738	2.05799473939027	0.149345049542379	3.81630593494676e-43	1.42728293769875e-41	TRUE	ZBTB10	protein_coding	13.7708623058443	2.05799473939027	3.81630593494676e-43	2.48934617152166e-41	2.05799473939027	2.05799473939027	TRUE	531.916588530227	514.527711093532	446.408927069076	117.492096605994	106.754714819994	131.677744416188	553	572	477	131	124	148
ENSG00000135269	1224.25995256677	1.56417161469284	0.113599310679406	3.94827190959885e-43	1.47364853176485e-41	TRUE	TES	protein_coding	13.7684062828484	1.56417161469284	3.94827190959885e-43	2.57021311880324e-41	1.56417161469284	1.56417161469284	TRUE	1663.08097932868	1786.45460530027	1877.35074989637	613.470183805341	577.680755195288	604.116138233727	1729	1986	2006	684	671	679
ENSG00000116586	336.938464764819	-1.50136817591312	0.10902716491553	4.07031734312325e-43	1.51613153883852e-41	TRUE	LAMTOR2	protein_coding	-13.7662065179659	-1.50136817591312	4.07031734312325e-43	2.64430838626581e-41	1.50136817591312	1.50136817591312	TRUE	166.404285381066	173.608126295545	159.097521177658	478.93724876031	464.038639419165	475.107537285435	173	193	170	534	539	534
ENSG00000005249	155.553017459215	-2.96033062579118	0.213378676166868	4.1419624851206e-43	1.53970774799705e-41	TRUE	PRKAR2B	protein_coding	-13.7649455408282	-2.96033062579118	4.1419624851206e-43	2.68542801605863e-41	2.96033062579118	2.96033062579118	TRUE	17.3137406754866	22.4880992610809	25.2684298340986	182.067905427609	169.602248544667	173.49432541322	18	25	27	203	197	195
ENSG00000107077	77.5604051665993	2.183910600507	0.158409213245607	4.53070136434402e-43	1.68082639347636e-41	TRUE	KDM4C	protein_coding	13.7584608286853	2.183910600507	4.53070136434402e-43	2.9315552208164e-41	2.183910600507	2.183910600507	TRUE	270.286729433985	304.039102009814	292.926612521217	56.503832718913	61.9866086051575	71.1771591438853	281	338	313	63	72	80
ENSG00000137310	213.523282741423	-4.18175682835211	0.297036687758972	5.42751133178062e-43	2.00948702681468e-41	TRUE	TCF19	protein_coding	-13.7453962082201	-4.18175682835211	5.42751133178062e-43	3.50477729733737e-41	4.18175682835211	4.18175682835211	TRUE	8.65687033774329	13.4928595566486	9.35867771633283	210.768264903882	223.84053107418	199.296045602879	9	15	10	235	260	224
ENSG00000147789	93.6760599455508	2.28155592328689	0.165663395708962	6.00579776523849e-43	2.21913625642219e-41	TRUE	ZNF7	protein_coding	13.7380669475123	2.28155592328689	6.00579776523849e-43	3.87042975019117e-41	2.28155592328689	2.28155592328689	TRUE	226.040503263297	241.971948049231	241.453885081387	43.0505392144099	54.2382825295129	47.154867932824	235	269	258	48	63	53
ENSG00000181649	6494.5196423001	1.31334574891484	0.095774293910592	8.47882789073875e-43	3.12665257298882e-41	TRUE	PHLDA2	protein_coding	13.7130738263963	1.31334574891484	8.47882789073875e-43	5.45324294620754e-41	1.31334574891484	1.31334574891484	TRUE	5524.04514996219	4793.56323849201	5337.25390162461	2108.57953527245	2166.08760070245	2010.75474581476	5743	5329	5703	2351	2516	2260
ENSG00000204084	127.332081949871	2.31206564704674	0.16843827758911	9.0699471833857e-43	3.33795780772985e-41	TRUE	INPP5B	protein_coding	13.7081840959127	2.31206564704674	9.0699471833857e-43	5.82178366314007e-41	2.31206564704674	2.31206564704674	TRUE	396.292286572249	420.077694196992	401.487274030678	80.7197610270186	68.8740095612862	93.4200213763495	412	467	429	90	80	105
ENSG00000150776	423.084015578024	1.46701110212034	0.107047838625489	9.92312056441415e-43	3.6446712543161e-41	TRUE	C11orf57	protein_coding	13.7016587166445	1.46701110212034	9.92312056441415e-43	6.35672731295678e-41	1.46701110212034	1.46701110212034	TRUE	869.534531702215	963.390172344707	978.917689128414	340.816768780745	341.787272447883	331.863504508365	904	1071	1046	380	397	373
ENSG00000087510	2263.34995171397	-1.4575717108968	0.106385731213827	1.00315345516032e-42	3.67716568712643e-41	TRUE	TFAP2C	protein_coding	-13.7008697997063	-1.4575717108968	1.00315345516032e-42	6.41340135408459e-41	1.4575717108968	1.4575717108968	TRUE	929.170749584447	1029.95494615751	833.858184525255	2442.22121418413	2675.75527145597	2576.61316100865	966	1145	891	2723	3108	2896
ENSG00000167528	51.5749267471538	2.91066689938674	0.211160666576763	1.10679352650412e-42	4.04901965112759e-41	TRUE	ZNF641	protein_coding	13.6937295055268	2.91066689938674	1.10679352650412e-42	7.06195758438882e-41	2.91066689938674	2.91066689938674	TRUE	189.489272948381	182.603365999977	188.10942209829	20.6283833735714	25.8277535854823	26.691434678957	197	203	201	23	30	30
ENSG00000154146	303.096704502567	-2.74253245272602	0.200428498068301	1.63722449372143e-42	5.97765251786848e-41	TRUE	NRGN	protein_coding	-13.6652580095383	-2.74253245272602	1.63722449372143e-42	1.04257158948701e-40	2.74253245272602	2.74253245272602	TRUE	85.6068288954615	71.0623936650158	80.4846283604623	546.203716282825	533.773574099968	536.497837047036	89	79	86	609	620	603
ENSG00000154781	366.002455327964	3.08326890855493	0.225542628413971	1.75228873662606e-42	6.38511852290737e-41	TRUE	CCDC174	protein_coding	13.6603130293395	3.08326890855493	1.75228873662606e-42	1.11363836348658e-40	3.08326890855493	3.08326890855493	TRUE	1389.90862644878	1339.39119198998	1426.26248396912	159.64574958677	155.82744663241	161.928037052339	1445	1489	1524	178	181	182
ENSG00000110031	659.037741330318	2.13675734185436	0.156419132616133	1.81784881034635e-42	6.61094602863235e-41	TRUE	LPXN	protein_coding	13.6576380664446	2.13675734185436	1.81784881034635e-42	1.15302528684651e-40	2.13675734185436	2.13675734185436	TRUE	944.560741295991	935.504929260967	877.843969792019	186.552336595776	197.151852369182	237.553768642717	982	1040	938	208	229	267
ENSG00000125485	167.416186660042	1.58108600324661	0.11580295376264	2.17745595086924e-42	7.90313638230848e-41	TRUE	DDX31	protein_coding	13.6444852474719	1.58108600324661	2.17745595086924e-42	1.37839819819002e-40	1.58108600324661	1.58108600324661	TRUE	409.758529319849	363.407684059068	426.755703864777	130.048503876863	132.582468405476	137.016031351979	426	404	456	145	154	154
ENSG00000171208	561.726343949654	-1.71503378578695	0.12583627196141	2.77396177871375e-42	1.004839042749e-40	TRUE	NETO2	protein_coding	-13.6268229037134	-1.71503378578695	2.77396177871375e-42	1.75255526286595e-40	1.71503378578695	1.71503378578695	TRUE	244.316118420755	250.06766378322	231.159339593421	783.878568195714	780.859083401082	829.213904026264	254	278	247	874	907	932
ENSG00000007392	629.491076418753	1.72539999270696	0.126601479053977	2.78509440972461e-42	1.00689354365691e-40	TRUE	LUC7L	protein_coding	13.6265305361442	1.72539999270696	2.78509440972461e-42	1.75613854956713e-40	1.72539999270696	1.72539999270696	TRUE	1589.01664421688	1525.59265387173	1587.23174069005	513.018925638385	412.383132248201	490.23268360351	1652	1696	1696	572	479	551
ENSG00000103061	252.209680414031	2.21525454746445	0.162584597655296	3.19701615817055e-42	1.15355350145496e-40	TRUE	SLC7A6OS	protein_coding	13.6164578930732	2.21525454746445	3.19701615817055e-42	2.01193044255281e-40	2.21525454746445	2.21525454746445	TRUE	561.734697471343	590.987248581207	589.596696128968	130.945390110497	120.529516732251	120.111456055306	584	657	630	146	140	135
ENSG00000176407	667.108684824828	1.43109926924462	0.105111642337953	3.32882771302746e-42	1.19876807368751e-40	TRUE	KCMF1	protein_coding	13.6135061625583	1.43109926924462	3.32882771302746e-42	2.09078987491283e-40	1.43109926924462	1.43109926924462	TRUE	1444.73547192116	1538.18598945794	1581.61653406025	548.894374983726	566.488728641579	572.976131108277	1502	1710	1690	612	658	644
ENSG00000161888	208.765187138357	-3.51906269044003	0.257928181628518	4.400665007439e-42	1.5816659143696e-40	TRUE	SPC24	protein_coding	-13.5930956130175	-3.51906269044003	4.400665007439e-42	2.75860790076459e-40	3.51906269044003	3.51906269044003	TRUE	41.3606027247735	34.181910876843	30.8836364638983	443.061799414968	423.57515880191	408.378950588042	43	38	33	494	492	459
ENSG00000100219	916.173183308448	2.80813819895241	0.206739405272036	5.31343233887254e-42	1.90601294677299e-40	TRUE	XBP1	protein_coding	13.5792965042431	2.80813819895241	5.31343233887254e-42	3.3243065594059e-40	2.80813819895241	2.80813819895241	TRUE	1781.39154061118	1648.82743782245	1768.7900883869	271.756528790962	231.588857149825	223.31833681394	1852	1833	1890	303	269	251
ENSG00000197976	406.88196208493	1.89268113434684	0.139369311343888	5.56104345673131e-42	1.99096153893615e-40	TRUE	AKAP17A	protein_coding	13.5759597954781	1.89268113434684	5.56104345673131e-42	3.47246670837991e-40	1.89268113434684	1.89268113434684	TRUE	656.960271186519	683.63821753686	706.580167583128	193.727426464845	185.959825815473	168.156038477429	683	760	755	216	216	189
ENSG00000135297	110.056794520982	2.15727049617992	0.158629219548139	5.65017182177444e-42	2.018900481182e-40	TRUE	MTO1	protein_coding	13.5747947978055	2.15727049617992	5.65017182177444e-42	3.5211954481967e-40	2.15727049617992	2.15727049617992	TRUE	270.286729433985	255.464807605879	268.594050458752	70.8540124570496	52.5164322904807	53.382869357914	281	284	287	79	61	60
ENSG00000136021	429.46861086948	1.33931834558007	0.0986474287211901	5.66098030573324e-42	2.018900481182e-40	TRUE	SCYL2	protein_coding	13.5746547644854	1.33931834558007	5.66098030573324e-42	3.5211954481967e-40	1.33931834558007	1.33931834558007	TRUE	698.320873911293	770.892042669854	781.449589313791	280.725391127298	325.429695177077	281.149778618347	726	857	835	313	378	316
ENSG00000143079	397.271446533196	1.62431002528663	0.119655657778263	5.92820988401113e-42	2.11012227493045e-40	TRUE	CTTNBP2NL	protein_coding	13.5712746029258	1.62431002528663	5.92820988401113e-42	3.68029678474962e-40	1.62431002528663	1.62431002528663	TRUE	832.021426905328	951.696360728945	868.485292075686	324.672816575341	271.191412647564	261.576059853779	865	1058	928	362	315	294
ENSG00000115919	805.522350112761	2.13116888033731	0.157085058679473	6.59647147228794e-42	2.34346321784287e-40	TRUE	KYNU	protein_coding	13.5634439320454	2.13116888033731	6.59647147228794e-42	4.0872703199583e-40	2.13116888033731	2.13116888033731	TRUE	959.950733007534	1094.72067202942	1042.55669759948	220.634013473851	258.277535854823	221.538907835343	998	1217	1114	246	300	249
ENSG00000065361	232.297651254842	-3.80173125226816	0.276662957638073	7.2814798230216e-42	2.5818447110937e-40	TRUE	ERBB3	protein_coding	-13.5561967538018	-3.80173125226816	7.2814798230216e-42	4.50303515670632e-40	3.80173125226816	3.80173125226816	TRUE	16.3518661935151	12.5933355862053	15.9097521177658	221.530899707484	250.529209779178	198.40633111358	17	14	17	247	291	223
ENSG00000108679	974.984470674368	-2.46188685774746	0.181597084391237	7.92075097246804e-42	2.8031248835003e-40	TRUE	LGALS3BP	protein_coding	-13.5500209703198	-2.46188685774746	7.92075097246804e-42	4.88897331617327e-40	2.46188685774746	2.46188685774746	TRUE	81.7593309675756	53.071914256151	65.5107440143298	390.14551163059	368.475951152881	364.782940612412	85	59	70	435	428	410
ENSG00000082781	1615.77615527172	-1.95581016303042	0.144385668132068	8.27433856580552e-42	2.92264855318625e-40	TRUE	ITGB5	protein_coding	-13.5468147783002	-1.95581016303042	8.27433856580552e-42	5.09743639078877e-40	1.95581016303042	1.95581016303042	TRUE	289.524219073415	255.464807605879	206.826777530955	1048.46000711761	970.262609694619	920.854496424016	301	284	221	1169	1127	1035
ENSG00000162065	234.297456320082	-2.4448493954746	0.180255683965553	9.14455287830888e-42	3.2238482977105e-40	TRUE	TBC1D24	protein_coding	-13.5394706275529	-2.4448493954746	9.14455287830888e-42	5.62276350785195e-40	2.4448493954746	2.4448493954746	TRUE	57.7124689182886	49.4738183743781	49.600991896564	307.631978136304	270.330487528048	289.157209022034	60	55	53	343	314	325
ENSG00000090447	123.185811338839	-2.65377866816999	0.195278346926979	1.08380330566176e-41	3.81358117362434e-40	TRUE	TFAP4	protein_coding	-13.5269835649609	-2.65377866816999	1.08380330566176e-41	6.65132570676925e-40	2.65377866816999	2.65377866816999	TRUE	32.7037323870302	27.8852430837404	32.7553720071649	207.180719969348	208.343878922891	182.391470306206	34	31	35	231	242	205
ENSG00000135677	235.195933908288	-2.04448208058962	0.150919770039396	1.09503769801635e-41	3.84577239543343e-40	TRUE	GNS	protein_coding	-13.5262252893345	-2.04448208058962	1.09503769801635e-41	6.70747091291616e-40	2.04448208058962	2.04448208058962	TRUE	59.6362178822316	45.8757224926051	49.600991896564	218.840241006584	213.509429639987	213.531477431656	62	51	53	244	248	240
ENSG00000100575	273.851911577453	1.71091402353438	0.126462830145333	1.13831270238884e-41	3.99015391761319e-40	TRUE	TIMM9	protein_coding	13.5233749856612	1.71091402353438	1.13831270238884e-41	6.95928895122058e-40	1.71091402353438	1.71091402353438	TRUE	477.089743057853	466.85294066004	454.831737013775	141.708024914099	141.191719600637	142.354318287771	496	519	486	158	164	160
ENSG00000204815	79.5255159560617	2.80492182433823	0.206684833784467	1.18587183317732e-41	4.14897625429288e-40	TRUE	TTC25	protein_coding	13.5203642435586	2.80492182433823	1.18587183317732e-41	7.23629343668242e-40	2.80492182433823	2.80492182433823	TRUE	227.002377745269	280.65147877829	251.748430569353	36.7723355789751	38.7416303782235	31.1400071254498	236	312	269	41	45	35
ENSG00000167775	193.294500542141	-2.30026809688474	0.169803747464248	1.21825509509902e-41	4.25420216731738e-40	TRUE	CD320	protein_coding	-13.5183821761202	-2.30026809688474	1.21825509509902e-41	7.41981957352166e-40	2.30026809688474	2.30026809688474	TRUE	61.5599668461745	35.0814348472863	44.9216530383976	234.087306978354	222.118680835148	248.2303425143	64	39	48	261	258	279
ENSG00000179134	279.315329473515	-1.73687265028122	0.128514665915908	1.39131943701811e-41	4.84936630996975e-40	TRUE	SAMD4B	protein_coding	-13.5086054901016	-1.73687265028122	1.39131943701811e-41	8.45785452847419e-40	1.73687265028122	1.73687265028122	TRUE	141.395548849807	106.143828512302	89.8433060767951	382.970421761521	393.442779618847	352.326937762232	147	118	96	427	457	396
ENSG00000135870	160.682625003045	1.87658312201839	0.138884544828548	1.52993077843228e-41	5.32242711183666e-40	TRUE	RC3H1	protein_coding	13.5016112778237	1.87658312201839	1.52993077843228e-41	9.28292716468399e-40	1.87658312201839	1.87658312201839	TRUE	492.479734769396	481.245324187132	423.012232778244	112.110779204192	130.860618166444	135.236602373382	512	535	452	125	152	152
ENSG00000240476	214.375101075419	3.37475135571904	0.249519931913111	1.574270611675e-41	5.46636563805343e-40	TRUE	LINC00973	lincRNA	13.4995065253871	3.37475135571904	1.574270611675e-41	9.53397256690108e-40	3.37475135571904	3.37475135571904	TRUE	741.605225600009	821.265385014676	794.551738116657	71.7508986906832	71.4567849198344	76.5154460796767	771	913	849	80	83	86
ENSG00000180573	47.7945937754854	3.72586372223755	0.273608835057603	1.94417728216951e-41	6.73810915951907e-40	TRUE	HIST1H2AC	protein_coding	13.4839483983249	3.72586372223755	1.94417728216951e-41	1.17520400451141e-39	3.72586372223755	3.72586372223755	TRUE	205.841139141896	268.957667162528	252.684298340986	15.2470659717702	16.3575772708055	21.3531477431656	214	299	270	17	19	24
ENSG00000170903	342.755478325228	1.51932006233443	0.112739559272233	2.26076953599871e-41	7.8206507888826e-40	TRUE	MSANTD4	protein_coding	13.4728158117708	1.51932006233443	2.26076953599871e-41	1.36401175869881e-39	1.51932006233443	1.51932006233443	TRUE	540.57345886797	608.977727990072	554.033720806903	201.799402567546	170.463173664183	220.649193346044	562	677	592	225	198	248
ENSG00000132589	115.417207257907	-2.86599358606339	0.211982699015391	2.67134894828738e-41	9.22365766077203e-40	TRUE	FLOT2	protein_coding	-13.4604910769523	-2.86599358606339	2.67134894828738e-41	1.60871234979448e-39	2.86599358606339	2.86599358606339	TRUE	41.3606027247735	31.4833389655133	23.3966942908321	261.890780220994	222.118680835148	233.105196196224	43	35	25	292	258	262
ENSG00000174130	85.3055022739443	2.32995874017262	0.172752033753416	2.7852498061803e-41	9.59895998623407e-40	TRUE	TLR6	protein_coding	13.4574056047599	2.32995874017262	2.7852498061803e-41	1.67416940686254e-39	2.32995874017262	2.32995874017262	TRUE	320.304202496502	265.359571280755	291.990744749584	46.6380841489441	54.2382825295129	72.0668736331839	333	295	312	52	63	81
ENSG00000174705	210.896810127178	-3.92920968662561	0.284574608140738	3.35292255565482e-41	1.15338033733514e-39	TRUE	SH3PXD2B	protein_coding	-13.4436897282416	-3.92920968662561	3.35292255565482e-41	2.01162842434231e-39	3.92920968662561	3.92920968662561	TRUE	10.5806193016862	12.5933355862053	6.55107440143298	179.377246726708	173.045949022731	147.692605223562	11	14	7	200	201	166
ENSG00000117593	169.862287963327	-2.32145568270093	0.172435158730797	3.39708341827367e-41	1.16639523400615e-39	TRUE	DARS2	protein_coding	-13.4427216822925	-2.32145568270093	3.39708341827367e-41	2.03432790623547e-39	2.32145568270093	2.32145568270093	TRUE	64.445590292089	71.961917635459	70.1900828724962	362.34203838795	382.250753065138	300.723497382915	67	80	75	404	444	338
ENSG00000049249	30.0260206751172	6.13430804815607	0.431822319260812	3.50104494812353e-41	1.19985625935876e-39	TRUE	TNFRSF9	protein_coding	13.440491287361	6.13430804815607	3.50104494812353e-41	2.09268779631517e-39	6.13430804815607	6.13430804815607	TRUE	263.553608060185	304.938625980257	266.722314915486	3.58754493453416	4.30462559758038	3.55885795719427	274	339	285	4	5	4
ENSG00000071575	545.328985811199	-2.4423366040759	0.181167293093995	3.51344095574171e-41	1.20187058148359e-39	TRUE	TRIB2	protein_coding	-13.4402297499864	-2.4423366040759	3.51344095574171e-41	2.09620100658148e-39	2.4423366040759	2.4423366040759	TRUE	34.6274813509732	33.2823869063998	30.8836364638983	183.861677894876	189.403526293537	177.053183370415	36	37	33	205	220	199
ENSG00000263002	119.882905022864	2.07335503417809	0.154096510369819	3.5203621993391e-41	1.20200811539656e-39	TRUE	ZNF234	protein_coding	13.440084120978	2.07335503417809	3.5203621993391e-41	2.09644088159901e-39	2.07335503417809	2.07335503417809	TRUE	478.051617539824	588.288676669877	584.917357270802	131.84227634413	127.416917688379	130.788029926889	497	654	625	147	148	147
ENSG00000180376	192.581322252654	2.12053506200816	0.157657598645718	3.53424484202712e-41	1.2045176783234e-39	TRUE	CCDC66	protein_coding	13.4397928744954	2.12053506200816	3.53424484202712e-41	2.10081784898167e-39	2.12053506200816	2.12053506200816	TRUE	464.585374792223	578.393912995002	585.853225042435	130.048503876863	117.946741373703	123.670314012501	483	643	626	145	137	139
ENSG00000083635	174.621748624305	1.86419382781382	0.138740313970166	4.20364947456661e-41	1.43001640243652e-39	TRUE	NUFIP1	protein_coding	13.4269511418076	1.86419382781382	4.20364947456661e-41	2.49411364950393e-39	1.86419382781382	1.86419382781382	TRUE	429.95789344125	439.867221546743	454.831737013775	134.532935045031	117.085816254186	110.324596673022	447	489	486	150	136	124
ENSG00000091527	1462.36860968684	1.03773106244281	0.0774086509065281	5.60338261742774e-41	1.90267345672436e-39	TRUE	CDV3	protein_coding	13.4056452277762	1.03773106244281	5.60338261742774e-41	3.31848210333778e-39	1.03773106244281	1.03773106244281	TRUE	1846.79900538524	2023.92893349728	2075.75471748262	901.370664801707	1018.47441638752	973.347651292632	1920	2250	2218	1005	1183	1094
ENSG00000205323	60.4341488145399	3.24056052557687	0.239878843326729	5.75622222263487e-41	1.9509784070026e-39	TRUE	SARNP	protein_coding	13.4036486360601	3.24056052557687	5.75622222263487e-41	3.40273151168184e-39	3.24056052557687	3.24056052557687	TRUE	178.908653646695	209.589085113274	219.928926333821	17.9377246726708	19.8012777488698	24.9120057003599	186	233	235	20	23	28
ENSG00000160908	134.500294237103	2.42443083789829	0.180672891883826	6.21227296051395e-41	2.10168603387076e-39	TRUE	ZNF394	protein_coding	13.3979901924935	2.42443083789829	6.21227296051395e-41	3.66558300668271e-39	2.42443083789829	2.42443083789829	TRUE	420.339148621536	355.311968325079	346.271075504315	68.163353756149	72.3177100393505	65.8388722080939	437	395	370	76	84	74
ENSG00000114353	766.815665279638	-1.82152054533457	0.136097397812632	7.61040118528627e-41	2.56997393872359e-39	TRUE	GNAI2	protein_coding	-13.3829141233012	-1.82152054533457	7.61040118528627e-41	4.48233115964168e-39	1.82152054533457	1.82152054533457	TRUE	231.811750155126	217.684800847263	249.876695026086	861.010784288198	801.521286269468	824.765331579771	241	242	267	960	931	927
ENSG00000136379	268.677969175531	-2.31695556555958	0.173197667906907	9.49365686622479e-41	3.20007395428616e-39	TRUE	ABHD17C	protein_coding	-13.366473215294	-2.31695556555958	9.49365686622479e-41	5.58129830903212e-39	2.31695556555958	2.31695556555958	TRUE	91.3780757872903	114.239544246291	85.1639672186287	601.810662768105	498.475644199809	368.341798569607	95	127	91	671	579	414
ENSG00000247556	345.732631246011	-1.64882015681397	0.123345366266323	9.87620214657199e-41	3.32294553245428e-39	TRUE	OIP5-AS1	processed_transcript	-13.363533701076	-1.64882015681397	9.87620214657199e-41	5.79560052243544e-39	1.64882015681397	1.64882015681397	TRUE	154.861791597408	123.234783950724	141.316033516626	475.349703825776	412.383132248201	432.401241799103	161	137	151	530	479	486
ENSG00000088448	661.428297006907	1.6166012938116	0.120959896508757	9.91643716908264e-41	3.33040561973672e-39	TRUE	ANKRD10	protein_coding	13.3632311379883	1.6166012938116	9.91643716908264e-41	5.80861177565318e-39	1.6166012938116	1.6166012938116	TRUE	961.874481971477	1020.95970645307	1089.35008618114	313.013295538105	364.171325555301	320.297216147484	1000	1135	1164	349	423	360
ENSG00000169429	1297.15585077166	2.58171553432085	0.193486040014832	1.3667062729375e-40	4.58169641098573e-39	TRUE	CXCL8	protein_coding	13.3393364393265	2.58171553432085	1.3667062729375e-40	7.99100733184072e-39	2.58171553432085	2.58171553432085	TRUE	949.370113705848	1430.24311300475	1233.47372301267	226.015330875652	222.118680835148	145.023461755666	987	1590	1318	252	258	163
ENSG00000183010	1061.04962171693	1.95510159905208	0.146595495881108	1.43744227928724e-40	4.8100836198726e-39	TRUE	PYCR1	protein_coding	13.3355739031498	1.95510159905208	1.43744227928724e-40	8.38934098317948e-39	1.95510159905208	1.95510159905208	TRUE	1945.8720770283	1757.66983824609	1877.35074989637	513.018925638385	443.37643655078	472.438393817539	2023	1954	2006	572	515	531
ENSG00000240849	185.595515263166	-2.21269490088505	0.165638840220332	1.52959968818679e-40	5.10919548021523e-39	TRUE	TMEM189	protein_coding	-13.3309391079308	-2.21269490088505	1.52959968818679e-40	8.91102658925922e-39	2.21269490088505	2.21269490088505	TRUE	44.2462261706879	42.2776266108322	50.5368596681973	200.902516333913	222.979605954664	219.759478856746	46	47	54	224	259	247
ENSG00000164611	2374.19891804154	-1.57339677259718	0.118089928670008	1.68310684013824e-40	5.61177647711915e-39	TRUE	PTTG1	protein_coding	-13.323802985368	-1.57339677259718	1.68310684013824e-40	9.78758585265201e-39	1.57339677259718	1.57339677259718	TRUE	827.21205449547	850.949676039303	919.958019515517	2576.75414922916	2556.94760496275	2629.10631587726	860	946	983	2873	2970	2955
ENSG00000124226	562.036139684446	1.88416173210783	0.141402538955084	1.72044234644932e-40	5.72590541224414e-39	TRUE	RNF114	protein_coding	13.3221653290881	1.88416173210783	1.72044234644932e-40	9.98663988756628e-39	1.88416173210783	1.88416173210783	TRUE	1398.56549678653	1487.81264711311	1523.59273221898	367.723355789751	400.330180574976	419.055524459625	1454	1654	1628	410	465	471
ENSG00000203875	1864.62360783876	1.50125170397741	0.112689781362376	1.73475577624118e-40	5.76314000042069e-39	TRUE	SNHG5	processed_transcript	13.3215468501252	1.50125170397741	1.73475577624118e-40	1.00515813067322e-38	1.50125170397741	1.50125170397741	TRUE	3180.91891187968	3285.96106402915	3505.76067253828	1213.48707410618	1154.50058527106	1143.28311874866	3307	3653	3746	1353	1341	1285
ENSG00000012061	370.385888745845	1.52914351465184	0.114842688233283	1.96662012527721e-40	6.52168019242108e-39	TRUE	ERCC1	protein_coding	13.3121787279921	1.52914351465184	1.96662012527721e-40	1.13745629476015e-38	1.52914351465184	1.52914351465184	TRUE	719.482112514665	626.968207398936	677.568266662497	251.128145417391	237.615332986437	209.972619474462	748	697	724	280	276	236
ENSG00000155975	154.01677778636	1.61599861855433	0.121345869558437	2.08489066890545e-40	6.90147471333549e-39	TRUE	VPS37A	protein_coding	13.3078154063843	1.61599861855433	2.08489066890545e-40	1.20369684256125e-38	1.61599861855433	1.61599861855433	TRUE	337.617943171989	367.005779940841	392.128596314345	130.048503876863	106.754714819994	120.111456055306	351	408	419	145	124	135
ENSG00000163918	688.155966000215	-1.68847612060566	0.126953448644464	2.32771939870873e-40	7.69148571207734e-39	TRUE	RFC4	protein_coding	-13.2995800755578	-1.68847612060566	2.32771939870873e-40	1.34148387856049e-38	1.68847612060566	1.68847612060566	TRUE	176.02303020078	195.196701586183	201.211570901156	610.77952510444	629.336262366252	615.682426594608	183	217	215	681	731	692
ENSG00000080802	178.617633586538	1.93330149824943	0.145275736625547	2.4234674076201e-40	7.99354061926644e-39	TRUE	CNOT4	protein_coding	13.2965656424955	1.93330149824943	2.4234674076201e-40	1.39416574050532e-38	1.93330149824943	1.93330149824943	TRUE	393.406663126334	416.479598315219	423.948100549877	114.801437905093	112.781190656606	93.4200213763495	409	463	453	128	131	105
ENSG00000109881	757.996405231823	-2.33131832680021	0.175312719023973	2.470953666677e-40	8.13561494753403e-39	TRUE	CCDC34	protein_coding	-13.2951142944299	-2.33131832680021	2.470953666677e-40	1.41894514308927e-38	2.33131832680021	2.33131832680021	TRUE	105.806193016862	118.737164098507	115.111735910894	649.345633150683	564.766878402546	521.37269072896	110	132	123	724	656	586
ENSG00000176890	1796.10986744364	-3.1089885910342	0.233914899955254	2.66479853357921e-40	8.75820951196674e-39	TRUE	TYMS	protein_coding	-13.2894641096503	-3.1089885910342	2.66479853357921e-40	1.52753282072799e-38	3.1089885910342	3.1089885910342	TRUE	205.841139141896	168.210982472885	228.351736278521	1694.21809533376	1843.24068088392	1826.58384652996	214	187	244	1889	2141	2053
ENSG00000074219	58.7488566880129	-4.99254749228943	0.353082258354134	3.60439288046978e-40	1.18166962470492e-38	TRUE	TEAD2	protein_coding	-13.2668449873321	-4.99254749228943	3.60439288046978e-40	2.06096820648991e-38	4.99254749228943	4.99254749228943	TRUE	1.92374896394295	6.29666779310266	6.55107440143298	202.69628880118	156.688371751926	177.053183370415	2	7	7	226	182	199
ENSG00000142168	2271.423442987	-1.51078023717985	0.113879402713226	3.60820044857833e-40	1.18166962470492e-38	TRUE	SOD1	protein_coding	-13.2667658490632	-1.51078023717985	3.60820044857833e-40	2.06096820648991e-38	1.51078023717985	1.51078023717985	TRUE	772.385209023096	754.700611201876	764.603969424392	2226.07163187844	2210.85570691729	2116.63077004129	803	839	817	2482	2568	2379
ENSG00000122966	299.050584611636	-2.32292451094032	0.174692537468024	3.82368702753611e-40	1.25002023783175e-38	TRUE	CIT	protein_coding	-13.2624172957747	-2.32292451094032	3.82368702753611e-40	2.18017956438841e-38	2.32292451094032	2.32292451094032	TRUE	40.398728242802	28.7847670541836	39.3064464085979	181.171019193975	181.655200217892	189.509186220595	42	32	42	202	211	213
ENSG00000171827	48.8219141790134	2.86243943858286	0.215210273580873	4.83497297879138e-40	1.57782711120275e-38	TRUE	ZNF570	protein_coding	13.2448110271276	2.86243943858286	4.83497297879138e-40	2.75191258499068e-38	2.86243943858286	2.86243943858286	TRUE	242.392369456812	297.742434216712	317.259174583683	34.0816768780745	37.8807052587074	44.4857244649283	252	331	339	38	44	50
ENSG00000058804	604.847763260091	-1.28764193234178	0.0973143981461899	5.86321626809184e-40	1.9099996740473e-38	TRUE	NDC1	protein_coding	-13.2303264407722	-1.28764193234178	5.86321626809184e-40	3.33125987189571e-38	1.28764193234178	1.28764193234178	TRUE	328.961072834245	393.991499054138	353.758017677381	849.351263250962	909.136926208977	877.258486448387	342	438	378	947	1056	986
ENSG00000148019	267.808182165423	-1.99957106228591	0.151095912848368	6.4425675799607e-40	2.09502753155759e-38	TRUE	CEP78	protein_coding	-13.2232423894232	-1.99957106228591	6.4425675799607e-40	3.65396981016536e-38	1.99957106228591	1.99957106228591	TRUE	79.8355820036326	83.6557292512211	60.8314051561634	305.838205669037	297.019166233047	303.392640850811	83	93	65	341	345	341
ENSG00000157657	153.563504767607	-4.23805159268528	0.30595276569165	6.92288153302425e-40	2.24725510045601e-38	TRUE	ZNF618	protein_coding	-13.2178341068296	-4.23805159268528	6.92288153302425e-40	3.91947225948933e-38	4.23805159268528	4.23805159268528	TRUE	9.61874481971477	7.1961917635459	3.74347108653313	142.604911147733	158.410221990958	137.905745841278	10	8	4	159	184	155
ENSG00000155744	99.5910416555809	2.38716657727929	0.180282978587646	7.38216572570407e-40	2.39213306942938e-38	TRUE	FAM126B	protein_coding	13.2130008648602	2.38716657727929	7.38216572570407e-40	4.17215615829862e-38	2.38716657727929	2.38716657727929	TRUE	282.791097699614	297.742434216712	291.990744749584	48.4318566162111	56.8210578880611	59.610870783004	294	331	312	54	66	67
ENSG00000100804	2083.75041036362	-1.05146742191782	0.0795851959143574	7.47408298920668e-40	2.41766916061391e-38	TRUE	PSMB5	protein_coding	-13.2120695764815	-1.05146742191782	7.47408298920668e-40	4.21669404854225e-38	1.05146742191782	1.05146742191782	TRUE	1145.59250802803	926.509689556534	986.40463130148	2119.34217007605	2088.604339946	2136.20448880586	1191	1030	1054	2363	2426	2401
ENSG00000090266	1397.15474252618	-1.59362069019103	0.120778301992948	9.39622040398898e-40	3.0341070369308e-38	TRUE	NDUFB2	protein_coding	-13.1948335353896	-1.59362069019103	9.39622040398898e-40	5.29183285028858e-38	1.59362069019103	1.59362069019103	TRUE	501.13660510714	420.977218167435	414.589422833544	1415.28647667373	1281.05657783992	1354.14545271242	521	468	443	1578	1488	1522
ENSG00000256294	51.9877958637178	3.26775641291536	0.246330539737058	9.76182051685864e-40	3.14665116590629e-38	TRUE	ZNF225	protein_coding	13.1919566587831	3.26775641291536	9.76182051685864e-40	5.48812280036959e-38	3.26775641291536	3.26775641291536	TRUE	288.562344591443	292.345290394052	264.850579372219	37.6692218126087	17.2185023903215	31.1400071254498	300	325	283	42	20	35
ENSG00000277972	309.785481603808	-1.88768095644238	0.143145431386941	1.13105356340276e-39	3.63950534066669e-38	TRUE	CISD3	protein_coding	-13.1808525653488	-1.88768095644238	1.13105356340276e-39	6.34771736333438e-38	1.88768095644238	1.88768095644238	TRUE	142.357423331779	116.938116157621	129.149752485393	454.721320452205	470.926040375294	520.482976239661	148	130	138	507	547	585
ENSG00000186395	1421.44839072439	1.23976098398014	0.0940783764442819	1.18637597973161e-39	3.81087113489398e-38	TRUE	KRT10	protein_coding	13.177249621066	1.23976098398014	1.18637597973161e-39	6.64659908644759e-38	1.23976098398014	1.23976098398014	TRUE	3238.63138079796	3381.31060489613	3068.71042318553	1333.66982941307	1392.1159182575	1369.27059903049	3367	3759	3279	1487	1617	1539
ENSG00000105968	4398.71382980606	-1.2463393080151	0.0947066630764167	1.48341371491607e-39	4.75672731749955e-38	TRUE	H2AFV	protein_coding	-13.1603782507805	-1.2463393080151	1.48341371491607e-39	8.29628143378623e-38	1.2463393080151	1.2463393080151	TRUE	1564.96978216759	1446.43454447273	1407.54512853646	3382.15798703208	3443.70047806431	3678.07969876027	1627	1608	1504	3771	4000	4134
ENSG00000166016	172.82314431976	2.35228461728477	0.178657576355496	1.75917135459557e-39	5.63118080486685e-38	TRUE	ABTB2	protein_coding	13.1474902352983	2.35228461728477	1.75917135459557e-39	9.82142923977156e-38	2.35228461728477	2.35228461728477	TRUE	340.503566617903	305.838149950701	343.463472189415	52.0194015507453	68.8740095612862	70.2874446545868	354	340	367	58	80	79
ENSG00000169689	364.188748740929	-1.84350417921176	0.140323350402219	2.13741767142903e-39	6.83010520377962e-38	TRUE	CENPX	protein_coding	-13.1327531855642	-1.84350417921176	2.13741767142903e-39	1.19124917639193e-37	1.84350417921176	1.84350417921176	TRUE	118.310561282492	92.6509689556534	97.3302482498614	388.351739163323	345.230972925947	379.908086930488	123	103	104	433	401	427
ENSG00000122877	152.96423712036	9.09942963498566	0.528014976148611	2.27522937035273e-39	7.25790296376533e-38	TRUE	EGR2	protein_coding	13.1280217042662	9.09942963498566	2.27522937035273e-39	1.26586204311078e-37	9.09942963498566	9.09942963498566	TRUE	1059.0238046506	1010.16541880776	1142.69454916424	0	2.58277535854823	0.889714489298567	1101	1123	1221	0	3	1
ENSG00000179021	208.674994992147	1.86921685258492	0.14232850515541	2.3587406646399e-39	7.51130576418487e-38	TRUE	C3orf38	protein_coding	13.1252912807486	1.86921685258492	2.3587406646399e-39	1.31005841612245e-37	1.86921685258492	1.86921685258492	TRUE	531.916588530227	508.231043300429	490.39471233584	136.326707512298	138.608944242088	141.464603798472	553	565	524	152	161	159
ENSG00000119778	157.301492315237	2.48658982423096	0.189381603354584	2.81045500027834e-39	8.93433953364347e-38	TRUE	ATAD2B	protein_coding	13.1120111305954	2.48658982423096	2.81045500027834e-39	1.55825192929226e-37	2.48658982423096	2.48658982423096	TRUE	362.626679703247	486.642468009791	483.843637934407	84.3073059615527	82.6488114735434	67.6183011866911	377	541	517	94	96	76
ENSG00000130508	272.269337459368	-2.04635097601617	0.155893506820252	3.068649295213e-39	9.73834005251934e-38	TRUE	PXDN	protein_coding	-13.1053446836841	-2.04635097601617	3.068649295213e-39	1.69847889906127e-37	2.04635097601617	2.04635097601617	TRUE	167.366159863037	161.014790709339	146.931240146425	647.551860683415	707.680448242215	616.572141083907	174	179	157	722	822	693
ENSG00000120451	278.098146566443	1.44793996867778	0.110531637916497	3.47942807082399e-39	1.10229716099403e-37	TRUE	SNX19	protein_coding	13.0958099230191	1.44793996867778	3.47942807082399e-39	1.92253346909893e-37	1.44793996867778	1.44793996867778	TRUE	519.412220264598	444.364841398959	441.729588210909	172.20215685764	174.767799261764	166.376609498832	540	494	472	192	203	187
ENSG00000182809	104.310275662687	-2.42388965726942	0.184483859392071	3.507839670951e-39	1.10939190142358e-37	TRUE	CRIP2	protein_coding	-13.095192472691	-2.42388965726942	3.507839670951e-39	1.93490751523915e-37	2.42388965726942	2.42388965726942	TRUE	58.6743434002601	39.5790546995024	50.5368596681973	281.622277360931	264.304011691436	257.127487407286	61	44	54	314	307	289
ENSG00000160087	1149.52258107026	1.96911160273872	0.150441472391213	3.88054974295515e-39	1.22516397535286e-37	TRUE	UBE2J2	protein_coding	13.0875234974113	1.96911160273872	3.88054974295515e-39	2.13682737386903e-37	1.96911160273872	1.96911160273872	TRUE	3166.4907946501	3276.06630035427	3055.60827438267	794.641202999316	778.276308042534	834.552190962055	3292	3642	3265	886	904	938
ENSG00000204580	364.726443804151	-1.92696094248254	0.147316759539417	4.53977158516841e-39	1.43084288012539e-37	TRUE	DDR1	protein_coding	-13.0755984197599	-1.92696094248254	4.53977158516841e-39	2.49555512198027e-37	1.92696094248254	1.92696094248254	TRUE	173.137406754866	199.694321438399	176.87900883869	721.096531841366	688.740095612862	696.646445120778	180	222	189	804	800	783
ENSG00000162923	358.679212295902	1.21010679892383	0.0925560533181084	4.78345949546861e-39	1.5050755320384e-37	TRUE	WDR26	protein_coding	13.0716219642183	1.21010679892383	4.78345949546861e-39	2.62502543439044e-37	1.21010679892383	1.21010679892383	TRUE	798.355820036326	850.949676039303	796.423473659924	346.198086182546	368.475951152881	340.760649401351	830	946	851	386	428	383
ENSG00000172379	237.165581873885	-2.38957704750523	0.182528122769002	4.81118941064242e-39	1.51122164145528e-37	TRUE	ARNT2	protein_coding	-13.07118229825	-2.38957704750523	4.81118941064242e-39	2.63574495855943e-37	2.38957704750523	2.38957704750523	TRUE	57.7124689182886	53.9714382265942	46.7933885816641	321.085271640807	294.436390874498	228.656623749732	60	60	50	358	342	257
ENSG00000051108	1347.08309039716	2.95520358915895	0.226087367604516	4.99589676144328e-39	1.56657048448114e-37	TRUE	HERPUD1	protein_coding	13.068316457681	2.95520358915895	4.99589676144328e-39	2.73227972881791e-37	2.95520358915895	2.95520358915895	TRUE	2789.43599771728	2309.07803212779	2687.81224013079	365.929583322484	314.237668623368	297.164639425721	2900	2567	2872	408	365	334
ENSG00000132467	1128.21528658324	1.62542404290757	0.124456311751304	5.63742177173243e-39	1.76473315156541e-37	TRUE	UTP3	protein_coding	13.0591219781455	1.62542404290757	5.63742177173243e-39	3.07789829092311e-37	1.62542404290757	1.62542404290757	TRUE	2258.48128366903	2286.58993286671	2352.77157788607	682.530423795124	838.541066408659	704.653875524465	2348	2542	2514	761	974	792
ENSG00000118503	126.534474614627	3.93249305822839	0.300055278342182	7.4281734010832e-39	2.32136713846054e-37	TRUE	TNFAIP3	protein_coding	13.0381035928362	3.93249305822839	7.4281734010832e-39	4.0487322073226e-37	3.93249305822839	3.93249305822839	TRUE	449.19538308068	458.757224926051	464.190414730108	25.1128145417391	28.4105289440305	31.1400071254498	467	510	496	28	33	35
ENSG00000170385	502.721367132096	2.34505771396564	0.179839165126068	7.69006652953573e-39	2.39914461373231e-37	TRUE	SLC30A1	protein_coding	13.0354611407065	2.34505771396564	7.69006652953573e-39	4.18438510079204e-37	2.34505771396564	2.34505771396564	TRUE	1666.92847725657	1612.84647900472	1665.84463350724	303.147546968136	337.482646850302	320.297216147484	1733	1793	1780	338	392	360
ENSG00000087263	584.643076655349	1.29693729766367	0.0994925193159254	7.82189149508476e-39	2.43614924639143e-37	TRUE	OGFOD1	protein_coding	13.0341647163726	1.29693729766367	7.82189149508476e-39	4.24892545099554e-37	1.29693729766367	1.29693729766367	TRUE	1131.16439079846	1021.85923042352	1053.78711085908	411.670781237795	430.462559758038	459.982390967359	1176	1136	1126	459	500	517
ENSG00000166741	875.824741546342	1.78016304262028	0.136577994916059	7.98304861053299e-39	2.48214924588545e-37	TRUE	NNMT	protein_coding	13.0326090218282	1.78016304262028	7.98304861053299e-39	4.32915475914874e-37	1.78016304262028	1.78016304262028	TRUE	1679.4328455222	1565.17170857123	1596.59041840638	513.018925638385	433.045335116587	455.533818520866	1746	1740	1706	572	503	512
ENSG00000131153	217.917775601797	-3.85109441678241	0.292756664551707	8.00778093515723e-39	2.48564755694325e-37	TRUE	GINS2	protein_coding	-13.0323730411491	-3.85109441678241	8.00778093515723e-39	4.33525621738697e-37	3.85109441678241	3.85109441678241	TRUE	19.2374896394295	12.5933355862053	22.4608265191988	256.509462819192	297.880091352563	287.377780043437	20	14	24	286	346	323
ENSG00000166526	106.230847534297	1.99063635057951	0.152552538027388	8.29941786205693e-39	2.57184313513623e-37	TRUE	ZNF3	protein_coding	13.0296438091497	1.99063635057951	8.29941786205693e-39	4.48559125391642e-37	1.99063635057951	1.99063635057951	TRUE	287.600470109472	281.551002748733	285.439670348151	75.3384436252173	64.5693839637058	73.846302611781	299	313	305	84	75	83
ENSG00000173545	206.161632813857	2.04081556444278	0.156568671521671	8.81098118726371e-39	2.7257864283686e-37	TRUE	ZNF622	protein_coding	13.0250790287746	2.04081556444278	8.81098118726371e-39	4.75408612449709e-37	2.04081556444278	2.04081556444278	TRUE	481.89911546771	386.795307290592	459.511075871942	114.801437905093	121.390441851767	83.6331619940652	501	430	491	128	141	94
ENSG00000113407	1699.91352406416	1.46894139808268	0.112835599661489	9.69581213769392e-39	2.99423125310397e-37	TRUE	TARS	protein_coding	13.017772565549	1.46894139808268	9.69581213769392e-39	5.22228488107807e-37	1.46894139808268	1.46894139808268	TRUE	3769.58609484622	4621.75416013735	4494.03703938302	1522.91282470975	1636.61865220006	1480.48491019281	3919	5138	4802	1698	1901	1664
ENSG00000103260	159.176501911886	-2.96303927365616	0.226260548488314	9.71119584204455e-39	2.99423125310397e-37	TRUE	METRN	protein_coding	-13.0176514857428	-2.96303927365616	9.71119584204455e-39	5.22228488107807e-37	2.96303927365616	2.96303927365616	TRUE	26.9324854952014	26.9857191132971	18.7173554326657	223.324672174751	166.158548066603	197.516616624282	28	30	20	249	193	222
ENSG00000204287	3882.49825266722	-1.87976658838063	0.144587439161203	1.06557432947792e-38	3.27997654205573e-37	TRUE	HLA-DRA	protein_coding	-13.0105606424608	-1.87976658838063	1.06557432947792e-38	5.72065764396509e-37	1.87976658838063	1.87976658838063	TRUE	99.0730716430622	81.8566813103346	77.6770250455625	286.106708529099	365.893175794333	310.5103567652	103	91	83	319	425	349
ENSG00000124145	954.821784967569	1.74099745564175	0.13386099345223	1.14949594609145e-38	3.53240104233904e-37	TRUE	SDC4	protein_coding	13.0047664214216	1.74099745564175	1.14949594609145e-38	6.16091510573483e-37	1.74099745564175	1.74099745564175	TRUE	1880.46461225424	1915.08653307365	1997.14182466543	552.48191991826	606.091284139318	564.96870070459	1955	2129	2134	616	704	635
ENSG00000134198	53.1086631207826	4.4748900217035	0.340514457599256	1.50039145675998e-38	4.60303122791024e-37	TRUE	TSPAN2	protein_coding	12.9843846802264	4.4748900217035	1.50039145675998e-38	8.02821771488977e-37	4.4748900217035	4.4748900217035	TRUE	364.55042866719	382.297687438376	311.643967953883	17.0408384390373	7.74832607564469	19.5737187645685	379	425	333	19	9	22
ENSG00000111670	179.435925367596	-2.54524044811084	0.195097345426121	1.70814527967569e-38	5.23169147286717e-37	TRUE	GNPTAB	protein_coding	-12.9744515972809	-2.54524044811084	1.70814527967569e-38	9.12467373817456e-37	2.54524044811084	2.54524044811084	TRUE	25.9706110132299	27.8852430837404	21.5249587475655	142.604911147733	164.436697827571	145.023461755666	27	31	23	159	191	163
ENSG00000140471	84.8518435234199	2.409740045069	0.185255911482057	1.92929261243089e-38	5.89741155701369e-37	TRUE	LINS1	protein_coding	12.9651195959819	2.409740045069	1.92929261243089e-38	1.02857663982236e-36	2.409740045069	2.409740045069	TRUE	201.031766732039	205.091465261058	210.570248617489	34.0816768780745	42.1853308562878	38.2577230398384	209	228	225	38	49	43
ENSG00000175073	138.92886473642	1.73034277162736	0.133339519201244	1.93189965312738e-38	5.89741155701369e-37	TRUE	VCPIP1	protein_coding	12.965016049502	1.73034277162736	1.93189965312738e-38	1.02857663982236e-36	1.73034277162736	1.73034277162736	TRUE	347.236687991703	334.622917004884	333.168926701449	96.8637132324223	89.536212429672	118.332027076709	361	372	356	108	104	133
ENSG00000115008	118.628612995041	3.47902466877966	0.267700274458688	2.21482940983712e-38	6.74992143116972e-37	TRUE	IL1A	protein_coding	12.954531918125	3.47902466877966	2.21482940983712e-38	1.17726420101722e-36	3.47902466877966	3.47902466877966	TRUE	903.200138571217	877.035871182156	894.689589681418	73.5446711579502	90.3971375491881	68.5080156759896	939	975	956	82	105	77
ENSG00000048162	1050.95770126065	1.60414829736558	0.123842089190299	2.28449796659482e-38	6.95075470430286e-37	TRUE	NOP16	protein_coding	12.9521549618683	1.60414829736558	2.28449796659482e-38	1.21229184174515e-36	1.60414829736558	1.60414829736558	TRUE	2121.89510722908	2355.85327859084	2230.17289980211	651.13940561795	785.163708998662	760.705888350274	2206	2619	2383	726	912	855
ENSG00000090932	133.018928638204	-2.40368822090184	0.18497390359476	2.46571270818061e-38	7.48975468096113e-37	TRUE	DLL3	protein_coding	-12.9462945891956	-2.40368822090184	2.46571270818061e-38	1.30629965847895e-36	2.40368822090184	2.40368822090184	TRUE	36.5512303149161	31.4833389655133	31.8195042355316	180.274132960341	192.847226771601	163.707466030936	38	35	34	201	224	184
ENSG00000104859	180.942943495905	2.16223729755484	0.166948615408045	2.64158606212301e-38	8.01078352194474e-37	TRUE	CLASRP	protein_coding	12.9410028408092	2.16223729755484	2.64158606212301e-38	1.39717310173934e-36	2.16223729755484	2.16223729755484	TRUE	564.620320917257	502.83389947777	477.292563532974	105.832575568758	97.2845385053167	138.795460330576	587	559	510	118	113	156
ENSG00000102390	910.892792210595	1.24757746258441	0.0964183925129851	2.73166851682082e-38	8.27036192334028e-37	TRUE	PBDC1	protein_coding	12.9384265634022	1.24757746258441	2.73166851682082e-38	1.44244657083619e-36	1.24757746258441	1.24757746258441	TRUE	1594.78789110871	1722.5884033988	1534.82314547858	677.149106393322	648.276614995606	714.440734906749	1658	1915	1640	755	753	803
ENSG00000169762	151.619706204811	2.0812063188975	0.160750139693451	2.85387270238871e-38	8.62618112895787e-37	TRUE	TAPT1	protein_coding	12.9350634787994	2.0812063188975	2.85387270238871e-38	1.50450554694125e-36	2.0812063188975	2.0812063188975	TRUE	444.386010670822	424.575314049208	461.382811415208	123.770300241428	93.8408380272524	94.3097358656481	462	472	493	138	109	106
ENSG00000186871	80.6386537431687	-3.40747180585413	0.259065678716236	3.48053637186963e-38	1.05031308714456e-36	TRUE	ERCC6L	protein_coding	-12.9197980812253	-3.40747180585413	3.48053637186963e-38	1.83186724462494e-36	3.40747180585413	3.40747180585413	TRUE	18.2756151574581	10.7942876453188	8.42280994469954	134.532935045031	147.218195437249	135.236602373382	19	12	9	150	171	152
ENSG00000116852	93.7521563525599	-3.00319324347743	0.231113857273234	3.76530626639157e-38	1.13439079966875e-36	TRUE	KIF21B	protein_coding	-12.9137455112337	-3.00319324347743	3.76530626639157e-38	1.97850847899706e-36	3.00319324347743	3.00319324347743	TRUE	37.5131047968876	23.3876232315242	21.5249587475655	256.509462819192	216.953130118051	197.516616624282	39	26	23	286	252	222
ENSG00000101189	500.913083245955	-1.1926096748163	0.0924133677375242	4.30127202355101e-38	1.29374965041164e-36	TRUE	MRGBP	protein_coding	-12.9034967864171	-1.1926096748163	4.30127202355101e-38	2.25644870690625e-36	1.1926096748163	1.1926096748163	TRUE	345.31293902776	315.732913625576	311.643967953883	757.868867420341	730.925426469149	737.573311628512	359	351	333	845	849	829
ENSG00000166886	191.033896371826	1.90894598945449	0.147840397646555	4.54150732010117e-38	1.36378358254113e-36	TRUE	NAB2	protein_coding	12.8993090742599	1.90894598945449	4.54150732010117e-38	2.37859596742367e-36	1.90894598945449	1.90894598945449	TRUE	292.409842519329	320.230533477792	297.605951379384	77.1322160924844	85.2315868320916	78.2948750582739	304	356	318	86	99	88
ENSG00000074071	345.914418979875	-2.08632621035206	0.161665109425866	4.57971316630757e-38	1.37302034732324e-36	TRUE	MRPS34	protein_coding	-12.8986634471883	-2.08632621035206	4.57971316630757e-38	2.39470595125397e-36	2.08632621035206	2.08632621035206	TRUE	109.653690944748	107.942876453188	113.240000367627	457.411979153105	478.674366450939	483.114967689122	114	120	121	510	556	543
ENSG00000142949	695.434850529857	-2.04961905844715	0.159056789058248	5.53332738185686e-38	1.65622549134216e-36	TRUE	PTPRF	protein_coding	-12.8840773544027	-2.04961905844715	5.53332738185686e-38	2.88864840821028e-36	2.04961905844715	2.04961905844715	TRUE	236.621122564983	223.981468640366	186.237686555023	930.07102427798	961.653358499458	811.419614240293	246	249	199	1037	1117	912
ENSG00000234545	121.523523845712	2.08717755076154	0.161790921503333	5.61655275723947e-38	1.67841166512125e-36	TRUE	FAM133B	protein_coding	12.8829254630272	2.08717755076154	5.61655275723947e-38	2.92734365587207e-36	2.08717755076154	2.08717755076154	TRUE	297.219214929186	320.230533477792	305.09289355245	59.1944914198136	65.4303090832218	90.7508779084538	309	356	326	66	76	102
ENSG00000166073	245.370318182365	1.48691396540395	0.115394287986962	5.76545117921528e-38	1.72011956055617e-36	TRUE	GPR176	protein_coding	12.8809063210325	1.48691396540395	5.76545117921528e-38	3.00008703917807e-36	1.48691396540395	1.48691396540395	TRUE	471.318496166024	477.647228305359	466.998018045008	163.233294521304	177.350574620312	162.817751541638	490	531	499	182	206	183
ENSG00000118193	595.081332235732	-2.41512543602204	0.187779325671849	7.78996973057397e-38	2.32037902895514e-36	TRUE	KIF14	protein_coding	-12.8576596200469	-2.41512543602204	7.78996973057397e-38	4.04700883030368e-36	2.41512543602204	2.41512543602204	TRUE	163.518661935151	166.411934531999	162.840992264191	947.111862717018	845.428467364788	877.258486448387	170	185	174	1056	982	986
ENSG00000149716	164.716875938991	1.73047356006171	0.134508372395806	8.04307658242603e-38	2.39190719398018e-36	TRUE	ORAOV1	protein_coding	12.8551873418336	1.73047356006171	8.04307658242603e-38	4.17176220544607e-36	1.73047356006171	1.73047356006171	TRUE	353.969809365504	356.211492295522	343.463472189415	104.038803101491	95.5626882662845	116.552598098112	368	396	367	116	111	131
ENSG00000155506	1687.08825128049	-1.33789295094084	0.104097839977149	8.38070858998717e-38	2.48830120744257e-36	TRUE	LARP1	protein_coding	-12.8520071975291	-1.33789295094084	8.38070858998717e-38	4.33988449012572e-36	1.33789295094084	1.33789295094084	TRUE	888.772021341645	959.792076462934	801.10281251809	2181.22732019677	2325.35874781292	2209.16107692834	924	1067	856	2432	2701	2483
ENSG00000101220	351.755992864936	-2.18925879503122	0.170343966373883	9.16522011793231e-38	2.71685415650219e-36	TRUE	C20orf27	protein_coding	-12.8450841611009	-2.18925879503122	9.16522011793231e-38	4.73850721145446e-36	2.18925879503122	2.18925879503122	TRUE	118.310561282492	72.8614416059022	89.8433060767951	417.948984873229	431.323484877555	445.746959138582	123	81	96	466	501	501
ENSG00000153879	424.73271129347	2.26930012217029	0.176854413386587	1.15838595315844e-37	3.42830179844868e-36	TRUE	CEBPG	protein_coding	12.8269476515831	2.26930012217029	1.15838595315844e-37	5.97935400989872e-36	2.26930012217029	2.26930012217029	TRUE	891.657644787559	927.409213526978	880.651573106919	180.274132960341	185.098900695957	187.729757241998	927	1031	941	201	215	211
ENSG00000088247	1545.25132074026	-1.51907477844993	0.118614988705887	1.50613034706001e-37	4.45032553511098e-36	TRUE	KHSRP	protein_coding	-12.806587891862	-1.51907477844993	1.50613034706001e-37	7.76188136230062e-36	1.51907477844993	1.51907477844993	TRUE	735.83397870818	586.489628728991	693.478018780262	1904.98636023764	1939.66429426972	1952.92330401035	765	652	741	2124	2253	2195
ENSG00000235162	1097.75098005359	-1.43918778494415	0.112392863441437	1.55833362226121e-37	4.59720885236034e-36	TRUE	C12orf75	protein_coding	-12.8039429426952	-1.43918778494415	1.55833362226121e-37	8.01806281994814e-36	1.43918778494415	1.43918778494415	TRUE	605.980923642031	653.953926512234	598.019506073668	1719.3309098755	1682.24768353441	1653.08952111674	630	727	639	1917	1954	1858
ENSG00000169242	392.141082030547	1.33477307156892	0.104238008195802	1.63856818737466e-37	4.82618534166358e-36	TRUE	EFNA1	protein_coding	12.8000447333726	1.33477307156892	1.63856818737466e-37	8.41742424434414e-36	1.33477307156892	1.33477307156892	TRUE	1612.1016317842	1720.78935545791	1578.80893074535	695.086831065993	614.700535334479	634.366430869878	1676	1913	1687	775	714	713
ENSG00000250072	278.045089729149	-3.95685271729935	0.300449267063044	1.79718971563766e-37	5.28494162311437e-36	TRUE	AC091940.1	lincRNA	-12.7928671897163	-3.95685271729935	1.79718971563766e-37	9.21754814600889e-36	3.95685271729935	3.95685271729935	TRUE	4.80937240985739	8.99523970443237	13.102148802866	168.614611923105	158.410221990958	143.244032777069	5	10	14	188	184	161
ENSG00000110811	147.030942139953	-2.97671454872434	0.231210819817667	1.80922264177941e-37	5.31185462884215e-36	TRUE	P3H3	protein_coding	-12.7923486835002	-2.97671454872434	1.80922264177941e-37	9.26448753413091e-36	2.97671454872434	2.97671454872434	TRUE	26.9324854952014	23.3876232315242	18.7173554326657	194.624312698478	185.959825815473	182.391470306206	28	26	20	217	216	205
ENSG00000167536	88.8933731097368	-3.52691886125172	0.271496143087933	1.81307836838798e-37	5.31471207572935e-36	TRUE	DHRS13	protein_coding	-12.7921832628139	-3.52691886125172	1.81307836838798e-37	9.26947125129105e-36	3.52691886125172	3.52691886125172	TRUE	12.5043682656292	14.3923835270918	13.102148802866	157.851977119503	167.880398305635	160.148608073742	13	16	14	176	195	180
ENSG00000125740	73.1118425414993	4.25525280909216	0.327618330945466	1.86905621404336e-37	5.47010451976689e-36	TRUE	FOSB	protein_coding	12.7898202811348	4.25525280909216	1.86905621404336e-37	9.54049360812798e-36	4.25525280909216	4.25525280909216	TRUE	299.142963893129	183.50288997042	267.658182687119	16.1439522054037	8.60925119516077	11.5662883608814	311	204	286	18	10	13
ENSG00000078747	215.066107127422	1.51892142039518	0.118886338890036	2.39069382094962e-37	6.98567554210286e-36	TRUE	ITCH	protein_coding	12.7706759063667	1.51892142039518	2.39069382094962e-37	1.2183824388922e-35	1.51892142039518	1.51892142039518	TRUE	507.86972648094	515.427235063975	539.995704232404	183.861677894876	167.019473186119	193.068044177789	528	573	577	205	194	217
ENSG00000110080	381.672422709533	-2.59028900878723	0.20260197981222	2.42334430633243e-37	7.06987694939199e-36	TRUE	ST3GAL4	protein_coding	-12.7696200682088	-2.59028900878723	2.42334430633243e-37	1.23306813612402e-35	2.59028900878723	2.59028900878723	TRUE	54.8268454723742	46.7752464630484	60.8314051561634	300.456888267236	359.005774838204	340.760649401351	57	52	65	335	417	383
ENSG00000139318	2075.4003493452	2.18680225199539	0.171448602902411	2.96439679386317e-37	8.63468374174552e-36	TRUE	DUSP6	protein_coding	12.7539239902072	2.18680225199539	2.96439679386317e-37	1.50598850074331e-35	2.18680225199539	2.18680225199539	TRUE	3557.97370881249	4866.42468009791	5091.12067768506	903.164437268974	1064.10344772187	968.00936435684	3699	5410	5440	1007	1236	1088
ENSG00000102804	2178.71670017561	2.15672655197294	0.169145232160047	3.12446136405874e-37	9.08656445276262e-36	TRUE	TSC22D1	protein_coding	12.7498249281515	2.15672655197294	3.12446136405874e-37	1.58480171207257e-35	2.15672655197294	2.15672655197294	TRUE	3306.92446901794	3600.79445368428	3526.34976351421	734.549825345869	795.494810432855	784.728179561336	3438	4003	3768	819	924	882
ENSG00000166965	366.241077460895	-1.42309223916349	0.111695278080005	3.62016548804524e-37	1.05115923257603e-35	TRUE	RCCD1	protein_coding	-12.7383398020285	-1.42309223916349	3.62016548804524e-37	1.83334301991431e-35	1.42309223916349	1.42309223916349	TRUE	193.336770876267	179.005270118204	180.622479925224	533.647309011956	448.541987267876	505.357829921586	201	199	193	595	521	568
ENSG00000137497	391.43277758904	-1.65304102776264	0.129802389146607	3.92312493629351e-37	1.13733612539905e-35	TRUE	NUMA1	protein_coding	-12.7320672573753	-1.65304102776264	3.92312493629351e-37	1.98364546700199e-35	1.65304102776264	1.65304102776264	TRUE	203.917390177953	189.799557763523	145.995372374792	552.48191991826	585.429081270932	567.637844172486	212	211	156	616	680	638
ENSG00000186283	304.951120551703	-2.26934399269974	0.178165779912848	4.19940680475021e-37	1.21552060700133e-35	TRUE	TOR3A	protein_coding	-12.7267533963592	-2.26934399269974	4.19940680475021e-37	2.12000822648599e-35	2.26934399269974	2.26934399269974	TRUE	103.88244405292	107.942876453188	95.4585127065948	454.721320452205	532.051723860935	513.365260325273	108	120	102	507	618	577
ENSG00000111726	458.976990672557	-0.954618371204565	0.0750107387747041	4.30441896649059e-37	1.2439635878394e-35	FALSE	CMAS	protein_coding	-12.7248243126835	-0.954618371204565	4.30441896649059e-37	2.16961606778063e-35	0.954618371204565	0.954618371204565	FALSE	352.046060401561	332.823869063998	330.361323386549	699.571262234161	645.693839637058	623.689856998295	366	370	353	780	750	701
ENSG00000164111	2194.6195060643	1.32308395525494	0.103995684133787	4.4309933668676e-37	1.27853921280602e-35	TRUE	ANXA5	protein_coding	12.7225603602085	1.32308395525494	4.4309933668676e-37	2.22991994822736e-35	1.32308395525494	1.32308395525494	TRUE	2053.6020190091	2255.1065939012	2174.02083350412	878.051622727235	909.997851328493	796.294467922217	2135	2507	2323	979	1057	895
ENSG00000115902	661.797388113952	2.37471722238601	0.186702659044577	5.08479337503655e-37	1.46489719138944e-35	TRUE	SLC1A4	protein_coding	12.7118036603447	2.37471722238601	5.08479337503655e-37	2.5549497711629e-35	2.37471722238601	2.37471722238601	TRUE	391.482914162391	298.641958187155	371.539505338413	68.163353756149	78.344185875963	54.2725838472126	407	332	397	76	91	61
ENSG00000059728	94.7826910610275	3.14104315553192	0.246401209063285	5.61333626319596e-37	1.61464421249309e-35	TRUE	MXD1	protein_coding	12.7040691609362	3.14104315553192	5.61333626319596e-37	2.8161258588433e-35	3.14104315553192	3.14104315553192	TRUE	346.274813509732	299.541482157598	381.834050826379	31.3910181771739	34.4370047806431	47.154867932824	360	333	408	35	40	53
ENSG00000100867	166.130733615964	2.82554006943774	0.222194280895655	6.00238327806742e-37	1.72386203864497e-35	TRUE	DHRS2	protein_coding	12.698825390054	2.82554006943774	6.00238327806742e-37	3.00661435289863e-35	2.82554006943774	2.82554006943774	TRUE	1108.07940323114	959.792076462934	770.219176054192	126.460958942329	113.642115776122	152.141177670055	1152	1067	823	141	132	171
ENSG00000182831	547.520048802528	2.0955628409063	0.164999336404502	6.15232785355072e-37	1.76417761996529e-35	TRUE	C16orf72	protein_coding	12.6968940683505	2.0955628409063	6.15232785355072e-37	3.07692937969649e-35	2.0955628409063	2.0955628409063	TRUE	1167.71562111337	1109.11305555651	1136.14347476281	235.881079445621	277.217888484177	277.590920661153	1214	1233	1214	263	322	312
ENSG00000084731	113.819757248011	-2.75560441425327	0.215417158795461	6.19096433200766e-37	1.77250000549002e-35	TRUE	KIF3C	protein_coding	-12.6964040014989	-2.75560441425327	6.19096433200766e-37	3.09144458056991e-35	2.75560441425327	2.75560441425327	TRUE	23.0849875673155	24.2871472019674	15.9097521177658	147.0893423159	150.661895915313	143.244032777069	24	27	17	164	175	161
ENSG00000272752	44.1311498985152	3.46782632629203	0.270316381401195	6.26156670442388e-37	1.78993437048322e-35	TRUE	STAG3L5P-PVRIG2P-PILRB	processed_transcript	12.6955162795058	3.46782632629203	6.26156670442388e-37	3.1218521252847e-35	3.46782632629203	3.46782632629203	TRUE	194.298645358238	203.292417320172	167.520331122358	14.3501797381366	18.9403526293537	16.0148608073742	202	226	179	16	22	18
ENSG00000196646	120.98633081914	1.8857026125834	0.148451178891069	6.96357442770351e-37	1.98752918417953e-35	TRUE	ZNF136	protein_coding	12.687194498594	1.8857026125834	6.96357442770351e-37	3.46648028554318e-35	1.8857026125834	1.8857026125834	TRUE	390.52103968042	364.307208029511	366.860166480247	106.729461802391	91.2580626687041	104.096595247932	406	405	392	119	106	117
ENSG00000153406	175.386682374871	-2.20649165625158	0.173658990540723	7.03657806904968e-37	2.00526161417524e-35	TRUE	NMRAL1	protein_coding	-12.6863774714014	-2.20649165625158	7.03657806904968e-37	3.49740769002318e-35	2.20649165625158	2.20649165625158	TRUE	70.2168371839178	45.8757224926051	55.2161985263637	262.787666454627	255.694760496275	280.260064129048	73	51	59	293	297	315
ENSG00000076706	535.046788828478	-1.74888781130783	0.137833647994514	7.07611124909778e-37	2.01341572856273e-35	TRUE	MCAM	protein_coding	-12.6859385415055	-1.74888781130783	7.07611124909778e-37	3.51162940661245e-35	1.74888781130783	1.74888781130783	TRUE	76.9499585577182	60.2681060196969	83.2922316753622	245.74682801559	244.502733942566	256.237772917987	80	67	89	274	284	288
ENSG00000166681	708.802568752593	-2.40981048814868	0.189997660908516	7.58845453519779e-37	2.15586941016913e-35	TRUE	BEX3	protein_coding	-12.6804606835993	-2.40981048814868	7.58845453519779e-37	3.76008506845748e-35	2.40981048814868	2.40981048814868	TRUE	212.574260515696	186.20146188175	194.660496499723	1087.02611516385	1109.73247905622	1006.26708739668	221	207	208	1212	1289	1131
ENSG00000173218	189.412476046092	-2.26011146118567	0.177659643792437	8.18580821505622e-37	2.32199895183395e-35	TRUE	VANGL1	protein_coding	-12.6745201493689	-2.26011146118567	8.18580821505622e-37	4.04983416276581e-35	2.26011146118567	2.26011146118567	TRUE	23.0849875673155	35.9809588177295	33.6912397787982	150.676887250435	154.105596393378	149.472034202159	24	40	36	168	179	168
ENSG00000112118	643.972948622066	-2.31588210110916	0.182689221077917	8.28224527759131e-37	2.34574559797586e-35	TRUE	MCM3	protein_coding	-12.6736016940137	-2.31588210110916	8.28224527759131e-37	4.09125105432844e-35	2.31588210110916	2.31588210110916	TRUE	161.594912971208	160.115266738896	142.251901288259	806.300724036552	767.084281488824	770.492747732559	168	178	152	899	891	866
ENSG00000033327	406.129399892032	-2.68235211857225	0.211239601556358	8.42981629245256e-37	2.38387964417546e-35	TRUE	GAB2	protein_coding	-12.6722166209008	-2.68235211857225	8.42981629245256e-37	4.15776123209646e-35	2.68235211857225	2.68235211857225	TRUE	38.4749792788591	50.3733423448213	27.1401653773652	275.344073725497	258.277535854823	234.884625174822	40	56	29	307	300	264
ENSG00000124228	1642.23787037236	1.31690196611404	0.104067049917234	1.06657991910401e-36	3.0115774193629e-35	TRUE	DDX27	protein_coding	12.6537512469381	1.31690196611404	1.06657991910401e-36	5.25253859702093e-35	1.31690196611404	1.31690196611404	TRUE	3690.71238732456	3793.29258335913	4107.52364969848	1531.88168704609	1510.0626596312	1599.70665175882	3837	4217	4389	1708	1754	1798
ENSG00000179029	204.285320533824	-3.12104738624787	0.245522721953567	1.07931569984947e-36	3.04287811526369e-35	TRUE	TMEM107	protein_coding	-12.652818900451	-3.12104738624787	1.07931569984947e-36	5.30713062320478e-35	3.12104738624787	3.12104738624787	TRUE	19.2374896394295	28.7847670541836	33.6912397787982	243.056169314689	210.065729161923	289.157209022034	20	32	36	271	244	325
ENSG00000111727	148.422314344929	1.99282940256263	0.157355082915675	1.08954136074929e-36	3.06701734496113e-35	TRUE	HCFC2	protein_coding	12.6520781920032	1.99282940256263	1.08954136074929e-36	5.34923222579781e-35	1.99282940256263	1.99282940256263	TRUE	307.799834230873	410.182930522116	379.026447511479	98.6574856996893	85.2315868320916	89.8611634191552	320	456	405	110	99	101
ENSG00000117676	140.23180507087	-2.24211538950648	0.177027288582349	1.31375415261089e-36	3.69253034540236e-35	TRUE	RPS6KA1	protein_coding	-12.6373698534731	-2.24211538950648	1.31375415261089e-36	6.44019909141172e-35	2.24211538950648	2.24211538950648	TRUE	50.9793475444883	45.8757224926051	40.2423141802312	228.705989576553	229.006081791276	199.296045602879	53	51	43	255	266	224
ENSG00000173786	424.381210189392	-2.01401118945533	0.159472585252409	1.53855485390523e-36	4.31778910141623e-35	TRUE	CNP	protein_coding	-12.624941632408	-2.01401118945533	1.53855485390523e-36	7.53072252540097e-35	2.01401118945533	2.01401118945533	TRUE	144.281172295722	107.942876453188	94.5226449349616	477.143476293043	487.2836176461	448.416102606478	150	120	101	532	566	504
ENSG00000157978	148.169877502911	-2.95011890984401	0.232030085568064	1.72106438181013e-36	4.82264210817859e-35	TRUE	LDLRAP1	protein_coding	-12.6161140764458	-2.95011890984401	1.72106438181013e-36	8.41124443620822e-35	2.95011890984401	2.95011890984401	TRUE	23.0849875673155	19.7895273497512	17.7814876610324	170.408384390372	143.774494959185	172.604610923922	24	22	19	190	167	194
ENSG00000123374	1279.0467101442	-1.33278301667397	0.105674491953331	1.78503163084228e-36	4.9942963899044e-35	TRUE	CDK2	protein_coding	-12.6132390068353	-1.33278301667397	1.78503163084228e-36	8.71062931481428e-35	1.33278301667397	1.33278301667397	TRUE	376.092922450848	345.417204650203	389.320992999446	956.977611286987	879.004547025915	969.788793335437	391	384	416	1067	1021	1090
ENSG00000134247	158.129514216275	-2.6309473685239	0.207721924261347	1.82191968568843e-36	5.08978108556414e-35	TRUE	PTGFRN	protein_coding	-12.6116272362787	-2.6309473685239	1.82191968568843e-36	8.87716564429827e-35	2.6309473685239	2.6309473685239	TRUE	26.9324854952014	23.3876232315242	37.4347108653313	156.955090885869	221.257755715632	177.942897859713	28	26	40	175	257	200
ENSG00000119950	188.113089873215	-2.99112946495807	0.234081746379821	1.9654932899412e-36	5.48256660815975e-35	TRUE	MXI1	protein_coding	-12.6056484667384	-2.99112946495807	1.9654932899412e-36	9.56222892858234e-35	2.99112946495807	2.99112946495807	TRUE	18.2756151574581	13.4928595566486	12.1662810312327	110.317006736925	131.72154328596	124.560028501799	19	15	13	123	153	140
ENSG00000149932	223.861016028075	-2.04307073524841	0.161902954507822	2.12817758540298e-36	5.92739249541695e-35	TRUE	TMEM219	protein_coding	-12.5993773967484	-2.04307073524841	2.12817758540298e-36	1.03380566150135e-34	2.04307073524841	2.04307073524841	TRUE	57.7124689182886	38.6795307290592	43.049917495131	189.242995296677	193.708151891117	197.516616624282	60	43	46	211	225	222
ENSG00000198363	942.70590607039	-1.28781486045711	0.102231195949526	2.1960724482425e-36	6.107267541583e-35	TRUE	ASPH	protein_coding	-12.5969000266633	-1.28781486045711	2.1960724482425e-36	1.06517794555931e-34	1.28781486045711	1.28781486045711	TRUE	435.729140333079	446.163889339846	423.012232778244	1104.06695360289	1088.20935106832	1001.81851495019	453	496	452	1231	1264	1126
ENSG00000133835	254.428680523342	-2.69506327429127	0.213653211918795	2.22626271524915e-36	6.18190240116924e-35	TRUE	HSD17B4	protein_coding	-12.5958227886981	-2.69506327429127	2.22626271524915e-36	1.07819512646057e-34	2.69506327429127	2.69506327429127	TRUE	57.7124689182886	58.4690580788104	55.2161985263637	438.577368246801	343.509122686915	354.996081230128	60	65	59	489	399	399
ENSG00000162599	74.4649560997651	-3.06337334496529	0.24108073010497	2.28950533424186e-36	6.34795478988742e-35	TRUE	NFIA	protein_coding	-12.5936124837063	-3.06337334496529	2.28950533424186e-36	1.10715657952706e-34	3.06337334496529	3.06337334496529	TRUE	25.0087365312584	14.3923835270918	19.6532232042989	188.346109063043	164.436697827571	152.141177670055	26	16	21	210	191	171
ENSG00000157181	333.471028147831	2.05572845070664	0.163175808244534	2.29468844345402e-36	6.35277260066143e-35	TRUE	C1orf27	protein_coding	12.593434034817	2.05572845070664	2.29468844345402e-36	1.10799686133024e-34	2.05572845070664	2.05572845070664	TRUE	863.763284810386	913.016829999886	993.891573474546	227.809103342919	204.03925332531	228.656623749732	898	1015	1062	254	237	257
ENSG00000130024	217.000316269828	-2.14171056085863	0.169787569555504	2.3112966443085e-36	6.38915854988907e-35	TRUE	PHF10	protein_coding	-12.5928649186181	-2.14171056085863	2.3112966443085e-36	1.11434299081968e-34	2.14171056085863	2.14171056085863	TRUE	44.2462261706879	46.7752464630484	49.600991896564	205.386947502081	222.118680835148	201.965189070775	46	52	53	229	258	227
ENSG00000100364	377.912940238457	-2.0460934211384	0.162388972389311	2.39927502822059e-36	6.62243008537892e-35	TRUE	KIAA0930	protein_coding	-12.589916346247	-2.0460934211384	2.39927502822059e-36	1.15502823888499e-34	2.0460934211384	2.0460934211384	TRUE	61.5599668461745	62.9666779310266	49.600991896564	269.065870090062	200.595552847246	259.796630875181	64	70	53	300	233	292
ENSG00000006015	214.248705668039	-1.56784046333571	0.124478068584136	2.48968651023313e-36	6.86170999636449e-35	TRUE	C19orf60	protein_coding	-12.5869961274618	-1.56784046333571	2.48968651023313e-36	1.19676141698172e-34	1.56784046333571	1.56784046333571	TRUE	149.090544705579	114.239544246291	111.368264824361	347.09497241618	366.754100913849	399.481805695056	155	127	119	387	426	449
ENSG00000136052	64.7010293831637	2.8586484685385	0.225415922731245	2.70208678467526e-36	7.43598151281229e-35	TRUE	SLC41A2	protein_coding	12.58053064887	2.8586484685385	2.70208678467526e-36	1.29692099733712e-34	2.8586484685385	2.8586484685385	TRUE	164.480536417123	140.325739389145	134.764959115193	21.5252696072049	16.3575772708055	21.3531477431656	171	156	144	24	19	24
ENSG00000102178	305.669952367886	-1.57797962621852	0.125415302194438	2.79753766376018e-36	7.6871832256945e-35	TRUE	UBL4A	protein_coding	-12.5777880244113	-1.57797962621852	2.79753766376018e-36	1.34073347527868e-34	1.57797962621852	1.57797962621852	TRUE	151.976168151493	152.019551004907	147.867107918059	447.546230583136	451.98568774594	455.533818520866	158	169	158	499	525	512
ENSG00000180902	72.2302952255275	-3.16146028608526	0.248290348935621	2.83765316710113e-36	7.78581087723374e-35	TRUE	D2HGDH	protein_coding	-12.5766630238499	-3.16146028608526	2.83765316710113e-36	1.35793527600652e-34	3.16146028608526	3.16146028608526	TRUE	11.5424937836577	20.6890513201945	14.0380165744992	147.986228549534	142.052644720153	142.354318287771	12	23	15	165	165	160
ENSG00000156467	2376.21082116024	-0.81758853688151	0.0650248706378433	2.95068061738551e-36	8.08390033036465e-35	FALSE	UQCRB	protein_coding	-12.5735762899885	-0.81758853688151	2.95068061738551e-36	1.40992551699678e-34	0.81758853688151	0.81758853688151	FALSE	1320.65366374684	1469.82216770425	1388.82777310379	2461.95271132407	2416.61681048163	2493.86971350388	1373	1634	1484	2745	2807	2803
ENSG00000107262	373.99160124266	1.74219103469019	0.138564794068999	3.10389289450976e-36	8.49103519124199e-35	TRUE	BAG1	protein_coding	12.5695746568625	1.74219103469019	3.10389289450976e-36	1.48093453563272e-34	1.74219103469019	1.74219103469019	TRUE	884.924523413759	917.514449852102	879.715705335286	249.334372950124	268.608637289016	279.37034963975	920	1020	940	278	312	314
ENSG00000198732	46.6689961827737	-4.47095086513964	0.34482186586505	3.22509641833861e-36	8.80953003871514e-35	TRUE	SMOC1	protein_coding	-12.5665457321366	-4.47095086513964	3.22509641833861e-36	1.53648371290271e-34	4.47095086513964	4.47095086513964	TRUE	7.69499585577182	9.89476367487561	3.74347108653313	176.686588025807	177.350574620312	137.016031351979	8	11	4	197	206	154
ENSG00000148481	146.151992848867	1.67189884575551	0.133025469638978	3.59876305316325e-36	9.81567946364262e-35	TRUE	MINDY3	protein_coding	12.5578732557551	1.67189884575551	3.59876305316325e-36	1.71196778496485e-34	1.67189884575551	1.67189884575551	TRUE	263.553608060185	279.751954807847	321.002645670216	83.4104197279192	86.9534370711238	99.6480228014394	274	311	343	93	101	112
ENSG00000105671	233.658454944929	1.3284339668304	0.105784943043062	3.81623282042912e-36	1.03934565351657e-34	TRUE	DDX49	protein_coding	12.5532292345871	1.3284339668304	3.81623282042912e-36	1.81273877458434e-34	1.3284339668304	1.3284339668304	TRUE	540.57345886797	471.350560512256	533.444629830971	191.933653997577	216.092204998535	205.524047027969	562	524	570	214	251	231
ENSG00000047621	175.631372198762	2.09476634298546	0.166755874168502	3.8928691147602e-36	1.05865369819983e-34	TRUE	C12orf4	protein_coding	12.5516551324981	2.09476634298546	3.8928691147602e-36	1.84641423292712e-34	2.09476634298546	2.09476634298546	TRUE	432.843516887165	496.537231684667	526.893555429538	110.317006736925	115.363966015154	112.104025651619	450	552	563	123	134	126
ENSG00000175471	194.628811476172	1.87343096571534	0.149115896171609	4.09481569139543e-36	1.11193242589026e-34	TRUE	MCTP1	protein_coding	12.5476502355184	1.87343096571534	4.09481569139543e-36	1.93933848312068e-34	1.87343096571534	1.87343096571534	TRUE	184.679900538524	233.876232315242	222.736529648721	59.1944914198136	60.2647583661254	54.2725838472126	192	260	238	66	70	61
ENSG00000197498	942.614668177491	1.77521667547489	0.141489704027315	4.21841298562854e-36	1.14381027395616e-34	TRUE	RPF2	protein_coding	12.5452948436897	1.77521667547489	4.21841298562854e-36	1.9949371292918e-34	1.77521667547489	1.77521667547489	TRUE	1997.81329905476	2511.47092547752	2514.67670237863	721.993418074999	689.601020732378	628.138429444788	2077	2792	2687	805	801	706
ENSG00000106638	400.33939980364	1.23032673983392	0.0981015384526032	4.52461131519029e-36	1.22503353053566e-34	TRUE	TBL2	protein_coding	12.5397428891411	1.23032673983392	4.52461131519029e-36	2.13659986305271e-34	1.23032673983392	1.23032673983392	TRUE	518.450345782626	563.102005497467	546.546778633837	231.396648277453	225.562381313212	235.77433966412	539	626	584	258	262	265
ENSG00000173511	157.993844654708	-2.99038460853052	0.237179880131704	4.92739546692174e-36	1.33213075687834e-34	TRUE	VEGFB	protein_coding	-12.5329828512093	-2.99038460853052	4.92739546692174e-36	2.32338978629427e-34	2.99038460853052	2.99038460853052	TRUE	29.8181089411158	15.291907497535	25.2684298340986	191.036767763944	204.900178444826	182.391470306206	31	17	27	213	238	205
ENSG00000270696	108.995056825577	-2.89862110326702	0.229533152819944	5.35225736294613e-36	1.44487439616399e-34	TRUE	AC005034.3	antisense_RNA	-12.5264231746062	-2.89862110326702	5.35225736294613e-36	2.52002770538245e-34	2.89862110326702	2.89862110326702	TRUE	22.123113085344	22.4880992610809	14.9738843461325	159.64574958677	163.575772708055	137.016031351979	23	25	16	178	190	154
ENSG00000172534	1058.4353943264	-1.56149538399892	0.124678046473205	5.52454095288816e-36	1.48920301300222e-34	TRUE	HCFC1	protein_coding	-12.5239095517578	-1.56149538399892	5.52454095288816e-36	2.5973419292833e-34	1.56149538399892	1.56149538399892	TRUE	469.394747202081	446.163889339846	419.268761691711	1203.62132553621	1403.30794481121	1349.69688026593	488	496	448	1342	1630	1517
ENSG00000134375	994.744416120079	0.880683358451653	0.0704014962124545	6.66630001627805e-36	1.79435386423554e-34	FALSE	TIMM17A	protein_coding	12.5089941496169	0.880683358451653	6.66630001627805e-36	3.12956023245941e-34	0.880683358451653	0.880683358451653	FALSE	1539.96104563633	1464.42502388159	1550.73289759635	861.907670521831	803.2431365085	806.9710417938	1601	1628	1657	961	933	907
ENSG00000153551	742.730859698834	-1.51500736378107	0.121205805769746	7.62405509481986e-36	2.04915929793423e-34	TRUE	CMTM7	protein_coding	-12.498325215296	-1.51500736378107	7.62405509481986e-36	3.57397031689821e-34	1.51500736378107	1.51500736378107	TRUE	372.245424522962	356.211492295522	344.399339961048	1061.91330062211	1066.68622308042	949.32536008157	387	396	368	1184	1239	1067
ENSG00000144597	352.296017621941	1.86873612077773	0.149534607255048	8.14907995797084e-36	2.18708495291217e-34	TRUE	EAF1	protein_coding	12.4930291382188	1.86873612077773	8.14907995797084e-36	3.81452857770635e-34	1.86873612077773	1.86873612077773	TRUE	698.320873911293	776.289186492514	719.682316385994	175.789701792174	218.674980357084	201.965189070775	726	863	769	196	254	227
ENSG00000138709	387.18400743185	1.39504128165381	0.111652661114746	8.21564164402796e-36	2.2017441952411e-34	TRUE	LARP1B	protein_coding	12.4923820670135	1.39504128165381	8.21564164402796e-36	3.84009598820714e-34	1.39504128165381	1.39504128165381	TRUE	528.069090602341	531.618666531953	513.791406626672	207.180719969348	198.012777488698	191.288615199192	549	591	549	231	230	215
ENSG00000169020	2248.34936896358	-0.817730768959986	0.065469876127126	8.4595475317276e-36	2.26381912031921e-34	FALSE	ATP5I	protein_coding	-12.4900546857292	-0.817730768959986	8.4595475317276e-36	3.94836182184755e-34	0.817730768959986	0.817730768959986	FALSE	1715.02220135514	1465.32454785203	1527.33620330552	2894.25187593543	2638.73549131678	2767.90177620784	1783	1629	1632	3227	3065	3111
ENSG00000164237	57.0939689538881	-4.49886072334232	0.347314337388443	1.121607229162e-35	2.99712957844768e-34	TRUE	CMBL	protein_coding	-12.467594666426	-4.49886072334232	1.121607229162e-35	5.2273398949843e-34	4.49886072334232	4.49886072334232	TRUE	7.69499585577182	6.29666779310266	4.67933885816641	157.851977119503	147.218195437249	131.677744416188	8	7	5	176	171	148
ENSG00000135052	333.510595405234	-1.5963043446526	0.128061754682092	1.21722575507181e-35	3.2479317615071e-34	TRUE	GOLM1	protein_coding	-12.4610724664949	-1.5963043446526	1.21722575507181e-35	5.66476784827775e-34	1.5963043446526	1.5963043446526	TRUE	128.891180584178	108.842400423632	121.662810312327	370.414014490652	371.058726511429	349.657794294337	134	121	130	413	431	393
ENSG00000095564	202.474642550944	2.21096082350379	0.177494889534181	1.45202851197116e-35	3.86418316557359e-34	TRUE	BTAF1	protein_coding	12.4469990087896	2.21096082350379	1.45202851197116e-35	6.7395814208979e-34	2.21096082350379	2.21096082350379	TRUE	507.86972648094	635.963447103369	670.08132448943	134.532935045031	122.251366971283	130.788029926889	528	707	716	150	142	147
ENSG00000143575	1152.29915931252	0.889330611148863	0.0714465282432672	1.45236952692402e-35	3.86418316557359e-34	FALSE	HAX1	protein_coding	12.4469802621425	0.889330611148863	1.45236952692402e-35	6.7395814208979e-34	0.889330611148863	0.889330611148863	FALSE	2074.76325761248	2155.259433182	2106.63835394652	1087.92300139748	1130.39468192461	1200.22484606377	2157	2396	2251	1213	1313	1349
ENSG00000124260	245.285363543015	1.19313683302063	0.0958113667887629	1.52431022240277e-35	4.04974522776112e-34	TRUE	MAGEA10	protein_coding	12.4431201471757	1.19313683302063	1.52431022240277e-35	7.06322307377927e-34	1.19313683302063	1.19313683302063	TRUE	902.238264089246	817.667289132903	842.280994469954	369.517128257018	361.588550196752	388.805231823474	938	909	900	412	420	437
ENSG00000173145	695.615292807103	2.23668685875204	0.179788489359289	1.62843215477048e-35	4.32014849923138e-34	TRUE	NOC3L	protein_coding	12.4378424760834	2.23668685875204	1.62843215477048e-35	7.5348375874977e-34	2.23668685875204	2.23668685875204	TRUE	1907.39709774944	2520.46616518195	2709.33719887835	543.513057581925	466.621414777714	485.784111157017	1983	2802	2895	606	542	546
ENSG00000111331	226.761211399378	-2.43672286814908	0.195741798675357	1.73774142832666e-35	4.60351673211019e-34	TRUE	OAS3	protein_coding	-12.4326510781066	-2.43672286814908	1.73774142832666e-35	8.02906449024838e-34	2.43672286814908	2.43672286814908	TRUE	67.3312137380034	78.2585854285617	49.600991896564	377.58910435972	364.171325555301	334.532647976261	70	87	53	421	423	376
ENSG00000134440	1621.38253946392	1.11443111653196	0.0896627066643804	1.82541350062405e-35	4.82883416420463e-34	TRUE	NARS	protein_coding	12.428716639976	1.11443111653196	1.82541350062405e-35	8.42204409656647e-34	1.11443111653196	1.11443111653196	TRUE	3007.78150512481	3397.50203636411	3370.99571342308	1544.43809431696	1491.98323212136	1472.47747978913	3127	3777	3602	1722	1733	1655
ENSG00000070718	172.084126088327	-2.43687109350733	0.195594654843306	1.97013382363188e-35	5.20420163898634e-34	TRUE	AP3M2	protein_coding	-12.4226155512904	-2.43687109350733	1.97013382363188e-35	9.07672829517966e-34	2.43687109350733	2.43687109350733	TRUE	38.4749792788591	36.8804827881727	29.947768692265	188.346109063043	192.847226771601	201.075474581476	40	41	32	210	224	226
ENSG00000183696	1170.21615459395	3.28758049087341	0.264757476451738	2.41805078531119e-35	6.37825756503114e-34	TRUE	UPP1	protein_coding	12.4062188000995	3.28758049087341	2.41805078531119e-35	1.11244173324803e-33	3.28758049087341	3.28758049087341	TRUE	594.438429858373	658.45154636445	676.632398890863	48.4318566162111	64.5693839637058	75.6257315903782	618	732	723	54	75	85
ENSG00000133028	929.778638492605	1.11425737929292	0.089881111197154	2.74018893520197e-35	7.21765765532198e-34	TRUE	SCO1	protein_coding	12.3961982229021	1.11425737929292	2.74018893520197e-35	1.25884279683178e-33	1.11425737929292	1.11425737929292	TRUE	2110.35261344542	1962.76130350714	2056.10149427832	945.318090249751	904.832300611397	976.906509249826	2194	2182	2197	1054	1051	1098
ENSG00000278259	465.02599129405	-1.69128902623124	0.136415579837185	2.77324256970421e-35	7.29430049931616e-34	TRUE	MYO19	protein_coding	-12.3952371000842	-1.69128902623124	2.77324256970421e-35	1.2722101933887e-33	1.69128902623124	1.69128902623124	TRUE	198.146143286124	188.000509822637	173.135537752157	611.676411338074	558.740402565934	645.932719230759	206	209	185	682	649	726
ENSG00000264522	291.873926989392	1.7518162657887	0.141410893155828	3.21374976820398e-35	8.44090003221437e-34	TRUE	OTUD7B	protein_coding	12.3834141056431	1.7518162657887	3.21374976820398e-35	1.47219038526928e-33	1.7518162657887	1.7518162657887	TRUE	685.816505645663	639.561542985142	571.815208467936	173.099043091273	190.264451413053	196.626902134983	713	711	611	193	221	221
ENSG00000111371	743.739959607073	1.2610353857785	0.101857463217285	3.40263880064536e-35	8.92430358553331e-34	TRUE	SLC38A1	protein_coding	12.3788307304101	1.2610353857785	3.40263880064536e-35	1.55650154411314e-33	1.2610353857785	1.2610353857785	TRUE	2145.94196927837	1951.06749189138	1927.88760956456	792.847430532049	847.15031760382	868.361341555401	2231	2169	2060	884	984	976
ENSG00000177707	735.636665832749	1.41945219959447	0.114687146981354	3.53061536278507e-35	9.24680199702148e-34	TRUE	NECTIN3	protein_coding	12.3758668886849	1.41945219959447	3.53061536278507e-35	1.61274898915401e-33	1.41945219959447	1.41945219959447	TRUE	907.047636499103	1021.85923042352	1135.20760699117	393.733056565124	372.780576750461	375.459514483995	943	1136	1213	439	433	422
ENSG00000247596	424.772729142535	-2.40588997221973	0.19434516783547	3.66323387195902e-35	9.57873161986325e-34	TRUE	TWF2	protein_coding	-12.3729061027248	-2.40588997221973	3.66323387195902e-35	1.67064134630417e-33	2.40588997221973	2.40588997221973	TRUE	86.5687033774329	117.837640128064	114.17586813926	564.141440955496	592.316482227061	562.299557236694	90	131	122	629	688	632
ENSG00000118418	636.791045308908	-2.50873860293497	0.202694036112418	3.66774298927403e-35	9.57873161986325e-34	TRUE	HMGN3	protein_coding	-12.3728073161899	-2.50873860293497	3.66774298927403e-35	1.67064134630417e-33	2.50873860293497	2.50873860293497	TRUE	112.539314390663	110.641448364518	102.009587108028	633.201680945279	593.177407346577	661.947580038133	117	123	109	706	689	744
ENSG00000245910	2962.04333611391	1.47563964483499	0.119274260055195	3.72767350643083e-35	9.72147724350376e-34	TRUE	SNHG6	processed_transcript	12.3715056873181	1.47563964483499	3.72767350643083e-35	1.69553783054883e-33	1.47563964483499	1.47563964483499	TRUE	5462.48518311602	6128.45681062978	6019.50150714527	2152.52696072049	2070.52491243617	2086.38047740514	5679	6813	6432	2400	2405	2345
ENSG00000176170	155.412961313114	3.18760750397458	0.25661789659844	4.03713632239853e-35	1.05136609480769e-33	TRUE	SPHK1	protein_coding	12.3650989985494	3.18760750397458	4.03713632239853e-35	1.83370381152107e-33	3.18760750397458	3.18760750397458	TRUE	278.943599771728	249.168139812777	242.38975285302	29.5972457099068	22.384053107418	29.3605781468527	290	277	259	33	26	33
ENSG00000104856	657.399672565521	3.54694106998013	0.286676735064444	4.14796059647679e-35	1.07870377260704e-33	TRUE	RELB	protein_coding	12.3629227309681	3.54694106998013	4.14796059647679e-35	1.88138387674895e-33	3.54694106998013	3.54694106998013	TRUE	3010.66712857072	2597.82522664007	2601.71240514053	219.737127240217	206.622028683858	241.112626599912	3130	2888	2780	245	240	271
ENSG00000097021	844.021888695697	-1.86250385804002	0.150672839689158	4.25672382945795e-35	1.1054292108105e-33	TRUE	ACOT7	protein_coding	-12.3608423951774	-1.86250385804002	4.25672382945795e-35	1.92799612546069e-33	1.86250385804002	1.86250385804002	TRUE	253.93486324047	190.699081733966	211.506116389122	817.063358840154	767.945206608341	818.537330154681	264	212	226	911	892	920
ENSG00000135245	172.535644202861	-2.43825841969811	0.196832995111747	4.44012453441108e-35	1.15143482651859e-33	TRUE	HILPDA	protein_coding	-12.3574512459916	-2.43825841969811	4.44012453441108e-35	2.0082352289394e-33	2.43825841969811	2.43825841969811	TRUE	31.7418579050587	45.8757224926051	43.049917495131	195.521198932112	226.423306432728	246.450913535703	33	51	46	218	263	277
ENSG00000213762	175.19912499365	1.82324244709696	0.147478638903807	4.60732034910841e-35	1.19311478366378e-33	TRUE	ZNF134	protein_coding	12.3544788771194	1.82324244709696	4.60732034910841e-35	2.08092988464365e-33	1.82324244709696	1.82324244709696	TRUE	554.039701615571	510.929615211759	558.71305966507	150.676887250435	153.244671273862	152.141177670055	576	568	597	168	178	171
ENSG00000152454	35.9660447917831	3.22074995069552	0.258620663050552	4.61493943544531e-35	1.19341168738767e-33	TRUE	ZNF256	protein_coding	12.3543459929248	3.22074995069552	4.61493943544531e-35	2.08144771900491e-33	3.22074995069552	3.22074995069552	TRUE	195.26051984021	213.187180995047	187.173554326657	17.0408384390373	26.6886787049984	18.6840042752699	203	237	200	19	31	21
ENSG00000113368	464.093504552926	-3.3264508982595	0.269061392550565	4.845737111891e-35	1.25134034830597e-33	TRUE	LMNB1	protein_coding	-12.3504206868104	-3.3264508982595	4.845737111891e-35	2.18248198941444e-33	3.3264508982595	3.3264508982595	TRUE	75.0262095937752	78.2585854285617	92.650909391695	884.32982636267	883.309172623495	812.309328729591	78	87	99	986	1026	913
ENSG00000121390	385.939268429381	1.4300137054807	0.115852617048471	5.45430056318858e-35	1.40652298998701e-33	TRUE	PSPC1	protein_coding	12.340899639365	1.4300137054807	5.45430056318858e-35	2.45313842672753e-33	1.4300137054807	1.4300137054807	TRUE	726.215233888465	778.987758403844	843.216862241588	278.931618660031	291.85361551595	298.05435391502	755	866	901	311	339	335
ENSG00000115204	253.236642485411	1.40530627875091	0.113910016574377	6.01238289175748e-35	1.54827256645565e-33	TRUE	MPV17	protein_coding	12.333054205851	1.40530627875091	6.01238289175748e-35	2.70036604794884e-33	1.40530627875091	1.40530627875091	TRUE	576.162814700915	512.728663152645	507.240332225239	205.386947502081	206.622028683858	188.619471731296	599	570	542	229	240	212
ENSG00000162733	658.665924065938	1.75998573438951	0.143054488175863	8.91819011244006e-35	2.29335549920739e-33	TRUE	DDR2	protein_coding	12.3012511722457	1.75998573438951	8.91819011244006e-35	3.99987667553483e-33	1.75998573438951	1.75998573438951	TRUE	1159.05875077563	1282.72118185206	1173.57818562814	376.692218126087	344.370047806431	339.870934912052	1205	1426	1254	420	400	382
ENSG00000100350	249.395047573538	-2.49451936200638	0.202453283602173	9.00514499907311e-35	2.31249113499875e-33	TRUE	FOXRED2	protein_coding	-12.3004674740327	-2.49451936200638	9.00514499907311e-35	4.03325143287177e-33	2.49451936200638	2.49451936200638	TRUE	50.0174730625168	41.3781026403889	48.6651241249307	252.921917884658	287.54898991837	265.134917810973	52	46	52	282	334	298
ENSG00000126581	1238.06685775453	0.905370931982338	0.0736146616044467	9.21432692651029e-35	2.3629173834631e-33	FALSE	BECN1	protein_coding	12.2986125602627	0.905370931982338	9.21432692651029e-35	4.12120063007953e-33	0.905370931982338	0.905370931982338	FALSE	1577.47415043322	1619.14314679783	1554.47636868288	843.073059615527	813.574237942693	878.148200937685	1640	1800	1661	940	945	987
ENSG00000092978	295.062701212553	1.49654007731975	0.121778829433045	1.08808754959531e-34	2.78641086658865e-33	TRUE	GPATCH2	protein_coding	12.2851754120585	1.49654007731975	1.08808754959531e-34	4.85982214165082e-33	1.49654007731975	1.49654007731975	TRUE	628.104036727375	777.188710462957	798.29520920319	268.168983856428	247.085509301114	263.355488832376	653	864	853	299	287	296
ENSG00000133639	5729.81835277006	2.23094324003868	0.181669338490902	1.15945071718336e-34	2.96504193112715e-33	TRUE	BTG1	protein_coding	12.2800371059854	2.23094324003868	1.15945071718336e-34	5.17137533469937e-33	2.23094324003868	2.23094324003868	TRUE	8446.21982619154	9016.82827972301	9379.26680730876	1909.47079140581	1874.2339851865	1860.3929971233	8781	10024	10022	2129	2177	2091
ENSG00000119326	1184.38040711949	2.00701806069612	0.163453451784495	1.19478479348677e-34	3.05116925516747e-33	TRUE	CTNNAL1	protein_coding	12.2776081733517	2.00701806069612	1.19478479348677e-34	5.32159132810909e-33	2.00701806069612	2.00701806069612	TRUE	1791.01028543089	2467.3942509258	2492.21587585943	595.53245913267	563.045028163514	505.357829921586	1862	2743	2663	664	654	568
ENSG00000175643	79.7512823269212	-2.99009541548563	0.242177403276855	1.19680671971485e-34	3.05210543542219e-33	TRUE	RMI2	protein_coding	-12.2774713493714	-2.99009541548563	1.19680671971485e-34	5.32322413452146e-33	2.99009541548563	2.99009541548563	TRUE	27.8943599771728	26.0861951428539	26.2042976057319	222.427785941118	214.370354759503	217.980049878149	29	29	28	248	249	245
ENSG00000143061	268.172895928881	-3.44452056891519	0.275368039001931	1.2111244209041e-34	3.08435249621959e-33	TRUE	IGSF3	protein_coding	-12.2765089898329	-3.44452056891519	1.2111244209041e-34	5.37946673030858e-33	3.44452056891519	3.44452056891519	TRUE	7.69499585577182	12.5933355862053	14.0380165744992	134.532935045031	141.191719600637	131.677744416188	8	14	15	150	164	148
ENSG00000107771	418.077957386478	1.3146951718147	0.107081282375266	1.21935765926805e-34	3.10103676159784e-33	TRUE	CCSER2	protein_coding	12.2759607011151	1.3146951718147	1.21935765926805e-34	5.40856601472303e-33	1.3146951718147	1.3146951718147	TRUE	526.145341638398	526.221522709294	521.278348799738	224.221558408385	208.343878922891	198.40633111358	547	585	557	250	242	223
ENSG00000089685	1437.46040750347	-2.12549393328546	0.173274056424104	1.33324455952036e-34	3.38600043917856e-33	TRUE	BIRC5	protein_coding	-12.268732266786	-2.12549393328546	1.33324455952036e-34	5.9055755571702e-33	2.12549393328546	2.12549393328546	TRUE	149.090544705579	115.139068216734	145.995372374792	608.985752637173	600.064808302706	604.116138233727	155	128	156	679	697	679
ENSG00000136213	118.950142023072	-3.01425433883147	0.242904621291867	1.39008549390471e-34	3.52550155936934e-33	TRUE	CHST12	protein_coding	-12.2653510380392	-3.01425433883147	1.39008549390471e-34	6.14888161114e-33	3.01425433883147	3.01425433883147	TRUE	20.199364121401	11.6938116157621	14.9738843461325	134.532935045031	125.695067449347	134.346887884084	21	13	16	150	146	151
ENSG00000102241	405.576246901813	-1.76443452493364	0.143982473307807	1.65254390806564e-34	4.18538524408163e-33	TRUE	HTATSF1	protein_coding	-12.2513343061263	-1.76443452493364	1.65254390806564e-34	7.29979491697456e-33	1.76443452493364	1.76443452493364	TRUE	181.794277092609	198.794797467955	180.622479925224	688.808627430558	623.30978652964	607.674996190921	189	221	193	768	724	683
ENSG00000196396	1804.49089268042	1.16543702221312	0.0952080883768015	1.88837294434518e-34	4.77538050838164e-33	TRUE	PTPN1	protein_coding	12.2405121417208	1.16543702221312	1.88837294434518e-34	8.3288147515206e-33	1.16543702221312	1.16543702221312	TRUE	3395.41692135931	3455.07157047247	3725.6895988721	1534.57234574699	1531.5857876191	1640.63351826656	3530	3841	3981	1711	1779	1844
ENSG00000128165	27.4185763495078	4.6584708100925	0.369896385956631	1.89067565414828e-34	4.77538050838164e-33	TRUE	ADM2	protein_coding	12.2404132324068	4.6584708100925	1.89067565414828e-34	8.3288147515206e-33	4.6584708100925	4.6584708100925	TRUE	226.040503263297	152.91907497535	187.173554326657	8.07197610270186	6.88740095612862	6.22800142508997	235	170	200	9	8	7
ENSG00000117298	412.117792802246	-1.44622651719269	0.118179214601466	1.99863541548854e-34	5.04115455414197e-33	TRUE	ECE1	protein_coding	-12.2359054609035	-1.44622651719269	1.99863541548854e-34	8.7923553613243e-33	1.44622651719269	1.44622651719269	TRUE	111.577439908691	136.727643507372	108.560661509461	319.29149917354	329.734320774657	329.19436104047	116	152	116	356	383	370
ENSG00000128039	112.569663161843	-3.11182864421484	0.250391086450031	2.03962539723505e-34	5.13751544729778e-33	TRUE	SRD5A3	protein_coding	-12.2342570435158	-3.11182864421484	2.03962539723505e-34	8.96041988036674e-33	3.11182864421484	3.11182864421484	TRUE	12.5043682656292	19.7895273497512	6.55107440143298	119.285869073261	126.555992568863	110.324596673022	13	22	7	133	147	124
ENSG00000100504	507.536650390544	-1.69743971026607	0.138820421545999	2.25678056510808e-34	5.67674216363749e-33	TRUE	PYGL	protein_coding	-12.2260388401852	-1.69743971026607	2.25678056510808e-34	9.90089350787798e-33	1.69743971026607	1.69743971026607	TRUE	184.679900538524	174.507650265988	170.327934437257	591.944914198136	569.071504000127	566.748129683187	192	194	182	660	661	637
ENSG00000164171	170.679221925174	-2.70209310449808	0.220650230989485	2.42615953847092e-34	6.09448631748322e-33	TRUE	ITGA2	protein_coding	-12.2201569169209	-2.70209310449808	2.42615953847092e-34	1.06294875256332e-32	2.70209310449808	2.70209310449808	TRUE	64.445590292089	74.6604895467887	55.2161985263637	482.524793694844	386.555378662719	421.724667927521	67	83	59	538	449	474
ENSG00000166171	222.607788101539	1.48449186711081	0.121456563688531	2.50309527903514e-34	6.27919329997959e-33	TRUE	DPCD	protein_coding	12.2176187581832	1.48449186711081	2.50309527903514e-34	1.09516378208452e-32	1.48449186711081	1.48449186711081	TRUE	414.567901729707	466.85294066004	468.869753588275	162.336408287671	151.52282103483	167.266323988131	431	519	501	181	176	188
ENSG00000156603	255.706621572585	1.30254517468685	0.106587387043188	2.52693505638119e-34	6.33038431651582e-33	TRUE	MED19	protein_coding	12.2168479797945	1.30254517468685	2.52693505638119e-34	1.10409208618351e-32	1.30254517468685	1.30254517468685	TRUE	530.954714048255	523.522950797964	552.161985263637	218.840241006584	191.125376532569	240.222912110613	552	582	590	244	222	270
ENSG00000104765	311.78818706172	-2.23869120028786	0.183196564839148	2.78683983583278e-34	6.97201531792195e-33	TRUE	BNIP3L	protein_coding	-12.2088844475829	-2.23869120028786	2.78683983583278e-34	1.21599993813719e-32	2.23869120028786	2.23869120028786	TRUE	64.445590292089	66.5647738127996	49.600991896564	282.519163594565	307.350267667239	276.701206171854	67	74	53	315	357	311
ENSG00000000003	242.219244712941	-1.67636101175546	0.137282945739749	2.94996089751945e-34	7.37010555941242e-33	TRUE	TSPAN6	protein_coding	-12.2042550300273	-1.67636101175546	2.94996089751945e-34	1.28543147076464e-32	1.67636101175546	1.67636101175546	TRUE	105.806193016862	109.741924394075	105.753058194561	330.951020210776	341.787272447883	360.334368165919	110	122	113	369	397	405
ENSG00000179674	57.8790845492492	5.70308639152167	0.45740184584386	3.18297149765163e-34	7.9414923509744e-33	TRUE	ARL14	protein_coding	12.1980652444832	5.70308639152167	3.18297149765163e-34	1.38508792180624e-32	5.70308639152167	5.70308639152167	TRUE	489.594111323482	570.298197261012	508.176199996873	9.86574856996893	6.88740095612862	9.78685938228423	509	634	543	11	8	11
ENSG00000232956	162.609580713204	3.43991382186489	0.281073800227289	3.20189011369109e-34	7.97789863732923e-33	TRUE	SNHG15	lincRNA	12.1975826133084	3.43991382186489	3.20189011369109e-34	1.39143759832538e-32	3.43991382186489	3.43991382186489	TRUE	353.007934883532	456.958176985165	414.589422833544	26.0097007753726	37.8807052587074	43.5960099756298	367	508	443	29	44	49
ENSG00000132481	238.900090883551	2.06783109331105	0.16942211296353	3.3455934527777e-34	8.32470338492784e-33	TRUE	TRIM47	protein_coding	12.1940065126327	2.06783109331105	3.3455934527777e-34	1.45192434891262e-32	2.06783109331105	2.06783109331105	TRUE	388.597290716477	304.938625980257	379.026447511479	81.6166472606521	86.0925119516077	85.4125909726624	404	339	405	91	100	96
ENSG00000145414	205.738100819651	2.14924240562747	0.176145439082111	3.46442650660383e-34	8.60877303622122e-33	TRUE	NAF1	protein_coding	12.1911627500405	2.14924240562747	3.46442650660383e-34	1.50146937465453e-32	2.14924240562747	2.14924240562747	TRUE	398.216035536192	398.489118906354	443.601323754176	66.3695812888819	112.781190656606	96.9788793335437	414	443	474	74	131	109
ENSG00000164904	343.834403006877	-2.03285304080814	0.166667147466941	3.48111159142481e-34	8.63859159121006e-33	TRUE	ALDH7A1	protein_coding	-12.1907712420707	-2.03285304080814	3.48111159142481e-34	1.50667007479191e-32	2.03285304080814	2.03285304080814	TRUE	100.996820607005	95.3495408669832	82.3563639037289	417.948984873229	367.615026033365	367.452084080308	105	106	88	466	427	413
ENSG00000102471	419.767565107105	0.944191085468458	0.0774657839856923	3.63840899368092e-34	9.0167990625657e-33	FALSE	NDFIP2	protein_coding	12.1871693645483	0.944191085468458	3.63840899368092e-34	1.57263382283321e-32	0.944191085468458	0.944191085468458	FALSE	640.608404993004	689.03536135952	672.88892780433	339.022996313478	347.813748284495	353.216652251531	666	766	719	378	404	397
ENSG00000065057	111.637377613012	-3.43302362433772	0.277213183182514	4.1650792475852e-34	1.03081518344934e-32	TRUE	NTHL1	protein_coding	-12.1761449522824	-3.43302362433772	4.1650792475852e-34	1.79786065025295e-32	3.43302362433772	3.43302362433772	TRUE	11.5424937836577	15.291907497535	9.35867771633283	143.501797381366	142.052644720153	133.457173394785	12	17	10	160	165	150
ENSG00000063854	205.110591986176	-1.81757750480963	0.149139301449103	4.23613981798903e-34	1.04699659469279e-32	TRUE	HAGH	protein_coding	-12.1747646959808	-1.81757750480963	4.23613981798903e-34	1.82608289901999e-32	1.81757750480963	1.81757750480963	TRUE	58.6743434002601	54.8709621970375	59.8955373845301	214.355809838416	204.900178444826	197.516616624282	61	61	64	239	238	222
ENSG00000152242	191.816595336619	1.35334918776209	0.111178913546698	4.63749992572419e-34	1.14466162825305e-32	TRUE	C18orf25	protein_coding	12.1673763672912	1.35334918776209	4.63749992572419e-34	1.99642198944362e-32	1.35334918776209	1.35334918776209	TRUE	403.98728242802	371.503399793057	383.705786369646	145.295569848633	162.714847588539	144.133747266368	420	413	410	162	189	162
ENSG00000154263	62.5795357471636	2.75433795006355	0.225617209615963	4.85519897672023e-34	1.19679356594609e-32	TRUE	ABCA10	protein_coding	12.1636304649232	2.75433795006355	4.85519897672023e-34	2.08734610552633e-32	2.75433795006355	2.75433795006355	TRUE	290.486093555386	361.608636118181	296.670083607751	48.4318566162111	41.3244057367717	48.9342969114212	302	402	317	54	48	55
ENSG00000186918	144.07003788703	-2.14828760242796	0.176405575848855	5.48546145379444e-34	1.35034630554155e-32	TRUE	ZNF395	protein_coding	-12.153658815249	-2.14828760242796	5.48546145379444e-34	2.35515980548894e-32	2.14828760242796	2.14828760242796	TRUE	52.9030965084312	47.6747704334916	39.3064464085979	196.418085165745	217.814055237567	213.531477431656	55	53	42	219	253	240
ENSG00000168078	279.887904696866	-3.65780665002332	0.298944606071748	5.5532196737031e-34	1.36520352458317e-32	TRUE	PBK	protein_coding	-12.1526553578852	-3.65780665002332	5.5532196737031e-34	2.38107251022592e-32	3.65780665002332	3.65780665002332	TRUE	17.3137406754866	15.291907497535	28.0760331489985	240.365510613789	299.601941591595	285.59835106484	18	17	30	268	348	321
ENSG00000133794	70.3699429579267	2.65508968187455	0.217764409395443	5.96054248526588e-34	1.46338857980469e-32	TRUE	ARNTL	protein_coding	12.1468681219949	2.65508968187455	5.96054248526588e-34	2.55231857844448e-32	2.65508968187455	2.65508968187455	TRUE	191.413021912324	233.876232315242	225.544132963621	29.5972457099068	36.1588550196752	35.5885795719427	199	260	241	33	42	40
ENSG00000007341	53.0906413334279	2.63405264531423	0.215810059750564	6.1849191369261e-34	1.51645663625856e-32	TRUE	ST7L	protein_coding	12.1438458267174	2.63405264531423	6.1849191369261e-34	2.6448753936871e-32	2.63405264531423	2.63405264531423	TRUE	156.785540561351	170.010030413772	196.532232042989	27.8034732426397	30.1323791830627	24.9120057003599	163	189	210	31	35	28
ENSG00000124222	292.786107393763	1.41950976480518	0.116883588753885	6.38189384787896e-34	1.56267408721371e-32	TRUE	STX16	protein_coding	12.141281086855	1.41950976480518	6.38189384787896e-34	2.72548396228541e-32	1.41950976480518	1.41950976480518	TRUE	764.690213167324	678.241073714201	622.352068136133	245.74682801559	241.919958584018	282.039493107646	795	754	665	274	281	317
ENSG00000008394	314.821284417021	-1.9596234457414	0.161159967822734	6.47001985190936e-34	1.58215153885285e-32	TRUE	MGST1	protein_coding	-12.1401589893718	-1.9596234457414	6.47001985190936e-34	2.75945488591116e-32	1.9596234457414	1.9596234457414	TRUE	175.061155718809	176.306698206875	141.316033516626	608.985752637173	687.018245373829	629.917858423385	182	196	151	679	798	708
ENSG00000149636	363.84971196033	-2.15599047035089	0.177547353477511	6.64766384752897e-34	1.62343875524158e-32	TRUE	DSN1	protein_coding	-12.1379424963576	-2.15599047035089	6.64766384752897e-34	2.83146455640843e-32	2.15599047035089	2.15599047035089	TRUE	113.501188872634	111.540972334961	127.278016942126	537.23485394649	496.753793960776	556.071555811604	118	124	136	599	577	625
ENSG00000169692	246.135177466115	-1.84034438995673	0.151512591893158	6.6818547416442e-34	1.62963012865656e-32	TRUE	AGPAT2	protein_coding	-12.1375226504482	-1.84034438995673	6.6818547416442e-34	2.84226302621421e-32	1.84034438995673	1.84034438995673	TRUE	58.6743434002601	71.0623936650158	71.1259506441295	224.221558408385	239.337183225469	263.355488832376	61	79	76	250	278	296
ENSG00000223865	1028.45542367807	-2.34436738969151	0.192789094521965	7.86604121995007e-34	1.91590578617489e-32	TRUE	HLA-DPB1	protein_coding	-12.1241622891466	-2.34436738969151	7.86604121995007e-34	3.34156081309319e-32	2.34436738969151	2.34436738969151	TRUE	29.8181089411158	28.7847670541836	20.5890909759322	135.429821278664	136.887094003056	144.133747266368	31	32	22	151	159	162
ENSG00000154556	266.895968168605	-1.99407715935065	0.164344129117014	7.94168658396848e-34	1.93177859149355e-32	TRUE	SORBS2	protein_coding	-12.1233781331684	-1.99407715935065	7.94168658396848e-34	3.36924481751001e-32	1.99407715935065	1.99407715935065	TRUE	64.445590292089	71.961917635459	64.5748762426965	284.312936061832	258.277535854823	267.804061278869	67	80	69	317	300	301
ENSG00000089234	180.412096822929	2.35148811103112	0.19383325953857	8.28459693803825e-34	2.0114469191371e-32	TRUE	BRAP	protein_coding	12.119914055885	2.35148811103112	8.28459693803825e-34	3.50819557574633e-32	2.35148811103112	2.35148811103112	TRUE	509.793475444883	519.025330945748	521.278348799738	101.34814440059	87.8143621906398	110.324596673022	530	577	557	113	102	124
ENSG00000131462	687.498058667987	-1.50994966407605	0.124578571407397	8.29102754389952e-34	2.0114469191371e-32	TRUE	TUBG1	protein_coding	-12.1198504634067	-1.50994966407605	8.29102754389952e-34	3.50819557574633e-32	1.50994966407605	1.50994966407605	TRUE	271.248603915957	292.345290394052	258.299504970786	782.084795728446	799.799436030436	769.60303324326	282	325	276	872	929	865
ENSG00000157227	1420.4193711147	-4.01633304593317	0.322245564048072	8.32810543871467e-34	2.01778722837084e-32	TRUE	MMP14	protein_coding	-12.1194847517933	-4.01633304593317	8.32810543871467e-34	3.51925380680928e-32	4.01633304593317	4.01633304593317	TRUE	9.61874481971477	8.99523970443237	7.48694217306626	161.439522054037	167.880398305635	167.266323988131	10	10	8	180	195	188
ENSG00000112679	228.102530600123	-1.81251845025655	0.149522590884672	9.04228823216389e-34	2.18794895570391e-32	TRUE	DUSP22	protein_coding	-12.112739445265	-1.81251845025655	9.04228823216389e-34	3.816035498293e-32	1.81251845025655	1.81251845025655	TRUE	75.9880840757467	59.3685820492537	60.8314051561634	243.056169314689	200.595552847246	250.899485982196	79	66	65	271	233	282
ENSG00000198355	2807.93674255204	2.30861669616729	0.190668697301903	9.68068462060131e-34	2.33935076061136e-32	TRUE	PIM3	protein_coding	12.1071436812211	2.30861669616729	9.68068462060131e-34	4.08009771991215e-32	2.30861669616729	2.30861669616729	TRUE	5745.27628081563	6486.46735086618	6239.4304334791	1219.76527774161	1295.6923048717	1158.40826506673	5973	7211	6667	1360	1505	1302
ENSG00000085721	413.460875092831	1.42714591580966	0.117865023448416	9.81454013351812e-34	2.368592813898e-32	TRUE	RRN3	protein_coding	12.1060169788716	1.42714591580966	9.81454013351812e-34	4.1310992357811e-32	1.42714591580966	1.42714591580966	TRUE	888.772021341645	935.504929260967	874.100498705486	309.425750603571	335.76079661127	354.996081230128	924	1040	934	345	390	399
ENSG00000124788	140.67066471282	2.2840314568804	0.18826612723349	9.96855880106683e-34	2.40261813299438e-32	TRUE	ATXN1	protein_coding	12.1047392911208	2.2840314568804	9.96855880106683e-34	4.19044331927722e-32	2.2840314568804	2.2840314568804	TRUE	205.841139141896	255.464807605879	195.596364271356	39.4629942798757	51.6555071709646	41.8165809970326	214	284	209	44	60	47
ENSG00000164402	258.328440847165	-1.78126320751058	0.147127449083165	1.044636489848e-33	2.51449185376206e-32	TRUE	SEPT8	protein_coding	-12.1008968182946	-1.78126320751058	1.044636489848e-33	4.38556400006944e-32	1.78126320751058	1.78126320751058	TRUE	93.3018247512333	98.0481127783129	101.073719336395	318.394612939907	363.310400435784	330.973790019067	97	109	108	355	422	372
ENSG00000076554	465.291817594806	-1.71521082427517	0.141793460624485	1.13220088157454e-33	2.72171054165207e-32	TRUE	TPD52	protein_coding	-12.0942876227444	-1.71521082427517	1.13220088157454e-33	4.74697730764981e-32	1.71521082427517	1.71521082427517	TRUE	164.480536417123	137.627167477815	146.931240146425	469.071500190341	518.276921948678	495.570970539302	171	153	157	523	602	557
ENSG00000112378	1030.59031010819	-1.74168250122726	0.144095332051151	1.21512596688676e-33	2.91725163768986e-32	TRUE	PERP	protein_coding	-12.0884809715089	-1.74168250122726	1.21512596688676e-33	5.08802354728445e-32	1.74168250122726	1.74168250122726	TRUE	155.823666079379	202.392893349728	190.91702541319	608.08886640354	645.693839637058	597.888136808637	162	225	204	678	750	672
ENSG00000134910	786.905828232699	-1.05350503968661	0.0871730924001962	1.26075275329924e-33	3.02285556116144e-32	TRUE	STT3A	protein_coding	-12.0854517648173	-1.05350503968661	1.26075275329924e-33	5.27220897797102e-32	1.05350503968661	1.05350503968661	TRUE	325.113574906359	381.398163467933	391.192728542712	751.590663784906	787.74648435721	743.801313053602	338	424	418	838	915	836
ENSG00000130193	153.604328977574	-3.3815626263691	0.273244801859225	1.29915806437041e-33	3.11089303777423e-32	TRUE	THEM6	protein_coding	-12.0829852388244	-3.3815626263691	1.29915806437041e-33	5.42575649792514e-32	3.3815626263691	3.3815626263691	TRUE	6.73312137380034	8.09571573398914	14.9738843461325	113.007665437826	109.337490178542	114.773169119515	7	9	16	126	127	129
ENSG00000128245	619.624665979975	-1.61837211393191	0.13395286559789	1.32267419436336e-33	3.16309556364094e-32	TRUE	YWHAH	protein_coding	-12.0815104523525	-1.61837211393191	1.32267419436336e-33	5.51680372792958e-32	1.61837211393191	1.61837211393191	TRUE	171.213657790923	142.124787330032	177.814876610324	479.834134993944	531.190798741419	504.468115432287	178	158	190	535	617	567
ENSG00000179958	419.051622651268	-2.36279810402364	0.195470033817663	1.32561656693789e-33	3.1660256815027e-32	TRUE	DCTPP1	protein_coding	-12.0813277609452	-2.36279810402364	1.32561656693789e-33	5.52191419165657e-32	2.36279810402364	2.36279810402364	TRUE	92.3399502692618	77.3590614581184	80.4846283604623	449.340003050403	433.906260236103	426.173240374013	96	86	86	501	504	479
ENSG00000234745	2162.34330889701	1.11204735739631	0.0920675728730175	1.35172380105643e-33	3.22420225664664e-32	TRUE	HLA-B	protein_coding	12.0797241881915	1.11204735739631	1.35172380105643e-33	5.62338085308832e-32	1.11204735739631	1.11204735739631	TRUE	1040.74818949314	1011.0649427782	1107.13157384217	504.946949535683	516.555071709646	436.849814245596	1082	1124	1183	563	600	491
ENSG00000149639	209.568737435238	-1.7916603833156	0.148358542912365	1.58398391994595e-33	3.77331983410379e-32	TRUE	SOGA1	protein_coding	-12.0666790723731	-1.7916603833156	1.58398391994595e-33	6.58110528393046e-32	1.7916603833156	1.7916603833156	TRUE	66.3693392560319	82.7562052807778	72.0618184157628	282.519163594565	256.555685615791	233.994910685523	69	92	77	315	298	263
ENSG00000100483	181.23629361705	2.43267416285046	0.201465302326256	1.65438096321086e-33	3.93593241286216e-32	TRUE	VCPKMT	protein_coding	12.0630991819913	2.43267416285046	1.65438096321086e-33	6.86472038902384e-32	2.43267416285046	2.43267416285046	TRUE	606.942798124002	577.494389024558	559.648927436703	96.8637132324223	92.1189877882202	129.008600948292	631	642	598	108	107	145
ENSG00000075340	110.196374415385	-2.48713164145296	0.205376765691282	1.66789211881406e-33	3.96296325859455e-32	TRUE	ADD2	protein_coding	-12.0624294397279	-2.48713164145296	1.66789211881406e-33	6.91186530371426e-32	2.48713164145296	2.48713164145296	TRUE	49.0555985805453	41.3781026403889	31.8195042355316	234.087306978354	229.867006910793	228.656623749732	51	46	34	261	267	257
ENSG00000117399	554.966170352437	-1.63677171502304	0.135705520511992	1.72699360648257e-33	4.09810915268026e-32	TRUE	CDC20	protein_coding	-12.059561776734	-1.63677171502304	1.72699360648257e-33	7.14757534070354e-32	1.63677171502304	1.63677171502304	TRUE	242.392369456812	228.479088492582	264.850579372219	770.42527469121	773.110757325437	756.257315903782	252	254	283	859	898	850
ENSG00000197712	198.358370856435	-3.81776173308206	0.307327962828517	1.81674755663239e-33	4.3055516001527e-32	TRUE	FAM114A1	protein_coding	-12.0553880832435	-3.81776173308206	1.81674755663239e-33	7.50937891082061e-32	3.81776173308206	3.81776173308206	TRUE	7.69499585577182	11.6938116157621	5.6152066297997	138.120479979565	135.165243764024	123.670314012501	8	13	6	154	157	139
ENSG00000156531	673.557749110554	-0.945143430796261	0.0784117351180326	1.87099744190742e-33	4.42842757816291e-32	FALSE	PHF6	protein_coding	-12.0529635808299	-0.945143430796261	1.87099744190742e-33	7.72368879805635e-32	0.945143430796261	0.945143430796261	FALSE	469.394747202081	501.034851536883	437.986117124376	986.574856996893	856.620493918497	872.809914001894	488	557	468	1100	995	981
ENSG00000075218	319.953677726869	-2.43490887525464	0.201843518808087	1.91730261780175e-33	4.53220841884983e-32	TRUE	GTSE1	protein_coding	-12.0509487478109	-2.43490887525464	1.91730261780175e-33	7.90469456195753e-32	2.43490887525464	2.43490887525464	TRUE	54.8268454723742	53.9714382265942	60.8314051561634	309.425750603571	319.403219340465	307.841213297304	57	60	65	345	371	346
ENSG00000168827	717.057366090126	0.936789987015945	0.0778278917780739	2.2929492739869e-33	5.41323927192964e-32	FALSE	GFM1	protein_coding	12.0361930975963	0.936789987015945	2.2929492739869e-33	9.44131405286437e-32	0.936789987015945	0.936789987015945	FALSE	974.378850237106	936.40445323141	1051.91537531581	500.462518367515	497.614719080293	548.064125407917	1013	1041	1124	558	578	616
ENSG00000159335	261.491570243378	-2.60472698680974	0.216146479465787	2.31288003327655e-33	5.45330972551829e-32	TRUE	PTMS	protein_coding	-12.0354788899288	-2.60472698680974	2.31288003327655e-33	9.51120154860707e-32	2.60472698680974	2.60472698680974	TRUE	56.7505944363172	50.3733423448213	66.4466117859631	398.217487733292	339.204497089334	343.429792869247	59	56	71	444	394	386
ENSG00000176406	31.8961333101935	3.58259823345295	0.2947881179299	2.3686783765143e-33	5.57773842990686e-32	TRUE	RIMS2	protein_coding	12.0335114342638	3.58259823345295	2.3686783765143e-33	9.72821956985273e-32	3.58259823345295	3.58259823345295	TRUE	225.078628781326	210.488609083718	216.185455247288	16.1439522054037	14.6357270317733	22.2428622324642	234	234	231	18	17	25
ENSG00000167900	574.959431112332	-2.67339427955986	0.222346105328321	2.94983594733555e-33	6.93738204043022e-32	TRUE	TK1	protein_coding	-12.0153875017313	-2.67339427955986	2.94983594733555e-33	1.20995949482674e-31	2.67339427955986	2.67339427955986	TRUE	81.7593309675756	59.3685820492537	54.2803307547304	403.598805135093	448.541987267876	427.95266935261	85	66	58	450	521	481
ENSG00000171223	447.434991700338	3.32095998688285	0.27617725195519	2.99942019408365e-33	7.04500758452411e-32	TRUE	JUNB	protein_coding	12.0140094990113	3.32095998688285	2.99942019408365e-33	1.22873063186423e-31	3.32095998688285	3.32095998688285	TRUE	1940.10083013647	2139.96752568446	2032.70479998749	179.377246726708	199.73462772773	206.413761517267	2017	2379	2172	200	232	232
ENSG00000102024	612.105872550303	-1.39039963281368	0.115745441420059	3.01662956741277e-33	7.07641424477821e-32	TRUE	PLS3	protein_coding	-12.0135365146368	-1.39039963281368	3.01662956741277e-33	1.2342083158888e-31	1.39039963281368	1.39039963281368	TRUE	190.451147430352	187.100985852193	158.161653406025	441.268026947701	489.005467885132	479.556109731927	198	208	169	492	568	539
ENSG00000122565	4187.85782746493	-1.3242200226851	0.110307539702335	3.3454315616872e-33	7.83774677692359e-32	TRUE	CBX3	protein_coding	-12.0049803972391	-1.3242200226851	3.3454315616872e-33	1.36699349632449e-31	1.3242200226851	1.3242200226851	TRUE	1610.17788282025	1643.43029399979	1673.33157568031	4161.55212405962	4185.81793108717	4025.06834958672	1674	1827	1788	4640	4862	4524
ENSG00000163739	1209.68121494305	2.07882794704916	0.173260690355512	3.69572035585715e-33	8.64742283265153e-32	TRUE	CXCL1	protein_coding	11.9967391305584	2.07882794704916	3.69572035585715e-33	1.50821034522404e-31	2.07882794704916	2.07882794704916	TRUE	2660.54481713311	2950.43862305382	3048.1213322096	659.211381720652	747.283003739955	621.020713530399	2766	3280	3257	735	868	698
ENSG00000197062	58.3568709067347	2.41706082656323	0.200758910410795	3.93979437559529e-33	9.2068350693569e-32	TRUE	ZSCAN26	protein_coding	11.9914434020875	2.41706082656323	3.93979437559529e-33	1.60577829569573e-31	2.41706082656323	2.41706082656323	TRUE	176.02303020078	180.804318059091	168.456198893991	35.8754493453416	34.4370047806431	26.691434678957	183	201	180	40	40	30
ENSG00000102974	941.366842865524	-1.0261265622663	0.0856270581269005	4.33505339280798e-33	1.01176853742523e-31	TRUE	CTCF	protein_coding	-11.9835223472882	-1.0261265622663	4.33505339280798e-33	1.76464110134075e-31	1.0261265622663	1.0261265622663	TRUE	596.362178822316	536.116286384169	545.610910862204	1117.52024710739	1114.0371046538	1189.54827219218	620	596	583	1246	1294	1337
ENSG00000198440	29.7120267848349	3.35756555587137	0.277697386438725	4.41449958973584e-33	1.02900813445701e-31	TRUE	ZNF583	protein_coding	11.9820171331521	3.35756555587137	4.41449958973584e-33	1.7947089482519e-31	3.35756555587137	3.35756555587137	TRUE	196.222394322181	188.90003379308	238.646281766487	18.8346109063043	18.9403526293537	22.2428622324642	204	210	255	21	22	25
ENSG00000105576	980.171443903667	1.41211557008599	0.11786480456485	4.52861690567021e-33	1.05427573872156e-31	TRUE	TNPO2	protein_coding	11.9799014526848	1.41211557008599	4.52861690567021e-33	1.83877856631998e-31	1.41211557008599	1.41211557008599	TRUE	2271.94752641663	2068.90513201945	1871.73554326657	750.693777551273	765.362431249792	810.529899750994	2362	2300	2000	837	889	911
ENSG00000165275	106.867109870459	1.87206535315741	0.156181993565939	4.95800301262757e-33	1.15278259201547e-31	TRUE	TRMT10B	protein_coding	11.9723892144386	1.87206535315741	4.95800301262757e-33	2.01058588751674e-31	1.87206535315741	1.87206535315741	TRUE	340.503566617903	322.029581418679	296.670083607751	83.4104197279192	82.6488114735434	94.3097358656481	354	358	317	93	96	106
ENSG00000136051	252.368496854923	1.2844339478763	0.107264484553301	5.0481099959667e-33	1.1722550643027e-31	TRUE	WASHC4	protein_coding	11.9708950378013	1.2844339478763	5.0481099959667e-33	2.04454812657805e-31	1.2844339478763	1.2844339478763	TRUE	470.356621684052	482.144848157575	475.420827989708	187.44922282941	195.430002130149	201.965189070775	489	536	508	209	227	227
ENSG00000196756	517.315596041584	1.5989636398436	0.133547311732184	5.08103897747806e-33	1.1784175681351e-31	TRUE	SNHG17	processed_transcript	11.9703556011943	1.5989636398436	5.08103897747806e-33	2.05529624449987e-31	1.5989636398436	1.5989636398436	TRUE	1683.28034345009	1520.19551004907	1437.49289722872	482.524793694844	547.548376012225	494.681256050003	1750	1690	1536	538	636	556
ENSG00000013583	253.343240279114	-1.67407227386623	0.139811992638292	5.26870470340615e-33	1.22040675026888e-31	TRUE	HEBP1	protein_coding	-11.9673460618069	-1.67407227386623	5.26870470340615e-33	2.12853022427305e-31	1.67407227386623	1.67407227386623	TRUE	88.4924523413759	70.1628696945725	70.1900828724962	252.921917884658	230.727932030309	250.899485982196	92	78	75	282	268	282
ENSG00000273841	894.819949200817	1.86238775908377	0.155635688165562	5.43525728901449e-33	1.25740619692408e-31	TRUE	TAF9	protein_coding	11.9647629747672	1.86238775908377	5.43525728901449e-33	2.19306152948718e-31	1.86238775908377	1.86238775908377	TRUE	2231.54879817383	2272.19754933962	2249.82612300641	586.563596796335	633.640887963833	622.800142508997	2320	2526	2404	654	736	700
ENSG00000017797	393.540069424801	-1.87401098239003	0.156608880526858	5.53837414454865e-33	1.27965592076677e-31	TRUE	RALBP1	protein_coding	-11.9632028353152	-1.87401098239003	5.53837414454865e-33	2.23186761579443e-31	1.87401098239003	1.87401098239003	TRUE	94.2636992332048	100.746684689643	111.368264824361	405.39257760236	373.641501869977	354.996081230128	98	112	119	452	434	399
ENSG00000179833	842.805928482985	1.76746105263128	0.147784624397455	5.86539433909883e-33	1.35351865862709e-31	TRUE	SERTAD2	protein_coding	11.958439294909	1.76746105263128	5.86539433909883e-33	2.36069275540351e-31	1.76746105263128	1.76746105263128	TRUE	977.264473683021	940.002549113183	943.354713806349	264.581438921894	280.661588962241	289.157209022034	1016	1045	1008	295	326	325
ENSG00000099968	456.702897518043	1.62926464226321	0.136260949176483	6.139937414081e-33	1.41510207551032e-31	TRUE	BCL2L13	protein_coding	11.954639588632	1.62926464226321	6.139937414081e-33	2.46810134202521e-31	1.62926464226321	1.62926464226321	TRUE	403.025407946049	470.451036541813	440.793720439276	149.780001016801	145.496345198217	127.229171969695	419	523	471	167	169	143
ENSG00000112245	5094.4918225536	0.944898696714248	0.0790504628880151	6.25326344734248e-33	1.43942161600625e-31	FALSE	PTP4A1	protein_coding	11.9531201205356	0.944898696714248	6.25326344734248e-33	2.51051742746117e-31	0.944898696714248	0.944898696714248	FALSE	5757.78064908126	5902.67629404852	5589.9381999656	2913.98337307537	3086.41655346514	2951.18296100335	5986	6562	5973	3249	3585	3317
ENSG00000170448	167.345942190986	1.84004245261529	0.153846426085675	6.39438579186005e-33	1.47007088815855e-31	TRUE	NFXL1	protein_coding	11.9512657447892	1.84004245261529	6.39438579186005e-33	2.56397329544433e-31	1.84004245261529	1.84004245261529	TRUE	372.245424522962	408.38388258123	424.88396832151	112.110779204192	106.754714819994	115.662883608814	387	454	454	125	124	130
ENSG00000160584	107.584879433332	1.95569848325496	0.163542353549886	7.15455914900653e-33	1.64278657022892e-31	TRUE	SIK3	protein_coding	11.9419276587899	1.95569848325496	7.15455914900653e-33	2.86520937875158e-31	1.95569848325496	1.95569848325496	TRUE	286.6385956275	269.857191132971	248.00495948282	76.2353298588509	60.2647583661254	69.3977301652882	298	300	265	85	70	78
ENSG00000183853	142.457617521672	1.53198464313114	0.128256775318107	7.74556988840992e-33	1.77627882590177e-31	TRUE	KIRREL1	protein_coding	11.9353250806171	1.53198464313114	7.74556988840992e-33	3.0980352794961e-31	1.53198464313114	1.53198464313114	TRUE	283.752972181586	259.962427458096	258.299504970786	100.451258166956	94.7017631467685	80.9640185261696	295	289	276	112	110	91
ENSG00000176619	457.223231693439	-2.10169958606171	0.176090119306916	8.05519243139534e-33	1.84498929254742e-31	TRUE	LMNB2	protein_coding	-11.9320632046183	-2.10169958606171	8.05519243139534e-33	3.21787426346349e-31	2.10169958606171	2.10169958606171	TRUE	128.891180584178	109.741924394075	105.753058194561	429.608505910465	542.382825295128	524.041834196856	134	122	113	479	630	589
ENSG00000146938	101.289292685921	-2.11719504753862	0.176845890670504	8.33184403051095e-33	1.90598685154542e-31	TRUE	NLGN4X	protein_coding	-11.9292523371963	-2.11719504753862	8.33184403051095e-33	3.32426104631726e-31	2.11719504753862	2.11719504753862	TRUE	60.5980923642031	62.9666779310266	65.5107440143298	271.756528790962	299.601941591595	250.899485982196	63	70	70	303	348	282
ENSG00000165280	2075.2519206	-1.22542570466684	0.102753207035975	8.67138449707773e-33	1.98120182598661e-31	TRUE	VCP	protein_coding	-11.9259265503779	-1.22542570466684	8.67138449707773e-33	3.45544464259016e-31	1.22542570466684	1.22542570466684	TRUE	1041.71006397511	1058.73971321169	1016.35239999374	2451.19007652046	2441.58363894759	2412.01598048841	1083	1177	1086	2733	2836	2711
ENSG00000171150	175.020233409028	1.50660629748674	0.126277185249668	8.81220145315867e-33	2.01088329694727e-31	TRUE	SOCS5	protein_coding	11.9245850395719	1.50660629748674	8.81220145315867e-33	3.50721255359748e-31	1.50660629748674	1.50660629748674	TRUE	448.233508598708	460.556272866938	469.805621359908	172.20215685764	161.853922469022	149.472034202159	466	512	502	192	188	168
ENSG00000158615	405.318347807915	2.3564853654532	0.197576940180511	9.08966546257919e-33	2.07163475647757e-31	TRUE	PPP1R15B	protein_coding	11.9220029343419	2.3564853654532	9.08966546257919e-33	3.61317011057629e-31	2.3564853654532	2.3564853654532	TRUE	1051.32880879482	1365.47738713283	1427.19835174076	227.809103342919	281.522514081757	229.54633823903	1093	1518	1525	254	327	258
ENSG00000034677	390.977295805682	2.48725039897819	0.208555662248759	9.39979294433615e-33	2.13967138651444e-31	TRUE	RNF19A	protein_coding	11.9192079187986	2.48725039897819	9.39979294433615e-33	3.73183384572793e-31	2.48725039897819	2.48725039897819	TRUE	802.203317964212	909.418734118113	952.713391522682	169.511498156739	135.165243764024	161.928037052339	834	1011	1018	189	157	182
ENSG00000113575	1934.34984977311	0.979403476097204	0.08217040405615	9.42947496835635e-33	2.14378125112891e-31	FALSE	PPP2CA	protein_coding	11.9189452292381	0.979403476097204	9.42947496835635e-33	3.73900192395072e-31	0.979403476097204	0.979403476097204	FALSE	3177.07141395179	2758.84001734941	2931.13786075544	1408.11138680466	1557.41354120458	1525.86034914704	3303	3067	3132	1570	1809	1715
ENSG00000010539	256.576438196142	1.45769359397238	0.12229578076972	9.89536478703645e-33	2.2469302456081e-31	TRUE	ZNF200	protein_coding	11.9149262958753	1.45769359397238	9.89536478703645e-33	3.91890567514185e-31	1.45769359397238	1.45769359397238	TRUE	849.335167580814	864.442535595951	832.922316753622	318.394612939907	287.54898991837	318.517787168887	883	961	890	355	334	358
ENSG00000134308	1353.68510922063	-1.50484476351225	0.126300704227741	9.92178651906073e-33	2.25015866959953e-31	TRUE	YWHAQ	protein_coding	-11.9147040386548	-1.50484476351225	9.92178651906073e-33	3.92453641918764e-31	1.50484476351225	1.50484476351225	TRUE	572.315316773029	580.192960935888	545.610910862204	1637.71426261484	1640.06235267813	1562.33864320828	595	645	583	1826	1905	1756
ENSG00000124098	264.546264692009	-2.14671840334387	0.180067206307271	1.03147901959061e-32	2.33641402496458e-31	TRUE	FAM210B	protein_coding	-11.9114657769037	-2.14671840334387	1.03147901959061e-32	4.07497571400428e-31	2.14671840334387	2.14671840334387	TRUE	71.1787116658893	79.1581093990049	53.3444629830971	307.631978136304	288.409915037886	319.407501658185	74	88	57	343	335	359
ENSG00000141905	783.279963198986	-1.44592585752445	0.121392982562468	1.04097602266105e-32	2.35503262648153e-31	TRUE	NFIC	protein_coding	-11.9107016345996	-1.44592585752445	1.04097602266105e-32	4.10744870389375e-31	1.44592585752445	1.44592585752445	TRUE	388.597290716477	350.814348472863	324.746116756749	968.637132324223	1023.63996710462	917.295638466822	404	390	347	1080	1189	1031
ENSG00000172819	121.079246099245	-2.4409133938513	0.204292101659667	1.06057936338757e-32	2.39644145859559e-31	TRUE	RARG	protein_coding	-11.9091459795409	-2.4409133938513	1.06057936338757e-32	4.17967048625214e-31	2.4409133938513	2.4409133938513	TRUE	29.8181089411158	32.3828629359566	40.2423141802312	208.974492436615	179.072424859344	179.72232683831	31	36	43	233	208	202
ENSG00000174365	88.8251283455257	2.15818660841236	0.180989811006395	1.11494208397549e-32	2.51619365291801e-31	TRUE	SNHG11	processed_transcript	11.9049768762142	2.15818660841236	1.11494208397549e-32	4.38853213420856e-31	2.15818660841236	2.15818660841236	TRUE	322.227951460445	287.847670541836	321.002645670216	57.4007189525465	65.4303090832218	83.6331619940652	335	320	343	64	76	94
ENSG00000134871	232.621794846117	-2.13527827519231	0.179282239882839	1.17901163276428e-32	2.6575325776171e-31	TRUE	COL4A2	protein_coding	-11.9003150799797	-2.13527827519231	1.17901163276428e-32	4.63504353134888e-31	2.13527827519231	2.13527827519231	TRUE	93.3018247512333	95.3495408669832	87.0357027618953	439.474254480434	425.297009040942	361.224082655218	97	106	93	490	494	406
ENSG00000124120	202.689961221285	1.6049686537557	0.134824580798678	1.20507857716026e-32	2.7129717711454e-31	TRUE	TTPAL	protein_coding	11.8984900298412	1.6049686537557	1.20507857716026e-32	4.7317358833113e-31	1.6049686537557	1.6049686537557	TRUE	636.760907065118	615.274395783174	575.558679554469	197.314971399379	198.873702608214	201.965189070775	662	684	615	220	231	227
ENSG00000144677	175.129998979025	-2.46528165898234	0.206345248724294	1.23062394794983e-32	2.76710296979255e-31	TRUE	CTDSPL	protein_coding	-11.8967391420662	-2.46528165898234	1.23062394794983e-32	4.8261469412403e-31	2.46528165898234	2.46528165898234	TRUE	23.0849875673155	25.1866711724106	30.8836364638983	156.058204652236	139.469869361604	153.920606648652	24	28	33	174	162	173
ENSG00000138760	551.541337076371	-1.7099233836439	0.143777358901526	1.28020299725382e-32	2.87507708445382e-31	TRUE	SCARB2	protein_coding	-11.8934416543897	-1.7099233836439	1.28020299725382e-32	5.01446625891452e-31	1.7099233836439	1.7099233836439	TRUE	91.3780757872903	85.4547771921076	78.6128928171958	275.344073725497	301.323791830627	266.024632300271	95	95	84	307	350	299
ENSG00000171940	733.101228678203	1.75548534520763	0.147611362062801	1.32448880726583e-32	2.97091540491087e-31	TRUE	ZNF217	protein_coding	11.8906017354884	1.75548534520763	1.32448880726583e-32	5.18161935085822e-31	1.75548534520763	1.75548534520763	TRUE	1665.00472829263	1561.57361268946	1424.39074842586	440.371140714068	474.369740853358	453.754389542269	1731	1736	1522	491	551	510
ENSG00000272405	424.093110656672	1.64392862914675	0.138211014339696	1.32811432210911e-32	2.97542793086851e-31	TRUE	AL365181.3	antisense_RNA	11.890373433981	1.64392862914675	1.32811432210911e-32	5.1894897169362e-31	1.64392862914675	1.64392862914675	TRUE	1447.62109536707	1324.99880846289	1362.62347549806	418.845871106863	448.541987267876	449.305817095776	1505	1473	1456	467	521	505
ENSG00000109920	673.453535614805	1.52361205512348	0.128193611315569	1.43566374729842e-32	3.21247186561752e-31	TRUE	FNBP4	protein_coding	11.8838682933496	1.52361205512348	1.43566374729842e-32	5.60292169728431e-31	1.52361205512348	1.52361205512348	TRUE	1019.58695088977	1246.74022303433	1305.53554142843	385.661080462422	427.018859279974	424.393811395416	1060	1386	1395	430	496	477
ENSG00000136152	170.848233261532	1.99570125112378	0.167782777997483	1.44537727868579e-32	3.23028681992831e-31	TRUE	COG3	protein_coding	11.8833047995635	1.99570125112378	1.44537727868579e-32	5.63399303369425e-31	1.99570125112378	1.99570125112378	TRUE	323.189825942416	297.742434216712	316.32330681205	61.8851501207142	85.2315868320916	85.4125909726624	336	331	338	69	99	96
ENSG00000114021	334.545421090946	-1.55862462697336	0.131198664131094	1.55769526618922e-32	3.47709265351052e-31	TRUE	NIT2	protein_coding	-11.8770492018598	-1.55862462697336	1.55769526618922e-32	6.0644508922655e-31	1.55862462697336	1.55862462697336	TRUE	136.58617643995	114.239544246291	124.470413627227	347.09497241618	382.250753065138	380.797801419786	142	127	133	387	444	428
ENSG00000160216	265.013804050593	-1.68872011780359	0.142137156166833	1.58303945556721e-32	3.52939316587041e-31	TRUE	AGPAT3	protein_coding	-11.8756996909561	-1.68872011780359	1.58303945556721e-32	6.15566902202303e-31	1.68872011780359	1.68872011780359	TRUE	92.3399502692618	72.8614416059022	97.3302482498614	315.703954239006	267.7477121695	267.804061278869	96	81	104	352	311	301
ENSG00000129460	1036.04675413503	1.15670491048351	0.0974502350796046	1.71282528130096e-32	3.81413919524481e-31	TRUE	NGDN	protein_coding	11.8691087783288	1.15670491048351	1.71282528130096e-32	6.65229896087876e-31	1.15670491048351	1.15670491048351	TRUE	1760.2303020078	1849.4212832313	1906.362650817	787.466113130248	837.680141289143	844.33905034434	1830	2056	2037	878	973	949
ENSG00000267858	41.0820422724133	2.95748566285649	0.24769932096908	1.72816715229251e-32	3.84366054933286e-31	TRUE	MZF1-AS1	antisense_RNA	11.8683626854424	2.95748566285649	1.72816715229251e-32	6.70378760958054e-31	2.95748566285649	2.95748566285649	TRUE	214.498009479639	185.301937911307	222.736529648721	26.0097007753726	23.2449782269341	29.3605781468527	223	206	238	29	27	33
ENSG00000213079	341.806927951168	1.27445297030274	0.107391689160789	1.80053216208534e-32	3.99978457885897e-31	TRUE	SCAF8	protein_coding	11.8649299076554	1.27445297030274	1.80053216208534e-32	6.97608593594462e-31	1.27445297030274	1.27445297030274	TRUE	547.306580241771	586.489628728991	574.622811782836	232.293534511087	247.94643442063	224.208051303239	569	652	614	259	288	252
ENSG00000151014	59.4519139998624	3.83694577681658	0.318664651257666	1.92433769693392e-32	4.26966768424401e-31	TRUE	NOCT	protein_coding	11.8593628945639	3.83694577681658	1.92433769693392e-32	7.44679321997607e-31	3.83694577681658	3.83694577681658	TRUE	188.52739846641	150.220503064021	199.339835357889	10.7626348036025	12.0529516732251	12.4560028501799	196	167	213	12	14	14
ENSG00000278266	116.892796284256	1.64930676603392	0.138916971239107	2.032206862584e-32	4.50358535244276e-31	TRUE	AC079949.2	lincRNA	11.854795114388	1.64930676603392	2.032206862584e-32	7.85477263064617e-31	1.64930676603392	1.64930676603392	TRUE	505.945977516997	626.068683428493	599.891241616934	180.274132960341	191.986301652085	178.832612349012	526	696	641	201	223	201
ENSG00000126709	120.816474079302	-3.71692559317962	0.303177868121136	2.05450713649161e-32	4.54753932564613e-31	TRUE	IFI6	protein_coding	-11.8538808841344	-3.71692559317962	2.05450713649161e-32	7.93143343280878e-31	3.71692559317962	3.71692559317962	TRUE	7.69499585577182	8.09571573398914	7.48694217306626	127.357845175963	118.807666493219	94.3097358656481	8	9	8	142	138	106
ENSG00000113070	1831.96445983111	2.04534024970571	0.172586565434693	2.0768299795679e-32	4.59143778936127e-31	TRUE	HBEGF	protein_coding	11.8529755449908	2.04534024970571	2.0768299795679e-32	8.00799742001735e-31	2.04534024970571	2.04534024970571	TRUE	605.980923642031	519.025330945748	618.6085970496	139.914252446832	116.22489113467	161.038322563041	630	577	661	156	135	181
ENSG00000170345	98.0270280267256	6.40471902934559	0.494812395732225	2.19202165817616e-32	4.84029884232958e-31	TRUE	FOS	protein_coding	11.8484521784333	6.40471902934559	2.19202165817616e-32	8.44203981839867e-31	6.40471902934559	6.40471902934559	TRUE	367.436052113104	277.053382896517	417.397026148444	2.69065870090062	3.44370047806431	2.6691434678957	382	308	446	3	4	3
ENSG00000198551	94.5858889046564	1.96738960653179	0.165842387101205	2.37224648457161e-32	5.23199529695351e-31	TRUE	ZNF627	protein_coding	11.8418282273697	1.96738960653179	2.37224648457161e-32	9.12520364244663e-31	1.96738960653179	1.96738960653179	TRUE	233.735499119069	254.565283635436	241.453885081387	64.5758088216148	60.2647583661254	60.5005852723025	243	283	258	72	70	68
ENSG00000111674	241.330797799649	-2.79138053176909	0.234913288522815	2.51215654622344e-32	5.53394771795313e-31	TRUE	ENO2	protein_coding	-11.8370219285475	-2.79138053176909	2.51215654622344e-32	9.65184351415212e-31	2.79138053176909	2.79138053176909	TRUE	34.6274813509732	26.9857191132971	20.5890909759322	204.490061268447	189.403526293537	195.737187645685	36	30	22	228	220	220
ENSG00000112769	168.260735130906	-2.92550917938569	0.245778243414006	2.76297208743194e-32	6.0791980128962e-31	TRUE	LAMA4	protein_coding	-11.8290358252395	-2.92550917938569	2.76297208743194e-32	1.06028229579518e-30	2.92550917938569	2.92550917938569	TRUE	22.123113085344	15.291907497535	26.2042976057319	192.830540231211	186.820750934989	123.670314012501	23	17	28	215	217	139
ENSG00000170264	71.0705593558927	-3.90478680776938	0.32102680200912	2.77657563007306e-32	6.10184761231074e-31	TRUE	FAM161A	protein_coding	-11.8286235221868	-3.90478680776938	2.77657563007306e-32	1.06423264734076e-30	3.90478680776938	3.90478680776938	TRUE	8.65687033774329	8.99523970443237	7.48694217306626	142.604911147733	123.112292090799	147.692605223562	9	10	8	159	143	166
ENSG00000167674	130.387715366019	-2.37532339936255	0.200070183980743	2.98047848827943e-32	6.54215028177335e-31	TRUE	HDGFL2	protein_coding	-11.822672961778	-2.37532339936255	2.98047848827943e-32	1.14102651459631e-30	2.37532339936255	2.37532339936255	TRUE	31.7418579050587	18.890003379308	31.8195042355316	143.501797381366	147.218195437249	145.023461755666	33	21	34	160	171	163
ENSG00000139719	267.665573623774	-1.29526593663511	0.109530284398423	2.99831450676425e-32	6.57347477713665e-31	TRUE	VPS33A	protein_coding	-11.822171825661	-1.29526593663511	2.99831450676425e-32	1.14648986811563e-30	1.29526593663511	1.29526593663511	TRUE	167.366159863037	127.73240380294	160.033388949291	379.382876826987	358.144849718688	380.797801419786	174	142	171	423	416	428
ENSG00000198576	43.7657496715121	5.37617064524175	0.431742588661329	3.0178298071749e-32	6.60840213594902e-31	TRUE	ARC	protein_coding	11.8216268871689	5.37617064524175	3.0178298071749e-32	1.1525816026025e-30	5.37617064524175	5.37617064524175	TRUE	241.430494974841	197.895273497512	194.660496499723	6.27820363543478	2.58277535854823	4.44857244649283	251	220	208	7	3	5
ENSG00000139725	231.045935880831	-2.14161508568656	0.180956492935721	3.08688895679336e-32	6.75160837311458e-31	TRUE	RHOF	protein_coding	-11.8197262143623	-2.14161508568656	3.08688895679336e-32	1.17755842316205e-30	2.14161508568656	2.14161508568656	TRUE	119.272435764463	101.646208660086	116.047603682527	495.081200965714	437.349960714167	568.527558661784	124	113	124	552	508	639
ENSG00000064932	519.803811110746	2.11215301580984	0.178704340858189	3.22340260044351e-32	7.04183615485514e-31	TRUE	SBNO2	protein_coding	11.8160901799704	2.11215301580984	3.22340260044351e-32	1.22817749792728e-30	2.11215301580984	2.11215301580984	TRUE	1266.78869275644	1068.63447688657	1153.92496242384	248.43748671649	255.694760496275	293.605781468527	1317	1188	1233	277	297	330
ENSG00000131828	1289.31347136703	-0.781371179902871	0.0661313011019167	3.25052364493374e-32	7.09268106098087e-31	FALSE	PDHA1	protein_coding	-11.8153860490091	-0.781371179902871	3.25052364493374e-32	1.23704543637609e-30	0.781371179902871	0.781371179902871	FALSE	892.619519269531	832.059672659995	906.855870712651	1555.20072912056	1468.73825389443	1500.94834344668	928	925	969	1734	1706	1687
ENSG00000111348	50.9671758981151	-4.35164083753326	0.353652541811244	3.30231322080384e-32	7.19716916846114e-31	TRUE	ARHGDIB	protein_coding	-11.8140575197672	-4.35164083753326	3.30231322080384e-32	1.2552693682578e-30	4.35164083753326	4.35164083753326	TRUE	10.5806193016862	3.59809588177295	3.74347108653313	130.945390110497	115.363966015154	132.567458905486	11	4	4	146	134	149
ENSG00000101888	284.393251346991	-1.84436894296948	0.156050916527062	3.43836224702752e-32	7.48483153609131e-31	TRUE	NXT2	protein_coding	-11.8106637241897	-1.84436894296948	3.43836224702752e-32	1.30544100519375e-30	1.84436894296948	1.84436894296948	TRUE	56.7505944363172	58.4690580788104	55.2161985263637	200.902516333913	216.092204998535	201.965189070775	59	65	59	224	251	227
ENSG00000144218	58.0312862396038	3.80668907664201	0.313518889706262	3.48193038339322e-32	7.57073495389201e-31	TRUE	AFF3	protein_coding	11.8096050418615	3.80668907664201	3.48193038339322e-32	1.32042355270235e-30	3.80668907664201	3.80668907664201	TRUE	126.967431620235	98.9476367487561	134.764959115193	12.5564072708696	3.44370047806431	8.0074304036871	132	110	144	14	4	9
ENSG00000120616	574.362907493862	2.1934372685747	0.18593044468056	4.18590803326881e-32	9.0906681174806e-31	TRUE	EPC1	protein_coding	11.7941123736535	2.1934372685747	4.18590803326881e-32	1.58551743856135e-30	2.1934372685747	2.1934372685747	TRUE	1322.57741271078	1252.13736685699	1396.31471527686	277.137846192764	277.217888484177	302.502926361513	1375	1392	1492	309	322	340
ENSG00000140365	235.015011928009	-2.25934013080159	0.191459461633288	4.51208640633318e-32	9.78751166587896e-31	TRUE	COMMD4	protein_coding	-11.787793331013	-2.25934013080159	4.51208640633318e-32	1.70705499593956e-30	2.25934013080159	2.25934013080159	TRUE	61.5599668461745	55.7704861674807	58.0238018412635	285.209822295466	274.635113125629	293.605781468527	64	62	62	318	319	330
ENSG00000151500	312.462197211252	-1.66554937320337	0.141349635931106	5.04219398459919e-32	1.09245561325546e-30	TRUE	THYN1	protein_coding	-11.7784326236714	-1.66554937320337	5.04219398459919e-32	1.90536867399225e-30	1.66554937320337	1.66554937320337	TRUE	163.518661935151	173.608126295545	145.059504603159	500.462518367515	503.641194916905	534.718408068438	170	193	155	558	585	601
ENSG00000158747	207.170872326368	-2.21588754604535	0.187677740207655	5.08824966424143e-32	1.10114022663478e-30	TRUE	NBL1	protein_coding	-11.7776660777329	-2.21588754604535	5.08824966424143e-32	1.92051564205019e-30	2.21588754604535	2.21588754604535	TRUE	39.4368537608306	21.5885752906377	42.1140497234977	153.367545951335	142.913569839669	190.398900709893	41	24	45	171	166	214
ENSG00000006128	37.0157536642455	6.01085283078741	0.4885599019018	5.26507528947976e-32	1.13807102212694e-30	TRUE	TAC1	protein_coding	11.774785667398	6.01085283078741	5.26507528947976e-32	1.98492721171266e-30	6.01085283078741	6.01085283078741	TRUE	267.401105988071	341.81910876843	354.693885449014	2.69065870090062	1.72185023903215	8.89714489298567	278	380	379	3	2	10
ENSG00000106789	53.6714337496226	-4.13153738536862	0.336306944716273	5.45961921824915e-32	1.17874073941543e-30	TRUE	CORO2A	protein_coding	-11.7717255704064	-4.13153738536862	5.45961921824915e-32	2.0558598925112e-30	4.13153738536862	4.13153738536862	TRUE	3.84749792788591	2.69857191132971	12.1662810312327	110.317006736925	127.416917688379	120.111456055306	4	3	13	123	148	135
ENSG00000121892	1065.1489093331	-1.08828727112169	0.0925994774870308	6.86179391957684e-32	1.47973983963927e-30	TRUE	PDS5A	protein_coding	-11.7524286249153	-1.08828727112169	6.86179391957684e-32	2.58083706275733e-30	1.08828727112169	1.08828727112169	TRUE	638.684656029061	635.963447103369	606.442316018367	1461.02767458904	1274.16917688379	1271.40200520765	664	707	648	1629	1480	1429
ENSG00000197321	300.030492413054	1.77165694011734	0.150672594497501	6.91630313520198e-32	1.48975230381839e-30	TRUE	SVIL	protein_coding	11.7517601145367	1.77165694011734	6.91630313520198e-32	2.59829995586244e-30	1.77165694011734	1.77165694011734	TRUE	287.600470109472	287.847670541836	292.926612521217	88.7917371297204	82.6488114735434	80.9640185261696	299	320	313	99	96	91
ENSG00000133627	134.835927277534	1.78612676324595	0.151854818147713	6.99915618221914e-32	1.50583945960043e-30	TRUE	ACTR3B	protein_coding	11.7507539435782	1.78612676324595	6.99915618221914e-32	2.62635781222641e-30	1.78612676324595	1.78612676324595	TRUE	347.236687991703	362.508160088625	339.720001102882	105.832575568758	106.754714819994	89.8611634191552	361	403	363	118	124	101
ENSG00000197226	263.713145720661	-1.81815088815623	0.154704741540641	7.40285221255184e-32	1.59083670273929e-30	TRUE	TBC1D9B	protein_coding	-11.7460147374022	-1.81815088815623	7.40285221255184e-32	2.77460281411704e-30	1.81815088815623	1.81815088815623	TRUE	77.9118330396897	80.0576333694481	72.9976861873961	297.766229566335	248.807359540146	275.811491682556	81	89	78	332	289	310
ENSG00000092853	516.504143570249	-3.23438431618854	0.275259574168713	7.92873443301023e-32	1.70186269471295e-30	TRUE	CLSPN	protein_coding	-11.7402121143795	-3.23438431618854	7.92873443301023e-32	2.96824495805289e-30	3.23438431618854	3.23438431618854	TRUE	66.3693392560319	77.3590614581184	93.5867771633283	774.012819625744	789.468334596243	776.720749157649	69	86	100	863	917	873
ENSG00000153574	381.537575958482	-1.74350514495849	0.148477362239215	7.97072229308476e-32	1.70888578651043e-30	TRUE	RPIA	protein_coding	-11.739765421546	-1.74350514495849	7.97072229308476e-32	2.98049404070953e-30	1.74350514495849	1.74350514495849	TRUE	114.463063354606	152.019551004907	162.840992264191	454.721320452205	513.111371231582	481.335538710525	119	169	174	507	596	541
ENSG00000138587	174.389748219545	-2.79059098525163	0.236860629367752	7.98400386752456e-32	1.70974521846014e-30	TRUE	MNS1	protein_coding	-11.7396246102356	-2.79059098525163	7.98400386752456e-32	2.98199298922015e-30	2.79059098525163	2.79059098525163	TRUE	30.7799834230873	32.3828629359566	27.1401653773652	212.562037371149	228.14515667176	205.524047027969	32	36	29	237	265	231
ENSG00000120696	42.5201850774476	-3.29097950817757	0.276293464315622	8.55425672850289e-32	1.8297376515097e-30	TRUE	KBTBD7	protein_coding	-11.733788330485	-3.29097950817757	8.55425672850289e-32	3.19127364124357e-30	3.29097950817757	3.29097950817757	TRUE	13.4662427476007	9.89476367487561	15.9097521177658	147.986228549534	128.277842807895	119.221741566008	14	11	17	165	149	134
ENSG00000134884	775.430618517704	1.38626172560999	0.11813632272037	8.60890343736272e-32	1.83929271817026e-30	TRUE	ARGLU1	protein_coding	11.7332494768825	1.38626172560999	8.60890343736272e-32	3.20793878028633e-30	1.38626172560999	1.38626172560999	TRUE	1596.71164007265	1871.00985852193	1940.98975836743	672.664675225155	656.024941071251	734.014453671317	1660	2080	2074	750	762	825
ENSG00000021574	149.142606406072	-1.8331261040221	0.156104921399316	9.09963373449542e-32	1.9418871157017e-30	TRUE	SPAST	protein_coding	-11.72855735357	-1.8331261040221	9.09963373449542e-32	3.38687525039241e-30	1.8331261040221	1.8331261040221	TRUE	65.4074647740605	59.3685820492537	69.2542151008629	220.634013473851	250.529209779178	225.097765792537	68	66	74	246	291	253
ENSG00000051620	303.301061021955	-1.60921621038472	0.137257669522911	1.00111845137698e-31	2.13394474063454e-30	TRUE	HEBP2	protein_coding	-11.7204726789891	-1.60921621038472	1.00111845137698e-31	3.72184591437929e-30	1.60921621038472	1.60921621038472	TRUE	74.0643351118037	80.9571573398914	88.9074383051618	266.375211389161	217.814055237567	266.024632300271	77	90	95	297	253	299
ENSG00000145386	975.826872278888	-2.58845241375569	0.220916660375327	1.06122844777091e-31	2.25946075288685e-30	TRUE	CCNA2	protein_coding	-11.7155321073635	-2.58845241375569	1.06122844777091e-31	3.94076032602968e-30	2.58845241375569	2.58845241375569	TRUE	163.518661935151	182.603365999977	220.864794105455	1111.24204347196	1213.04349339815	1167.30540995972	170	203	236	1239	1409	1312
ENSG00000196562	77.5865712181506	-2.28975868633957	0.194527471417981	1.16235665480789e-31	2.47191833925582e-30	TRUE	SULF2	protein_coding	-11.7078156358716	-2.28975868633957	1.16235665480789e-31	4.31131087719864e-30	2.28975868633957	2.28975868633957	TRUE	41.3606027247735	35.9809588177295	39.3064464085979	189.242995296677	198.873702608214	182.391470306206	43	40	42	211	231	205
ENSG00000079462	113.031854229165	-2.99043041722925	0.253948198366706	1.33627408351297e-31	2.83850478707513e-30	TRUE	PAFAH1B3	protein_coding	-11.6959851702406	-2.99043041722925	1.33627408351297e-31	4.95067995133756e-30	2.99043041722925	2.99043041722925	TRUE	26.9324854952014	18.890003379308	16.8456198893991	185.655450362143	167.019473186119	164.597180520235	28	21	18	207	194	185
ENSG00000157514	163.140269814941	3.77278864395832	0.321101606630381	1.4262478404673e-31	3.02614012457263e-30	TRUE	TSC22D3	protein_coding	11.6904524400089	3.77278864395832	1.4262478404673e-31	5.27793763564414e-30	3.77278864395832	3.77278864395832	TRUE	435.729140333079	337.321488916214	342.527604417781	27.8034732426397	23.2449782269341	24.9120057003599	453	375	366	31	27	28
ENSG00000160953	135.867476854903	-2.42491799991336	0.206437223634815	1.47709519992835e-31	3.13042313750333e-30	TRUE	MUM1	protein_coding	-11.6874770356369	-2.42491799991336	1.47709519992835e-31	5.45981924589609e-30	2.42491799991336	2.42491799991336	TRUE	25.9706110132299	25.1866711724106	22.4608265191988	140.811138680466	119.668591612735	145.023461755666	27	28	24	157	139	163
ENSG00000136770	310.565711301106	1.91838182057152	0.164078721718593	1.48204993749759e-31	3.13731765184623e-30	TRUE	DNAJC1	protein_coding	11.68719255937	1.91838182057152	1.48204993749759e-31	5.47184407463234e-30	1.91838182057152	1.91838182057152	TRUE	320.304202496502	420.077694196992	449.216530383976	80.7197610270186	123.973217210315	106.765738715828	333	467	480	90	144	120
ENSG00000005801	86.4150262652143	1.90547558619972	0.162778699870295	1.48697481428839e-31	3.14413321397354e-30	TRUE	ZNF195	protein_coding	11.6869107317408	1.90547558619972	1.48697481428839e-31	5.48373120159242e-30	1.90547558619972	1.90547558619972	TRUE	235.659248083012	232.077184374355	241.453885081387	62.7820363543478	61.1256834856415	64.0594432294968	245	258	258	70	71	72
ENSG00000117724	1958.25723806687	-2.5846433385202	0.221253773237226	1.58654667984578e-31	3.35083020423786e-30	TRUE	CENPF	protein_coding	-11.6814031611369	-2.5846433385202	1.58654667984578e-31	5.84423460830247e-30	2.5846433385202	2.5846433385202	TRUE	426.110395513364	544.212002118159	461.382811415208	2982.14672683152	3078.66822738949	2726.97490970011	443	605	493	3325	3576	3065
ENSG00000260025	164.34492418796	1.87339895106396	0.160275747294571	1.70155593546501e-31	3.58962109131624e-30	TRUE	AC009414.2	lincRNA	11.6754536363816	1.87339895106396	1.70155593546501e-31	6.26071347513546e-30	1.87339895106396	1.87339895106396	TRUE	484.784738913625	538.814858295499	513.791406626672	122.873414007795	141.191719600637	153.030892159353	504	599	549	137	164	172
ENSG00000068323	1576.3352199086	1.72960826379897	0.148161177783373	1.7508350076167e-31	3.68935952804992e-30	TRUE	TFE3	protein_coding	11.6730256665434	1.72960826379897	1.7508350076167e-31	6.4346688199929e-30	1.72960826379897	1.72960826379897	TRUE	4265.9133275435	4184.58551050194	3856.71108690076	1242.18743358245	1151.056884793	1293.64486744012	4435	4652	4121	1385	1337	1454
ENSG00000166851	961.822251491375	-1.71417189035825	0.146851521804361	1.76247776702432e-31	3.70965354662037e-30	TRUE	PLK1	protein_coding	-11.6724619421906	-1.71417189035825	1.76247776702432e-31	6.47006393058998e-30	1.71417189035825	1.71417189035825	TRUE	347.236687991703	341.81910876843	373.41124088168	1146.22060658366	1169.13631230283	1193.99684463868	361	380	399	1278	1358	1342
ENSG00000236287	152.127985440802	1.49867022638035	0.128358422655456	1.8579585854345e-31	3.90616196103094e-30	TRUE	ZBED5	protein_coding	11.667973716459	1.49867022638035	1.8579585854345e-31	6.81279728510863e-30	1.49867022638035	1.49867022638035	TRUE	403.025407946049	363.407684059068	377.154711968213	130.945390110497	134.304318644508	137.905745841278	419	404	403	146	156	155
ENSG00000157045	139.890593981529	-2.02370077242588	0.173084036442626	1.86054410745084e-31	3.90714262564677e-30	TRUE	NTAN1	protein_coding	-11.6678553895622	-2.02370077242588	1.86054410745084e-31	6.81450767738089e-30	2.02370077242588	2.02370077242588	TRUE	40.398728242802	41.3781026403889	43.049917495131	164.130180754938	170.463173664183	179.72232683831	42	46	46	183	198	202
ENSG00000125868	3207.32198103704	-0.839268991067857	0.07196157824796	1.96489561377489e-31	4.121586499065e-30	FALSE	DSTN	protein_coding	-11.6632111376744	-0.839268991067857	1.96489561377489e-31	7.18852254240874e-30	0.839268991067857	0.839268991067857	FALSE	1338.9292789043	1284.52022979294	1376.66149207256	2383.02672276431	2476.02064372824	2302.58109830469	1392	1428	1471	2657	2876	2588
ENSG00000147155	574.029093782781	-1.61963169653012	0.138884108587584	2.03329436183953e-31	4.26021380040877e-30	TRUE	EBP	protein_coding	-11.660298030561	-1.61963169653012	2.03329436183953e-31	7.43030455545858e-30	1.61963169653012	1.61963169653012	TRUE	288.562344591443	257.263855546766	242.38975285302	809.888268971086	837.680141289143	787.397323029231	300	286	259	903	973	885
ENSG00000167657	179.871631708679	2.23654034126533	0.191646345709644	2.06602430928158e-31	4.32387698235343e-30	TRUE	DAPK3	protein_coding	11.6589383069155	2.23654034126533	2.06602430928158e-31	7.54134049238104e-30	2.23654034126533	2.23654034126533	TRUE	486.708487877568	375.10149567483	327.553720071649	85.2041921951862	83.5097365930595	80.074304036871	506	417	350	95	97	90
ENSG00000123131	638.959600487068	-1.25165274515477	0.107395073265795	2.13918455164558e-31	4.47191437224958e-30	TRUE	PRDX4	protein_coding	-11.6559747139055	-1.25165274515477	2.13918455164558e-31	7.79953478592049e-30	1.25165274515477	1.25165274515477	TRUE	223.154879817383	172.708602325102	194.660496499723	466.380841489441	482.118066929003	459.982390967359	232	192	208	520	560	517
ENSG00000086289	730.857843372622	-2.30263578687299	0.197273635418242	2.1932881854739e-31	4.57982418615716e-30	TRUE	EPDR1	protein_coding	-11.653847094967	-2.30263578687299	2.1932881854739e-31	7.98774195565906e-30	2.30263578687299	2.30263578687299	TRUE	24.0468620492869	35.0814348472863	40.2423141802312	161.439522054037	171.324098783699	172.604610923922	25	39	43	180	199	194
ENSG00000141522	842.516561570213	-1.99998587426061	0.1716701766798	2.3089324919843e-31	4.8158481094125e-30	TRUE	ARHGDIA	protein_coding	-11.6494689191628	-1.99998587426061	2.3089324919843e-31	8.3993949182388e-30	1.99998587426061	1.99998587426061	TRUE	279.9054742537	223.981468640366	197.468099814623	936.349227913415	986.620186965424	911.957351531031	291	249	211	1044	1146	1025
ENSG00000112031	105.25128187648	1.94376230272253	0.166621164503676	2.40129628492628e-31	5.00283626005319e-30	TRUE	MTRF1L	protein_coding	11.6461257566547	1.94376230272253	2.40129628492628e-31	8.72552383397281e-30	1.94376230272253	1.94376230272253	TRUE	180.832402610638	202.392893349728	216.185455247288	52.0194015507453	48.2118066929003	54.2725838472126	188	225	231	58	56	61
ENSG00000104738	1260.63442686474	-1.78333746716431	0.153121597515566	2.41516870625178e-31	5.02605875912756e-30	TRUE	MCM4	protein_coding	-11.6456346932296	-1.78333746716431	2.41516870625178e-31	8.76602655255582e-30	1.78333746716431	1.78333746716431	TRUE	627.142162245403	564.901053438353	554.969588578537	1958.79953425565	2039.53160813359	2058.79932823688	652	628	593	2184	2369	2314
ENSG00000139168	839.992848608861	-0.980251485404312	0.0841810341760995	2.4486277098536e-31	5.08994337252318e-30	FALSE	ZCRB1	protein_coding	-11.6444617214103	-0.980251485404312	2.4486277098536e-31	8.877448691485e-30	0.980251485404312	0.980251485404312	FALSE	502.098479589111	487.541991980235	476.356695761341	986.574856996893	903.110450372365	1006.26708739668	522	542	509	1100	1049	1131
ENSG00000151304	207.547494367812	1.63444401851983	0.140373471499766	2.64718184759468e-31	5.49647960652598e-30	TRUE	SRFBP1	protein_coding	11.6378124723176	1.63444401851983	2.64718184759468e-31	9.58649480348532e-30	1.63444401851983	1.63444401851983	TRUE	308.761708712844	405.6853106699	437.050249352743	139.914252446832	111.059340417574	118.332027076709	321	451	467	156	129	133
ENSG00000108515	34.8123637107922	3.71649450445412	0.313394708467989	2.72296053390828e-31	5.64746302859403e-30	TRUE	ENO3	protein_coding	11.6354045437734	3.71649450445412	2.72296053390828e-31	9.8498273171454e-30	3.71649450445412	3.71649450445412	TRUE	148.128670223608	138.526691448259	129.149752485393	11.659521037236	7.74832607564469	10.6765738715828	154	154	138	13	9	12
ENSG00000138796	145.412840486955	-2.46418203532497	0.211052815614202	2.76073493468794e-31	5.71937423885126e-30	TRUE	HADH	protein_coding	-11.6342289682315	-2.46418203532497	2.76073493468794e-31	9.97524876738142e-30	2.46418203532497	2.46418203532497	TRUE	28.8562344591443	26.0861951428539	34.6271075504315	159.64574958677	181.655200217892	164.597180520235	30	29	37	178	211	185
ENSG00000275632	92.1500288283997	-2.83600998794843	0.241713577287123	2.82671151221802e-31	5.84948449632726e-30	TRUE	AL035461.2	lincRNA	-11.6322135057244	-2.83600998794843	2.82671151221802e-31	1.02021760729413e-29	2.83600998794843	2.83600998794843	TRUE	22.123113085344	17.0909554384215	14.9738843461325	133.636048811397	127.416917688379	139.685174819875	23	19	16	149	148	157
ENSG00000188986	213.910586983265	-1.61799837745446	0.139079371165677	2.99201874202948e-31	6.18462349389457e-30	TRUE	NELFB	protein_coding	-11.6273619055368	-1.61799837745446	2.99201874202948e-31	1.07866971643704e-29	1.61799837745446	1.61799837745446	TRUE	96.1874481971477	71.0623936650158	88.9074383051618	269.962756323695	264.304011691436	255.348058428689	100	79	95	301	307	287
ENSG00000006327	896.353877513985	2.43660427564166	0.209808850885481	3.61070379538495e-31	7.45511271884745e-30	TRUE	TNFRSF12A	protein_coding	11.6113031459051	2.43660427564166	3.61070379538495e-31	1.3002577004702e-29	2.43660427564166	2.43660427564166	TRUE	1639.99599176137	2366.64756623616	2008.37223792502	323.775930341708	386.555378662719	379.908086930488	1705	2631	2146	361	449	427
ENSG00000004478	453.128967900212	-1.51821691926366	0.130782043782751	3.79296096349273e-31	7.82266378578065e-30	TRUE	FKBP4	protein_coding	-11.6070921123053	-1.51821691926366	3.79296096349273e-31	1.3643628485906e-29	1.51821691926366	1.51821691926366	TRUE	241.430494974841	159.215742768453	196.532232042989	600.016890300838	575.097979836739	540.946409493528	251	177	210	669	668	608
ENSG00000173638	136.857334712641	-2.64023220403271	0.226408997461775	3.87399820193481e-31	7.98086914494682e-30	TRUE	SLC19A1	protein_coding	-11.6052838903835	-2.64023220403271	3.87399820193481e-31	1.39195568913765e-29	2.64023220403271	2.64023220403271	TRUE	27.8943599771728	24.2871472019674	24.3325620624653	144.398683615	158.410221990958	187.729757241998	29	27	26	161	184	211
ENSG00000163964	365.105479636126	-1.73367079609076	0.149549158133881	4.6742761022537e-31	9.61878379166895e-30	TRUE	PIGX	protein_coding	-11.5892092972958	-1.73367079609076	4.6742761022537e-31	1.67762690732449e-29	1.73367079609076	1.73367079609076	TRUE	73.1024606298323	74.6604895467887	70.1900828724962	248.43748671649	229.867006910793	253.568629450091	76	83	75	277	267	285
ENSG00000132004	185.106766862995	1.64002740399861	0.141464908760217	4.800762937309e-31	9.86805652598699e-30	TRUE	FBXW9	protein_coding	11.586921944728	1.64002740399861	4.800762937309e-31	1.72110294914139e-29	1.64002740399861	1.64002740399861	TRUE	519.412220264598	506.431995359543	522.214216571372	165.923953222205	158.410221990958	169.935467456026	540	563	558	185	184	191
ENSG00000187479	110.897198472791	4.04640624108094	0.346399239652742	4.8084308743106e-31	9.87281163257672e-30	TRUE	C11orf96	protein_coding	11.5867852098075	4.04640624108094	4.8084308743106e-31	1.72193229461114e-29	4.04640624108094	4.04640624108094	TRUE	382.826043824648	329.225773182225	340.655868874515	20.6283833735714	18.9403526293537	19.5737187645685	398	366	364	23	22	22
ENSG00000143545	1409.41248640805	1.15200521190455	0.0994304710048419	4.88277063972967e-31	1.00142964466447e-29	TRUE	RAB13	protein_coding	11.58547069145	1.15200521190455	4.88277063972967e-31	1.74660887911487e-29	1.15200521190455	1.15200521190455	TRUE	3175.14766498785	3133.94151302424	3297.06215946406	1536.36611821425	1422.24829744056	1355.92488169102	3301	3484	3523	1713	1652	1524
ENSG00000224078	106.334315889315	-2.26683655859973	0.195210781585745	4.9079123511581e-31	1.00546764367392e-29	TRUE	SNHG14	processed_transcript	-11.5850306133154	-2.26683655859973	4.9079123511581e-31	1.75365161542825e-29	2.26683655859973	2.26683655859973	TRUE	71.1787116658893	53.9714382265942	32.7553720071649	274.447187491863	256.555685615791	237.553768642717	74	60	35	306	298	267
ENSG00000198625	601.392280201711	1.7857505973558	0.15440938820117	6.34904811436802e-31	1.29926469625658e-29	TRUE	MDM4	protein_coding	11.562948701823	1.7857505973558	6.34904811436802e-31	2.26606758337233e-29	1.7857505973558	1.7857505973558	TRUE	1874.69336536241	1547.18122916237	1683.62612116828	504.946949535683	486.422692526583	478.666395242629	1949	1720	1799	563	565	538
ENSG00000163874	62.9498563584839	2.89045554347334	0.249118908981641	6.63885998834946e-31	1.35706541535684e-29	TRUE	ZC3H12A	protein_coding	11.5591161169825	2.89045554347334	6.63885998834946e-31	2.36687870848494e-29	2.89045554347334	2.89045554347334	TRUE	302.990461821015	259.062903487652	263.914711600586	30.4941319435403	32.7151545416109	45.3754389542269	315	288	282	34	38	51
ENSG00000147687	495.078824178354	1.03783833980062	0.0898042932799639	6.96955466728194e-31	1.4225123225175e-29	TRUE	TATDN1	protein_coding	11.5549407354988	1.03783833980062	6.96955466728194e-31	2.48102566805064e-29	1.03783833980062	1.03783833980062	TRUE	1100.38440737537	1181.97449716241	1244.70413627227	626.923477309844	517.415996829162	572.086416618978	1144	1314	1330	699	601	643
ENSG00000162496	104.316481011186	-3.27234404612483	0.281791932283876	6.97446111050993e-31	1.4225123225175e-29	TRUE	DHRS3	protein_coding	-11.5548802782536	-3.27234404612483	6.97446111050993e-31	2.48102566805064e-29	3.27234404612483	3.27234404612483	TRUE	30.7799834230873	21.5885752906377	28.0760331489985	269.065870090062	280.661588962241	263.355488832376	32	24	30	300	326	296
ENSG00000158545	623.786609298502	0.935172359049384	0.0809731495250587	7.53545814918176e-31	1.53523510889076e-29	FALSE	ZC3H18	protein_coding	11.5482320517736	0.935172359049384	7.53545814918176e-31	2.6776272172529e-29	0.935172359049384	0.935172359049384	FALSE	1132.12626528043	1081.22781247277	1144.5662847075	588.357369263602	571.654279358675	594.329278851442	1177	1202	1223	656	664	668
ENSG00000100814	102.588145578576	2.49933113789171	0.21608082497446	8.00420208562252e-31	1.62893463636543e-29	TRUE	CCNB1IP1	protein_coding	11.5430435860121	2.49933113789171	8.00420208562252e-31	2.84105000738906e-29	2.49933113789171	2.49933113789171	TRUE	227.96425222724	322.929105389122	307.90049686735	49.3287428498447	52.5164322904807	47.154867932824	237	359	329	55	61	53
ENSG00000125827	674.8388839738	-2.21333268534246	0.191759584150018	8.26131873037693e-31	1.67940677784663e-29	TRUE	TMX4	protein_coding	-11.5403242803025	-2.21333268534246	8.26131873037693e-31	2.9290792473149e-29	2.21333268534246	2.21333268534246	TRUE	146.204921259665	170.909554384215	195.596364271356	757.868867420341	883.309172623495	773.161891200454	152	190	209	845	1026	869
ENSG00000119185	488.447909220006	-1.2651864674966	0.109638001719936	8.39119894344599e-31	1.70393090439711e-29	TRUE	ITGB1BP1	protein_coding	-11.5389824214296	-1.2651864674966	8.39119894344599e-31	2.97185215444203e-29	1.2651864674966	1.2651864674966	TRUE	255.858612204413	206.890513201945	235.838678451587	563.244554721863	565.627803522063	553.402412343708	266	230	252	628	657	622
ENSG00000138801	247.377514532805	-1.36369515533615	0.118181096030873	8.82134534857738e-31	1.78930655156292e-29	TRUE	PAPSS1	protein_coding	-11.5346811062141	-1.36369515533615	8.82134534857738e-31	3.12075713662873e-29	1.36369515533615	1.36369515533615	TRUE	119.272435764463	123.234783950724	116.047603682527	320.188385407174	316.820443981916	289.157209022034	124	137	124	357	368	325
ENSG00000162734	4527.11047177163	1.42989361248114	0.123991293601743	9.08623566505275e-31	1.84101113398069e-29	TRUE	PEA15	protein_coding	11.5321347011683	1.42989361248114	9.08623566505275e-31	3.21093589578864e-29	1.42989361248114	1.42989361248114	TRUE	6926.45814467661	6389.31876205832	6220.71307804643	2437.73678301596	2293.50451839083	2492.09028452529	7201	7103	6647	2718	2664	2801
ENSG00000024526	353.676779765091	-1.44212169346733	0.125077434983427	9.55967768632867e-31	1.93481160461611e-29	TRUE	DEPDC1	protein_coding	-11.527761780961	-1.44212169346733	9.55967768632867e-31	3.37453474244739e-29	1.44212169346733	1.44212169346733	TRUE	153.899917115436	161.014790709339	162.840992264191	452.030661751304	439.071810953199	412.827523034535	160	179	174	504	510	464
ENSG00000136859	40.6341501816225	-4.70391432953569	0.389274369942529	9.61443971848303e-31	1.94376139834858e-29	TRUE	ANGPTL2	protein_coding	-11.5272699105368	-4.70391432953569	9.61443971848303e-31	3.39014421564668e-29	4.70391432953569	4.70391432953569	TRUE	8.65687033774329	3.59809588177295	2.80760331489985	124.667186475062	136.02616888354	148.582319712861	9	4	3	139	158	167
ENSG00000168906	203.801793069305	-2.14374906844446	0.185934931284724	1.05818712849568e-30	2.13700484941987e-29	TRUE	MAT2A	protein_coding	-11.5190108901216	-2.14374906844446	1.05818712849568e-30	3.72718309727975e-29	2.14374906844446	2.14374906844446	TRUE	70.2168371839178	75.5600135172319	87.0357027618953	339.022996313478	339.204497089334	364.782940612412	73	84	93	378	394	410
ENSG00000124299	221.560311294712	-1.87993401726227	0.162992995463162	1.0618417661048e-30	2.14203922138298e-29	TRUE	PEPD	protein_coding	-11.5187137852814	-1.87993401726227	1.0618417661048e-30	3.73596362301951e-29	1.87993401726227	1.87993401726227	TRUE	48.0937240985739	39.5790546995024	40.2423141802312	166.820839455838	159.271147110474	150.361748691458	50	44	43	186	185	169
ENSG00000046651	430.343775666285	1.43645254702909	0.124840163620633	1.25556635662283e-30	2.53006912387013e-29	TRUE	OFD1	protein_coding	11.5042634554777	1.43645254702909	1.25556635662283e-30	4.41273255697014e-29	1.43645254702909	1.43645254702909	TRUE	643.494028438918	727.714892088579	715.002977527828	224.221558408385	266.025861930468	277.590920661153	669	809	764	250	309	312
ENSG00000124659	402.03096063073	1.68513873569677	0.146465689179355	1.28190727253156e-30	2.58032819770054e-29	TRUE	TBCC	protein_coding	11.5024719102703	1.68513873569677	1.28190727253156e-30	4.50039018232205e-29	1.68513873569677	1.68513873569677	TRUE	738.719602154094	680.040121655087	719.682316385994	208.974492436615	215.231279879019	236.664054153419	768	756	769	233	250	266
ENSG00000172757	6305.03020672833	-1.38721105977745	0.120654338092226	1.35965232550206e-30	2.73383528654383e-29	TRUE	CFL1	protein_coding	-11.4973897481773	-1.38721105977745	1.35965232550206e-30	4.76812426210416e-29	1.38721105977745	1.38721105977745	TRUE	3143.40580708279	2720.16048662035	2928.33025744054	7503.35023057819	8151.23903157822	7422.88798421794	3268	3024	3129	8366	9468	8343
ENSG00000156030	213.916235729646	1.47374866051792	0.128120873352057	1.36828092664298e-30	2.74818776965614e-29	TRUE	ELMSAN1	protein_coding	11.4968435835612	1.47374866051792	1.36828092664298e-30	4.79315664912692e-29	1.47374866051792	1.47374866051792	TRUE	402.063533464077	337.321488916214	382.769918598013	129.15161764323	132.582468405476	140.574889309174	418	375	409	144	154	158
ENSG00000058729	235.840287431079	1.63177123724949	0.141930983016998	1.44659894307392e-30	2.90232767273089e-29	TRUE	RIOK2	protein_coding	11.4920370828993	1.63177123724949	1.44659894307392e-30	5.0619944299642e-29	1.63177123724949	1.63177123724949	TRUE	410.720403801821	472.2500844827	447.344794840709	152.470659717702	142.913569839669	131.677744416188	427	525	478	170	166	148
ENSG00000005448	516.721263096977	-1.6066672956575	0.139797853205066	1.47270381108478e-30	2.95149052921535e-29	TRUE	WDR54	protein_coding	-11.4904922294651	-1.6066672956575	1.47270381108478e-30	5.14774012574613e-29	1.6066672956575	1.6066672956575	TRUE	344.351064545789	228.479088492582	265.786447143852	882.536053895403	841.984766886723	840.780192387145	358	254	284	984	978	945
ENSG00000117450	6122.466200526	-1.73418549442601	0.151014760897074	1.5958713290903e-30	3.19486162494754e-29	TRUE	PRDX1	protein_coding	-11.4835518344169	-1.73418549442601	1.5958713290903e-30	5.57220740509074e-29	1.73418549442601	1.73418549442601	TRUE	2721.14290949731	1978.95273497512	2708.40133110672	8041.48197075831	8253.68912080063	8522.57509299097	2829	2200	2894	8966	9587	9579
ENSG00000150347	317.996409413465	3.07948793948242	0.268168876766723	1.88944304967985e-30	3.77847624186519e-29	TRUE	ARID5B	protein_coding	11.4689470413985	3.07948793948242	1.88944304967985e-30	6.59009865418705e-29	3.07948793948242	3.07948793948242	TRUE	787.77520073464	793.380141930935	712.195374212928	97.7605994660558	91.2580626687041	72.0668736331839	819	882	761	109	106	81
ENSG00000106993	179.620027933069	2.27199269542876	0.198352810703604	2.49664847374605e-30	4.98734610605955e-29	TRUE	CDC37L1	protein_coding	11.4448051316443	2.27199269542876	2.49664847374605e-30	8.69850721763005e-29	2.27199269542876	2.27199269542876	TRUE	679.083384271863	779.887282374287	823.563639037289	168.614611923105	151.52282103483	145.913176244965	706	867	880	188	176	164
ENSG00000170315	2805.77684468149	-1.21419611715878	0.106096005465287	2.50797935802666e-30	5.00455880988046e-29	TRUE	UBB	protein_coding	-11.4444124260619	-1.21419611715878	2.50797935802666e-30	8.72852815967762e-29	1.21419611715878	1.21419611715878	TRUE	1435.11672710144	1184.67306907374	1259.6780206184	3083.49487123211	2935.75465754982	3001.89668689336	1492	1317	1346	3438	3410	3374
ENSG00000103995	266.45803379713	-1.76841405505493	0.154459253112152	2.51343242931481e-30	5.01001806829259e-29	TRUE	CEP152	protein_coding	-11.4442240608552	-1.76841405505493	2.51343242931481e-30	8.73804973642223e-29	1.76841405505493	1.76841405505493	TRUE	91.3780757872903	95.3495408669832	104.817190422928	345.301199948913	296.15824111353	360.334368165919	95	106	112	385	344	405
ENSG00000109103	118.726869936273	-3.05814510421132	0.263539900400183	2.53277115843157e-30	5.04311388975824e-29	TRUE	UNC119	protein_coding	-11.4435592985027	-3.05814510421132	2.53277115843157e-30	8.79577266877348e-29	3.05814510421132	3.05814510421132	TRUE	15.3899917115436	13.4928595566486	10.2945454879661	114.801437905093	101.589164102897	129.008600948292	16	15	11	128	118	145
ENSG00000109445	358.249495749129	1.48320854822223	0.129596749272925	2.56480118966974e-30	5.10138126592563e-29	TRUE	ZNF330	protein_coding	11.4424692806394	1.48320854822223	2.56480118966974e-30	8.89739769766984e-29	1.48320854822223	1.48320854822223	TRUE	593.476555376401	674.642977832428	642.005291340432	227.809103342919	216.092204998535	236.664054153419	617	750	686	254	251	266
ENSG00000204519	158.918717472714	1.66387861473925	0.145390058782924	2.74935345818022e-30	5.46256239891454e-29	TRUE	ZNF551	protein_coding	11.4364405352637	1.66387861473925	2.74935345818022e-30	9.52733927889651e-29	1.66387861473925	1.66387861473925	TRUE	501.13660510714	488.441515950678	610.1857871049	153.367545951335	187.681676054505	161.038322563041	521	543	652	171	218	181
ENSG00000170836	211.675006354739	1.68004038505984	0.146854171796699	2.86228488830482e-30	5.68081902804782e-29	TRUE	PPM1D	protein_coding	11.4329464862999	1.68004038505984	2.86228488830482e-30	9.90800402993609e-29	1.68004038505984	1.68004038505984	TRUE	275.096101843843	268.957667162528	273.273389316919	85.2041921951862	74.0395602783826	94.3097358656481	286	299	292	95	86	106
ENSG00000167380	161.884599691363	1.9679777331565	0.172007917852177	2.88918820872318e-30	5.7280486228428e-29	TRUE	ZNF226	protein_coding	11.4321342998668	1.9679777331565	2.88918820872318e-30	9.99037789420646e-29	1.9679777331565	1.9679777331565	TRUE	461.699751346309	485.742944039348	475.420827989708	113.007665437826	136.02616888354	111.214311162321	480	540	508	126	158	125
ENSG00000115159	750.471176041599	-1.52687853353604	0.133629088342413	3.05432955409408e-30	6.0489504101382e-29	TRUE	GPD2	protein_coding	-11.4273075436925	-1.52687853353604	3.05432955409408e-30	1.05500676477505e-28	1.52687853353604	1.52687853353604	TRUE	211.612386033725	194.297177615739	184.365951011757	566.832099656397	563.90595328303	579.204132533367	220	216	197	632	655	651
ENSG00000189369	72.4271160985594	1.7552560079553	0.153295551267262	3.17810866527707e-30	6.28733557622087e-29	TRUE	GSPT2	protein_coding	11.4238566405679	1.7552560079553	3.17810866527707e-30	1.09658388903412e-28	1.7552560079553	1.7552560079553	TRUE	372.245424522962	342.718632738873	367.79603425188	104.935689335124	108.476565059026	106.765738715828	387	381	393	117	126	120
ENSG00000005189	87.6435316338615	2.02807630331678	0.1772118769147	3.20296840760431e-30	6.32330059549433e-29	TRUE	REXO5	protein_coding	11.4231796721482	2.02807630331678	3.20296840760431e-30	1.10285660348143e-28	2.02807630331678	2.02807630331678	TRUE	237.582997046955	188.90003379308	224.608265191988	51.1225153171118	49.0727318124164	57.8314418044068	247	210	240	57	57	65
ENSG00000254087	222.681632003828	-2.16951768269807	0.189573021172603	3.20314717224846e-30	6.32330059549433e-29	TRUE	LYN	protein_coding	-11.4231748230251	-2.16951768269807	3.20314717224846e-30	1.10285660348143e-28	2.16951768269807	2.16951768269807	TRUE	47.1318496166024	35.0814348472863	29.947768692265	165.923953222205	170.463173664183	177.053183370415	49	39	32	185	198	199
ENSG00000115694	606.546617819971	-1.12012849454322	0.0981744438084409	3.66511602016075e-30	7.22753039355336e-29	TRUE	STK25	protein_coding	-11.4114631803035	-1.12012849454322	3.66511602016075e-30	1.26056471632438e-28	1.12012849454322	1.12012849454322	TRUE	201.031766732039	196.096225556626	189.981157641556	431.402278377732	387.416303782235	460.872105456657	209	218	203	481	450	518
ENSG00000168792	107.809916444944	-3.22689768229243	0.277385247147482	3.93406473033346e-30	7.7496031514838e-29	TRUE	ABHD15	protein_coding	-11.4053026943801	-3.22689768229243	3.93406473033346e-30	1.35162023074854e-28	3.22689768229243	3.22689768229243	TRUE	10.5806193016862	11.6938116157621	9.35867771633283	109.420120503292	106.754714819994	100.537737290738	11	13	10	122	124	113
ENSG00000065150	784.252274247341	-1.1413731984816	0.100106530048582	4.13430452523714e-30	8.13535825360965e-29	TRUE	IPO5	protein_coding	-11.4009817243071	-1.1413731984816	4.13430452523714e-30	1.41890037270625e-28	1.1413731984816	1.1413731984816	TRUE	479.013492021796	488.441515950678	473.549092446441	1073.57282165935	1110.59340417574	1000.92880046089	498	543	506	1197	1290	1125
ENSG00000126602	465.033886730438	-1.29563414903609	0.113685517185417	4.41647368132282e-30	8.68133707209276e-29	TRUE	TRAP1	protein_coding	-11.3952329135489	-1.29563414903609	4.41647368132282e-30	1.51412537999978e-28	1.29563414903609	1.29563414903609	TRUE	288.562344591443	235.675280256128	215.249587475655	618.851501207142	602.647583661254	597.888136808637	300	262	230	690	700	672
ENSG00000087302	679.232049755278	-1.01948459263731	0.0895095037009293	4.65464677752108e-30	9.13976328902383e-29	TRUE	C14orf166	protein_coding	-11.3906573792839	-1.01948459263731	4.65464677752108e-30	1.59408020310461e-28	1.01948459263731	1.01948459263731	TRUE	297.219214929186	263.560523339869	282.632067033251	570.419644590931	569.932429119643	571.19670212968	309	293	302	636	662	642
ENSG00000185917	67.1679358717644	2.15314713351276	0.188497841003636	4.72325705951635e-30	9.26461847482578e-29	TRUE	SETD4	protein_coding	11.3893823761236	2.15314713351276	4.72325705951635e-30	1.61585638850986e-28	2.15314713351276	2.15314713351276	TRUE	176.984904682752	184.402413940864	159.097521177658	47.5349703825776	27.5496038245145	40.9268665077341	184	205	170	53	32	46
ENSG00000013306	350.262546684301	-1.69508216714404	0.148841613800721	4.8896976260731e-30	9.58089743140656e-29	TRUE	SLC25A39	protein_coding	-11.3863641872286	-1.69508216714404	4.8896976260731e-30	1.67101908883378e-28	1.69508216714404	1.69508216714404	TRUE	128.891180584178	84.5552532216643	112.304132595994	348.888744883447	343.509122686915	368.341798569607	134	94	120	389	399	414
ENSG00000157450	184.817518521785	1.85831205640532	0.163136369310525	5.09801003039337e-30	9.97846167095467e-29	TRUE	RNF111	protein_coding	11.382727231179	1.85831205640532	5.09801003039337e-30	1.7403588806517e-28	1.85831205640532	1.85831205640532	TRUE	379.940420378733	462.355320807824	472.613224674808	121.079641540528	120.529516732251	118.332027076709	395	514	505	135	140	133
ENSG00000167088	3021.84609206284	-0.688202854687138	0.0605123421067353	5.70665645899208e-30	1.11579355027461e-28	FALSE	SNRPD1	protein_coding	-11.3728895499618	-0.688202854687138	5.70665645899208e-30	1.9460727296741e-28	0.688202854687138	0.688202854687138	FALSE	2274.83314986254	2280.29326507361	2271.35108175398	3730.14984568189	3766.54739788284	3507.25451681495	2365	2535	2427	4159	4375	3942
ENSG00000138134	306.600325425267	1.46024349515645	0.128430714074028	6.09258744590833e-30	1.18999075558959e-28	TRUE	STAMBPL1	protein_coding	11.3671776330122	1.46024349515645	6.09258744590833e-30	2.07548121912627e-28	1.46024349515645	1.46024349515645	TRUE	581.934061592744	558.60438564525	556.841324121803	217.046468539317	194.569077010633	202.854903560073	605	621	595	242	226	228
ENSG00000226180	37.7707900051184	3.14974541159033	0.275094998863163	6.75290902186218e-30	1.31756758248778e-28	TRUE	AC010536.1	lincRNA	11.3581901999023	3.14974541159033	6.75290902186218e-30	2.29798992936554e-28	3.14974541159033	3.14974541159033	TRUE	199.108017768096	167.311458502442	173.135537752157	16.1439522054037	21.5231279879019	21.3531477431656	207	186	185	18	25	24
ENSG00000119333	246.666205318766	-1.926740029361	0.169589224082542	7.03410821489073e-30	1.37098189499107e-28	TRUE	WDR34	protein_coding	-11.3546249624637	-1.926740029361	7.03410821489073e-30	2.3911506551211e-28	1.926740029361	1.926740029361	TRUE	108.691816462777	93.5504929260967	81.4204961320956	343.507427481646	380.528902826106	364.782940612412	113	104	87	383	442	410
ENSG00000101190	83.0285033777301	-2.63261453996026	0.229795781027399	7.35616107808131e-30	1.43223757083066e-28	TRUE	TCFL5	protein_coding	-11.3507115454634	-2.63261453996026	7.35616107808131e-30	2.49798762353684e-28	2.63261453996026	2.63261453996026	TRUE	15.3899917115436	17.9904794088647	17.7814876610324	119.285869073261	98.1454636248328	111.214311162321	16	20	19	133	114	125
ENSG00000175793	157.561176376781	-2.53533364650907	0.222864354671326	7.43705875436457e-30	1.44646085773179e-28	TRUE	SFN	protein_coding	-11.3497552440693	-2.53533364650907	7.43705875436457e-30	2.52279467745628e-28	2.53533364650907	2.53533364650907	TRUE	66.3693392560319	64.7657258719131	56.152066297997	405.39257760236	323.707844938045	376.349228973294	69	72	60	452	376	423
ENSG00000180008	153.028877672191	1.48384542484903	0.130659972261156	7.4921704922233e-30	1.45564425221932e-28	TRUE	SOCS4	protein_coding	11.3491096552435	1.48384542484903	7.4921704922233e-30	2.53881157733316e-28	1.48384542484903	1.48384542484903	TRUE	259.706110132299	270.756715103414	272.337521545285	97.7605994660558	93.8408380272524	94.3097358656481	270	301	291	109	109	106
ENSG00000183386	134.995738281442	2.12202910364281	0.186802914150693	7.65160197080376e-30	1.48505512776505e-28	TRUE	FHL3	protein_coding	11.3472682463718	2.12202910364281	7.65160197080376e-30	2.59010753870639e-28	2.12202910364281	2.12202910364281	TRUE	500.174730625168	376.900543615716	373.41124088168	87.8948508960869	99.8673138638649	96.0891648442452	520	419	399	98	116	108
ENSG00000139926	679.904331421226	2.28634673113444	0.201557644737626	8.27011128892139e-30	1.60341022024324e-28	TRUE	FRMD6	protein_coding	11.3404678824105	2.28634673113444	8.27011128892139e-30	2.79653247980162e-28	2.28634673113444	2.28634673113444	TRUE	822.402682085613	829.361100748665	842.280994469954	165.027066988571	171.324098783699	166.376609498832	855	922	900	184	199	187
ENSG00000119655	864.351742003964	-1.06995025928948	0.094360629404347	8.31458735606472e-30	1.61033993352018e-28	TRUE	NPC2	protein_coding	-11.3399985138084	-1.06995025928948	8.31458735606472e-30	2.80861869954127e-28	1.06995025928948	1.06995025928948	TRUE	360.702930739304	295.043862305382	325.681984528382	694.18994483236	693.044721210442	675.293297377612	375	328	348	774	805	759
ENSG00000183943	84.7007163092318	-2.18030823098376	0.191599925604335	8.70546335174093e-30	1.68427422118992e-28	TRUE	PRKX	protein_coding	-11.3359775198159	-2.18030823098376	8.70546335174093e-30	2.93756863027581e-28	2.18030823098376	2.18030823098376	TRUE	31.7418579050587	30.5838149950701	32.7553720071649	157.851977119503	136.887094003056	142.354318287771	33	34	35	176	159	160
ENSG00000114315	333.312767461531	2.25424783086409	0.19904362501582	1.07594360685803e-29	2.07948094583316e-28	TRUE	HES1	protein_coding	11.3174179728804	2.25424783086409	1.07594360685803e-29	3.62685477037113e-28	2.25424783086409	2.25424783086409	TRUE	318.380453532559	347.21625259109	356.565620992281	68.163353756149	82.6488114735434	59.610870783004	331	386	381	76	96	67
ENSG00000137834	44.4532630107496	-4.84733048224878	0.405359415040897	1.14217463186773e-29	2.20517443585101e-28	TRUE	SMAD6	protein_coding	-11.3121788253602	-4.84733048224878	1.14217463186773e-29	3.84607872372799e-28	4.84733048224878	4.84733048224878	TRUE	3.84749792788591	6.29666779310266	3.74347108653313	158.748863353136	152.383746154346	153.030892159353	4	7	4	177	177	172
ENSG00000141569	156.570456392276	-2.3310713312544	0.205732303548309	1.23055965958433e-29	2.37333253173807e-28	TRUE	TRIM65	protein_coding	-11.3056383692029	-2.3310713312544	1.23055965958433e-29	4.13936585072312e-28	2.3310713312544	2.3310713312544	TRUE	47.1318496166024	31.4833389655133	37.4347108653313	188.346109063043	230.727932030309	175.273754391818	49	35	40	210	268	197
ENSG00000244026	94.2674196620736	2.34391012530179	0.206492630963901	1.2432524100441e-29	2.39530699439845e-28	TRUE	FAM86DP	transcribed_unprocessed_pseudogene	11.3047376051409	2.34391012530179	1.2432524100441e-29	4.17769184975949e-28	2.34391012530179	2.34391012530179	TRUE	139.471799885864	156.517170857123	128.21388471376	31.3910181771739	28.4105289440305	22.2428622324642	145	174	137	35	33	25
ENSG00000131473	892.535462947401	-1.44051415253476	0.127465648076195	1.30535709263789e-29	2.51233549833586e-28	TRUE	ACLY	protein_coding	-11.3004578073279	-1.44051415253476	1.30535709263789e-29	4.38180306733292e-28	1.44051415253476	1.44051415253476	TRUE	501.13660510714	474.049132423586	468.869753588275	1298.69126630137	1380.06296658427	1256.27685888958	521	527	501	1448	1603	1412
ENSG00000106366	70.8266440014556	4.20407792939818	0.368972673885962	1.33455705993652e-29	2.5658564203451e-28	TRUE	SERPINE1	protein_coding	11.2985149350237	4.20407792939818	1.33455705993652e-29	4.47514973237106e-28	4.20407792939818	4.20407792939818	TRUE	291.447968037358	483.943896098462	415.525290605178	18.8346109063043	16.3575772708055	24.0222912110613	303	538	444	21	19	27
ENSG00000142910	273.52549532385	1.82026555598089	0.161015460218265	1.40445776863683e-29	2.69743670188811e-28	TRUE	TINAGL1	protein_coding	11.2940301960967	1.82026555598089	1.40445776863683e-29	4.70464092956492e-28	1.82026555598089	1.82026555598089	TRUE	1200.4193535004	928.308737497421	1108.06744161381	323.775930341708	318.542294220948	268.693775768167	1248	1032	1184	361	370	302
ENSG00000100300	417.455429434519	-1.68493926628002	0.149257848738467	1.49459638744361e-29	2.86757213232937e-28	TRUE	TSPO	protein_coding	-11.2885633267913	-1.68493926628002	1.49459638744361e-29	5.0013767562343e-28	1.68493926628002	1.68493926628002	TRUE	116.386812318549	72.8614416059022	89.8433060767951	326.466589042608	299.601941591595	276.701206171854	121	81	96	364	348	311
ENSG00000130363	131.542478049578	1.99356479244258	0.176463895382763	1.55808318379861e-29	2.98627211464436e-28	TRUE	RSPH3	protein_coding	11.2849058482507	1.99356479244258	1.55808318379861e-29	5.20840322500995e-28	1.99356479244258	1.99356479244258	TRUE	294.333591483272	309.436245832474	287.311405891418	75.3384436252173	70.5958598003183	75.6257315903782	306	344	307	84	82	85
ENSG00000198176	986.721135362368	-1.55018269597458	0.137366211399164	1.57035022324443e-29	3.0066580909845e-28	TRUE	TFDP1	protein_coding	-11.2842162209905	-1.55018269597458	1.57035022324443e-29	5.24395872057053e-28	1.55018269597458	1.55018269597458	TRUE	532.878463012198	493.838659773337	488.522976792574	1463.71833328994	1479.06935532862	1516.96320425406	554	549	522	1632	1718	1705
ENSG00000115380	48.0728495284351	-4.20357567644928	0.358365080536385	1.60469842946502e-29	3.06923544009087e-28	TRUE	EFEMP1	protein_coding	-11.282313307242	-4.20357567644928	1.60469842946502e-29	5.3531008397029e-28	4.20357567644928	4.20357567644928	TRUE	5.77124689182886	6.29666779310266	5.6152066297997	109.420120503292	108.476565059026	120.111456055306	6	7	6	122	126	135
ENSG00000143126	48.4513377772704	-3.96055955380662	0.338858496033709	1.63381806636656e-29	3.12169300597581e-28	TRUE	CELSR2	protein_coding	-11.2807314543773	-3.96055955380662	1.63381806636656e-29	5.44459288893427e-28	3.96055955380662	3.96055955380662	TRUE	7.69499585577182	5.39714382265942	7.48694217306626	118.388982839627	110.198415298058	121.890885033904	8	6	8	132	128	137
ENSG00000116667	90.9170960221015	-4.0170360131198	0.34256246153497	1.65247883956879e-29	3.15407917639435e-28	TRUE	C1orf21	protein_coding	-11.2797323957558	-4.0170360131198	1.65247883956879e-29	5.50107810795582e-28	4.0170360131198	4.0170360131198	TRUE	6.73312137380034	7.1961917635459	5.6152066297997	116.59521037236	143.774494959185	98.7583083121409	7	8	6	130	167	111
ENSG00000140455	325.313101233017	1.56632006412343	0.138859725423888	1.70899620048769e-29	3.25858034587301e-28	TRUE	USP3	protein_coding	11.2767734880153	1.56632006412343	1.70899620048769e-29	5.6833402084057e-28	1.56632006412343	1.56632006412343	TRUE	764.690213167324	720.518700325033	824.499506808922	271.756528790962	275.496038245145	228.656623749732	795	801	881	303	320	257
ENSG00000050820	177.842525639748	1.67327566472107	0.148313049969419	1.77793156993596e-29	3.38651883124786e-28	TRUE	BCAR1	protein_coding	11.2732931904623	1.67327566472107	1.77793156993596e-29	5.90647969276867e-28	1.67327566472107	1.67327566472107	TRUE	261.629859096242	218.584324817707	260.171240514053	86.9979646624533	64.5693839637058	79.1845895475724	272	243	278	97	75	89
ENSG00000100503	289.165523694877	-2.03180604586517	0.180178420364957	1.84054562324942e-29	3.50216513947088e-28	TRUE	NIN	protein_coding	-11.2702461811232	-2.03180604586517	1.84054562324942e-29	6.10818020149172e-28	2.03180604586517	2.03180604586517	TRUE	59.6362178822316	85.4547771921076	74.8694217306626	299.560002033602	330.595245894174	282.929207596944	62	95	80	334	384	318
ENSG00000132323	428.011893932688	1.02737404840956	0.0911719874830784	1.90043357570956e-29	3.60895340648372e-28	TRUE	ILKAP	protein_coding	11.2674265840621	1.02737404840956	1.90043357570956e-29	6.29443126400388e-28	1.02737404840956	1.02737404840956	TRUE	572.315316773029	673.743453861985	627.031406994299	277.137846192764	316.820443981916	323.856074104678	595	749	670	309	368	364
ENSG00000182197	305.61104373406	1.31542136792617	0.116720993286714	1.90058236126244e-29	3.60895340648372e-28	TRUE	EXT1	protein_coding	11.2674196894397	1.31542136792617	1.90058236126244e-29	6.29443126400388e-28	1.31542136792617	1.31542136792617	TRUE	479.013492021796	454.259605073835	455.767604785409	177.583474259441	202.317403086278	176.163468881116	498	505	487	198	235	198
ENSG00000144320	240.943506518347	-2.00522147880211	0.177864943139159	2.02509738691589e-29	3.84143473456329e-28	TRUE	LNPK	protein_coding	-11.2618297351849	-2.00522147880211	2.02509738691589e-29	6.69990553173263e-28	2.00522147880211	2.00522147880211	TRUE	40.398728242802	56.670010137924	43.9857852667643	199.108743866646	179.072424859344	198.40633111358	42	63	47	222	208	223
ENSG00000226067	65.8599996212757	2.32926266376153	0.20634652275841	2.09056510787552e-29	3.96154567924037e-28	TRUE	LINC00623	lincRNA	11.2590259861397	2.32926266376153	2.09056510787552e-29	6.90939288171233e-28	2.32926266376153	2.32926266376153	TRUE	227.96425222724	244.670519960561	223.672397420355	36.7723355789751	50.7945820514485	48.9342969114212	237	272	239	41	59	55
ENSG00000214655	162.983948083519	2.28519397583153	0.202718138829918	2.11498534797782e-29	4.00370634969355e-28	TRUE	ZSWIM8	protein_coding	11.2580024110929	2.28519397583153	2.11498534797782e-29	6.98292595690666e-28	2.28519397583153	2.28519397583153	TRUE	338.57981765396	304.039102009814	291.990744749584	57.4007189525465	69.7349346808022	61.3902997616011	352	338	312	64	81	69
ENSG00000102781	125.652400721271	-3.53190404079166	0.302468975497355	2.21038089659975e-29	4.18000030476987e-28	TRUE	KATNAL1	protein_coding	-11.2541132430738	-3.53190404079166	2.21038089659975e-29	7.29040296131845e-28	3.53190404079166	3.53190404079166	TRUE	7.69499585577182	6.29666779310266	7.48694217306626	80.7197610270186	100.728238983381	95.1994503549466	8	7	8	90	117	107
ENSG00000121989	70.0264972092005	2.1147885278653	0.187502015512748	2.30032473067566e-29	4.34563395329896e-28	TRUE	ACVR2A	protein_coding	11.2505959685621	2.1147885278653	2.30032473067566e-29	7.57928716076516e-28	2.1147885278653	2.1147885278653	TRUE	180.832402610638	205.990989231501	176.87900883869	37.6692218126087	44.768106214836	46.2651534435255	188	229	189	42	52	52
ENSG00000141424	1744.73545811165	-1.18454694911412	0.105344566951096	2.42918935750159e-29	4.58438007918263e-28	TRUE	SLC39A6	protein_coding	-11.2457875225627	-1.18454694911412	2.42918935750159e-29	7.9956879589085e-28	1.18454694911412	1.18454694911412	TRUE	440.538512742937	501.934375507326	508.176199996873	1129.17976814463	1105.42785345864	1072.10595960477	458	558	543	1259	1284	1205
ENSG00000253304	45.9981308526849	-3.41392468082397	0.299443907132139	2.45810227508868e-29	4.63420140573468e-28	TRUE	TMEM200B	protein_coding	-11.2447434755699	-3.41392468082397	2.45810227508868e-29	8.08258210248486e-28	3.41392468082397	3.41392468082397	TRUE	11.5424937836577	15.291907497535	14.0380165744992	138.120479979565	151.52282103483	160.148608073742	12	17	15	154	176	180
ENSG00000144815	124.164177926352	-1.86277573289215	0.165526051047517	2.65725246586218e-29	5.00453738156966e-28	TRUE	NXPE3	protein_coding	-11.2378669906824	-1.86277573289215	2.65725246586218e-29	8.72849078623045e-28	1.86277573289215	1.86277573289215	TRUE	56.7505944363172	85.4547771921076	58.9596696128968	244.849941781956	230.727932030309	264.245203321674	59	95	63	273	268	297
ENSG00000181026	1842.78257688096	2.41018358795601	0.21445125063011	2.6633593575676e-29	5.01092039130934e-28	TRUE	AEN	protein_coding	11.2376642992091	2.41018358795601	2.6633593575676e-29	8.73962349190398e-28	2.41018358795601	2.41018358795601	TRUE	4497.72507769863	3856.25926129016	3975.56629389818	757.868867420341	724.898950632537	791.845895475724	4676	4287	4248	845	842	890
ENSG00000115738	53.2572594935765	3.47424454973271	0.304028853985211	2.77028844943463e-29	5.20678679211781e-28	TRUE	ID2	protein_coding	11.2341880802837	3.47424454973271	2.77028844943463e-29	9.08123710060334e-28	3.47424454973271	3.47424454973271	TRUE	123.119933692349	123.234783950724	129.149752485393	5.38131740180124	12.0529516732251	14.2354318287771	128	137	138	6	14	16
ENSG00000113048	1201.51559214762	-0.971000995325899	0.0864388952762642	2.80224595700731e-29	5.26148787732188e-28	FALSE	MRPS27	protein_coding	-11.2331749693451	-0.971000995325899	2.80224595700731e-29	9.1766421064604e-28	0.971000995325899	0.971000995325899	FALSE	783.927702806754	792.480617960492	701.900828724962	1568.65402262506	1393.83776849653	1509.84548833967	815	881	750	1749	1619	1697
ENSG00000077097	577.28071665404	-1.42660657465906	0.126995865369992	2.82134200023329e-29	5.29195359107848e-28	TRUE	TOP2B	protein_coding	-11.232575047919	-1.42660657465906	2.82134200023329e-29	9.2297778274163e-28	1.42660657465906	1.42660657465906	TRUE	312.60920664073	299.541482157598	279.824463718352	836.794855980092	817.017938420757	753.588172435886	325	333	299	933	949	847
ENSG00000177156	381.713804000943	-1.45419688197518	0.129631850758975	3.30531099992123e-29	6.19342725777923e-28	TRUE	TALDO1	protein_coding	-11.218581083566	-1.45419688197518	3.30531099992123e-29	1.08020519446613e-27	1.45419688197518	1.45419688197518	TRUE	94.2636992332048	71.961917635459	96.3943804782281	242.159283081056	237.615332986437	242.892055578509	98	80	103	270	276	273
ENSG00000006534	90.9187993035454	-2.64123878993452	0.234353900103812	3.81248275061525e-29	7.13650324424811e-28	TRUE	ALDH3B1	protein_coding	-11.2059484334391	-2.64123878993452	3.81248275061525e-29	1.24468853090645e-27	2.64123878993452	2.64123878993452	TRUE	20.199364121401	26.9857191132971	20.5890909759322	152.470659717702	141.191719600637	143.244032777069	21	30	22	170	164	161
ENSG00000046604	126.425993241991	-1.99196409042657	0.177565620635178	4.23634726065821e-29	7.92188344746613e-28	TRUE	DSG2	protein_coding	-11.1966102233015	-1.99196409042657	4.23634726065821e-29	1.38166790272055e-27	1.99196409042657	1.99196409042657	TRUE	34.6274813509732	50.3733423448213	47.7292563532974	169.511498156739	198.012777488698	168.156038477429	36	56	51	189	230	189
ENSG00000049449	278.525939112862	1.70505176227902	0.152250530410914	4.33052459856056e-29	8.08978850539611e-28	TRUE	RCN1	protein_coding	11.1946616150911	1.70505176227902	4.33052459856056e-29	1.41095248267994e-27	1.70505176227902	1.70505176227902	TRUE	276.057976325814	313.93386568469	273.273389316919	91.482395830621	94.7017631467685	76.5154460796767	287	349	292	102	110	86
ENSG00000127080	208.616699156229	1.6073642033867	0.143590809559301	4.63928782160671e-29	8.65781263712393e-28	TRUE	IPPK	protein_coding	11.1885557026828	1.6073642033867	4.63928782160671e-29	1.51002244703673e-27	1.6073642033867	1.6073642033867	TRUE	614.637793979774	579.293436965445	555.90545635017	182.067905427609	202.317403086278	186.840042752699	639	644	594	203	235	210
ENSG00000184990	673.697011505514	-1.49581398058809	0.133694234746383	4.69956888237068e-29	8.76144095582918e-28	TRUE	SIVA1	protein_coding	-11.1874108002038	-1.49581398058809	4.69956888237068e-29	1.52809642183293e-27	1.49581398058809	1.49581398058809	TRUE	341.465441099874	331.924345093555	345.335207732681	973.12156349239	912.580626687041	1000.92880046089	355	369	369	1085	1060	1125
ENSG00000162642	292.810128210459	1.68753121587638	0.150807715096535	4.76997562039128e-29	8.88371823118934e-28	TRUE	C1orf52	protein_coding	11.1860918891318	1.68753121587638	4.76997562039128e-29	1.54942298990447e-27	1.68753121587638	1.68753121587638	TRUE	569.429693327115	644.059162837358	701.900828724962	189.242995296677	201.456477966762	200.185760092177	592	716	750	211	234	225
ENSG00000178904	88.5039024275372	1.7852714128221	0.159392284546876	4.96554599640772e-29	9.23767801638781e-28	TRUE	DPY19L3	protein_coding	11.1825272300691	1.7852714128221	4.96554599640772e-29	1.61115766162816e-27	1.7852714128221	1.7852714128221	TRUE	209.688637069782	179.005270118204	190.91702541319	64.5758088216148	46.4899564538682	56.0520128258097	218	199	204	72	54	63
ENSG00000184207	212.209499860126	-2.09289812585277	0.186967630003444	4.97004913345087e-29	9.23767801638781e-28	TRUE	PGP	protein_coding	-11.1824468021709	-2.09289812585277	4.97004913345087e-29	1.61115766162816e-27	2.09289812585277	2.09289812585277	TRUE	64.445590292089	53.9714382265942	45.8575208100309	234.984193211987	239.337183225469	236.664054153419	67	60	49	262	278	266
ENSG00000163468	2385.95773392394	-1.00942709268122	0.0902753994203579	5.0183752373784e-29	9.31810701176061e-28	TRUE	CCT3	protein_coding	-11.1815882008489	-1.00942709268122	5.0183752373784e-29	1.62518540668293e-27	1.00942709268122	1.00942709268122	TRUE	1502.44794083945	1307.90785302447	1556.34810422615	3058.38205669037	2717.07967719274	3026.80869259372	1562	1454	1663	3410	3156	3402
ENSG00000009307	2984.22599712196	-1.02614388549941	0.0917901749308207	5.15786162049764e-29	9.56747007633154e-28	TRUE	CSDE1	protein_coding	-11.1791552232259	-1.02614388549941	5.15786162049764e-29	1.66867720313846e-27	1.02614388549941	1.02614388549941	TRUE	1797.74340680469	2004.13940614753	1986.84727917746	3899.66134383863	3975.75220192524	3932.53804269966	1869	2228	2123	4348	4618	4420
ENSG00000112294	55.4441955997293	-4.34935611979807	0.365931582518031	5.31884251603481e-29	9.85616264428642e-28	TRUE	ALDH5A1	protein_coding	-11.1764271950268	-4.34935611979807	5.31884251603481e-29	1.71902851890098e-27	4.34935611979807	4.34935611979807	TRUE	4.80937240985739	6.29666779310266	2.80760331489985	113.90455167146	105.893789700477	105.876024226529	5	7	3	127	123	119
ENSG00000029993	591.416497432235	-2.36682052391139	0.211826963829079	5.67676034801408e-29	1.05088461141249e-27	TRUE	HMGB3	protein_coding	-11.1706442963324	-2.36682052391139	5.67676034801408e-29	1.83286404891001e-27	2.36682052391139	2.36682052391139	TRUE	181.794277092609	165.512410561556	190.91702541319	931.864796745247	982.315561367844	915.516209488225	189	184	204	1039	1141	1029
ENSG00000076685	440.239046627102	1.0566199065041	0.0946683236407182	6.39298946651145e-29	1.1822862566052e-27	TRUE	NT5C2	protein_coding	11.1600857316989	1.0566199065041	6.39298946651145e-29	2.06204368369183e-27	1.0566199065041	1.0566199065041	TRUE	700.244622875235	705.226792827498	641.069423568799	329.157247743509	306.489342547723	346.988650826441	728	784	685	367	356	390
ENSG00000127564	275.907005854009	-2.53359229927406	0.226764972466838	6.53908882437604e-29	1.20809338420687e-27	TRUE	PKMYT1	protein_coding	-11.1580767323182	-2.53359229927406	6.53908882437604e-29	2.1070542927283e-27	2.53359229927406	2.53359229927406	TRUE	51.9412220264598	34.181910876843	52.4085952114638	242.159283081056	267.7477121695	313.179500233095	54	38	56	270	311	352
ENSG00000008294	940.718393431159	1.68175371463128	0.150712177222312	6.55875783486403e-29	1.21051428387611e-27	TRUE	SPAG9	protein_coding	11.1578096729064	1.68175371463128	6.55875783486403e-29	2.11127662115673e-27	1.68175371463128	1.68175371463128	TRUE	1187.91498523477	1722.5884033988	1674.26744345194	504.050063302049	471.78696549481	443.967530159985	1235	1915	1789	562	548	499
ENSG00000184232	585.02501756803	-1.40450944493317	0.125874785402273	6.57244725725889e-29	1.21182782529339e-27	TRUE	OAF	protein_coding	-11.1576242709478	-1.40450944493317	6.57244725725889e-29	2.11356758898931e-27	1.40450944493317	1.40450944493317	TRUE	263.553608060185	235.675280256128	242.38975285302	679.839765094223	637.945513561413	653.050435145148	274	262	259	758	741	734
ENSG00000147889	33.1138957622913	4.54781767870804	0.399579483583407	6.66513612558339e-29	1.22769010872634e-27	TRUE	CDKN2A	protein_coding	11.1563789336241	4.54781767870804	6.66513612558339e-29	2.14123324202308e-27	4.54781767870804	4.54781767870804	TRUE	172.175532272894	263.560523339869	242.38975285302	7.17508986906832	10.3311014341929	9.78685938228423	179	293	259	8	12	11
ENSG00000126351	82.1538153451203	-4.8848053274179	0.397931867505674	6.69401437176106e-29	1.23177881224082e-27	TRUE	THRA	protein_coding	-11.1559944437417	-4.8848053274179	6.69401437176106e-29	2.14836441284523e-27	4.8848053274179	4.8848053274179	TRUE	4.80937240985739	2.69857191132971	2.80760331489985	113.007665437826	140.330794481121	132.567458905486	5	3	3	126	163	149
ENSG00000092010	356.905397154605	-1.36257150200658	0.122156752206928	6.9265966079619e-29	1.27330596468197e-27	TRUE	PSME1	protein_coding	-11.1529564979036	-1.36257150200658	6.9265966079619e-29	2.22079255950986e-27	1.36257150200658	1.36257150200658	TRUE	158.709289525294	155.61764688668	142.251901288259	400.011260200559	394.303704738363	384.356659376981	165	173	152	446	458	432
ENSG00000153130	637.664410736952	-1.0575084917753	0.0948402915893429	7.10697312989659e-29	1.30516305347643e-27	TRUE	SCOC	protein_coding	-11.1506693423594	-1.0575084917753	7.10697312989659e-29	2.27635499911568e-27	1.0575084917753	1.0575084917753	TRUE	313.571081122702	322.929105389122	297.605951379384	659.211381720652	646.554764756574	642.373861273565	326	359	318	735	751	722
ENSG00000156968	61.5058114128521	-2.75274185888016	0.244569750732183	7.24329278512594e-29	1.32887395395176e-27	TRUE	MPV17L	protein_coding	-11.1489787154018	-2.75274185888016	7.24329278512594e-29	2.31770954611025e-27	2.75274185888016	2.75274185888016	TRUE	25.0087365312584	21.5885752906377	14.0380165744992	136.326707512298	147.218195437249	127.229171969695	26	24	15	152	171	143
ENSG00000087842	215.422732583548	-2.06545349118125	0.185139210813424	7.44345356306394e-29	1.36423853673731e-27	TRUE	PIR	protein_coding	-11.14655268962	-2.06545349118125	7.44345356306394e-29	2.3793894600498e-27	2.06545349118125	2.06545349118125	TRUE	67.3312137380034	61.1676299901401	62.7031406994299	289.694253463633	255.694760496275	266.024632300271	70	68	67	323	297	299
ENSG00000273015	131.996311320756	2.23968720890916	0.200748258732893	7.69296578973709e-29	1.40856904896894e-27	TRUE	AC008124.1	lincRNA	11.1436175688059	2.23968720890916	7.69296578973709e-29	2.45670698973551e-27	2.23968720890916	2.23968720890916	TRUE	462.661625828281	393.091975083695	395.872067400879	78.0291023261179	81.7878863540273	101.427451780037	481	437	423	87	95	114
ENSG00000197857	56.2803088425506	2.74124569357741	0.245226804067121	8.44384046123155e-29	1.5445191510336e-27	TRUE	ZNF44	protein_coding	11.1353229385554	2.74124569357741	8.44384046123155e-29	2.69381965825679e-27	2.74124569357741	2.74124569357741	TRUE	273.1723528799	272.555763044301	291.990744749584	47.5349703825776	30.9933043025788	44.4857244649283	284	303	312	53	36	50
ENSG00000086300	449.915809466601	-2.8054123333159	0.250043082780228	8.69429991786666e-29	1.5887562129398e-27	TRUE	SNX10	protein_coding	-11.1327183009896	-2.8054123333159	8.69429991786666e-29	2.77097419978946e-27	2.8054123333159	2.8054123333159	TRUE	20.199364121401	8.09571573398914	21.5249587475655	122.873414007795	117.085816254186	127.229171969695	21	9	23	137	136	143
ENSG00000058668	529.957598411923	-2.38153830374062	0.213884284479768	8.87268979288155e-29	1.61974905347673e-27	TRUE	ATP2B4	protein_coding	-11.1309081483501	-2.38153830374062	8.87268979288155e-29	2.82502929068797e-27	2.38153830374062	2.38153830374062	TRUE	94.2636992332048	100.746684689643	70.1900828724962	454.721320452205	490.727318124164	467.100106881747	98	112	75	507	570	525
ENSG00000198910	204.633248053328	-2.85181564138859	0.255591641914462	8.96578683740438e-29	1.63512539770586e-27	TRUE	L1CAM	protein_coding	-11.1299777645914	-2.85181564138859	8.96578683740438e-29	2.85184740966617e-27	2.85181564138859	2.85181564138859	TRUE	31.7418579050587	46.7752464630484	29.0119009206318	232.293534511087	321.125069579497	254.45834393939	33	52	31	259	373	286
ENSG00000197961	541.065044135582	1.64533232217673	0.14792755303374	9.97816364322246e-29	1.81795831278395e-27	TRUE	ZNF121	protein_coding	11.1204373602312	1.64533232217673	9.97816364322246e-29	3.17072911500739e-27	1.64533232217673	1.64533232217673	TRUE	1742.91656133232	1540.88456136927	1679.88265008174	515.709584339285	501.919344677873	559.630413768798	1812	1713	1795	575	583	629
ENSG00000136783	84.9925081068801	-2.52833563060934	0.225456368328932	1.07099975591949e-28	1.94936757153442e-27	TRUE	NIPSNAP3A	protein_coding	-11.1141211310031	-2.52833563060934	1.07099975591949e-28	3.39992202871265e-27	2.52833563060934	2.52833563060934	TRUE	20.199364121401	20.6890513201945	10.2945454879661	89.688623363354	102.450089222413	112.993740140918	21	23	11	100	119	127
ENSG00000164024	732.798692393717	-1.08861759901866	0.0979538115712064	1.07818744636189e-28	1.96051480631366e-27	TRUE	METAP1	protein_coding	-11.1135240466622	-1.08861759901866	1.07818744636189e-28	3.41936409271259e-27	1.08861759901866	1.08861759901866	TRUE	317.418579050587	403.886262729014	382.769918598013	794.641202999316	823.905339376886	735.793882649915	330	449	409	886	957	827
ENSG00000071794	242.65064110289	-2.57284599475799	0.23122023291495	1.12217709358285e-28	2.03849273413601e-27	TRUE	HLTF	protein_coding	-11.109953679993	-2.57284599475799	1.12217709358285e-28	3.55536659856523e-27	2.57284599475799	2.57284599475799	TRUE	35.5893558329447	47.6747704334916	51.4727274398306	303.147546968136	255.694760496275	266.91434678957	37	53	55	338	297	300
ENSG00000143507	342.814498987522	3.72757276543078	0.331572696072436	1.13830872018943e-28	2.06576143532014e-27	TRUE	DUSP10	protein_coding	11.1086790736595	3.72757276543078	1.13830872018943e-28	3.60292636061532e-27	3.72757276543078	3.72757276543078	TRUE	142.357423331779	204.191941290615	204.955041987689	10.7626348036025	16.3575772708055	10.6765738715828	148	227	219	12	19	12
ENSG00000173846	216.641563497012	2.72955265072192	0.245274025458438	1.17558217372078e-28	2.13130620639761e-27	TRUE	PLK3	protein_coding	11.105801234238	2.72955265072192	1.17558217372078e-28	3.71724400614678e-27	2.72955265072192	2.72955265072192	TRUE	320.304202496502	259.962427458096	289.183141434684	39.4629942798757	37.8807052587074	49.8240114007197	333	289	309	44	44	56
ENSG00000115946	435.205905649793	1.50157144954166	0.135490628037857	1.55833728235945e-28	2.82245803655633e-27	TRUE	PNO1	protein_coding	11.0805948698843	1.50157144954166	1.55833728235945e-28	4.92269256641602e-27	1.50157144954166	1.50157144954166	TRUE	769.499585577182	759.198231054092	902.176531854484	255.612576585559	294.436390874498	304.28235534011	800	844	964	285	342	342
ENSG00000008441	624.389301991353	-1.30875336480429	0.118124350347695	1.59927424336374e-28	2.89376040227092e-27	TRUE	NFIX	protein_coding	-11.0782730686285	-1.30875336480429	1.59927424336374e-28	5.04705212150061e-27	1.30875336480429	1.30875336480429	TRUE	435.729140333079	401.187690817684	380.898183054746	967.740246090589	1007.28238983381	1050.75281186161	453	446	407	1079	1170	1181
ENSG00000253368	659.521081576853	-0.942934847200392	0.0851064653996405	1.61208695026854e-28	2.91408423422072e-27	FALSE	TRNP1	protein_coding	-11.0775584794573	-0.942934847200392	1.61208695026854e-28	5.08249923007213e-27	0.942934847200392	0.942934847200392	FALSE	687.740254609606	749.303467379217	738.39967181866	1419.77090784189	1335.29486036944	1432.44032777069	715	833	789	1583	1551	1610
ENSG00000149218	176.384322029991	-2.16880665565941	0.195393664023223	1.78569313415279e-28	3.22474143070609e-27	TRUE	ENDOD1	protein_coding	-11.0683954033913	-2.16880665565941	1.78569313415279e-28	5.62432123487615e-27	2.16880665565941	2.16880665565941	TRUE	31.7418579050587	28.7847670541836	30.8836364638983	165.027066988571	131.72154328596	122.780599523202	33	32	33	184	153	138
ENSG00000139579	321.291948388805	-1.33286735079595	0.12041571749907	1.81336374168983e-28	3.27150691480207e-27	TRUE	NABP2	protein_coding	-11.0670171309092	-1.33286735079595	1.81336374168983e-28	5.70588563652266e-27	1.33286735079595	1.33286735079595	TRUE	170.251783308951	121.435736009837	138.508430201726	400.908146434192	351.257448762559	333.642933486962	177	135	148	447	408	375
ENSG00000132286	176.376980721096	1.58554679954133	0.143235915347642	1.89246570030823e-28	3.41087806278428e-27	TRUE	TIMM10B	protein_coding	11.0631891930668	1.58554679954133	1.89246570030823e-28	5.94896500396014e-27	1.58554679954133	1.58554679954133	TRUE	322.227951460445	322.929105389122	297.605951379384	104.038803101491	98.1454636248328	110.324596673022	335	359	318	116	114	124
ENSG00000147679	244.373315856859	1.54097617902531	0.139255870584733	1.92447209319857e-28	3.46517738812454e-27	TRUE	UTP23	protein_coding	11.06168524815	1.54097617902531	1.92447209319857e-28	6.04366929424606e-27	1.54097617902531	1.54097617902531	TRUE	508.831600962911	671.044881950655	689.734547693729	217.94335477295	212.648504520471	209.082904985163	529	746	737	243	247	235
ENSG00000112667	586.414983755135	-1.32330174014344	0.119645047994024	1.94014561000247e-28	3.489990708022e-27	TRUE	DNPH1	protein_coding	-11.0609577941916	-1.32330174014344	1.94014561000247e-28	6.08694658794726e-27	1.32330174014344	1.32330174014344	TRUE	239.506746010898	196.096225556626	185.30181878339	547.997488750093	478.674366450939	532.049264600543	249	218	198	611	556	598
ENSG00000079156	153.223060590392	1.39894519922668	0.126443485626003	2.02141614367388e-28	3.63263848509347e-27	TRUE	OSBPL6	protein_coding	11.0572768772074	1.39894519922668	2.02141614367388e-28	6.33574077468467e-27	1.39894519922668	1.39894519922668	TRUE	260.66798461427	242.871472019674	244.261488396287	97.7605994660558	87.8143621906398	96.9788793335437	271	270	261	109	102	109
ENSG00000100422	119.135544333051	-2.66015531805739	0.238175893684672	2.02937285747467e-28	3.64338624597059e-27	TRUE	CERK	protein_coding	-11.0569244243497	-2.66015531805739	2.02937285747467e-28	6.35448611009449e-27	2.66015531805739	2.66015531805739	TRUE	15.3899917115436	15.291907497535	15.9097521177658	92.3792820642546	111.059340417574	103.206880758634	16	17	17	103	129	116
ENSG00000104812	290.157358141079	-1.80063605448589	0.162804271982962	2.06202521559918e-28	3.69840670478771e-27	TRUE	GYS1	protein_coding	-11.0554922598773	-1.80063605448589	2.06202521559918e-28	6.45044814039284e-27	1.80063605448589	1.80063605448589	TRUE	103.88244405292	127.73240380294	105.753058194561	425.124074742298	367.615026033365	394.143518759265	108	142	113	474	427	443
ENSG00000111450	109.241691119662	-3.56005948149545	0.310177267943101	2.25919260480201e-28	4.04810430003298e-27	TRUE	STX2	protein_coding	-11.0472952090192	-3.56005948149545	2.25919260480201e-28	7.06036110643565e-27	3.56005948149545	3.56005948149545	TRUE	6.73312137380034	6.29666779310266	7.48694217306626	84.3073059615527	90.3971375491881	96.0891648442452	7	7	8	94	105	108
ENSG00000105825	174.742262643113	2.11308168079631	0.191177900936577	2.55750016580247e-28	4.57817359777338e-27	TRUE	TFPI2	protein_coding	11.0361529637591	2.11308168079631	2.55750016580247e-28	7.98486313901706e-27	2.11308168079631	2.11308168079631	TRUE	703.13024632115	851.849200009746	796.423473659924	176.686588025807	197.151852369182	164.597180520235	731	947	851	197	229	185
ENSG00000056558	290.076557034444	5.30406374010326	0.467817236320974	2.64609276577172e-28	4.73216861448098e-27	TRUE	TRAF1	protein_coding	11.0330916184038	5.30406374010326	2.64609276577172e-28	8.25344822130814e-27	5.30406374010326	5.30406374010326	TRUE	372.245424522962	295.043862305382	366.860166480247	8.07197610270186	5.16555071709646	7.11771591438853	387	328	392	9	6	8
ENSG00000248498	24.6127270541553	6.01192190169207	0.489162235326132	2.82768559242274e-28	5.05202199157854e-27	TRUE	ASNSP1	transcribed_unprocessed_pseudogene	11.0271223370504	6.01192190169207	2.82768559242274e-28	8.81130942646614e-27	6.01192190169207	6.01192190169207	TRUE	184.679900538524	188.000509822637	175.943141067057	3.58754493453416	1.72185023903215	1.77942897859713	192	209	188	4	2	2
ENSG00000104805	424.198597509808	-2.23134209448398	0.202322803986353	2.89924868062495e-28	5.17486419877665e-27	TRUE	NUCB1	protein_coding	-11.024873800754	-2.23134209448398	2.89924868062495e-28	9.02556041350794e-27	2.23134209448398	2.23134209448398	TRUE	87.5305778594044	56.670010137924	80.4846283604623	376.692218126087	366.754100913849	330.084075529768	91	63	86	420	426	371
ENSG00000143797	261.091221177707	-1.65831182289125	0.1503514743515	2.93692201239002e-28	5.23703753041075e-27	TRUE	MBOAT2	protein_coding	-11.0237121151625	-1.65831182289125	2.93692201239002e-28	9.13399787953948e-27	1.65831182289125	1.65831182289125	TRUE	120.234310246435	110.641448364518	91.7150416200617	357.857607219782	328.873395655141	338.091505933455	125	123	98	399	382	380
ENSG00000261227	60.7846871588504	8.94579445352856	0.610151348139658	2.94699593156295e-28	5.24992376677852e-27	TRUE	AC140912.1	lincRNA	11.0234039828106	8.94579445352856	2.94699593156295e-28	9.15647296301461e-27	8.94579445352856	8.94579445352856	TRUE	605.980923642031	555.905813733921	605.506448246734	0	1.72185023903215	0.889714489298567	630	618	647	0	2	1
ENSG00000159082	115.778836417223	1.72446493190047	0.15627430382505	2.98168237989632e-28	5.30658877611277e-27	TRUE	SYNJ1	protein_coding	11.0223509587088	1.72446493190047	2.98168237989632e-28	9.2553032792187e-27	1.72446493190047	1.72446493190047	TRUE	237.582997046955	269.857191132971	252.684298340986	79.822874793385	67.152159322254	81.8537330154681	247	300	270	89	78	92
ENSG00000267745	31.2758637686387	3.18265406591358	0.285284155255465	3.05582861064468e-28	5.43330452488589e-27	TRUE	AC060766.7	processed_transcript	11.0201401677909	3.18265406591358	3.05582861064468e-28	9.47631016982755e-27	3.18265406591358	3.18265406591358	TRUE	113.501188872634	146.622407182248	127.278016942126	13.4532935045031	9.47017631467684	18.6840042752699	118	163	136	15	11	21
ENSG00000135535	439.794182626408	1.12443543909199	0.102056048592682	3.1633630693768e-28	5.61908364866757e-27	TRUE	CD164	protein_coding	11.0170266242391	1.12443543909199	3.1633630693768e-28	9.80033040318102e-27	1.12443543909199	1.12443543909199	TRUE	549.230329205714	580.192960935888	553.09785303527	252.025031651025	253.111985137727	265.134917810973	571	645	591	281	294	298
ENSG00000112578	354.567954303916	1.40334078243802	0.127374537299406	3.21363694235457e-28	5.70289104361247e-27	TRUE	BYSL	protein_coding	11.0156068450526	1.40334078243802	3.21363694235457e-28	9.94650017249646e-27	1.40334078243802	1.40334078243802	TRUE	489.594111323482	462.355320807824	541.867439775671	161.439522054037	204.03925332531	196.626902134983	509	514	579	180	237	221
ENSG00000146535	278.472926895354	-1.6561054594316	0.150290642368663	3.24323498279058e-28	5.74988140506661e-27	TRUE	GNA12	protein_coding	-11.0147812382326	-1.6561054594316	3.24323498279058e-28	1.00284567862096e-26	1.6561054594316	1.6561054594316	TRUE	56.7505944363172	51.2728663152645	61.7672729277967	182.964791661242	179.93334997886	177.053183370415	59	57	66	204	209	199
ENSG00000109062	166.613436449697	-2.32006934074564	0.21013249130405	3.41667888818111e-28	6.05155863019052e-27	TRUE	SLC9A3R1	protein_coding	-11.0100885126103	-2.32006934074564	3.41667888818111e-28	1.05546166845464e-26	2.32006934074564	2.32006934074564	TRUE	43.2843516887165	27.8852430837404	24.3325620624653	185.655450362143	153.244671273862	147.692605223562	45	31	26	207	178	166
ENSG00000171566	474.485719480572	0.8445859915601	0.0767174631219012	3.48933417774057e-28	6.17431320241657e-27	FALSE	PLRG1	protein_coding	11.0081925915088	0.8445859915601	3.48933417774057e-28	1.07687148260827e-26	0.8445859915601	0.8445859915601	FALSE	709.86336769495	700.729172975282	715.938845299461	397.320601499658	389.999079140783	395.922947737862	738	779	765	443	453	445
ENSG00000139269	29.9265440792584	6.5870745425869	0.531690918874772	3.55767284337117e-28	6.28920152311387e-27	TRUE	INHBE	protein_coding	11.0064447158421	6.5870745425869	3.55767284337117e-28	1.09690933170786e-26	6.5870745425869	6.5870745425869	TRUE	311.647332158759	219.48384878815	221.800661877088	2.69065870090062	1.72185023903215	1.77942897859713	324	244	237	3	2	2
ENSG00000172301	1430.35560870377	-0.976821892715834	0.0887714502658501	3.64687353944868e-28	6.44071401535965e-27	FALSE	COPRS	protein_coding	-11.0042127055105	-0.976821892715834	3.64687353944868e-28	1.12333485901907e-26	0.976821892715834	0.976821892715834	FALSE	667.540890488205	708.824888709271	627.031406994299	1288.8255177314	1263.8380754496	1396.85174819875	694	788	670	1437	1468	1570
ENSG00000123146	457.440318963257	1.37277498453117	0.124764155394098	3.75892309933014e-28	6.6322511105693e-27	TRUE	ADGRE5	protein_coding	11.0014844801026	1.37277498453117	3.75892309933014e-28	1.1567411390264e-26	1.37277498453117	1.37277498453117	TRUE	803.165192446183	718.719652384147	767.411572739292	293.281798398167	286.688064798854	300.723497382915	835	799	820	327	333	338
ENSG00000130830	93.3283419948848	-2.6839853587477	0.242016674321457	4.01033523732132e-28	7.06907849959183e-27	TRUE	MPP1	protein_coding	-10.9956455470167	-2.6839853587477	4.01033523732132e-28	1.23292887726366e-26	2.6839853587477	2.6839853587477	TRUE	22.123113085344	15.291907497535	14.9738843461325	111.213892970559	119.668591612735	116.552598098112	23	17	16	124	139	131
ENSG00000148498	229.784883373827	1.66361764895304	0.151261470354379	4.09700189434055e-28	7.21494946779857e-27	TRUE	PARD3	protein_coding	10.9937166170228	1.66361764895304	4.09700189434055e-28	1.25837045767147e-26	1.66361764895304	1.66361764895304	TRUE	581.934061592744	769.092994728968	672.88892780433	229.602875810186	217.814055237567	187.729757241998	605	855	719	256	253	211
ENSG00000119559	142.617957489335	1.46429232187136	0.133123656328888	4.15988869221078e-28	7.31870493387237e-27	TRUE	C19orf25	protein_coding	10.9923421267506	1.46429232187136	4.15988869221078e-28	1.27646660843621e-26	1.46429232187136	1.46429232187136	TRUE	364.55042866719	321.130057448236	340.655868874515	127.357845175963	131.72154328596	111.214311162321	379	357	364	142	153	125
[truncated: 31,110 more rows]
