# Supplementary material for: eIF4F controls ERK MAPK signaling in melanomas with BRAF and NRAS mutations
Source: Proc Natl Acad Sci U S A. 2024 Oct 22;121(44):e2321305121. doi: 10.1073/pnas.2321305121 (PMC11536119; doi:10.1073/pnas.2321305121)
Supplement: Supplementary file 5 — Dataset S04 (XLSX) [file pnas.2321305121.sd04.xlsx]

## Sheet: full_DESeq2_C2_vs_CTRL2
Ensembl_Id	baseMean	log2FoldChange	lfcSE	pvalue	padj	significant_DE	Feature_name	biotype	stat	no_filter_log2FoldChange	no_filter_pvalue	no_filter_padj	abs_log2FoldChange	abs_no_filter_log2FoldChange	no_filter_significant_DE	M5a_normCounts	M5b_normCounts	M5c_normCounts	M1a_normCounts	M1b_normCounts	M1c_normCounts	M5a_rawCounts	M5b_rawCounts	M5c_rawCounts	M1a_rawCounts	M1b_rawCounts	M1c_rawCounts
ENSG00000023445	1945.70146716326	6.9296058361065	0.145752683766561	0	0	TRUE	BIRC3	protein_coding	47.4438751116507	6.9296058361065	0	0	6.9296058361065	6.9296058361065	TRUE	13079.8982773328	12970.2087504892	13545.7144797842	98.4962908361521	127.300563000211	91.5292714846321	13241	13169	13193	104	149	107
ENSG00000075426	982.559458135579	4.73786952663027	0.114507976460879	0	0	TRUE	FOSL2	protein_coding	41.3356937971057	4.73786952663027	0	0	4.73786952663027	4.73786952663027	TRUE	4675.41413387327	5026.95310672767	4901.63275422496	172.368508963266	186.251830429839	183.058542969264	4733	5104	4774	182	218	214
ENSG00000160888	2155.73090751925	4.39454999209027	0.115488002149723	0	0	TRUE	IER2	protein_coding	38.0360677773617	4.39454999209027	0	0	4.39454999209027	4.39454999209027	TRUE	7323.79471551582	7340.49402516484	6978.71760168979	340.948699048219	404.115210061072	273.732400701703	7414	7453	6797	360	473	320
ENSG00000168685	820.520215452841	4.13483718107052	0.104890920813777	0	0	TRUE	IL7R	protein_coding	39.3919121597868	4.13483718107052	0	0	4.13483718107052	4.13483718107052	TRUE	3725.11867712573	3867.72038599522	4063.81701743242	214.040016624715	213.591548658072	230.961713092062	3771	3927	3958	226	250	270
ENSG00000135046	3369.03738521885	2.28044801800687	0.0710951900741569	9.95125311220855e-226	3.66962409765803e-222	TRUE	ANXA1	protein_coding	32.0746537126903	2.28044801800687	9.95125311220855e-226	6.40024795164805e-222	2.28044801800687	2.28044801800687	TRUE	8081.46271481453	7969.84806811135	7519.80693170163	1587.30561001337	1625.00450219061	1629.56319792733	8181	8092	7324	1676	1902	1905
ENSG00000148926	1969.58236479985	4.70190404305868	0.153590402624458	1.12410530660587e-205	3.45437560719984e-202	TRUE	ADM	protein_coding	30.6027779638038	4.70190404305868	1.12410530660587e-205	6.02482974163859e-202	4.70190404305868	4.70190404305868	TRUE	11787.8125627529	13317.8800762484	10453.1887454471	444.180388482263	446.833519792686	449.947633653425	11933	13522	10181	469	523	526
ENSG00000110330	1297.96713187173	1.98492509616116	0.0650955388387281	3.54622904851811e-204	9.34076731379671e-201	TRUE	BIRC2	protein_coding	30.4899069954078	1.98492509616116	3.54622904851811e-204	1.62913762488922e-200	1.98492509616116	1.98492509616116	TRUE	4442.28551870443	4556.16870527473	4878.01784987909	1064.51760480611	1202.09323584763	1231.79580315767	4497	4626	4751	1124	1407	1440
ENSG00000067082	1872.23974884352	3.04813746919762	0.101338404072348	1.02996531373221e-198	2.3738125568243e-195	TRUE	KLF6	protein_coding	30.0749642168599	3.04813746919762	1.02996531373221e-198	4.14020306987503e-195	3.04813746919762	3.04813746919762	TRUE	7285.26922402606	7135.63386721042	8091.69831086026	906.355291636515	886.832110028314	914.437301094128	7375	7245	7881	957	1038	1069
ENSG00000120738	4267.30418393334	5.71461085143387	0.192702891423336	5.78925473215371e-193	1.18602531946056e-189	TRUE	EGR1	protein_coding	29.6319806346504	5.71461085143387	5.78925473215371e-193	2.0685650408511e-189	5.71461085143387	5.71461085143387	TRUE	11366.0078225958	12555.5639115526	11586.7041540487	223.510813820499	241.785633080937	186.480197978035	11506	12748	11285	236	283	218
ENSG00000023608	2022.54905675702	3.62470970234537	0.122859220821774	3.1305502654409e-191	5.77210857941993e-188	TRUE	SNAPC1	protein_coding	29.4971629990031	3.62470970234537	3.1305502654409e-191	1.00672235436048e-187	3.62470970234537	3.62470970234537	TRUE	7153.88741971481	7929.4669792838	7536.23469124658	547.412077916307	624.541688276202	644.126555401196	7242	8051	7340	578	731	753
ENSG00000116717	3212.6180185207	5.65682405948112	0.199104153432586	2.51250521381109e-177	4.21141555747717e-174	TRUE	GADD45A	protein_coding	28.3923628072169	5.65682405948112	2.51250521381109e-177	7.34519478779427e-174	5.65682405948112	5.65682405948112	TRUE	12916.9058133376	13687.2193033296	12346.4880330027	178.998067000315	284.503942812552	278.009469462668	13076	13897	12025	189	333	325
ENSG00000136527	1896.30852434671	2.13056670097448	0.0760616838417656	1.2545204659444e-172	1.92757069592358e-169	TRUE	TRA2B	protein_coding	28.0092230081039	2.13056670097448	1.2545204659444e-172	3.36190576198668e-169	2.13056670097448	2.13056670097448	TRUE	5704.73623983058	6221.64239325994	5522.80741201844	1272.87514311335	1357.5878832707	1345.56583219931	5775	6317	5379	1344	1589	1573
ENSG00000117906	1210.69219378797	-3.21253994525192	0.115985946552036	1.07090314692104e-168	1.51887017099463e-165	TRUE	RCN2	protein_coding	-27.6845742618843	-3.21253994525192	1.07090314692104e-168	2.64908487682207e-165	3.21253994525192	3.21253994525192	TRUE	286.471603385431	247.211055993073	231.015368600883	2205.74866689806	2255.52675382924	2685.14376813327	290	251	225	2329	2640	3139
ENSG00000197019	329.047066175431	3.94485404780408	0.145718215735665	1.02646522379875e-160	1.35185469974296e-157	TRUE	SERTAD1	protein_coding	27.0134781472359	3.94485404780408	1.02646522379875e-160	2.35779061906574e-157	3.94485404780408	3.94485404780408	TRUE	1318.75720868811	1215.37228324881	1162.26398780533	82.3959356033195	77.7473237115382	76.9872376973541	1335	1234	1132	87	91	90
ENSG00000146232	211.564088229381	4.56759684974716	0.169309630833542	1.50813064327903e-158	1.85379418671859e-155	TRUE	NFKBIE	protein_coding	26.8283781720544	4.56759684974716	1.50813064327903e-158	3.23323101510447e-155	4.56759684974716	4.56759684974716	TRUE	961.161621013879	912.021664739386	946.64964377784	49.248145418076	41.8639435369821	26.5178263179775	973	926	922	52	49	31
ENSG00000035862	6586.52071767129	-2.0162700439482	0.0760195462617056	5.4114330283144e-155	6.23600013600381e-152	TRUE	TIMP2	protein_coding	-26.5219529708564	-2.0162700439482	5.4114330283144e-155	1.08763039577834e-151	2.0162700439482	2.0162700439482	TRUE	3416.91474520761	3158.58906999915	3324.5678379096	14252.6026999351	12735.1824971889	13140.8660611862	3459	3207	3238	15049	14906	15362
ENSG00000052126	1055.65037297962	2.74730145791258	0.10447827227946	2.40663726283126e-152	2.61021046188722e-149	TRUE	PLEKHA5	protein_coding	26.2913761475504	2.74730145791258	2.40663726283126e-152	4.55250829988986e-149	2.74730145791258	2.74730145791258	TRUE	4885.82258739429	5398.26214302006	5585.43824528357	793.652805006687	834.715772155745	723.680034355129	4946	5481	5440	838	977	846
ENSG00000272405	424.093110656672	4.78359747610176	0.18318480758433	1.70098462304268e-148	1.74237524887006e-145	TRUE	AL365181.3	antisense_RNA	25.9525661702999	4.78359747610176	1.70098462304268e-148	3.03890352821148e-145	4.78359747610176	4.78359747610176	TRUE	975.979117740711	1005.58760226665	1181.77195226496	45.4598265397625	35.8833801745561	30.7948950789416	988	1021	1151	48	42	36
ENSG00000113916	390.880443529789	4.28406017791179	0.165674044662431	5.74890016705055e-147	5.57885375158305e-144	TRUE	BCL6	protein_coding	25.8167654780444	4.28406017791179	5.74890016705055e-147	9.73016481957955e-144	4.28406017791179	4.28406017791179	TRUE	2005.30122369802	1914.65455318938	1968.25094047952	100.390450275309	90.5628166310225	106.07130527191	2030	1944	1917	106	106	124
ENSG00000197989	1075.02357455709	3.01049887834541	0.121774519048326	8.58718582081104e-135	7.9165266082057e-132	TRUE	SNHG12	antisense_RNA	24.7088701305491	3.01049887834541	8.58718582081104e-135	1.38073360812821e-131	3.01049887834541	3.01049887834541	TRUE	1482.73750579839	1736.38681958481	1642.77595449517	194.151342513569	207.610985295646	196.745163004349	1501	1763	1600	205	243	230
ENSG00000184900	1921.52692092598	-2.63602848488724	0.107212579878897	1.94967012280536e-133	1.7118103678231e-130	TRUE	SUMO3	protein_coding	-24.5823793758808	-2.63602848488724	1.94967012280536e-133	2.98559484805594e-130	2.63602848488724	2.63602848488724	TRUE	339.814591602029	381.158082347886	337.795805643069	2193.43663054354	2237.58506374196	2189.85920561363	344	387	329	2316	2619	2560
ENSG00000167470	617.976416692415	2.81382125457458	0.11483182210811	1.6780386062203e-132	1.40634890097681e-129	TRUE	MIDN	protein_coding	24.4948033072735	2.81382125457458	1.6780386062203e-132	2.45283479540147e-129	2.81382125457458	2.81382125457458	TRUE	2259.17433428442	2065.34495783855	1848.12294880706	262.341082323213	323.804787765637	285.708193232403	2287	2097	1800	277	379	334
ENSG00000185947	215.884595957501	3.60440670596936	0.149188137547638	4.21660015914018e-128	3.38024668409681e-125	TRUE	ZNF267	protein_coding	24.0783322337592	3.60440670596936	4.21660015914018e-128	5.89554034424478e-125	3.60440670596936	3.60440670596936	TRUE	606.529532685017	651.021944268611	719.741215063196	51.1423048572328	58.9512674296278	50.4694113793766	614	661	701	54	69	59
ENSG00000006062	156.887291473292	4.77526394965348	0.19955897679252	2.00609611583678e-124	1.54118334099161e-121	TRUE	MAP3K14	protein_coding	23.7246827076479	4.77526394965348	2.00609611583678e-124	2.68800162054496e-121	4.77526394965348	4.77526394965348	TRUE	759.643665528954	745.57278640142	698.179780660446	24.624072709038	26.4853520336009	27.3732400701703	769	757	680	26	31	32
ENSG00000173402	432.084463740271	-3.90887378355989	0.164458583015715	7.60215301785052e-124	5.60673989372512e-121	TRUE	DAG1	protein_coding	-23.6685615891661	-3.90887378355989	7.60215301785052e-124	9.77880146992148e-121	3.90887378355989	3.90887378355989	TRUE	61.245653137575	37.4263750109035	59.5506283504498	878.889979768742	746.716054108619	796.390203291518	62	38	58	928	874	931
ENSG00000101333	223.461308634722	4.03939521480794	0.170732851807501	4.39381027131762e-123	3.11588745317516e-120	TRUE	PLCB4	protein_coding	23.5944560527038	4.03939521480794	4.39381027131762e-123	5.43446733480892e-120	4.03939521480794	4.03939521480794	TRUE	1004.62627807925	1079.4554476829	1011.33394698609	50.1952251376544	56.388168845731	77.8426514495469	1017	1096	985	53	66	91
ENSG00000110108	1008.01361026742	-3.79662201856418	0.161054771927143	1.57200142095464e-122	1.07350230368747e-119	TRUE	TMEM109	protein_coding	-23.5404640182101	-3.79662201856418	1.57200142095464e-122	1.87231191463182e-119	3.79662201856418	3.79662201856418	TRUE	98.7833115122177	113.264029638261	111.914111899983	1539.00454431488	1425.93717884129	1623.57530166198	100	115	109	1625	1669	1898
ENSG00000085719	912.423638582782	-2.04800613676932	0.0874419315694848	3.15386974711878e-121	2.07682322847772e-118	TRUE	CPNE3	protein_coding	-23.4129566317921	-2.04800613676932	3.15386974711878e-121	3.62221940456592e-118	2.04800613676932	2.04800613676932	TRUE	204.481454830291	194.026207293368	195.079644596301	817.329797996147	805.667321538247	840.871718405545	207	197	190	863	943	983
ENSG00000139289	4635.32173868836	2.49818961738174	0.107347571926766	8.71162960350626e-120	5.53879402170512e-117	TRUE	PHLDA1	protein_coding	23.2710426505488	2.49818961738174	8.71162960350626e-120	9.66029602722601e-117	2.49818961738174	2.49818961738174	TRUE	11773.9828991412	12282.7453358152	12063.1091808523	2131.87644877095	2384.53604921871	1845.12746347992	11919	12471	11749	2251	2791	2157
ENSG00000197343	736.15995939862	2.70176824299907	0.116182028542662	1.50219222312756e-119	9.23247340334201e-117	TRUE	ZNF655	protein_coding	23.2476606507106	2.70176824299907	1.50219222312756e-119	1.61024991704454e-116	2.70176824299907	2.70176824299907	TRUE	2152.48835785122	2139.2128032548	2093.51260700978	338.107459889484	303.299999094462	334.466777107394	2179	2172	2039	357	355	391
ENSG00000172123	251.451512763017	3.28879361786025	0.142306816066876	8.77264758343417e-118	5.21774439172127e-115	TRUE	SLFN12	protein_coding	23.0723689913786	3.28879361786025	8.77264758343417e-118	9.1003484189702e-115	3.28879361786025	3.28879361786025	TRUE	883.122804919227	891.338668022834	813.174097475108	99.4433705557305	77.7473237115382	85.5413752192823	894	905	792	105	91	100
ENSG00000136861	1068.30034863836	2.20528936775092	0.0957269930765608	2.09781204689899e-117	1.20873307877261e-114	TRUE	CDK5RAP2	protein_coding	23.0346215665257	2.20528936775092	2.09781204689899e-117	2.10816999388055e-114	2.20528936775092	2.20528936775092	TRUE	3715.24034597451	4257.74260979305	4614.1469621883	1018.11069854676	833.00703976648	870.811199732294	3761	4323	4494	1075	975	1018
ENSG00000198668	1382.0073296926	-3.39447719213014	0.147286058233816	2.32800472826839e-117	1.30071973272159e-114	TRUE	CALM1	protein_coding	-23.03010959072	-3.39447719213014	2.32800472826839e-117	2.26860533489863e-114	3.39447719213014	3.39447719213014	TRUE	160.028964649793	164.479069126866	139.635956132089	1734.10296654802	1695.91689634509	1525.2027201598	162	167	136	1831	1985	1783
ENSG00000269893	3135.24050271525	2.13547378984194	0.0932887929016489	5.8312259923942e-116	3.16223955434601e-113	TRUE	SNHG8	lincRNA	22.8900960375016	2.13547378984194	5.8312259923942e-116	5.5153107489239e-113	2.13547378984194	2.13547378984194	TRUE	5299.72466263048	5517.43560029162	5588.51845019825	1273.82222283293	1347.33548893512	1100.91749907216	5365	5602	5443	1345	1577	1287
ENSG00000115919	805.522350112761	3.4866173134657	0.152382481548659	8.68730150564821e-116	4.57647043317548e-113	TRUE	KYNU	protein_coding	22.8727073291732	3.4866173134657	8.68730150564821e-116	7.98189262338958e-113	3.4866173134657	3.4866173134657	TRUE	4295.09838455123	4673.37235333519	4203.45297356451	308.747988582554	461.357745101435	388.357843495542	4348	4745	4094	326	540	454
ENSG00000156976	1024.89858966725	2.86321195836236	0.126289220216794	9.65582482722395e-114	4.94539161567653e-111	TRUE	EIF4A2	protein_coding	22.6662098983624	2.86321195836236	9.65582482722395e-114	8.62533374427411e-111	2.86321195836236	2.86321195836236	TRUE	2506.13261306496	2930.09120151153	2630.49499713539	367.466931196414	425.474364926879	307.093537037224	2537	2975	2562	388	498	359
ENSG00000255717	3207.56901289945	2.93609023555502	0.130618101337116	7.03031463986324e-112	3.50337679269725e-109	TRUE	SNHG1	processed_transcript	22.4766128471808	2.93609023555502	7.03031463986324e-112	6.11029346456005e-109	2.93609023555502	2.93609023555502	TRUE	8149.62319975796	8893.68858811734	10018.8798524774	1162.06681592268	1080.77323620984	1262.59069823661	8250	9030	9758	1227	1265	1476
ENSG00000117298	412.117792802246	-3.14123081653573	0.13979585022395	4.67118508306659e-111	2.2665081726732e-108	TRUE	ECE1	protein_coding	-22.3923664025588	-3.14123081653573	4.67118508306659e-111	3.95305183950672e-108	3.14123081653573	3.14123081653573	TRUE	62.2334862526972	55.1546579108052	56.4704234357714	594.766063895226	497.241125275991	466.200494945089	63	56	55	628	582	545
ENSG00000143079	397.271446533196	2.79971267715646	0.125948872348823	2.52666684764043e-109	1.19453034196908e-106	TRUE	CTTNBP2NL	protein_coding	22.2137953947683	2.79971267715646	2.52666684764043e-109	2.0833987817031e-106	2.79971267715646	2.79971267715646	TRUE	1129.09325058465	1148.39877007141	1086.28559990993	142.061957936758	180.271267067413	156.540716651287	1143	1166	1058	150	211	183
ENSG00000169429	1297.15585077166	4.18028777013403	0.188592605490037	8.99000848732497e-109	4.14394441223244e-106	TRUE	CXCL8	protein_coding	22.1567011660611	4.18028777013403	8.99000848732497e-109	7.22751732338491e-106	4.18028777013403	4.18028777013403	TRUE	6412.02475025805	7746.27472265148	7676.89738235023	344.737017926532	439.998590235628	389.213257247735	6491	7865	7477	364	515	455
ENSG00000134954	1162.48587825258	2.86621239231504	0.129553435597152	2.08538948761809e-108	9.37814911529324e-106	TRUE	ETS1	protein_coding	22.11876953423	2.86621239231504	2.08538948761809e-108	1.63565744250786e-105	2.86621239231504	2.86621239231504	TRUE	3167.98080019682	3078.81179694959	2975.47794757937	341.895778767797	407.532674839601	503.838700041573	3207	3126	2898	361	477	589
ENSG00000165424	283.260453420988	-3.41525633060793	0.154521648897954	3.12546693768376e-107	1.34078629799805e-104	TRUE	ZCCHC24	protein_coding	-21.9962860520073	-3.41525633060793	3.12546693768376e-107	2.33848604897609e-104	3.41525633060793	3.41525633060793	TRUE	60.2578200224528	41.3659934331039	37.9891939477008	505.740570254858	528.852674477386	481.59794248456	61	42	37	534	619	563
ENSG00000182551	784.222483014695	-3.59561297619099	0.162602956954772	3.12690155189912e-107	1.34078629799805e-104	TRUE	ADI1	protein_coding	-21.9962652321188	-3.59561297619099	3.12690155189912e-107	2.33848604897609e-104	3.59561297619099	3.59561297619099	TRUE	43.4646570653758	42.350898038654	46.2030737201766	555.935795392512	547.648730759296	533.778181368322	44	43	45	587	641	624
ENSG00000122591	996.177831710269	1.26732259572021	0.0577094831627359	7.15217463364261e-107	2.99708627034324e-104	TRUE	FAM126A	protein_coding	21.958696256626	1.26732259572021	7.15217463364261e-107	5.2272643606518e-104	1.26732259572021	1.26732259572021	TRUE	2906.20502468945	3120.17779038269	3036.05531090138	1172.48469283804	1282.40365814306	1305.36138584625	2942	3168	2957	1238	1501	1526
ENSG00000168916	163.258918154775	4.10112669611882	0.186311028031005	1.09602430494276e-106	4.49077691878548e-104	TRUE	ZNF608	protein_coding	21.9392886495403	4.10112669611882	1.09602430494276e-106	7.83243324407763e-104	4.10112669611882	4.10112669611882	TRUE	852.499978350439	903.157523289435	941.515968920043	57.7718628942815	41.8639435369821	54.7464801403407	863	917	917	61	49	64
ENSG00000171130	341.195908720214	-4.08545992546622	0.185811550500556	5.87494629516422e-106	2.35483173457039e-103	TRUE	ATP6V0E2	protein_coding	-21.8627841067824	-4.08545992546622	5.87494629516422e-106	4.10709832521502e-103	4.08545992546622	4.08545992546622	TRUE	43.4646570653758	31.516947377603	47.2298086917361	823.959356033195	621.124223497673	684.331001754259	44	32	46	870	727	800
ENSG00000265972	1265.95445220357	3.00113633446998	0.137278116701147	6.73707660588209e-106	2.642940818282e-103	TRUE	TXNIP	protein_coding	21.8565331217521	3.00113633446998	6.73707660588209e-106	4.60959381897779e-103	3.00113633446998	3.00113633446998	TRUE	4078.76293233947	4034.16926433318	4964.26358749009	533.205882122631	540.813801202238	544.043146394636	4129	4096	4835	563	633	636
ENSG00000107798	421.90152455907	-3.09587645116604	0.142086689337948	7.66944479677731e-105	2.94602548256208e-102	TRUE	LIPA	protein_coding	-21.7452018755036	-3.09587645116604	7.66944479677731e-105	5.13820845364093e-102	3.09587645116604	3.09587645116604	TRUE	82.9779816702629	85.6867006828581	72.8981829807231	786.07616725006	681.784223316565	625.307452852954	84	87	71	830	798	731
ENSG00000079739	432.805959931241	-2.90118847335896	0.134598910170765	8.81038647316241e-103	3.31522256718711e-100	TRUE	PGM1	protein_coding	-21.526407733976	-2.90118847335896	8.81038647316241e-103	5.78213077967259e-100	2.90118847335896	2.90118847335896	TRUE	97.7954783970956	121.143266482661	104.726967099067	917.720248271455	692.890983846785	832.317580883617	99	123	102	969	811	973
ENSG00000213390	251.696221071155	2.21597566137206	0.103342551449841	7.00825211044178e-102	2.58436304824651e-99	TRUE	ARHGAP19	protein_coding	21.430064826054	2.21597566137206	7.00825211044178e-102	4.50742742735173e-99	2.21597566137206	2.21597566137206	TRUE	866.32964196215	819.440631817677	867.591050967761	180.892226439472	176.853802288883	189.901852986807	877	832	845	191	207	222
ENSG00000134779	540.945217776128	-3.23451100521216	0.150867591061721	1.13623213167525e-101	4.1078133419271e-99	TRUE	TPGS2	protein_coding	-21.4075534005052	-3.23451100521216	1.13623213167525e-101	7.16450056674757e-99	3.23451100521216	3.23451100521216	TRUE	116.564307584417	86.6716052884082	84.1922676678774	1055.04680761032	780.890701893911	911.015646085357	118	88	82	1114	914	1065
ENSG00000105538	1107.73745713622	-1.86784897591733	0.0872832948563484	1.64285770160126e-101	5.82519428887e-99	TRUE	RASIP1	protein_coding	-21.3903600580688	-1.86784897591733	1.64285770160126e-101	1.01598111477102e-98	1.86784897591733	1.86784897591733	TRUE	738.899170111389	652.991753479712	659.163851741186	2601.62798968182	2526.36083752767	2370.35150732631	748	663	642	2747	2957	2771
ENSG00000164338	531.406917065376	2.08174506004049	0.0973061861464842	1.73096828103624e-101	6.02181003127286e-99	TRUE	UTP15	protein_coding	21.3879228274136	2.08174506004049	1.73096828103624e-101	1.05027316946346e-98	2.08174506004049	2.08174506004049	TRUE	1242.6940588237	1317.80236222602	1238.24237570073	275.60019839731	310.13492865152	307.948950789416	1258	1338	1206	291	363	360
ENSG00000172216	1304.78855364109	2.42474975649088	0.113733924643334	8.02473113672619e-101	2.73999986479551e-98	TRUE	CEBPB	protein_coding	21.3162434157491	2.42474975649088	8.02473113672619e-101	4.77887599805261e-98	2.42474975649088	2.42474975649088	TRUE	2113.96286636146	2016.09972756104	2106.86016164005	354.207815122316	406.678308644969	393.490326008699	2140	2047	2052	374	476	460
ENSG00000087074	1368.48953904882	3.58035794791563	0.167914064061026	8.18889138323945e-101	2.74521416953034e-98	TRUE	PPP1R15A	protein_coding	21.3152954751376	3.58035794791563	8.18889138323945e-101	4.78797034731299e-98	3.58035794791563	3.58035794791563	TRUE	3421.85391078322	4192.73890582675	3962.17025524803	309.695068302132	269.979717503803	371.249568451685	3464	4257	3859	327	316	434
ENSG00000176697	354.52676131295	4.39538298520534	0.20650974067317	4.10639806593926e-100	1.3520315632105e-97	TRUE	BDNF	protein_coding	21.239684358174	4.39538298520534	4.10639806593926e-100	2.35809908936562e-97	4.39538298520534	4.39538298520534	TRUE	1637.82730487257	1719.64344129046	1484.65876887501	69.1368195292221	76.0385913222736	77.8426514495469	1658	1746	1446	73	89	91
ENSG00000197930	527.370346681644	-2.91307552674441	0.137002539639648	4.4459191716623e-100	1.43813785415982e-97	TRUE	ERO1A	protein_coding	-21.2359520817823	-2.91307552674441	4.4459191716623e-100	2.50827839863713e-97	2.91307552674441	2.91307552674441	TRUE	105.698143318073	105.38479279386	97.5398222981506	830.588914070244	729.628730215973	791.257720778362	107	107	95	877	854	925
ENSG00000273559	285.574657086714	2.12061084903957	0.100127955739159	1.95746601345907e-99	6.22271695795833e-97	TRUE	CWC25	protein_coding	21.1661927165895	2.12061084903957	1.95746601345907e-99	1.08531365622098e-96	2.12061084903957	2.12061084903957	TRUE	659.872520901615	801.712348917776	728.981829807231	152.47983485212	172.581971315722	176.215232951722	668	814	710	161	202	206
ENSG00000101782	522.616444011344	2.60587478528704	0.123164395928608	2.82867407864016e-99	8.83984621389276e-97	TRUE	RIOK3	protein_coding	21.1488305470938	2.60587478528704	2.82867407864016e-99	1.54177120374424e-96	2.60587478528704	2.60587478528704	TRUE	1378.02719559544	1469.47767148074	1300.87320896586	215.934176063872	233.241971134614	227.540058083291	1395	1492	1267	228	273	266
ENSG00000128564	2371.41236817243	6.92696108811927	0.328139606553114	1.9763431403797e-98	6.07330247038681e-96	TRUE	VGF	protein_coding	21.0569146730048	6.92696108811927	1.9763431403797e-98	1.05925404513884e-95	6.92696108811927	6.92696108811927	TRUE	10108.4962670452	13237.1178985933	11717.0994954368	77.6605370054276	80.310422295435	94.0955127412106	10233	13440	11412	82	94	110
ENSG00000105854	656.257612417265	-1.92712140443274	0.091519003101904	2.25082797091307e-98	6.80340428322873e-96	TRUE	PON2	protein_coding	-21.0507514974534	-1.92712140443274	2.25082797091307e-98	1.18659222768234e-95	1.92712140443274	1.92712140443274	TRUE	261.775775507377	267.894052709625	322.394781069677	1033.26397406002	1038.90929267286	1173.62766800855	265	272	314	1091	1216	1372
ENSG00000139112	753.663699821828	3.41739574332031	0.162712598560488	7.61214907623404e-98	2.2637549139936e-95	TRUE	GABARAPL1	protein_coding	20.9929207391871	3.41739574332031	7.61214907623404e-98	3.94824983860539e-95	3.41739574332031	3.41739574332031	TRUE	2645.41708229719	2598.17834944115	2712.63379486015	286.965155032251	213.591548658072	233.527954348641	2678	2638	2642	303	250	273
ENSG00000101955	562.645504756778	-3.03445577882951	0.144442003289768	1.03347491471732e-97	3.02463658373935e-95	TRUE	SRPX	protein_coding	-20.9783833415918	-3.03445577882951	1.03347491471732e-97	5.2753152869015e-95	3.03445577882951	3.03445577882951	TRUE	98.7833115122177	91.5961283161587	102.673497155948	832.483073509401	779.181969504646	817.775547096339	100	93	100	879	912	956
ENSG00000222041	3092.6215916203	2.74174738291829	0.130946795843398	2.49760041990983e-97	7.19543070973399e-95	TRUE	CYTOR	lincRNA	20.9363738835523	2.74174738291829	2.49760041990983e-97	1.25496616099157e-94	2.74174738291829	2.74174738291829	TRUE	8180.24602632675	7682.25592329073	8855.58912970052	1271.92806339377	1081.62760240448	1312.20469586379	8281	7800	8625	1343	1266	1534
ENSG00000143799	558.483394662702	-3.61836758119183	0.172547276153931	3.75468810470402e-97	1.06506060422358e-94	TRUE	PARP1	protein_coding	-20.9169369427176	-3.61836758119183	3.75468810470402e-97	1.85758861647803e-94	3.61836758119183	3.61836758119183	TRUE	75.0753167492855	73.867845416257	49.283278634855	821.11811687446	800.541124370453	870.811199732294	76	75	48	867	937	1018
ENSG00000172965	3687.42389722602	2.82026735827711	0.134878291919049	4.48978618909112e-97	1.25428299627973e-94	TRUE	MIR4435-2HG	lincRNA	20.9084065262824	2.82026735827711	4.48978618909112e-97	2.18761430710291e-94	2.82026735827711	2.82026735827711	TRUE	10577.7169967283	10272.5550358875	11710.9390856074	1627.08295823567	1338.79182698879	1603.90078536154	10708	10430	11406	1718	1567	1875
ENSG00000177410	3936.93576759533	3.16352991292129	0.151477557326369	7.74109795876097e-97	2.13030394274082e-94	TRUE	ZFAS1	antisense_RNA	20.8823960521443	3.16352991292129	7.74109795876097e-97	3.71549594265426e-94	3.16352991292129	3.16352991292129	TRUE	6023.80633601504	7066.69054482192	6506.41951477242	594.766063895226	767.220842779794	796.390203291518	6098	7175	6337	628	898	931
ENSG00000115419	1275.07364579143	1.81774316648317	0.0873963909656898	4.58338684244779e-96	1.24277186178018e-93	TRUE	GLS	protein_coding	20.7972507689382	1.81774316648317	4.58338684244779e-96	2.1675375599917e-93	1.81774316648317	1.81774316648317	TRUE	3313.19226811978	3203.89468185445	3513.48707267654	880.784139207898	1041.47239125676	915.292714846321	3354	3253	3422	930	1219	1070
ENSG00000116237	408.593883114773	-3.17268073109845	0.152305590119306	6.07299241843511e-96	1.62280919146531e-93	TRUE	ICMT	protein_coding	-20.7837462021687	-3.17268073109845	6.07299241843511e-96	2.83036652452227e-93	3.17268073109845	3.17268073109845	TRUE	66.1848187131859	67.9584177829564	78.0318578385205	689.474035853065	626.250420665467	625.307452852954	67	69	76	728	733	731
ENSG00000151552	1030.99338328759	-2.15537271132472	0.103701025067559	6.44287704753686e-96	1.69705381432121e-93	TRUE	QDPR	protein_coding	-20.7809078401423	-2.15537271132472	6.44287704753686e-96	2.95985771563843e-93	2.15537271132472	2.15537271132472	TRUE	325.984927990319	308.275141537179	346.009685415545	1535.21622543656	1439.6070379554	1410.57727736597	330	313	337	1621	1685	1649
ENSG00000165030	592.840125983258	2.83767073740903	0.136595453268673	8.9920690110346e-96	2.33515166796417e-93	TRUE	NFIL3	protein_coding	20.7648965706214	2.83767073740903	8.9920690110346e-96	4.07277401770212e-93	2.83767073740903	2.83767073740903	TRUE	1419.51618643057	1673.35292482961	1878.92499795385	268.970640360261	243.494365470202	177.926060456107	1437	1699	1830	284	285	208
ENSG00000144655	579.750668466713	4.01241474193009	0.193458447382936	2.58444542924268e-95	6.61833400338562e-93	TRUE	CSRNP1	protein_coding	20.7141086851857	4.01241474193009	2.58444542924268e-95	1.15431383491092e-92	4.01241474193009	4.01241474193009	TRUE	1450.13901299936	1798.43580973447	1960.03706070705	128.80284186266	103.378309550507	82.9751339627039	1468	1826	1909	136	121	97
ENSG00000146072	633.317071336235	-3.82653013049197	0.183990688013597	5.64678951254972e-95	1.42623979496427e-92	TRUE	TNFRSF21	protein_coding	-20.6764303171142	-3.82653013049197	5.64678951254972e-95	2.48752681019964e-92	3.82653013049197	3.82653013049197	TRUE	32.5984927990319	42.350898038654	42.0961338339387	690.421115572643	590.367040490911	435.405599866147	33	43	41	729	691	509
ENSG00000184205	129.990537324464	3.65793029923609	0.176682927479031	3.37247993079109e-94	8.40294391404407e-92	TRUE	TSPYL2	protein_coding	20.5900173696367	3.65793029923609	3.37247993079109e-94	1.46557040019432e-91	3.65793029923609	3.65793029923609	TRUE	442.549235574735	459.950450791893	434.30889296966	32.2007104656651	31.6115492013946	40.2044463530627	448	467	423	34	37	47
ENSG00000185686	1564.39048139883	-2.38771135491053	0.116165523250864	7.43790718636016e-94	1.82853510269478e-91	TRUE	PRAME	protein_coding	-20.5516579632135	-2.38771135491053	7.43790718636016e-94	3.1891762573196e-91	2.38771135491053	2.38771135491053	TRUE	577.882372346474	560.410720558003	571.89137915863	2939.73544957131	3123.56280757564	2936.63541127796	585	569	557	3104	3656	3433
ENSG00000197976	406.88196208493	2.86316725541275	0.139453328825463	1.48081837709316e-93	3.59254332063733e-91	TRUE	AKAP17A	protein_coding	20.5182042842289	2.86316725541275	1.48081837709316e-93	6.26581018033709e-91	2.86316725541275	2.86316725541275	TRUE	1236.76706013297	1234.08547075427	1133.51540860167	143.956117375915	194.795492376162	151.40823413813	1252	1253	1104	152	228	177
ENSG00000003756	381.706492168899	2.45733600382227	0.11972527272507	1.58946281808995e-93	3.8060409662263e-91	TRUE	RBM5	protein_coding	20.5147614817662	2.45733600382227	1.58946281808995e-93	6.63817471482294e-91	2.45733600382227	2.45733600382227	TRUE	1280.23171719834	1253.78356286527	1164.31745774845	238.664089333753	241.785633080937	189.901852986807	1296	1273	1134	252	283	222
ENSG00000099860	463.283278861605	4.15442982411406	0.203108860668598	9.00534853128753e-93	2.12872584897281e-90	TRUE	GADD45B	protein_coding	20.4302425683916	4.15442982411406	9.00534853128753e-93	3.71274356498903e-90	4.15442982411406	4.15442982411406	TRUE	2124.8290306278	2209.14103024886	2365.59737447304	120.279124386455	121.319999637785	124.034994067959	2151	2243	2304	127	142	145
ENSG00000155850	1360.70195151714	-2.94239800385698	0.144923403354019	1.37257611595434e-91	3.20348840835014e-89	TRUE	SLC26A2	protein_coding	-20.2967922116126	-2.94239800385698	1.37257611595434e-91	5.58725351099488e-89	2.94239800385698	2.94239800385698	TRUE	273.629772888843	239.331819148673	257.710477861429	2108.19945578149	1890.71238872125	1993.11404260928	277	243	251	2226	2213	2330
ENSG00000234741	1248.1650006011	2.09657744774781	0.103449614537856	2.70039944331015e-91	6.22374561696906e-89	TRUE	GAS5	processed_transcript	20.2635046420019	2.09657744774781	2.70039944331015e-91	1.0854930662246e-88	2.09657744774781	2.09657744774781	TRUE	1104.39742270659	1201.58361877111	1202.30665169615	263.288162042791	278.523379450126	274.587814453896	1118	1220	1171	278	326	321
ENSG00000118496	273.450535153853	2.69966900680836	0.133255275377429	4.1198240715808e-91	9.37794027553169e-89	TRUE	FBXO30	protein_coding	20.2426985250098	2.69966900680836	4.1198240715808e-91	1.63562101844315e-88	2.69966900680836	2.69966900680836	TRUE	848.54864588995	988.844223972293	904.553509943902	111.755406910249	143.533520698224	162.528612916636	859	1004	881	118	168	190
ENSG00000181192	391.226459969211	-3.15783982826349	0.15641067093093	2.52501969267555e-90	5.67759915775023e-88	TRUE	DHTKD1	protein_coding	-20.1531541042758	-3.15783982826349	2.52501969267555e-90	9.90238820451957e-88	3.15783982826349	3.15783982826349	TRUE	77.0509829795298	99.4753651605594	68.7912430944852	752.928377064816	685.201688095094	786.125238265205	78	101	67	795	802	919
ENSG00000134333	4614.3416964679	-2.66360281309058	0.13237251035739	4.81839097927068e-90	1.07037943223847e-87	TRUE	LDHA	protein_coding	-20.1211431528199	-2.66360281309058	4.81839097927068e-90	1.86686526640225e-87	2.66360281309058	2.66360281309058	TRUE	1022.40727415145	1027.25550358875	1051.37661087691	7129.61612898608	6658.93012096405	6023.82364294186	1035	1043	1024	7528	7794	7042
ENSG00000177426	125.500712480281	3.33121571456231	0.165153741488077	5.49699536129266e-90	1.20659048180374e-87	TRUE	TGIF1	protein_coding	20.1146097384486	3.33121571456231	5.49699536129266e-90	2.10443305748154e-87	3.33121571456231	3.33121571456231	TRUE	585.785037267451	611.625760046608	545.196269898084	51.1423048572328	65.7861969866861	53.8910663881479	593	621	531	54	77	63
ENSG00000117394	1251.67724534455	-3.39103352056102	0.168530394582751	6.46438650798574e-90	1.40223951099107e-87	TRUE	SLC2A1	protein_coding	-20.1065687714694	-3.39103352056102	6.46438650798574e-90	2.44566754498595e-87	3.39103352056102	3.39103352056102	TRUE	133.357470541494	170.388496760166	120.127991672459	1682.96066169079	1383.21886910967	1467.88999876288	135	173	117	1777	1619	1716
ENSG00000125347	159.942707288695	3.71463142767443	0.18449432672729	2.89302819785868e-89	6.20251789675795e-87	TRUE	IRF1	protein_coding	20.0320825863073	3.71463142767443	2.89302819785868e-89	1.08179070682255e-86	3.71463142767443	3.71463142767443	TRUE	524.539384129876	435.327835653141	483.592171604515	36.936109063557	38.4464787584529	32.5057225833273	531	442	471	39	45	38
ENSG00000128245	619.624665979975	-2.6568103232759	0.132711790999172	4.76388026603545e-89	1.00961407293289e-86	TRUE	YWHAH	protein_coding	-20.0072308366699	-2.6568103232759	4.76388026603545e-89	1.76088346661113e-86	2.6568103232759	2.6568103232759	TRUE	174.846461376625	157.584736888015	158.11718562016	1031.36981462086	1034.6374616997	1054.72515645375	177	160	154	1089	1211	1233
ENSG00000164543	927.175897623251	2.08911533617958	0.104549227577703	8.37072265961497e-89	1.75385664088614e-86	TRUE	STK17A	protein_coding	19.9791073313226	2.08911533617958	8.37072265961497e-89	3.05892840099884e-86	2.08911533617958	2.08911533617958	TRUE	2641.4657498367	2744.92913566811	3160.29024246008	613.707658286794	746.716054108619	639.849486640232	2674	2787	3078	648	874	748
ENSG00000173706	236.557684567725	-3.43017497638198	0.170908770057177	1.65362689743104e-88	3.42579468930714e-86	TRUE	HEG1	protein_coding	-19.9450868544528	-3.43017497638198	1.65362689743104e-88	5.97498132220083e-86	3.43017497638198	3.43017497638198	TRUE	39.5133246048871	43.3358026442041	26.6951092605465	456.492424836782	379.338590416736	375.526637212649	40	44	26	482	444	439
ENSG00000196396	1804.49089268042	1.9131514403271	0.096028648754012	2.64380139969875e-88	5.41626780084951e-86	TRUE	PTPN1	protein_coding	19.9216048638072	1.9131514403271	2.64380139969875e-88	9.44659615683472e-86	1.9131514403271	1.9131514403271	TRUE	4218.0474015717	4316.83688612606	3807.13327454255	1058.83512648863	1257.62703849873	950.364678686227	4270	4383	3708	1118	1472	1111
ENSG00000228794	180.940373794242	2.48221734209041	0.124617082868608	4.71977796662168e-88	9.56299628006269e-86	TRUE	LINC01128	processed_transcript	19.8925653300933	2.48221734209041	4.71977796662168e-88	1.66789692143538e-85	2.48221734209041	2.48221734209041	TRUE	526.515050360121	510.180585674948	588.319138703582	104.178769153622	97.3977461880808	88.1076164758608	533	518	573	110	114	103
ENSG00000171940	733.101228678203	2.94618329418618	0.148585059393874	1.92047307660415e-87	3.84887854200297e-85	TRUE	ZNF217	protein_coding	19.8220692750154	2.94618329418618	1.92047307660415e-87	6.71288839102568e-85	2.94618329418618	2.94618329418618	TRUE	2625.66041999475	2527.26521784154	2832.76178653261	361.784452878943	314.406759624682	349.008810894672	2658	2566	2759	382	368	408
ENSG00000150457	362.067030819389	1.88536524072501	0.095219780410654	3.40219409270427e-87	6.74512415927756e-85	TRUE	LATS2	protein_coding	19.7932722252684	1.88536524072501	3.40219409270427e-87	1.17642750143208e-84	1.88536524072501	1.88536524072501	TRUE	972.027785280222	1007.55741147775	1030.84191144572	268.970640360261	268.270985114538	275.443228206089	984	1023	1004	284	314	322
ENSG00000092964	501.20070012015	-4.37419082928923	0.220167263464943	4.66665504964506e-86	9.1535942346123e-84	TRUE	DPYSL2	protein_coding	-19.6608689184804	-4.37419082928923	4.66665504964506e-86	1.59649247964347e-83	4.37419082928923	4.37419082928923	TRUE	33.586325914154	15.7584736888015	27.721844232106	575.824469503658	621.124223497673	482.453356236752	34	16	27	608	727	564
ENSG00000174684	338.928991244674	-6.54237796615794	0.313690047549242	1.04615761114867e-85	2.03042674045885e-83	TRUE	B4GAT1	protein_coding	-19.6198722433554	-6.54237796615794	1.04615761114867e-85	3.54129857466514e-83	6.54237796615794	6.54237796615794	TRUE	7.90266492097742	7.87923684440074	6.16040982935688	948.973879017542	768.075208974426	677.487691736716	8	8	6	1002	899	792
ENSG00000116478	484.804828083207	-2.09897392429431	0.106931252084623	1.09348437696865e-85	2.10017343151541e-83	TRUE	HDAC1	protein_coding	-19.617622804638	-2.09897392429431	1.09348437696865e-85	3.66294485359977e-83	2.09897392429431	2.09897392429431	TRUE	150.150633498571	151.675309254714	148.876570876125	644.96128903288	598.910702437233	696.306794284958	152	154	145	681	701	814
ENSG00000105810	1619.11761806041	1.69682180495599	0.0865319051539358	1.31690849468436e-85	2.503212249999e-83	TRUE	CDK6	protein_coding	19.608167899506	1.69682180495599	1.31690849468436e-85	4.36589106928451e-83	1.69682180495599	1.69682180495599	TRUE	2727.40723085233	2840.46488240647	2924.1411990014	753.875456784395	916.734926840444	940.955127412106	2761	2884	2848	796	1073	1100
ENSG00000005059	376.652925622125	-2.64769554095495	0.134889233761298	1.46425941781551e-85	2.75489950466146e-83	TRUE	MCUB	protein_coding	-19.6027720151854	-2.64769554095495	1.46425941781551e-85	4.80486268960318e-83	2.64769554095495	2.64769554095495	TRUE	100.758977742462	99.4753651605594	87.2724725825558	634.543412117518	561.318589873413	624.452039100761	102	101	85	670	657	730
ENSG00000213859	155.470196645539	4.27382772543601	0.216858134724046	1.78041694517734e-85	3.31589168032118e-83	TRUE	KCTD11	protein_coding	19.5928222800278	4.27382772543601	1.78041694517734e-85	5.78329779020331e-83	4.27382772543601	4.27382772543601	TRUE	621.34702941185	650.037039663061	603.720163276974	46.4069062593409	31.6115492013946	17.1082750438565	629	660	588	49	37	20
ENSG00000118257	569.450322982246	-2.72421953688147	0.138954958750856	1.79851782414292e-85	3.31610716415471e-83	TRUE	NRP2	protein_coding	-19.5923073310491	-2.72421953688147	1.79851782414292e-85	5.78367361887879e-83	2.72421953688147	2.72421953688147	TRUE	194.603123679069	141.826263199213	237.17577843024	1416.83126048926	1252.50084133093	1150.53149669935	197	144	231	1496	1466	1345
ENSG00000183864	222.881624602629	2.80158226866775	0.14286916761329	1.9176891586207e-85	3.50082700065826e-83	TRUE	TOB2	protein_coding	19.5890408724604	2.80158226866775	1.9176891586207e-85	6.10584633296282e-83	2.80158226866775	2.80158226866775	TRUE	856.451310810928	815.501013395477	789.55919312924	88.0784139207898	141.82478830896	118.902511554802	867	828	769	93	166	139
ENSG00000055483	1388.93027482746	2.90079033634018	0.148462860944162	5.47906708017362e-85	9.90421949257266e-83	TRUE	USP36	protein_coding	19.5355148013455	2.90079033634018	5.47906708017362e-85	1.72741018788454e-82	2.90079033634018	2.90079033634018	TRUE	5108.08503829678	5419.93004434216	5428.34779463497	819.223957435303	685.201688095094	609.910005313483	5171	5503	5287	865	802	713
ENSG00000105559	198.956242570306	2.87737035048463	0.147240934022736	7.15989862419158e-85	1.28169136730917e-82	TRUE	PLEKHA4	protein_coding	19.5218495246674	2.87737035048463	7.15989862419158e-85	2.23541766948304e-82	2.87737035048463	2.87737035048463	TRUE	914.733464603136	929.749947639288	954.863523550316	129.749921582239	109.358872912933	138.577027855237	926	944	930	137	128	162
ENSG00000184254	3086.15522652375	-2.96441563942564	0.152001396599748	1.08554448156227e-84	1.92454511067741e-82	TRUE	ALDH1A3	protein_coding	-19.5005752827467	-2.96441563942564	1.08554448156227e-84	3.35662879212302e-82	2.96441563942564	2.96441563942564	TRUE	423.780406387414	350.626039575833	420.961338339387	3307.20238076772	3018.47576563587	3123.115609256	429	356	410	3492	3533	3651
ENSG00000206560	990.111030294072	2.16169069569461	0.110934033668172	1.50246629331046e-84	2.63833081105317e-82	TRUE	ANKRD28	protein_coding	19.4839441948917	2.16169069569461	1.50246629331046e-84	4.60155343431218e-82	2.16169069569461	2.16169069569461	TRUE	4147.91125039802	4267.59165584855	4425.22772742136	803.123602202471	1037.2005602836	1015.37612385288	4199	4333	4310	848	1214	1187
ENSG00000134291	526.887183669863	-3.31608747661591	0.169926623041906	1.59370900586701e-84	2.77215157077132e-82	TRUE	TMEM106C	protein_coding	-19.4809259920523	-3.31608747661591	1.59370900586701e-84	4.8349522840256e-82	3.31608747661591	3.31608747661591	TRUE	90.8806465912403	84.701796077308	65.7110381798067	798.388203604579	813.356617289938	839.16089090116	92	86	64	843	952	981
ENSG00000166886	191.033896371826	2.65639936853223	0.136266024674697	1.86732798445641e-84	3.21773769882311e-82	TRUE	NAB2	protein_coding	19.4728122598177	2.65639936853223	1.86732798445641e-84	5.61210591814478e-82	2.65639936853223	2.65639936853223	TRUE	714.203342233334	686.478510068415	758.757143982456	111.755406910249	109.358872912933	118.902511554802	723	697	739	118	128	139
ENSG00000143384	3297.40897066162	2.49869481515028	0.129176001819303	2.3662032541362e-83	4.03963477775586e-81	TRUE	MCL1	protein_coding	19.3423129097746	2.49869481515028	2.3662032541362e-83	7.04558928208443e-81	2.49869481515028	2.49869481515028	TRUE	6277.67944660144	6769.24935394579	7309.32626253194	1059.78220620821	1308.88901017666	1206.13339059188	6355	6873	7119	1119	1532	1410
ENSG00000133597	335.88512075542	-2.50314869968233	0.129576488020838	6.55608362654718e-83	1.10900064134199e-80	TRUE	ADCK2	protein_coding	-19.289693482733	-2.50314869968233	6.55608362654718e-83	1.93422511250004e-80	2.50314869968233	2.50314869968233	TRUE	98.7833115122177	81.7470822606577	95.4863523550316	571.089070905766	540.813801202238	465.345081192896	100	83	93	603	633	544
ENSG00000132481	238.900090883551	3.08568732059946	0.160197962108481	1.69161132556027e-82	2.83544814733456e-80	TRUE	TRIM47	protein_coding	19.24062356934	3.08568732059946	1.69161132556027e-82	4.94534881885155e-80	3.08568732059946	3.08568732059946	TRUE	1055.99360006561	980.964987127892	991.825982526458	130.697001301817	111.067605302197	111.203787785067	1069	996	966	138	130	130
ENSG00000132467	1128.21528658324	2.40432930626391	0.125000545471646	1.99995420293727e-82	3.32208608952769e-80	TRUE	UTP3	protein_coding	19.2319423769037	2.40432930626391	1.99995420293727e-82	5.79410155477987e-80	2.40432930626391	2.40432930626391	TRUE	3058.33132441826	3275.79271805961	3218.81413583897	580.55986810155	616.852392524511	595.367971526205	3096	3326	3135	613	722	696
ENSG00000185650	1132.07540526897	3.1698756972465	0.164810204424874	2.11883513763473e-82	3.48813234533118e-80	TRUE	ZFP36L1	protein_coding	19.2289477867123	3.1698756972465	2.11883513763473e-82	6.08370538893373e-80	3.1698756972465	3.1698756972465	TRUE	3469.26990030909	4037.12397814983	4203.45297356451	426.185873810273	452.814083155112	402.89987728282	3512	4099	4094	450	530	471
ENSG00000166012	1955.56968629121	2.78218055779358	0.14480354796661	2.99704042817918e-82	4.89021516944847e-80	TRUE	TAF1D	protein_coding	19.2109546279335	2.78218055779358	2.99704042817918e-82	8.52909965392797e-80	2.78218055779358	2.78218055779358	TRUE	3869.34231193357	4226.22566241545	3926.23453124345	507.634729694015	610.871829162085	610.765419065676	3917	4291	3824	536	715	714
ENSG00000101457	948.260446243132	2.69177713764512	0.14085332535959	2.2208091137715e-81	3.5918665297999e-79	TRUE	DNTTIP1	protein_coding	19.1066988182861	2.69177713764512	2.2208091137715e-81	6.2646297790056e-79	2.69177713764512	2.69177713764512	TRUE	3147.23630477926	2846.37431003977	3045.29592564542	584.348186979864	445.979153598054	357.5629484166	3186	2890	2966	617	522	418
ENSG00000108179	1336.51740141792	2.24667188786289	0.117644349300372	2.76465705799081e-81	4.43258668132474e-79	TRUE	PPIF	protein_coding	19.0952622588869	2.24667188786289	2.76465705799081e-81	7.73094275398855e-79	2.24667188786289	2.24667188786289	TRUE	4432.40718755321	5152.03599163254	4951.94276783137	1011.48114050972	1083.33633479374	952.075506190612	4487	5231	4823	1068	1268	1113
ENSG00000168159	1548.24960456284	-2.29738191657513	0.12149014271938	9.84060530671935e-80	1.56414724694217e-77	TRUE	RNF187	protein_coding	-18.9077839686128	-2.29738191657513	9.84060530671935e-80	2.72805332287483e-77	2.29738191657513	2.29738191657513	TRUE	346.729423407884	315.16947377603	351.143360273342	1877.11200420436	1465.23802379437	1669.76764428039	351	320	342	1982	1715	1952
ENSG00000179094	192.485913810108	4.70877497763565	0.246642333469789	1.20237606702921e-79	1.89482136101577e-77	TRUE	PER1	protein_coding	18.8972133347549	4.70877497763565	1.20237606702921e-79	3.30478714218164e-77	4.70877497763565	4.70877497763565	TRUE	639.128025484049	526.9239639693	553.41014967056	18.9415943915677	23.0678872550718	20.5299300526278	647	535	539	20	27	24
ENSG00000131263	565.464756377838	1.88905251858415	0.100348806921412	5.08593989724793e-79	7.94699659537773e-77	TRUE	RLIM	protein_coding	18.8209551761996	1.88905251858415	5.08593989724793e-79	1.38604792555677e-76	1.88905251858415	1.88905251858415	TRUE	1111.31225451245	1227.19113851542	1271.09789479064	315.377546619602	324.659153960269	331.045122098623	1125	1246	1238	333	380	387
ENSG00000109320	637.307080743943	2.11511141637318	0.11264107958568	1.23856512837567e-78	1.91904738125971e-76	TRUE	NFKB1	protein_coding	18.7737378254755	2.11511141637318	1.23856512837567e-78	3.34704011750461e-76	2.11511141637318	2.11511141637318	TRUE	2210.77051164343	2155.95618154915	2239.30897297123	411.979678016598	492.114928108198	612.476246570062	2238	2189	2181	435	576	716
ENSG00000089220	3379.54891639855	-2.02599415907065	0.108198740123342	3.14846854367601e-78	4.83762191735819e-76	TRUE	PEBP1	protein_coding	-18.724117340884	-2.02599415907065	3.14846854367601e-78	8.43737095229442e-76	2.02599415907065	2.02599415907065	TRUE	1249.60889062955	1210.44776022106	1301.89994393742	5244.9274870251	4979.24618231697	5160.7111669793	1265	1229	1268	5538	5828	6033
ENSG00000113448	218.222239806654	2.99674223321994	0.159843403367732	3.53489895826982e-78	5.38648487541974e-76	TRUE	PDE4D	protein_coding	18.7179509599226	2.99674223321994	3.53489895826982e-78	9.39465129752403e-76	2.99674223321994	2.99674223321994	TRUE	593.687702188429	636.24837518536	667.377731513662	72.9251384075357	82.8735208793319	78.6980652017397	601	646	650	77	97	92
ENSG00000153487	568.396777473373	1.68968340871337	0.0903760247638789	5.70209325300053e-78	8.6176389671167e-76	TRUE	ING1	protein_coding	18.6924610726282	1.68968340871337	5.70209325300053e-78	1.50301569532779e-75	1.68968340871337	1.68968340871337	TRUE	980.918283316322	920.885806189337	940.489233948484	323.901264095808	301.591266705197	254.913298153461	993	935	916	342	353	298
ENSG00000179833	842.805928482985	2.71222328052863	0.146196614372655	8.6807343047133e-77	1.30126324479922e-74	TRUE	SERTAD2	protein_coding	18.5466427993352	2.71222328052863	8.6807343047133e-77	2.26955328269082e-74	2.71222328052863	2.71222328052863	TRUE	1977.6418964746	1973.74882952239	1995.97278471163	321.060024937073	319.532956792475	258.334953162233	2002	2004	1944	339	374	302
ENSG00000151746	262.514235666554	2.06603993697295	0.111556621671958	1.70691240570352e-76	2.53806862390012e-74	TRUE	BICD1	protein_coding	18.5102548380146	2.06603993697295	1.70691240570352e-76	4.42668460827531e-74	2.06603993697295	2.06603993697295	TRUE	723.093840269434	762.316164695772	779.291843413645	191.310103354834	170.873238926457	177.070646703914	732	774	759	202	200	207
ENSG00000132823	1101.74716115808	2.36747674911883	0.127930226925328	1.95814885998228e-76	2.88834789442827e-74	TRUE	OSER1	protein_coding	18.5028565960143	2.36747674911883	1.95814885998228e-76	5.03761208314483e-74	2.36747674911883	2.36747674911883	TRUE	2002.33772435265	1886.09231962843	1823.48130948964	380.726047270511	341.746477852915	377.237464717035	2027	1915	1776	402	400	441
ENSG00000196646	120.98633081914	3.50179963790658	0.188360071948526	3.01529304544552e-76	4.41237882316861e-74	TRUE	ZNF136	protein_coding	18.4795782031943	3.50179963790658	3.01529304544552e-76	7.69569791709818e-74	3.50179963790658	3.50179963790658	TRUE	342.778090947396	367.369417870185	349.089890330223	24.624072709038	36.7377463691884	29.9394813267488	347	373	340	26	43	35
ENSG00000182831	547.520048802528	3.06386981928012	0.165839044103612	3.87757132311768e-76	5.62950079178298e-74	TRUE	C16orf72	protein_coding	18.4660024885298	3.06386981928012	3.87757132311768e-76	9.81849910305657e-74	3.06386981928012	3.06386981928012	TRUE	1882.80991742287	1828.96785250652	1850.17641875018	187.52178447652	225.552675382924	242.082091870569	1906	1857	1802	198	264	283
ENSG00000118564	209.189473570991	2.29840275922497	0.124565928813446	6.45578290742358e-76	9.2279390857368e-74	TRUE	FBXL5	protein_coding	18.4384565969413	2.29840275922497	6.45578290742358e-76	1.6094590797219e-73	2.29840275922497	2.29840275922497	TRUE	787.302992752375	783.984066017874	888.12575039895	149.638595693385	156.349013617709	190.757266739	797	796	865	158	183	223
ENSG00000132950	142.784523460514	2.78830055613056	0.150940184304895	6.45625416021286e-76	9.2279390857368e-74	TRUE	ZMYM5	protein_coding	18.4384526496745	2.78830055613056	6.45625416021286e-76	1.6094590797219e-73	2.78830055613056	2.78830055613056	TRUE	520.588051669388	457.980641580793	527.741775381573	62.5072614921734	66.6405631813184	86.3967889714752	527	465	514	66	78	101
ENSG00000067798	377.259356022373	2.82879729257087	0.153468841075875	8.55190049435876e-76	1.2129226254999e-73	TRUE	NAV3	protein_coding	18.4232453238303	2.82879729257087	8.55190049435876e-76	2.11547704690453e-73	2.82879729257087	2.82879729257087	TRUE	1715.86612096722	1902.83569792278	2132.52853592904	272.758959238575	222.135210604395	306.238123285031	1737	1932	2077	288	260	358
ENSG00000122359	589.460119526566	-2.75003202073893	0.149251096587461	1.1846411402742e-75	1.66735979728058e-73	TRUE	ANXA11	protein_coding	-18.4056005236592	-2.75003202073893	1.1846411402742e-75	2.90806792281966e-73	2.75003202073893	2.75003202073893	TRUE	108.66164266344	82.7319868662078	92.4061474403532	726.410144916622	561.318589873413	647.548210409967	110	84	90	767	657	757
ENSG00000160310	939.668703258326	-2.17535730220917	0.118209142149433	1.34671128090653e-75	1.8811108028299e-73	TRUE	PRMT2	protein_coding	-18.3986529411508	-2.17535730220917	1.34671128090653e-75	3.2808743463176e-73	2.17535730220917	2.17535730220917	TRUE	425.756072617658	338.807184309232	361.410709988937	1741.67960430465	1720.69351598943	1650.94854173215	431	344	352	1839	2014	1930
ENSG00000103855	337.094698791685	-3.32001840798609	0.179955676246946	2.88789096214995e-75	4.00352883910682e-73	TRUE	CD276	protein_coding	-18.357265209246	-3.32001840798609	2.88789096214995e-75	6.98261635795624e-73	3.32001840798609	3.32001840798609	TRUE	41.4889908351315	31.516947377603	44.1496037770576	424.291714371117	416.076336785924	358.418362168793	42	32	43	448	487	419
ENSG00000113739	1915.89524827211	2.9685285246045	0.161705702918977	3.00560135309028e-75	4.13561774240886e-73	TRUE	STC2	protein_coding	18.3550951677037	2.9685285246045	3.00560135309028e-75	7.2129946501998e-73	2.9685285246045	2.9685285246045	TRUE	6935.57630127281	7723.62191672383	7267.230128698	925.296886028082	1014.13267302853	824.618857113882	7021	7842	7078	977	1187	964
ENSG00000163961	398.718818306469	1.68808242759445	0.0919639778607079	3.21569105992605e-75	4.39191938984567e-73	TRUE	RNF168	protein_coding	18.3514246592425	1.68808242759445	3.21569105992605e-75	7.66001430408163e-73	1.68808242759445	1.68808242759445	TRUE	1194.29023618271	1237.04018457092	1243.37605055853	393.03808362503	416.930702980556	328.478880842044	1209	1256	1211	415	488	384
ENSG00000108389	179.939739500262	-3.48579780018144	0.188422170844397	6.24075330341956e-75	8.46080951532719e-73	TRUE	MTMR4	protein_coding	-18.3153646030388	-3.48579780018144	6.24075330341956e-75	1.4756628289071e-72	3.48579780018144	3.48579780018144	TRUE	26.6714941082988	31.516947377603	18.4812294880706	269.91772007984	305.863097678359	309.659778293802	27	32	18	285	358	362
ENSG00000102804	2178.71670017561	3.08111600300451	0.168372714237959	8.74679146241369e-75	1.17717767141594e-72	TRUE	TSC22D1	protein_coding	18.2969780406267	3.08111600300451	8.74679146241369e-75	2.05313372152043e-72	3.08111600300451	3.08111600300451	TRUE	7694.23213368664	7284.35446264849	10282.7507401682	985.909988081099	966.288166129117	988.002883782711	7789	7396	10015	1041	1131	1155
ENSG00000249859	298.165990458611	3.52458763137776	0.192651293274768	1.35754243461133e-74	1.81379473980897e-72	TRUE	PVT1	lincRNA	18.2730091474841	3.52458763137776	1.35754243461133e-74	3.16346736320517e-72	3.52458763137776	3.52458763137776	TRUE	1320.73287491835	1262.64770431522	1319.35443845393	121.226204106033	93.9802814095516	117.191684050417	1337	1282	1285	128	110	137
ENSG00000140450	139.94949726031	3.87500723926959	0.211360569029507	1.80286053230156e-74	2.39144910032922e-72	TRUE	ARRDC4	protein_coding	18.257523157632	3.87500723926959	1.80286053230156e-74	4.17096323724846e-72	3.87500723926959	3.87500723926959	TRUE	590.724202843062	607.686141624407	591.39934361826	36.936109063557	33.3202815906592	48.7585838749909	598	617	576	39	39	57
ENSG00000100234	13765.8092996877	-3.35973541136856	0.184180171386918	2.46316858939327e-74	3.24399303223094e-72	TRUE	TIMP3	protein_coding	-18.2404731691368	-3.35973541136856	2.46316858939327e-74	5.65789824983634e-72	3.35973541136856	3.35973541136856	TRUE	2769.88405480259	2456.35208624193	2905.65996951333	32257.5352488398	28851.9463927323	24055.9455391666	2804	2494	2830	34060	33770	28122
ENSG00000109854	449.985345523899	1.49449092169493	0.0821098133933012	5.41319699915056e-74	7.07861888442114e-72	TRUE	HTATIP2	protein_coding	18.1973839034409	1.49449092169493	5.41319699915056e-74	1.23459283048712e-71	1.49449092169493	1.49449092169493	TRUE	1428.40668446667	1386.74568461453	1384.03874166218	528.470483524739	481.008167577978	479.887114980174	1446	1408	1348	558	563	561
ENSG00000198648	228.205903405345	-2.44046791474513	0.133890040758374	5.48163146409753e-74	7.11762823486128e-72	TRUE	STK39	protein_coding	-18.1966955877706	-2.44046791474513	5.48163146409753e-74	1.24139651142569e-71	2.44046791474513	2.44046791474513	TRUE	83.9658147853851	85.6867006828581	79.05859281008	419.556315773225	482.716899967242	457.646357423161	85	87	77	443	565	535
ENSG00000131018	280.037228560724	3.8844589595427	0.213114856189242	5.5702035634485e-74	7.18205687432611e-72	TRUE	SYNE1	protein_coding	18.1958173383094	3.8844589595427	5.5702035634485e-74	1.25263360974389e-71	3.8844589595427	3.8844589595427	TRUE	1056.98143318073	1298.10427011502	1381.98527171906	72.9251384075357	89.7084504363902	82.9751339627039	1070	1318	1346	77	105	97
ENSG00000131389	358.59640893745	2.11722418752405	0.116364973617692	6.42475335365741e-74	8.22636127324551e-72	TRUE	SLC6A6	protein_coding	18.1879952210534	2.11722418752405	6.42475335365741e-74	1.43477234963136e-71	2.11722418752405	2.11722418752405	TRUE	1261.46288801102	1374.92682934793	1281.36524450623	270.864799799418	297.319435732036	330.18970834643	1277	1396	1248	286	348	386
ENSG00000074696	817.733631705183	-1.89516167978456	0.104385621421645	1.2282896427977e-73	1.56187616785544e-71	TRUE	HACD3	protein_coding	-18.1524367975876	-1.89516167978456	1.2282896427977e-73	2.72409229883368e-71	1.89516167978456	1.89516167978456	TRUE	287.459436500554	280.697812581776	278.245177292619	1047.47016985369	1050.01605320308	1063.27929397568	291	285	271	1106	1229	1243
ENSG00000184743	432.1464131658	-2.08992578298153	0.115123123892129	1.44716700743977e-73	1.82759351254619e-71	TRUE	ATL3	protein_coding	-18.1434279614786	-2.08992578298153	1.44716700743977e-73	3.18753401542795e-71	2.08992578298153	2.08992578298153	TRUE	159.041131534671	140.841358593663	171.464740250433	704.627311366319	628.813519249364	682.620174249873	161	143	167	744	736	798
ENSG00000152219	341.346680531798	2.29320892993872	0.126680499257322	3.58827348849553e-73	4.50072017557011e-71	TRUE	ARL14EP	protein_coding	18.0934610857419	2.29320892993872	3.58827348849553e-73	7.84977543149927e-71	2.29320892993872	2.29320892993872	TRUE	944.368458056802	963.236704227991	988.745777611779	167.633110365374	244.348731664834	174.504405447336	956	978	963	177	286	204
ENSG00000164649	479.730246592216	-2.42839314290748	0.134239559039795	4.83256762130953e-73	6.0204649866017e-71	TRUE	CDCA7L	protein_coding	-18.0770496625892	-2.42839314290748	4.83256762130953e-73	1.05003857814913e-70	2.42839314290748	2.42839314290748	TRUE	130.393971196127	133.947026354813	120.127991672459	686.632796694329	721.085068269651	680.053932993295	132	136	117	725	844	795
ENSG00000157168	1032.62303866763	4.96825514295881	0.274829070087276	6.82059942204787e-73	8.44014846602139e-71	TRUE	NRG1	protein_coding	18.0580363722854	4.96825514295881	6.82059942204787e-73	1.47205930345111e-70	4.96825514295881	4.96825514295881	TRUE	5937.86485499941	6558.47976835807	6926.35411814025	167.633110365374	222.989576799027	190.757266739	6011	6659	6746	177	261	223
ENSG00000168003	1638.87456669024	2.05791323599083	0.114109013135491	1.06497206169426e-72	1.30906365823459e-70	TRUE	SLC3A2	protein_coding	18.0334194429221	2.05791323599083	1.06497206169426e-72	2.28315810399761e-70	2.05791323599083	2.05791323599083	TRUE	2860.76470139383	3162.52868842135	2884.09853511058	678.109079218124	715.104504907225	735.655826885828	2896	3211	2809	716	837	860
ENSG00000168672	451.487834764699	-4.70901550112272	0.258804702430368	2.20988388107752e-72	2.69839993372896e-70	TRUE	FAM84B	protein_coding	-17.9930178827664	-4.70901550112272	2.20988388107752e-72	4.70632091706562e-70	4.70901550112272	4.70901550112272	TRUE	26.6714941082988	19.6980921110019	21.5614344027491	572.983230344923	700.580279598476	638.138659135846	27	20	21	605	820	746
ENSG00000119950	188.113089873215	-2.83921214778655	0.157320969807191	2.56269905434256e-72	3.10862139236632e-70	TRUE	MXI1	protein_coding	-17.9848090767397	-2.83921214778655	2.56269905434256e-72	5.42179448615447e-70	2.83921214778655	2.83921214778655	TRUE	56.3064875619641	40.3810888275538	55.4436884642119	368.414010915992	354.561970772399	378.092878469228	57	41	54	389	415	442
ENSG00000135052	333.510595405234	-2.818810899869	0.156494814012222	4.40896586731499e-72	5.31323612167018e-70	TRUE	GOLM1	protein_coding	-17.9547077121637	-2.818810899869	4.40896586731499e-72	9.26689701706637e-70	2.818810899869	2.818810899869	TRUE	52.3551551014754	50.2301348830547	47.2298086917361	371.255250074727	331.494083517327	372.960395956071	53	51	46	392	388	436
ENSG00000156030	213.916235729646	2.20936586361849	0.122992361944227	4.74615483409351e-72	5.68244174227377e-70	TRUE	ELMSAN1	protein_coding	17.9506153908638	2.20936586361849	4.74615483409351e-72	9.91083423082981e-70	2.20936586361849	2.20936586361849	TRUE	662.836020246981	720.950171262668	750.54326420998	149.638595693385	153.785915033812	155.685302899094	671	732	731	158	180	182
ENSG00000224032	1434.30509722118	2.45908160873248	0.137492293700129	1.62377804731805e-71	1.93156255719034e-69	TRUE	EPB41L4A-AS1	lincRNA	17.8821747641546	2.45908160873248	1.62377804731805e-71	3.36886802875186e-69	2.45908160873248	2.45908160873248	TRUE	1508.42116679157	1597.51527020225	1659.20371404012	314.430466900024	249.474928832628	295.973158258717	1527	1622	1616	332	292	346
ENSG00000106537	230.225416824761	-3.04589363536927	0.16989230940971	1.89578707045601e-71	2.24067448750435e-69	TRUE	TSPAN13	protein_coding	-17.873538469624	-3.04589363536927	1.89578707045601e-71	3.90799491100797e-69	3.04589363536927	3.04589363536927	TRUE	66.1848187131859	43.3358026442041	51.336748577974	495.322693339496	410.095773423498	445.670564892461	67	44	50	523	480	521
ENSG00000076554	465.291817594806	-2.9904938715386	0.166915877351395	1.98908654747869e-71	2.33597310588612e-69	TRUE	TPD52	protein_coding	-17.8708587542222	-2.9904938715386	1.98908654747869e-71	4.0742067002433e-69	2.9904938715386	2.9904938715386	TRUE	54.3308213317198	68.9433223885065	44.1496037770576	489.640215022025	402.406477671807	467.911322449474	55	70	43	517	471	547
ENSG00000102786	241.362318725615	2.00759033991253	0.112305860973328	2.18521710070237e-71	2.55006537359179e-69	TRUE	INTS6	protein_coding	17.865612133517	2.00759033991253	2.18521710070237e-71	4.44760832432827e-69	2.00759033991253	2.00759033991253	TRUE	660.860354016737	646.097421240861	722.821419977874	169.527269804531	180.271267067413	153.119061642515	669	656	704	179	211	179
ENSG00000217801	180.770891453465	4.18896199177281	0.231938599915758	3.08616625739229e-71	3.57878826753453e-69	TRUE	AL390719.1	transcribed_unprocessed_pseudogene	17.8463389361197	4.18896199177281	3.08616625739229e-71	6.24181978020259e-69	4.18896199177281	4.18896199177281	TRUE	349.692922753251	347.671325759183	358.330505074259	17.0474349524109	19.6504224765426	18.8191025482421	354	353	349	18	23	22
ENSG00000213079	341.806927951168	1.91802533037323	0.107640137159336	5.674169490975e-71	6.53877106716232e-69	TRUE	SCAF8	protein_coding	17.8122884607052	1.91802533037323	5.674169490975e-71	1.14043714056734e-68	1.91802533037323	1.91802533037323	TRUE	781.375994061642	783.984066017874	821.387977247584	180.892226439472	200.776055738588	246.359160631533	791	796	800	191	235	288
ENSG00000125868	3207.32198103704	-1.25254093166566	0.0705385169442169	1.53156784627965e-70	1.753978133522e-68	TRUE	DSTN	protein_coding	-17.7566307255289	-1.25254093166566	1.53156784627965e-70	3.0591402981777e-68	1.25254093166566	1.25254093166566	TRUE	1761.30644426284	1755.10000709027	1793.70599531441	4405.81485547865	4169.30702980556	4091.44397673827	1783	1782	1747	4652	4880	4783
ENSG00000126226	1496.84849456062	1.7693050461914	0.100057028259188	5.79788381545621e-70	6.59885072773961e-68	TRUE	PCID2	protein_coding	17.6817400923386	1.7693050461914	5.79788381545621e-70	1.15091572677433e-67	1.7693050461914	1.7693050461914	TRUE	2400.43446974689	2196.33727037671	1924.10133670247	642.120049874145	642.48337836348	622.741211596375	2430	2230	1874	678	752	728
ENSG00000169047	250.917088737427	2.39457366843267	0.13543819914073	7.15264165942799e-70	8.09082251021676e-68	TRUE	IRS1	protein_coding	17.6698977551649	2.39457366843267	7.15264165942799e-70	1.41113282505451e-67	2.39457366843267	2.39457366843267	TRUE	1050.06660137487	1126.73086874931	986.69230766866	180.892226439472	239.22253449704	177.070646703914	1063	1144	961	191	280	207
ENSG00000163374	337.329646576914	2.2372341696082	0.126823298848752	1.46060126182176e-69	1.64210768691887e-67	TRUE	YY1AP1	protein_coding	17.6295752632333	2.2372341696082	1.46060126182176e-69	2.86402532790634e-67	2.2372341696082	2.2372341696082	TRUE	641.103691714293	635.26347057981	635.548947395318	153.426914571698	124.737464416314	125.745821572345	649	645	619	162	146	147
ENSG00000168564	372.764998156148	2.18519977301392	0.124000027941599	1.91128448801129e-69	2.13577353878498e-67	TRUE	CDKN2AIP	protein_coding	17.614363026465	2.18519977301392	1.91128448801129e-69	3.72503554942225e-67	2.18519977301392	2.18519977301392	TRUE	798.169157018719	804.667062734426	764.917553811813	157.215233450012	180.271267067413	179.636887960493	808	817	745	166	211	210
ENSG00000092203	1029.8390374951	1.70441022604844	0.0967936852281013	2.17004632540409e-69	2.41032012938558e-67	TRUE	TOX4	protein_coding	17.6071760898867	1.70441022604844	2.17004632540409e-69	4.20387648990028e-67	1.70441022604844	1.70441022604844	TRUE	2370.79947629323	2229.82402696541	2244.44264782902	794.599884726265	720.230702075018	581.68135149112	2400	2264	2186	839	843	680
ENSG00000175906	267.432774850087	2.17787805918737	0.123794416423705	3.410687188784e-69	3.76564373573649e-67	TRUE	ARL4D	protein_coding	17.5815588833237	2.17787805918737	3.410687188784e-69	6.56771728245005e-67	2.17787805918737	2.17787805918737	TRUE	637.152359253804	590.942763330056	710.50060031916	161.950632047904	144.387886892857	120.613339059188	645	600	692	171	169	141
ENSG00000133318	550.289838838962	-2.02298888523585	0.115416354235526	1.01242421150495e-68	1.11113557212669e-66	TRUE	RTN3	protein_coding	-17.5197651696983	-2.02298888523585	1.01242421150495e-68	1.93794867818907e-66	2.02298888523585	2.02298888523585	TRUE	163.980297110281	146.750786226964	117.047786757781	599.501462493118	545.085632175399	606.488350304712	166	149	114	633	638	709
ENSG00000184992	356.766876949893	-4.70569783021195	0.265787666504896	2.63281111667459e-68	2.87241250705598e-66	TRUE	BRI3BP	protein_coding	-17.4653070127643	-4.70569783021195	2.63281111667459e-68	5.00981892840363e-66	4.70569783021195	4.70569783021195	TRUE	22.7201616478101	17.7282828999017	17.4544945165112	514.264287731063	580.114646155323	535.489008872707	23	18	17	543	679	626
ENSG00000142192	1084.16969446731	-1.72728245782743	0.0989288286728199	2.9939692039556e-68	3.24722377544313e-66	TRUE	APP	protein_coding	-17.4579691934047	-1.72728245782743	2.9939692039556e-68	5.66353303887083e-66	1.72728245782743	1.72728245782743	TRUE	452.427566725957	486.542875141746	564.704234357714	1567.41693590223	1636.11126272083	1786.95932833081	458	494	550	1655	1915	2089
ENSG00000137310	213.523282741423	-4.92520235807853	0.276524699924038	3.10109383329324e-68	3.34374082445969e-66	TRUE	TCF19	protein_coding	-17.4559619340223	-4.92520235807853	3.10109383329324e-68	5.83186991175696e-66	4.92520235807853	4.92520235807853	TRUE	22.7201616478101	10.833950661051	10.2673497155948	517.105526889798	457.940280322906	472.188391210439	23	11	10	546	536	552
ENSG00000114784	376.087365488863	1.80895921390156	0.103658064738363	3.72647641532985e-68	3.99469605499138e-66	TRUE	EIF1B	protein_coding	17.4454689075712	1.80895921390156	3.72647641532985e-68	6.96721096303357e-66	1.80895921390156	1.80895921390156	TRUE	676.665683858692	768.225592329073	728.981829807231	187.52178447652	211.028450074175	218.985920561363	685	780	710	198	247	256
ENSG00000170275	742.689227086892	-2.31812769162128	0.132843405528818	3.84767170446799e-68	4.10077288364051e-66	TRUE	CRTAP	protein_coding	-17.4436402030814	-2.31812769162128	3.84767170446799e-68	7.15222119492958e-66	2.31812769162128	2.31812769162128	TRUE	178.797793837114	162.509259915765	204.320259340337	841.006790985606	938.948447900884	959.774229960348	181	165	199	888	1099	1122
ENSG00000116044	966.262678265495	2.39749037348134	0.13755330144067	5.17041589517426e-68	5.47885794685189e-66	TRUE	NFE2L2	protein_coding	17.426747800288	2.39749037348134	5.17041589517426e-68	9.55576059523067e-66	2.39749037348134	2.39749037348134	TRUE	3258.86144678806	3319.12852070381	3139.75554302889	487.746055582868	698.871547209211	642.41572789681	3299	3370	3058	515	818	751
ENSG00000161813	878.374672408356	1.58680214343073	0.0910926922717162	6.01941343037063e-68	6.31192208721079e-66	TRUE	LARP4	protein_coding	17.4180497626383	1.58680214343073	6.01941343037063e-68	1.10087206031307e-65	1.58680214343073	1.58680214343073	TRUE	1778.09960721992	1819.11880645102	1649.96309929608	544.570838757572	639.920279779583	557.729766429721	1800	1847	1607	575	749	652
ENSG00000135269	1224.25995256677	1.94488096346418	0.111649262433517	6.02504765890606e-68	6.31192208721079e-66	TRUE	TES	protein_coding	17.4179962251025	1.94488096346418	6.02504765890606e-68	1.10087206031307e-65	1.94488096346418	1.94488096346418	TRUE	3371.47442191199	3320.11342530936	3090.47226439403	743.457579869032	937.239715511619	848.570442175281	3413	3371	3010	785	1097	992
ENSG00000108219	259.026041366107	-4.26499801966173	0.239249881797311	8.43415389261114e-68	8.78581522440476e-66	TRUE	TSPAN14	protein_coding	-17.3987373881514	-4.26499801966173	8.43415389261114e-68	1.53234757558525e-65	4.26499801966173	4.26499801966173	TRUE	8.8904980360996	20.682996716552	12.3208196587138	281.28267671478	288.775773785713	293.406917002138	9	21	12	297	338	343
ENSG00000113140	2916.24299967447	-2.26994176263439	0.130829821411467	1.99715099357271e-67	2.06873427075806e-65	TRUE	SPARC	protein_coding	-17.3492848151772	-2.26994176263439	1.99715099357271e-67	3.60811132872534e-65	2.26994176263439	2.26994176263439	TRUE	1194.29023618271	1113.92710887716	1132.48867363011	5624.70645457603	5450.00195555936	5632.89955818974	1209	1131	1103	5939	6379	6585
ENSG00000104517	372.157643230458	2.01941223524399	0.117231355320285	1.90647743562489e-66	1.95462208335907e-64	TRUE	UBR5	protein_coding	17.2191868878823	2.01941223524399	1.90647743562489e-66	3.40908650377812e-64	2.01941223524399	2.01941223524399	TRUE	831.755482932873	824.365154845428	770.05122866961	173.315588682845	204.193520517117	217.275093056977	842	837	750	183	239	254
ENSG00000102144	4508.38044191073	-1.63477416225881	0.0949400738890607	1.90818947285298e-66	1.95462208335907e-64	TRUE	PGK1	protein_coding	-17.2191349335183	-1.63477416225881	1.90818947285298e-66	3.40908650377812e-64	1.63477416225881	1.63477416225881	TRUE	1384.94202740129	1477.35690832514	1492.87264864748	5038.46410815701	4390.58787421533	4132.50383684353	1402	1500	1454	5320	5139	4831
ENSG00000240476	214.375101075419	5.10813046630617	0.293178233612817	2.30379259067608e-66	2.34681368988318e-64	TRUE	LINC00973	lincRNA	17.2082266127768	5.10813046630617	2.30379259067608e-66	4.09311392988737e-64	5.10813046630617	5.10813046630617	TRUE	640.115858599171	632.30875676316	642.736092196234	17.9945146719893	11.961126724852	21.3853438048206	648	642	626	19	14	25
ENSG00000149218	176.384322029991	-3.12416126071093	0.180713824796632	2.46006821223407e-66	2.49223833500944e-64	TRUE	ENDOD1	protein_coding	-17.2044249363963	-3.12416126071093	2.46006821223407e-66	4.34675129500128e-64	3.12416126071093	3.12416126071093	TRUE	37.5376583746427	32.5018519831531	46.2030737201766	359.890293439786	362.25126652409	309.659778293802	38	33	45	380	424	362
ENSG00000163235	793.792097579585	-3.52396028120226	0.204897821197131	4.15940863063032e-66	4.19077466292688e-64	TRUE	TGFA	protein_coding	-17.1739741806335	-3.52396028120226	4.15940863063032e-66	7.30919468545409e-64	3.52396028120226	3.52396028120226	TRUE	65.1969855980637	89.6263191050585	84.1922676678774	1156.38433760521	837.278870739642	839.16089090116	66	91	82	1221	980	981
ENSG00000113369	791.552540243046	3.37626614219916	0.196971736024315	8.46217971347059e-66	8.47965595418319e-64	TRUE	ARRDC3	protein_coding	17.1327085021765	3.37626614219916	8.46217971347059e-66	1.47894986535754e-63	3.37626614219916	3.37626614219916	TRUE	2298.68765888931	2282.02397105957	2664.37725119685	247.187806809959	204.193520517117	230.961713092062	2327	2317	2595	261	239	270
ENSG00000237187	152.705280901294	2.88760501990697	0.168360476023141	9.59969477510636e-66	9.56752282504925e-64	TRUE	NR2F1-AS1	antisense_RNA	17.1253701472762	2.88760501990697	9.59969477510636e-66	1.66868640312362e-63	2.88760501990697	2.88760501990697	TRUE	709.264176657723	563.365434374653	594.479548532939	84.2900950424763	80.310422295435	84.6859614670895	718	572	579	89	94	99
ENSG00000173812	7164.02635791866	1.16881879398949	0.0682908564649324	1.14239570673107e-65	1.13244580864018e-63	TRUE	EIF1	protein_coding	17.1152421895313	1.16881879398949	1.14239570673107e-65	1.97511619016439e-63	1.16881879398949	1.16881879398949	TRUE	10077.8734404765	10076.559019383	9651.30873265911	4620.80195182294	4121.46252290615	4503.75340529521	10202	10231	9400	4879	4824	5265
ENSG00000113657	880.270883123746	-2.56503942117392	0.149977028912366	1.74096585850221e-65	1.71657371652747e-63	TRUE	DPYSL3	protein_coding	-17.0906916718	-2.56503942117392	1.74096585850221e-65	2.99390267795262e-63	2.56503942117392	2.56503942117392	TRUE	95.8198121668512	84.701796077308	102.673497155948	562.565353429561	656.153237477597	479.031701227981	97	86	100	594	768	560
ENSG00000111642	2141.72734554177	1.87713876358439	0.110324820310993	6.47995120672076e-65	6.35517767816582e-63	TRUE	CHD4	protein_coding	17.0138809182904	1.87713876358439	6.47995120672076e-65	1.10841633460493e-62	1.87713876358439	1.87713876358439	TRUE	5360.97031576806	6136.94059718263	6023.85407813947	1310.75833189649	1499.41267157966	1939.22297622113	5427	6231	5867	1384	1755	2267
ENSG00000171517	177.632207969266	-3.70183423275753	0.215031408090028	1.02797912995825e-64	1.00285075122593e-62	TRUE	LPAR3	protein_coding	-16.986829332411	-3.70183423275753	1.02797912995825e-64	1.7490874529734e-62	3.70183423275753	3.70183423275753	TRUE	16.793162957077	14.7735690832514	28.7485792036654	298.330111667191	254.601126000422	261.756608171004	17	15	28	315	298	306
ENSG00000108828	619.835206421603	-1.92887344472575	0.113817463527232	2.18438919985541e-64	2.11977726668074e-62	TRUE	VAT1	protein_coding	-16.9425521180686	-1.92887344472575	2.18438919985541e-64	3.6971362046816e-62	1.92887344472575	1.92887344472575	TRUE	191.639624333702	185.162065843417	156.063715677041	720.727666599151	587.803941907014	733.08958562925	194	188	152	761	688	857
ENSG00000143499	375.776814070663	-2.6508144371556	0.156312310435018	3.34472899576654e-64	3.22880173947348e-62	TRUE	SMYD2	protein_coding	-16.9174736797038	-2.6508144371556	3.34472899576654e-64	5.63140288198222e-62	2.6508144371556	2.6508144371556	TRUE	61.245653137575	51.2150394886048	51.336748577974	328.6366626937	352.853238383135	363.55084468195	62	52	50	347	413	425
ENSG00000120549	108.002959168771	4.23992352699701	0.248950044139012	3.95221677608928e-64	3.79536317278824e-62	TRUE	KIAA1217	protein_coding	16.9076399502062	4.23992352699701	3.95221677608928e-64	6.61955141070203e-62	4.23992352699701	4.23992352699701	TRUE	481.0747270645	470.784401452944	513.36748577974	28.4123915873516	30.7571830067623	15.3974475394708	487	478	500	30	36	18
ENSG00000139291	180.303998425889	-2.61052874135092	0.15418754716412	6.85887390600904e-64	6.55253456367848e-62	TRUE	TMEM19	protein_coding	-16.8751171753156	-2.61052874135092	6.85887390600904e-64	1.14283765320953e-61	2.61052874135092	2.61052874135092	TRUE	51.3673219863532	51.2150394886048	46.2030737201766	309.695068302132	312.698027235417	297.683985763103	52	52	45	327	366	348
ENSG00000130309	1300.09775417222	-1.88942253407446	0.11209029869221	9.7307877922059e-64	9.24826109859239e-62	TRUE	COLGALT1	protein_coding	-16.8544507597224	-1.88942253407446	9.7307877922059e-64	1.61300347330803e-61	1.88942253407446	1.88942253407446	TRUE	452.427566725957	434.342931047591	520.554630580656	1981.29077335798	1769.39238908347	1484.99827380674	458	441	507	2092	2071	1736
ENSG00000141682	781.868300256296	2.31150845401421	0.137316409907199	1.49385445521584e-63	1.41249684334717e-61	TRUE	PMAIP1	protein_coding	16.8290879621612	2.31150845401421	1.49385445521584e-63	2.46355751645288e-61	2.31150845401421	2.31150845401421	TRUE	1110.32442139733	1186.81004968786	1351.18322257228	200.780900550618	287.921407591081	239.515850613991	1124	1205	1316	212	337	280
ENSG00000155090	737.04483306299	3.84117084099536	0.228076852625049	1.50242452453572e-63	1.41335221343824e-61	TRUE	KLF10	protein_coding	16.8287492296312	3.84117084099536	1.50242452453572e-63	2.46504938061325e-61	3.84117084099536	3.84117084099536	TRUE	2673.07640952061	2621.81605997435	2494.96598088954	148.691515973806	206.756619101014	169.371922934179	2706	2662	2430	157	242	198
ENSG00000042445	446.03545748063	-1.85681417588418	0.110381740972257	1.9155527375025e-63	1.79284067888686e-61	TRUE	RETSAT	protein_coding	-16.8143583767781	-1.85681417588418	1.9155527375025e-63	3.1269210625688e-61	1.85681417588418	1.85681417588418	TRUE	130.393971196127	120.158361877111	160.170655563279	503.846410815701	523.726477309592	465.345081192896	132	122	156	532	613	544
ENSG00000164951	1664.69266492257	1.94757681761858	0.11590256997793	2.33859650032743e-63	2.17772940772915e-61	TRUE	PDP1	protein_coding	16.8025282614421	1.94757681761858	2.33859650032743e-63	3.79821142714796e-61	1.94757681761858	1.94757681761858	TRUE	4481.79884330932	4107.05220514389	4104.8864162948	1186.69088863172	994.482250551982	1095.78501655901	4537	4170	3998	1253	1164	1281
ENSG00000113811	633.498354325418	1.75801509532938	0.104726947513438	3.18445612774101e-63	2.95050261725069e-61	TRUE	SELENOK	protein_coding	16.7842086924733	1.75801509532938	3.18445612774101e-63	5.14601709326107e-61	1.75801509532938	1.75801509532938	TRUE	1446.18768053887	1618.1982669188	1311.14055868146	390.196844466295	442.561688819525	455.935529918775	1464	1643	1277	412	518	533
ENSG00000054392	343.610700126058	2.44823761144501	0.146014696146294	4.80838130443533e-63	4.43284672455893e-61	TRUE	HHAT	protein_coding	16.7597256119041	2.44823761144501	4.80838130443533e-63	7.73139629940156e-61	2.44823761144501	2.44823761144501	TRUE	1299.00054638566	1308.93822077607	1394.30609137777	243.399487931645	265.707886530641	218.13050680917	1315	1329	1358	257	311	255
ENSG00000162971	157.918496391132	2.45456533380803	0.14628462721864	5.49385898814726e-63	5.03959064793329e-61	TRUE	TYW5	protein_coding	16.7517999375257	2.45456533380803	5.49385898814726e-63	8.78962772839998e-61	2.45456533380803	2.45456533380803	TRUE	394.145412933749	397.901460642238	421.988073310946	67.2426600900654	76.8929575169059	75.2764101929685	399	404	411	71	90	88
ENSG00000134910	786.905828232699	-1.48162290638155	0.0884940845969329	6.56725786285681e-63	5.99441091462148e-61	TRUE	STT3A	protein_coding	-16.7411806511863	-1.48162290638155	6.56725786285681e-63	1.04549444729579e-60	1.48162290638155	1.48162290638155	TRUE	351.668588983495	321.07890140933	302.886816610047	930.979364345553	935.530983122355	865.678717219137	356	326	295	983	1095	1012
ENSG00000140961	317.164262671108	3.57519607488991	0.213504652405682	8.30137865530443e-63	7.53994185450754e-61	TRUE	OSGIN1	protein_coding	16.7272273574543	3.57519607488991	8.30137865530443e-63	1.31505288077478e-60	3.57519607488991	3.57519607488991	TRUE	1826.50342986091	2052.54119796639	2216.72080359692	212.145857185558	169.164506537193	118.04709780261	1849	2084	2159	224	198	138
ENSG00000164904	343.834403006877	-3.09712933120892	0.185563346868788	3.55403663545579e-62	3.21222193551637e-60	TRUE	ALDH7A1	protein_coding	-16.6403719453678	-3.09712933120892	3.55403663545579e-62	5.60248579034251e-60	3.09712933120892	3.09712933120892	TRUE	50.3794888712311	50.2301348830547	45.1763387486171	403.455960540392	412.658872007395	461.068012431932	51	51	44	426	483	539
ENSG00000159593	850.881056917811	-1.38322329986588	0.0831232522417377	3.61007020435086e-62	3.24694997208883e-60	TRUE	NAE1	protein_coding	-16.6394352040004	-1.38322329986588	3.61007020435086e-62	5.66305549422024e-60	1.38322329986588	1.38322329986588	TRUE	395.133246048871	410.705220514389	403.506843822876	1037.05229293833	942.365912679413	1180.4709780261	400	417	393	1095	1103	1380
ENSG00000164609	1279.14242225927	1.2584234931903	0.075672859438086	4.27777820064638e-62	3.82881914871447e-60	TRUE	SLU7	protein_coding	16.6292695087757	1.2584234931903	4.27777820064638e-62	6.67790249399934e-60	1.2584234931903	1.2584234931903	TRUE	1738.58628261503	1651.68502350751	1719.78107736213	679.056158937702	764.657744195897	688.608070515223	1760	1677	1675	717	895	805
ENSG00000163964	365.105479636126	-2.0889510116167	0.125859382970973	8.52489147076629e-62	7.59333086656951e-60	TRUE	PIGX	protein_coding	-16.5879003348451	-2.0889510116167	8.52489147076629e-62	1.32436454066136e-59	2.0889510116167	2.0889510116167	TRUE	163.980297110281	193.041302687818	181.732089966028	788.917406408795	768.929575169059	746.776205664335	166	196	177	833	900	873
ENSG00000113580	1016.97371733167	2.19086387128355	0.132281808924811	1.35604255187509e-61	1.20205348901312e-59	TRUE	NR3C1	protein_coding	16.5599954714281	2.19086387128355	1.35604255187509e-61	2.09652001842304e-59	2.19086387128355	2.19086387128355	TRUE	2503.1691137196	2584.38968496344	2617.14744250511	623.178455482578	567.299153235839	486.730424997717	2534	2624	2549	658	664	569
ENSG00000113575	1934.34984977311	1.35158047650232	0.0817421098142274	2.08200017281007e-61	1.83674254479771e-59	TRUE	PPP2CA	protein_coding	16.5341776688173	1.35158047650232	2.08200017281007e-61	3.20349098359934e-59	1.35158047650232	1.35158047650232	TRUE	3955.2837929492	4198.64833346005	4037.12190817188	1703.79641552152	1443.87886892857	1623.57530166198	4004	4263	3932	1799	1690	1898
ENSG00000244509	495.443023120594	-2.87156364018388	0.173554950666485	2.36117192260126e-61	2.07310894804391e-59	TRUE	APOBEC3C	protein_coding	-16.5265932418646	-2.87156364018388	2.36117192260126e-61	3.61574127081007e-59	2.87156364018388	2.87156364018388	TRUE	94.831979051729	85.6867006828581	92.4061474403532	832.483073509401	604.036899605027	595.367971526205	96	87	90	879	707	696
ENSG00000171988	614.584469782413	2.81745378161872	0.170425218788818	2.38267209583633e-61	2.08207147407727e-59	TRUE	JMJD1C	protein_coding	16.5260467388755	2.81745378161872	2.38267209583633e-61	3.6313729506116e-59	2.81745378161872	2.81745378161872	TRUE	2224.60017525514	2141.1826124659	2313.23389092351	257.605683725321	340.892111658283	335.322190859587	2252	2174	2253	272	399	392
ENSG00000186193	290.131828992337	-2.12081864926463	0.128703267505865	7.02924821419283e-61	6.11345653647582e-59	TRUE	SAPCD2	protein_coding	-16.4606917914473	-2.12081864926463	7.02924821419283e-61	1.06625737769817e-58	2.12081864926463	2.12081864926463	TRUE	109.649475778562	94.5508421328089	106.780437042186	497.216852778652	453.668449349745	410.598601052555	111	96	104	525	531	480
ENSG00000153551	742.730859698834	-2.14688530755274	0.130409565573688	7.29859649335102e-61	6.31791183776555e-59	TRUE	CMTM7	protein_coding	-16.4584156045242	-2.14688530755274	7.29859649335102e-61	1.10191674193982e-58	2.14688530755274	2.14688530755274	TRUE	173.858628261503	155.614927676915	191.999439681623	778.499529493433	643.337744558112	903.316922315621	176	158	187	822	753	1056
ENSG00000171492	136.375654271277	-3.41291277914732	0.2052770595336	9.67550809115518e-61	8.33630926096818e-59	TRUE	LRRC8D	protein_coding	-16.4413403894873	-3.41291277914732	9.67550809115518e-61	1.45394854764191e-58	3.41291277914732	3.41291277914732	TRUE	19.7566623024435	24.6226151387523	21.5614344027491	249.081966249115	257.164224584318	219.841334313556	20	25	21	263	301	257
ENSG00000162704	706.123958921518	-2.0233053883968	0.123058969874179	1.02577619613618e-60	8.79686581598084e-59	TRUE	ARPC5	protein_coding	-16.4377987479942	-2.0233053883968	1.02577619613618e-60	1.53427492629522e-58	2.0233053883968	2.0233053883968	TRUE	165.955963340526	151.675309254714	195.079644596301	632.649252678361	632.230984027893	829.751339627039	168	154	190	668	740	970
ENSG00000196639	156.84273871232	4.09681304787434	0.245479239371	1.51398934730239e-60	1.29235812896118e-58	TRUE	HRH1	protein_coding	16.4141854749699	4.09681304787434	1.51398934730239e-60	2.25402173289584e-58	4.09681304787434	4.09681304787434	TRUE	264.739274852744	233.422391515372	260.790682776108	14.2061957936758	12.8154929194843	15.3974475394708	268	237	254	15	15	18
ENSG00000183309	156.426263978146	2.45343580117135	0.14930857969162	1.57516553143542e-60	1.33838258380674e-58	TRUE	ZNF623	protein_coding	16.4117808658664	2.45343580117135	1.57516553143542e-60	2.33429369400462e-58	2.45343580117135	2.45343580117135	TRUE	486.013892640111	531.84848699705	495.912991263229	78.607616725006	106.795774329036	88.1076164758608	492	540	483	83	125	103
ENSG00000213853	1032.31277757119	-2.40870670369694	0.146846156161524	1.93565296597333e-60	1.63713621039524e-58	TRUE	EMP2	protein_coding	-16.3992651403363	-2.40870670369694	1.93565296597333e-60	2.85535449907204e-58	2.40870670369694	2.40870670369694	TRUE	434.646570653758	376.233559320136	370.651324732972	2368.64637866554	2068.42055720477	1894.7414611071	440	382	361	2501	2421	2215
ENSG00000130544	207.136364319609	2.76951886759052	0.168901618333619	3.33783098518805e-60	2.81017934725559e-58	TRUE	ZNF557	protein_coding	16.3661284344985	2.76951886759052	3.33783098518805e-60	4.90127711514509e-58	2.76951886759052	2.76951886759052	TRUE	415.877741466437	440.252358680892	445.602977656814	68.1897398096437	63.2230984027893	57.3127213969192	421	447	434	72	74	67
ENSG00000125864	108.983812565905	2.66248256775889	0.162736400537812	5.74091318084096e-60	4.81140714674298e-58	TRUE	BFSP1	protein_coding	16.3330823324707	2.66248256775889	5.74091318084096e-60	8.39164936679471e-58	2.66248256775889	2.66248256775889	TRUE	609.493032030384	471.769306058495	473.32482188892	89.0254936403682	82.0191546846996	72.71016893639	617	479	461	94	96	85
ENSG00000092847	543.96794997767	-2.16844576994443	0.133059997680655	1.31495446009119e-59	1.09706472104802e-57	TRUE	AGO1	protein_coding	-16.2824508124933	-2.16844576994443	1.31495446009119e-59	1.91340748993721e-57	2.16844576994443	2.16844576994443	TRUE	78.038816094652	84.701796077308	79.05859281008	364.625692037678	351.998872188502	381.514533477999	79	86	77	385	412	446
ENSG00000157657	153.563504767607	-3.26838102857872	0.199607339942288	2.52832547953257e-59	2.0998768104334e-57	TRUE	ZNF618	protein_coding	-16.2424007770255	-3.26838102857872	2.52832547953257e-59	3.66242751219858e-57	3.26838102857872	3.26838102857872	TRUE	28.6471603385431	22.6528059276521	28.7485792036654	287.912234751829	230.678872550718	272.876986949511	29	23	28	304	270	319
ENSG00000105612	226.312854802448	-2.86506924374264	0.176164661255517	4.30090582937904e-59	3.5560583713942e-57	TRUE	DNASE2	protein_coding	-16.2097821287902	-2.86506924374264	4.30090582937904e-59	6.20217621798974e-57	2.86506924374264	2.86506924374264	TRUE	50.3794888712311	35.4565657998033	53.390218521093	322.954184376229	322.950421571005	384.936188486771	51	36	52	341	378	450
ENSG00000131238	726.488374939607	-2.40358722594817	0.148265724000724	4.64715253243389e-59	3.82518742825965e-57	TRUE	PPT1	protein_coding	-16.2050227261904	-2.40358722594817	4.64715253243389e-59	6.67156835437541e-57	2.40358722594817	2.40358722594817	TRUE	165.955963340526	148.720595438064	148.876570876125	825.853515472352	816.774082068467	835.739235892388	168	151	145	872	956	977
ENSG00000065361	232.297651254842	-3.89768316751897	0.239500285631573	7.12839031439538e-59	5.84147824963653e-57	TRUE	ERBB3	protein_coding	-16.1786997946667	-3.89768316751897	7.12839031439538e-59	1.01882122546812e-56	3.89768316751897	3.89768316751897	TRUE	35.5619921443984	30.5320427720529	29.7753141752249	587.189426138599	489.551829524301	414.020256061326	36	31	29	620	573	484
ENSG00000116005	178.801401229579	-5.34205407822927	0.314419491008391	7.80803265830001e-59	6.37011089175821e-57	TRUE	PCYOX1	protein_coding	-16.1730912357594	-5.34205407822927	7.80803265830001e-59	1.11102085940536e-56	5.34205407822927	5.34205407822927	TRUE	6.91483180585524	7.87923684440074	8.21387977247584	331.477901852435	317.824224403211	414.875669813519	7	8	8	350	372	485
ENSG00000112715	492.239090458216	2.41834947296583	0.149518899511733	8.49762986744256e-59	6.90217178396062e-57	TRUE	VEGFA	protein_coding	16.1678771538128	2.41834947296583	8.49762986744256e-59	1.20381841972343e-56	2.41834947296583	2.41834947296583	TRUE	1129.09325058465	1109.98749045495	1342.9693427998	215.934176063872	251.183661221892	196.745163004349	1143	1127	1308	228	294	230
ENSG00000143797	261.091221177707	-3.97982547022141	0.24161215529773	1.2313439386756e-58	9.95768400934242e-57	TRUE	MBOAT2	protein_coding	-16.1450070741882	-3.97982547022141	1.2313439386756e-58	1.73673501666359e-56	3.97982547022141	3.97982547022141	TRUE	13.8296636117105	15.7584736888015	15.4010245733922	230.140371857548	276.814647060861	251.49164314469	14	16	15	243	324	294
ENSG00000154265	162.959630643635	1.972833132868	0.122227273103409	1.61914684763641e-58	1.30366068020612e-56	TRUE	ABCA5	protein_coding	16.1281042368644	1.972833132868	1.61914684763641e-58	2.27373468673763e-56	1.972833132868	1.972833132868	TRUE	651.969855980637	591.927667935606	571.89137915863	164.791871206639	143.533520698224	153.119061642515	660	601	557	174	168	179
ENSG00000111011	1607.89638270627	2.34091272117185	0.145246285745485	1.9980871967472e-58	1.60177094494021e-56	TRUE	RSRC2	protein_coding	16.1151098121362	2.34091272117185	1.9980871967472e-58	2.7936733944781e-56	2.34091272117185	2.34091272117185	TRUE	2959.54801290604	2997.06471468893	3024.76122621423	462.174903154252	721.085068269651	573.127213969192	2996	3043	2946	488	844	670
ENSG00000162923	358.679212295902	1.68938032525775	0.1047999385194	2.01239250443922e-58	1.60625510808876e-56	TRUE	WDR26	protein_coding	16.1146688017332	1.68938032525775	2.01239250443922e-58	2.80149429254357e-56	1.68938032525775	1.68938032525775	TRUE	511.697553633288	573.214480430154	527.741775381573	147.744436254228	176.853802288883	172.79357794295	518	582	514	156	207	202
ENSG00000107625	656.231120397514	1.73997616204225	0.10857222306049	8.75406627692242e-58	6.9572187074955e-56	TRUE	DDX50	protein_coding	16.0235270819696	1.73997616204225	8.75406627692242e-58	1.21341923850548e-55	1.73997616204225	1.73997616204225	TRUE	1106.37308893684	1183.85533587121	1135.56887854478	300.224271106348	384.464787584529	336.17760461178	1120	1202	1106	317	450	393
ENSG00000106605	365.695056842277	-1.67782929095424	0.105076351844102	2.44124694762764e-57	1.9318330995862e-55	TRUE	BLVRA	protein_coding	-15.9596427631896	-1.67782929095424	2.44124694762764e-57	3.36933988591457e-55	1.67782929095424	1.67782929095424	TRUE	195.590956794191	186.146970448968	208.427199226574	668.63828202234	586.095209517749	638.994072888039	198	189	203	706	686	747
ENSG00000171208	561.726343949654	-2.12283315201841	0.133021404352728	2.72093704133101e-57	2.14395885333595e-55	TRUE	NETO2	protein_coding	-15.9528713590194	-2.12283315201841	2.72093704133101e-57	3.73931168269755e-55	2.12283315201841	2.12283315201841	TRUE	141.260135462471	162.509259915765	163.250860477957	710.309789683789	739.026758356929	599.645040287169	143	165	159	750	865	701
ENSG00000111845	659.797657595298	1.68306245328597	0.10550945297754	2.86860878854556e-57	2.25069824864693e-55	TRUE	PAK1IP1	protein_coding	15.9495709510693	1.68306245328597	2.86860878854556e-57	3.92547750732119e-55	1.68306245328597	1.68306245328597	TRUE	1213.05906537003	1248.85903983752	1203.33338666771	352.313655683159	387.882252363058	396.91198101747	1228	1268	1172	372	454	464
ENSG00000109062	166.613436449697	-3.7865906053212	0.234590679807932	2.92011363880694e-57	2.28140064713231e-55	TRUE	SLC9A3R1	protein_coding	-15.9484595210475	-3.7865906053212	2.92011363880694e-57	3.97902603376075e-55	3.7865906053212	3.7865906053212	TRUE	16.793162957077	25.6075197443024	17.4544945165112	314.430466900024	281.086478034023	271.166159445125	17	26	17	332	329	317
ENSG00000125354	178.19392284491	-4.09562230919611	0.252005286818349	2.95959407094012e-57	2.30248926075924e-55	TRUE	SEPT6	protein_coding	-15.947620709702	-4.09562230919611	2.95959407094012e-57	4.01580700984356e-55	4.09562230919611	4.09562230919611	TRUE	11.8539973814661	16.7433782943516	16.4277595449517	288.859314471408	276.814647060861	254.913298153461	12	17	16	305	324	298
ENSG00000183283	1311.11829489605	-1.17039409406529	0.0733914738712739	2.99495660485591e-57	2.32021049917367e-55	TRUE	DAZAP2	protein_coding	-15.9468787976042	-1.17039409406529	2.99495660485591e-57	4.04671489491414e-55	1.17039409406529	1.17039409406529	TRUE	709.264176657723	699.282269940566	797.773072901716	1682.96066169079	1573.74253051267	1713.39374564223	718	710	777	1777	1842	2003
ENSG00000152217	81.6552405535032	3.12292528964087	0.195218993740935	3.19340546935346e-57	2.46359874660833e-55	TRUE	SETBP1	protein_coding	15.9428706935289	3.12292528964087	3.19340546935346e-57	4.29680054742546e-55	3.12292528964087	3.12292528964087	TRUE	380.315749322038	362.444894842434	434.30889296966	56.8247831747031	41.8639435369821	35.0719638399058	385	368	423	60	49	41
ENSG00000086062	1185.26062729997	-1.34657095052294	0.0845159709205097	3.80815801201747e-57	2.92561739273242e-55	TRUE	B4GALT1	protein_coding	-15.9318668315204	-1.34657095052294	3.80815801201747e-57	5.1026143896024e-55	1.34657095052294	1.34657095052294	TRUE	670.738685167959	650.037039663061	670.45793642834	1686.7489805691	1674.55774147928	1710.82750438565	679	660	653	1781	1960	2000
ENSG00000166086	326.02838733973	-2.6494007075481	0.165797059325282	4.05013429466414e-57	3.092773058809e-55	TRUE	JAM3	protein_coding	-15.9280146840985	-2.6494007075481	4.05013429466414e-57	5.3941531633138e-55	2.6494007075481	2.6494007075481	TRUE	42.4768239502536	45.3056118553043	43.1228688054982	284.123915873516	285.358309007184	267.744504436354	43	46	42	300	334	313
ENSG00000109321	783.195726716952	5.67936338403311	0.355292253569611	4.05928560707115e-57	3.092773058809e-55	TRUE	AREG	protein_coding	15.9278735380407	5.67936338403311	4.05928560707115e-57	5.3941531633138e-55	5.67936338403311	5.67936338403311	TRUE	1916.39624333702	2453.39737242528	3113.06043376834	43.5656671006057	57.2425350403633	26.5178263179775	1940	2491	3032	46	67	31
ENSG00000175471	194.628811476172	1.78940960595342	0.112451468737997	5.92184267953055e-57	4.49328951955491e-55	TRUE	MCTP1	protein_coding	15.9042390891489	1.78940960595342	5.92184267953055e-57	7.83681550980837e-55	1.78940960595342	1.78940960595342	TRUE	700.373678621624	804.667062734426	760.810613925575	198.886741111461	229.824506356085	224.11840307452	709	817	741	210	269	262
ENSG00000175197	1656.08278333782	4.19969406671023	0.264132369616304	7.40221151213678e-57	5.59352360085156e-55	TRUE	DDIT3	protein_coding	15.8902581469577	4.19969406671023	7.40221151213678e-57	9.75575072980715e-55	4.19969406671023	4.19969406671023	TRUE	4325.72121112001	4008.56174458888	3703.43304241504	195.098422233147	220.42647821513	206.15471427847	4379	4070	3607	206	258	241
ENSG00000143061	268.172895928881	-2.80377556954574	0.176256485340579	8.09170791856591e-57	6.08958818785788e-55	TRUE	IGSF3	protein_coding	-15.8846743561915	-2.80377556954574	8.09170791856591e-57	1.06209446222548e-54	2.80377556954574	2.80377556954574	TRUE	79.0266492097742	98.4904605550093	110.887376928424	644.014209313302	660.425068450758	735.655826885828	80	100	108	680	773	860
ENSG00000106105	2291.3245315019	1.69662420226138	0.106820491332228	8.39788186848263e-57	6.29431487362125e-55	TRUE	GARS	protein_coding	15.8823452616479	1.69662420226138	8.39788186848263e-57	1.09780115905148e-54	1.69662420226138	1.69662420226138	TRUE	4985.59373202163	4602.45922173558	4738.381893747	1454.7144492724	1413.97605211644	1536.32309893831	5047	4673	4615	1536	1655	1796
ENSG00000101871	1410.64118765127	2.42187226892226	0.152704627977043	1.24670074391606e-56	9.30634344790457e-55	TRUE	MID1	protein_coding	15.857546451364	2.42187226892226	1.24670074391606e-56	1.62313370537865e-54	2.42187226892226	2.42187226892226	TRUE	7262.54906237825	7622.17674235217	7807.29272373829	1444.29657235704	1319.14140451225	1431.10720741859	7352	7739	7604	1525	1544	1673
ENSG00000141576	145.470194177987	-3.78903338897164	0.238190102276911	3.8277256507129e-56	2.84579054628405e-54	TRUE	RNF157	protein_coding	-15.7869280017475	-3.78903338897164	3.8277256507129e-56	4.96338715627522e-54	3.78903338897164	3.78903338897164	TRUE	28.6471603385431	25.6075197443024	25.668374288987	421.450475212381	342.600844047547	378.948292221421	29	26	25	445	401	443
ENSG00000051620	303.301061021955	-2.0294905444109	0.128607439662052	5.23660247569304e-56	3.87760949585656e-54	TRUE	HEBP2	protein_coding	-15.7671424144083	-2.0294905444109	5.23660247569304e-56	6.76299849049546e-54	2.0294905444109	2.0294905444109	TRUE	94.831979051729	106.36969739941	113.967581843102	404.403040259971	439.998590235628	449.092219901232	96	108	111	427	515	525
ENSG00000114023	615.231635414563	-2.75089839831676	0.174386754180059	6.0121714555873e-56	4.43409669192475e-54	TRUE	FAM162A	protein_coding	-15.7584152856821	-2.75089839831676	6.0121714555873e-56	7.73357638675106e-54	2.75089839831676	2.75089839831676	TRUE	73.0996505190411	73.867845416257	93.4328824119127	577.718628942815	505.784787222314	562.862248942878	74	75	91	610	592	658
ENSG00000172262	326.471520166246	1.9168230470781	0.121593999716923	6.04704447244792e-56	4.44204804713127e-54	TRUE	ZNF131	protein_coding	15.7580497224568	1.9168230470781	6.04704447244792e-56	7.7474444679275e-54	1.9168230470781	1.9168230470781	TRUE	672.714351398203	666.780417957413	684.832226030173	161.003552328326	200.776055738588	171.082750438565	681	677	667	170	235	200
ENSG00000132275	445.437118222814	1.86198377203689	0.118149501106178	6.30915264892531e-56	4.61619668813036e-54	TRUE	RRP8	protein_coding	15.7553675085825	1.86198377203689	6.30915264892531e-56	8.05117979698969e-54	1.86198377203689	1.86198377203689	TRUE	994.747946928033	980.964987127892	918.927799545735	283.176836153937	261.43605555748	248.925401888112	1007	996	895	299	306	291
ENSG00000104825	229.288262318407	2.02669776060998	0.128578920751978	6.6262055602233e-56	4.82901099286155e-54	TRUE	NFKBIB	protein_coding	15.7522675788379	2.02669776060998	6.6262055602233e-56	8.42235250615261e-54	2.02669776060998	2.02669776060998	TRUE	534.417715281098	595.867286357806	569.837909215511	150.585675412963	128.154929194843	136.866200350852	541	605	555	159	150	160
ENSG00000141448	72.6298692955139	4.02060206669827	0.252831512922592	7.84369051746279e-56	5.6937781795661e-54	TRUE	GATA6	protein_coding	15.741598520243	4.02060206669827	7.84369051746279e-56	9.93060628584916e-54	4.02060206669827	4.02060206669827	TRUE	350.680755868373	297.441190876128	284.405587121976	18.9415943915677	21.3591548658072	15.3974475394708	355	302	277	20	25	18
ENSG00000198551	94.5858889046564	2.93921472326247	0.185956320667379	8.32656983867605e-56	6.02059979158859e-54	TRUE	ZNF627	protein_coding	15.7378180278593	2.93921472326247	8.32656983867605e-56	1.05006208969468e-53	2.93921472326247	2.93921472326247	TRUE	279.556771579576	262.969529681875	275.164972377941	30.3065510265083	35.8833801745561	38.493618848677	283	267	268	32	42	45
ENSG00000077150	161.908732110169	3.7754495989208	0.238887166693375	1.09560719801415e-55	7.89093965507226e-54	TRUE	NFKB2	protein_coding	15.7204396884841	3.7754495989208	1.09560719801415e-55	1.37627094819294e-53	3.7754495989208	3.7754495989208	TRUE	425.756072617658	397.901460642238	440.469302799017	43.5656671006057	30.7571830067623	15.3974475394708	431	404	429	46	36	18
ENSG00000132510	113.033575918513	5.02861047960218	0.315288335056808	1.37582688853289e-55	9.87062107812037e-54	TRUE	KDM6B	protein_coding	15.7060037705479	5.02861047960218	1.37582688853289e-55	1.72155023663193e-53	5.02861047960218	5.02861047960218	TRUE	467.24506345279	485.557970536196	485.645641547634	13.2591160740974	17.941690087278	9.40955127412106	473	493	473	14	21	11
ENSG00000162511	165.568253147179	-2.63671619433826	0.167651790089127	2.49425235115888e-55	1.78252034304913e-53	TRUE	LAPTM5	protein_coding	-15.6682310309199	-2.63671619433826	2.49425235115888e-55	3.10892120575842e-53	2.63671619433826	2.63671619433826	TRUE	54.3308213317198	39.3961842220037	65.7110381798067	380.726047270511	316.115492013946	298.539399515295	55	40	64	402	370	349
ENSG00000134247	158.129514216275	-4.22349749916009	0.263366823340754	2.96508521704558e-55	2.11082012478326e-53	TRUE	PTGFRN	protein_coding	-15.6572354827617	-4.22349749916009	2.96508521704558e-55	3.68151391543443e-53	4.22349749916009	4.22349749916009	TRUE	6.91483180585524	15.7584736888015	15.4010245733922	257.605683725321	219.572112020498	286.563606984596	7	16	15	272	257	335
ENSG00000164024	732.798692393717	-1.61708930088547	0.103380191920707	3.83444258700154e-55	2.71920970842825e-53	TRUE	METAP1	protein_coding	-15.6408714906918	-1.61708930088547	3.83444258700154e-55	4.74261556587675e-53	1.61708930088547	1.61708930088547	TRUE	265.727107967866	226.528059276521	242.309453288037	701.786072207584	807.376053927512	751.053274425299	269	230	236	741	945	878
ENSG00000173786	424.381210189392	-2.43576587406873	0.155987927989221	6.69410398188911e-55	4.72896127272304e-53	TRUE	CNP	protein_coding	-15.6053505433382	-2.43576587406873	6.69410398188911e-55	8.24785424711073e-53	2.43576587406873	2.43576587406873	TRUE	134.345303656616	142.811167804763	142.716161046768	844.79510986392	663.842533229287	787.83606576959	136	145	139	892	777	921
ENSG00000086289	730.857843372622	-2.17719644708971	0.139479313509565	6.85771815273483e-55	4.82605371374522e-53	TRUE	EPDR1	protein_coding	-15.6038093516422	-2.17719644708971	6.85771815273483e-55	8.41719467006285e-53	2.17719644708971	2.17719644708971	TRUE	388.218414243016	308.275141537179	373.731529647651	1650.75995122513	1592.53858679458	1629.56319792733	393	313	364	1743	1864	1905
ENSG00000102898	414.421927497478	-2.51553036803368	0.161107905158987	7.84601377929304e-55	5.50056281606863e-53	TRUE	NUTF2	protein_coding	-15.59521393633	-2.51553036803368	7.84601377929304e-55	9.59361639218652e-53	2.51553036803368	2.51553036803368	TRUE	93.8441459366068	65.9886085718562	67.7645081229257	425.238794090695	396.425914309381	498.706217528416	95	67	66	449	464	583
ENSG00000060762	263.912020542526	-2.50975670421425	0.160840642899088	9.72787583321281e-55	6.79403691715068e-53	TRUE	MPC1	protein_coding	-15.5814782959289	-2.50975670421425	9.72787583321281e-55	1.18495845092598e-52	2.50975670421425	2.50975670421425	TRUE	67.1726518283081	78.7923684440074	80.0853277816395	411.032598297019	407.532674839601	484.164183741138	68	80	78	434	477	566
ENSG00000241258	413.468138845331	1.70238152174684	0.109301153123738	1.15034085992523e-54	8.00376783973638e-53	TRUE	CRCP	protein_coding	15.5707589887054	1.70238152174684	1.15034085992523e-54	1.39594948579153e-52	1.70238152174684	1.70238152174684	TRUE	661.848187131859	645.112516635311	635.548947395318	169.527269804531	210.174083879543	213.853438048206	670	655	619	179	246	250
ENSG00000140391	1589.85316781559	-2.54410585015563	0.163766174753399	2.06627010110796e-54	1.43225143324167e-52	TRUE	TSPAN3	protein_coding	-15.5332529147178	-2.54410585015563	2.06627010110796e-54	2.49801180118157e-52	2.54410585015563	2.54410585015563	TRUE	373.400917516183	385.097700770086	373.731529647651	2285.30336334264	2353.77886621195	2047.00510899743	378	391	364	2413	2755	2393
ENSG00000110090	580.64124393973	-2.51325370393256	0.161814662696426	2.42504878183059e-54	1.67464604641919e-52	TRUE	CPT1A	protein_coding	-15.5229844053572	-2.51325370393256	2.42504878183059e-54	2.92077598225124e-52	2.51325370393256	2.51325370393256	TRUE	143.235801692716	90.6112237106086	170.438005278874	896.884494440731	834.715772155745	603.066695295941	145	92	166	947	977	705
ENSG00000105220	2007.96909167455	-1.90269192263988	0.122671260525231	2.95808624433317e-54	2.03511918556026e-52	TRUE	GPI	protein_coding	-15.5102318949304	-1.90269192263988	2.95808624433317e-54	3.549482740495e-52	1.90269192263988	1.90269192263988	TRUE	543.308213317198	587.988049513406	523.634835495335	2543.85612678754	1941.11999420456	1738.20074445582	550	597	510	2686	2272	2032
ENSG00000001461	254.026157424918	-2.72576010544672	0.175320600106509	3.2470164961144e-54	2.22559442956719e-52	TRUE	NIPAL3	protein_coding	-15.504246867828	-2.72576010544672	3.2470164961144e-54	3.88169354951847e-52	2.72576010544672	2.72576010544672	TRUE	43.4646570653758	33.4867565887032	68.7912430944852	348.525336804846	334.911548295857	295.117744506524	44	34	67	368	392	345
ENSG00000156804	418.946727745465	3.07616011514655	0.198487136198831	4.11351976954861e-54	2.80907694484953e-52	TRUE	FBXO32	protein_coding	15.4890455437115	3.07616011514655	4.11351976954861e-54	4.89935439811645e-52	3.07616011514655	3.07616011514655	TRUE	2236.45417263661	2018.06953677214	2301.93980623635	278.441437556045	234.096337329247	249.780815640304	2264	2049	2242	294	274	292
ENSG00000146729	351.24565238886	-2.83752777275377	0.183318467659447	6.94480292037864e-54	4.72502864376167e-52	TRUE	NIPSNAP2	protein_coding	-15.4553364402018	-2.83752777275377	6.94480292037864e-54	8.24099528832237e-52	2.83752777275377	2.83752777275377	TRUE	78.038816094652	71.8980362051568	62.6308332651283	425.238794090695	512.619716779372	610.765419065676	79	73	61	449	600	714
ENSG00000169902	547.399702104213	1.69822430274667	0.109969848805499	8.79955577466246e-54	5.96493416813332e-52	TRUE	TPST1	protein_coding	15.4400767044404	1.69822430274667	8.79955577466246e-54	1.04035336250587e-51	1.69822430274667	1.69822430274667	TRUE	1583.49648354085	1632.97183600205	1520.59449287959	460.280743715095	494.678026692094	499.561631280609	1603	1658	1481	486	579	584
ENSG00000204256	1065.92962848164	2.07155500713853	0.134516063764887	1.68002702497963e-53	1.13466440610163e-51	TRUE	BRD2	protein_coding	15.3983101026139	2.07155500713853	1.68002702497963e-53	1.97898568019396e-51	2.07155500713853	2.07155500713853	TRUE	2706.66273543477	2777.43098765126	2837.8954613904	787.970326689217	640.774645974216	539.766077633671	2740	2820	2764	832	750	631
ENSG00000146426	110.610096200843	2.64178930747676	0.171452585201376	2.12125766433301e-53	1.42743608813766e-51	TRUE	TIAM2	protein_coding	15.3832213794194	2.64178930747676	2.12125766433301e-53	2.48961328356281e-51	2.64178930747676	2.64178930747676	TRUE	609.493032030384	515.105108702699	578.051788987987	102.284609714466	86.290985657861	82.119720210511	617	523	563	108	101	96
ENSG00000170385	502.721367132096	2.88168182223184	0.18776921914029	4.31582107591376e-53	2.89364032718901e-51	TRUE	SLC30A1	protein_coding	15.3371734390867	2.88168182223184	4.31582107591376e-53	5.04684269669944e-51	2.88168182223184	2.88168182223184	TRUE	909.794299027525	1075.5158292607	976.424957953065	116.490805508141	139.261689725063	138.577027855237	921	1092	951	123	163	162
ENSG00000119844	251.382357374519	2.69800280901117	0.176066195177062	6.46796286728027e-53	4.32088041112006e-51	TRUE	AFTPH	protein_coding	15.3108832045712	2.69800280901117	6.46796286728027e-53	7.53611412630431e-51	2.69800280901117	2.69800280901117	TRUE	756.680166183588	849.97267458973	812.147362503549	111.755406910249	125.591830610946	130.022890333309	766	863	791	118	147	152
ENSG00000240230	339.799019101027	1.38561042658089	0.0904926154902741	6.73739379113096e-53	4.48462334732392e-51	TRUE	COX19	protein_coding	15.3082286515061	1.38561042658089	6.73739379113096e-53	7.82170070524149e-51	1.38561042658089	1.38561042658089	TRUE	657.89685467137	702.236983757216	661.217321684305	259.499843164478	260.581689362848	252.347056896883	666	713	644	274	305	295
ENSG00000046651	430.343775666285	1.85141748836303	0.121063478172444	9.01515788069894e-53	5.97918996418443e-51	TRUE	OFD1	protein_coding	15.2892724956537	1.85141748836303	9.01515788069894e-53	1.04283973786876e-50	1.85141748836303	1.85141748836303	TRUE	1219.97389717589	1169.08176678796	1298.81973902274	333.372061291592	309.280562456888	374.671223460457	1235	1187	1265	352	362	438
ENSG00000198492	437.423511870248	1.65184823701903	0.108204346854209	1.35113759380512e-52	8.92913080809274e-51	TRUE	YTHDF2	protein_coding	15.2628971162141	1.65184823701903	1.35113759380512e-52	1.55734346744032e-50	1.65184823701903	1.65184823701903	TRUE	889.04980360996	1031.19512201095	936.382294062246	297.383031947613	299.882534315933	308.804364541609	900	1047	912	314	351	361
ENSG00000136158	938.967456538759	2.10280116502349	0.137885311508228	1.69267227136876e-52	1.11462469069633e-50	TRUE	SPRY2	protein_coding	15.2481873476844	2.10280116502349	1.69267227136876e-52	1.94403410366702e-50	2.10280116502349	2.10280116502349	TRUE	2039.8753827273	2411.04647438663	2432.33514762441	573.930310064502	543.376899786135	474.754632467017	2065	2448	2369	606	636	555
ENSG00000166741	875.824741546342	2.07777677893528	0.13625428910312	1.7199276519503e-52	1.1285418521943e-50	TRUE	NNMT	protein_coding	15.2471441793133	2.07777677893528	1.7199276519503e-52	1.96830723955224e-50	2.07777677893528	2.07777677893528	TRUE	2036.91188338193	1908.74512555608	2168.46425993362	502.899331096123	445.979153598054	490.152080006488	2062	1938	2112	531	522	573
ENSG00000080802	178.617633586538	2.18848289881269	0.143492349373465	1.98229858911279e-52	1.29608586475396e-50	TRUE	CNOT4	protein_coding	15.2378693602263	2.18848289881269	1.98229858911279e-52	2.26052333435068e-50	2.18848289881269	2.18848289881269	TRUE	514.661052978654	529.87867778595	512.34075080818	96.6021313969953	120.465633443153	121.468752811381	521	538	499	102	141	142
ENSG00000278259	465.02599129405	-2.40796661002418	0.158159985366062	3.12558714542677e-52	2.03638076987204e-50	TRUE	MYO19	protein_coding	-15.208083793104	-2.40796661002418	3.12558714542677e-52	3.55168308913901e-50	2.40796661002418	2.40796661002418	TRUE	95.8198121668512	50.2301348830547	70.8447130376041	432.815431847322	406.678308644969	328.478880842044	97	51	69	457	476	384
ENSG00000108639	1219.75677713011	-1.76139049820005	0.115816841251903	3.16595766457808e-52	2.05541997955953e-50	TRUE	SYNGR2	protein_coding	-15.2072435159934	-1.76139049820005	3.16595766457808e-52	3.5848896682219e-50	1.76139049820005	1.76139049820005	TRUE	545.283879547442	496.391921197247	478.458496746718	2062.73962924172	1570.32506573414	1544.87723646024	552	504	466	2178	1838	1806
ENSG00000178381	161.801022392799	2.93237817863937	0.192911195370945	5.22821128155585e-52	3.38237753015182e-50	TRUE	ZFAND2A	protein_coding	15.1743639164912	2.93237817863937	5.22821128155585e-52	5.8992567856938e-50	2.93237817863937	2.93237817863937	TRUE	454.403232956202	593.897477146706	528.768510353132	78.607616725006	56.388168845731	68.4331001754259	460	603	515	83	66	80
ENSG00000149716	164.716875938991	2.05818027809867	0.135790294160562	8.5162511508257e-52	5.49030205310924e-50	TRUE	ORAOV1	protein_coding	15.1423148413735	2.05818027809867	8.5162511508257e-52	9.5757204373515e-50	2.05818027809867	2.05818027809867	TRUE	360.559087019595	424.49388499209	437.389097884338	101.337529994887	91.4171828256547	99.2279952543675	365	431	426	107	107	116
ENSG00000157450	184.817518521785	2.49977682287002	0.164932913516746	8.77791067530118e-52	5.6392723704252e-50	TRUE	RNF111	protein_coding	15.1403247989952	2.49977682287002	8.77791067530118e-52	9.83554186398382e-50	2.49977682287002	2.49977682287002	TRUE	584.797204152329	588.972954118956	578.051788987987	86.1842544816331	115.339436275359	104.360477767524	592	598	563	91	135	122
ENSG00000162616	205.57940142631	3.47358373243509	0.22949996035981	1.34545100913961e-51	8.61368948142923e-50	TRUE	DNAJB4	protein_coding	15.1122125551565	3.47358373243509	1.34545100913961e-51	1.50232685944138e-49	3.47358373243509	3.47358373243509	TRUE	976.966950855833	1005.58760226665	1081.15192505213	67.2426600900654	116.193802469991	83.8305477148967	989	1021	1053	71	136	98
ENSG00000138801	247.377514532805	-2.31715033434795	0.15292997690671	1.35693540565933e-51	8.65715398254209e-50	TRUE	PAPSS1	protein_coding	-15.1116525500264	-2.31715033434795	1.35693540565933e-51	1.50990757007587e-49	2.31715033434795	2.31715033434795	TRUE	56.3064875619641	40.3810888275538	45.1763387486171	232.034531296704	245.203097859466	239.515850613991	57	41	44	245	287	280
ENSG00000272888	585.354475906991	2.25682893056405	0.149769895411001	2.78042532234386e-51	1.76777524459918e-49	TRUE	LINC01578	processed_transcript	15.0643125885674	2.25682893056405	2.78042532234386e-51	3.08320405227359e-49	2.25682893056405	2.25682893056405	TRUE	1176.50924011051	1194.68928653226	1161.23725283377	224.457893540077	223.843942993659	283.997365728017	1191	1213	1131	237	262	332
ENSG00000163602	567.74211680278	1.87943062952176	0.124822039867506	3.2668073862838e-51	2.06987610269074e-49	TRUE	RYBP	protein_coding	15.0536539949586	1.87943062952176	3.2668073862838e-51	3.61010281539912e-49	1.87943062952176	1.87943062952176	TRUE	824.840651127018	895.278286445035	836.789001820976	211.19877746598	238.368168302408	241.226678118376	835	909	815	223	279	282
ENSG00000156504	356.493735030424	-2.437374856728	0.162005329331108	4.45778804929315e-51	2.8148183579749e-49	TRUE	FAM122B	protein_coding	-15.0330812224616	-2.437374856728	4.45778804929315e-51	4.90936808524551e-49	2.437374856728	2.437374856728	TRUE	105.698143318073	115.233838849361	128.341871444935	664.849963144027	645.046476947377	603.066695295941	107	117	125	702	755	705
ENSG00000100350	249.395047573538	-2.93029437070526	0.194671894346855	5.32822029412463e-51	3.35295992433686e-49	TRUE	FOXRED2	protein_coding	-15.0212636306535	-2.93029437070526	5.32822029412463e-51	5.84794908595426e-49	2.93029437070526	2.93029437070526	TRUE	61.245653137575	62.0489901496559	57.4971584073309	505.740570254858	395.571548114749	506.404941298151	62	63	56	534	463	592
ENSG00000129355	316.67329274143	-3.07983446733966	0.204700140261502	5.79347034709215e-51	3.63333354624779e-49	TRUE	CDKN2D	protein_coding	-15.0157139454548	-3.07983446733966	5.79347034709215e-51	6.33695304155746e-49	3.07983446733966	3.07983446733966	TRUE	61.245653137575	63.033894755206	56.4704234357714	494.375613619917	516.891547752534	556.018938925335	62	64	55	522	605	650
ENSG00000128590	285.546294218244	4.264777540292	0.283472092654528	5.97901010672167e-51	3.7369826558554e-49	TRUE	DNAJB9	protein_coding	15.0136236210313	4.264777540292	5.97901010672167e-51	6.51772905125273e-49	4.264777540292	4.264777540292	TRUE	1458.04167792033	1800.40561894557	1345.02281274292	52.0893845768112	105.087041939771	68.4331001754259	1476	1828	1310	55	123	80
ENSG00000136891	362.783100399193	1.87598472954642	0.125070937219626	8.09061497019559e-51	5.03968779798873e-49	TRUE	TEX10	protein_coding	14.9935535115089	1.87598472954642	8.09061497019559e-51	8.78979716930912e-49	1.87598472954642	1.87598472954642	TRUE	599.614700879162	550.561674502502	617.067717907248	161.003552328326	145.242253087489	172.79357794295	607	559	601	170	170	202
ENSG00000171951	189.327660025595	3.99924268388209	0.266635082745594	1.31022375561365e-50	8.13397495151668e-49	TRUE	SCG2	protein_coding	14.9615083504459	3.99924268388209	1.31022375561365e-50	1.41865910885602e-48	3.99924268388209	3.99924268388209	TRUE	983.881782661689	1020.3611713499	1047.26967099067	40.7244279418706	71.7667603491121	69.2885139276187	996	1036	1020	43	84	81
ENSG00000144647	235.402622138439	-2.4621313747011	0.164308597554403	1.46483758985182e-50	9.06331392002951e-49	TRUE	POMGNT2	protein_coding	-14.9540838325792	-2.4621313747011	1.46483758985182e-50	1.58074655082064e-48	2.4621313747011	2.4621313747011	TRUE	56.3064875619641	71.8980362051568	45.1763387486171	323.901264095808	352.853238383135	293.406917002138	57	73	44	342	413	343
ENSG00000112992	340.824267045069	-1.44104724886282	0.0963323714008736	1.47667724857417e-50	9.10601174221089e-49	TRUE	NNT	protein_coding	-14.9535478785219	-1.44104724886282	1.47667724857417e-50	1.58819354380094e-48	1.44104724886282	1.44104724886282	TRUE	239.055613859567	228.497868487622	219.721283913729	648.749607911194	627.959153054731	594.512557774012	242	232	214	685	735	695
ENSG00000136536	360.505936998656	2.14870838833639	0.143871695777236	2.12855612011936e-50	1.30821059142536e-48	TRUE	MARCH7	protein_coding	14.9291837702919	2.14870838833639	2.12855612011936e-50	2.28167025702661e-48	2.14870838833639	2.14870838833639	TRUE	979.9304502012	1064.68187859965	995.932922412696	220.669574661764	245.203097859466	214.708851800399	992	1081	970	233	287	251
ENSG00000106392	187.696966389092	-2.35837020740282	0.157719897131967	2.5209458914641e-50	1.54422592514336e-48	TRUE	C1GALT1	protein_coding	-14.9178968613047	-2.35837020740282	2.5209458914641e-50	2.69330823846187e-48	2.35837020740282	2.35837020740282	TRUE	59.2699869073307	53.184848699705	51.336748577974	247.187806809959	287.921407591081	313.936847054766	60	54	50	261	337	367
ENSG00000143033	245.145483070808	1.57116962749334	0.10551072310817	4.09879718496393e-50	2.50243783100546e-48	TRUE	MTF2	protein_coding	14.8854240081495	1.57116962749334	4.09879718496393e-50	4.36454039318113e-48	1.57116962749334	1.57116962749334	TRUE	632.213193678194	662.840799535213	619.121187850366	186.574704756942	230.678872550718	224.11840307452	640	673	603	197	270	262
ENSG00000196756	517.315596041584	2.35720876754335	0.158348370875035	4.79406691646256e-50	2.91726091768108e-48	TRUE	SNHG17	processed_transcript	14.8749411212454	2.35720876754335	4.79406691646256e-50	5.08803973266016e-48	2.35720876754335	2.35720876754335	TRUE	417.853407696681	459.950450791893	397.346433993519	87.1313342012114	74.329858933009	84.6859614670895	423	467	387	92	87	99
ENSG00000205060	299.454135120311	-1.92048496039686	0.129188705475153	6.30067561083013e-50	3.82144266159493e-48	TRUE	SLC35B4	protein_coding	-14.8566402046856	-1.92048496039686	6.30067561083013e-50	6.66503704911432e-48	1.92048496039686	1.92048496039686	TRUE	163.980297110281	163.494164521315	136.555751217411	662.95580370487	577.551547571426	527.790285102972	166	166	133	700	676	617
ENSG00000148484	284.927204558522	-2.24940446016023	0.151203563120055	6.34328807237197e-50	3.83467362224244e-48	TRUE	RSU1	protein_coding	-14.8561885306402	-2.24940446016023	6.34328807237197e-50	6.68811337151927e-48	2.24940446016023	2.24940446016023	TRUE	76.0631498644077	68.9433223885065	63.6575682366878	322.954184376229	348.581407409973	331.900535850815	77	70	62	341	408	388
ENSG00000050820	177.842525639748	1.94612787201321	0.130932177117516	6.6248718282831e-50	3.9918100251596e-48	TRUE	BCAR1	protein_coding	14.8532777040679	1.94612787201321	6.6248718282831e-50	6.96217739391921e-48	1.94612787201321	1.94612787201321	TRUE	581.833704806963	517.074917913799	546.223004869643	155.321074010855	131.572393973372	138.577027855237	589	525	532	164	154	162
ENSG00000084710	129.298341186573	-5.40158114003964	0.344320612750889	1.0179972526417e-49	6.11395222938363e-48	TRUE	EFR3B	protein_coding	-14.8244570207114	-5.40158114003964	1.0179972526417e-49	1.06634383226228e-47	5.40158114003964	5.40158114003964	TRUE	5.92699869073306	5.90942763330056	7.18714480091636	362.731532598522	295.610703342771	275.443228206089	6	6	7	383	346	322
ENSG00000083720	176.710595534949	-2.88184282759596	0.193174427378219	1.04605624151185e-49	6.26207304577777e-48	TRUE	OXCT1	protein_coding	-14.8226310183125	-2.88184282759596	1.04605624151185e-49	1.09217781216033e-47	2.88184282759596	2.88184282759596	TRUE	29.6349934536653	25.6075197443024	29.7753141752249	224.457893540077	201.63042193322	217.275093056977	30	26	29	237	236	254
ENSG00000051382	325.082262180684	-1.88474518510652	0.127110977609448	1.09237292749662e-49	6.51817865280992e-48	TRUE	PIK3CB	protein_coding	-14.8197209524358	-1.88474518510652	1.09237292749662e-49	1.13684558583936e-47	1.88474518510652	1.88474518510652	TRUE	178.797793837114	180.237542815667	140.662691103649	630.755093239205	669.823096591713	556.018938925335	181	183	137	666	784	650
ENSG00000198718	99.5745500668376	2.27269934688037	0.15312709517885	1.21484570104598e-49	7.22558872125346e-48	TRUE	TOGARAM1	protein_coding	14.8125809648389	2.27269934688037	1.21484570104598e-49	1.26022606626569e-47	2.27269934688037	2.27269934688037	TRUE	292.398602076165	303.350618509429	290.565996951333	63.4543412117518	58.9512674296278	59.8789626534976	296	308	283	67	69	70
ENSG00000105835	684.927395880863	2.77495904523544	0.187345030137212	1.3097620780185e-49	7.76507819759007e-48	TRUE	NAMPT	protein_coding	14.8075242620297	2.77495904523544	1.3097620780185e-49	1.35431925739289e-47	2.77495904523544	2.77495904523544	TRUE	1867.00458758092	2445.51813558088	2767.0507483528	242.452408212067	353.707604577767	420.008152326676	1890	2483	2695	256	414	491
ENSG00000166557	851.941371453144	-1.16185431048734	0.0785313700963096	1.60295668389239e-49	9.47285748000252e-48	TRUE	TMED3	protein_coding	-14.7939374623944	-1.16185431048734	1.60295668389239e-49	1.65217567437857e-47	1.16185431048734	1.16185431048734	TRUE	469.220729683034	460.935355397444	448.683182571493	1037.05229293833	1011.56957444463	1041.03853641867	475	468	437	1095	1184	1217
ENSG00000100364	377.912940238457	-1.92418126585816	0.130034022748293	1.68314707579087e-49	9.91497309374826e-48	TRUE	KIAA0930	protein_coding	-14.7906522826884	-1.92418126585816	1.68314707579087e-49	1.72928574004098e-47	1.92418126585816	1.92418126585816	TRUE	228.189449593223	195.996016504469	250.523333060513	952.762197895856	806.521687732879	814.353892087568	231	199	244	1006	944	952
ENSG00000122877	152.96423712036	6.41568145466646	0.402296838873636	2.14341815010339e-49	1.25860967680275e-47	TRUE	EGR2	protein_coding	14.7743732411043	6.41568145466646	2.14341815010339e-49	2.19516053729379e-47	6.41568145466646	6.41568145466646	TRUE	394.145412933749	364.414704053534	378.865204505448	5.68247831747031	4.27183097316144	1.71082750438565	399	370	369	6	5	2
ENSG00000175061	8474.74240578033	1.06136805027568	0.0719533266054803	3.04169005061829e-49	1.78040257629524e-47	TRUE	LRRC75A-AS1	processed_transcript	14.7507711857186	1.06136805027568	3.04169005061829e-49	3.10522757612009e-47	1.06136805027568	1.06136805027568	TRUE	9874.37981876129	10060.8005456942	10531.2206032856	4903.0317082573	4685.34421136346	4996.47172655828	9996	10215	10257	5177	5484	5841
ENSG00000117475	204.946506916334	2.62680352674778	0.177814331262711	3.08473815442231e-49	1.7998861421278e-47	TRUE	BLZF1	protein_coding	14.7498227467546	2.62680352674778	3.08473815442231e-49	3.13920916360483e-47	2.62680352674778	2.62680352674778	TRUE	410.938575890826	440.252358680892	402.480108851316	58.7189426138599	70.9123941544798	70.1439276798115	416	447	392	62	83	82
ENSG00000073792	2154.85546267149	1.21102346561551	0.0821952538056934	3.95485966294097e-49	2.30030607146075e-47	TRUE	IGF2BP2	protein_coding	14.7330434863666	1.21102346561551	3.95485966294097e-49	4.01199927573678e-47	1.21102346561551	1.21102346561551	TRUE	5645.46625292324	5073.24362318853	5514.59353224597	2317.50407380831	2332.41971134614	2352.38781853026	5715	5151	5371	2447	2730	2750
ENSG00000124788	140.67066471282	2.38615413153623	0.161831070547683	4.28275431746414e-49	2.48318943727685e-47	TRUE	ATXN1	protein_coding	14.7276607844302	2.38615413153623	4.28275431746414e-49	4.3309689729878e-47	2.38615413153623	2.38615413153623	TRUE	528.490716590365	513.135299491598	632.46874248064	108.914167751514	96.5433799934485	112.05920153726	535	521	616	115	113	131
ENSG00000196177	141.567587106684	-3.76476904029049	0.252706230209562	5.60255381781594e-49	3.23824098096835e-47	TRUE	ACADSB	protein_coding	-14.7094930634093	-3.76476904029049	5.60255381781594e-49	5.64786600856818e-47	3.76476904029049	3.76476904029049	TRUE	15.8053298419548	18.7131875054518	19.5079644596301	225.404973259656	276.814647060861	271.166159445125	16	19	19	238	324	317
ENSG00000113812	284.277872646444	1.83967624795073	0.125234464541941	8.17170896795867e-49	4.70843656097569e-47	TRUE	ACTR8	protein_coding	14.6839273607065	1.83967624795073	8.17170896795867e-49	8.21205678098797e-47	1.83967624795073	1.83967624795073	TRUE	648.018523520148	630.33894755206	613.987512992569	183.733465598207	158.057746006973	184.76937047365	656	640	598	194	185	216
ENSG00000175073	138.92886473642	2.02991522495946	0.138155227723968	9.23153946807333e-49	5.30252724960548e-47	TRUE	VCPIP1	protein_coding	14.6756581997338	2.02991522495946	9.23153946807333e-49	9.24821950823371e-47	2.02991522495946	2.02991522495946	TRUE	365.498252595206	340.776993520332	331.635395813712	85.2371747620547	83.7278870739642	83.8305477148967	370	346	323	90	98	98
ENSG00000115970	344.791625178061	1.6155622897501	0.110222283892367	1.3169888716223e-48	7.54119279968071e-47	TRUE	THADA	protein_coding	14.6515387895127	1.6155622897501	1.3169888716223e-48	1.31527106005061e-46	1.6155622897501	1.6155622897501	TRUE	374.388750631305	411.690125119939	388.105819249483	129.749921582239	126.446196805579	125.745821572345	379	418	378	137	148	147
ENSG00000083444	584.096372620787	-1.83939915231808	0.12559035284962	1.53634389434903e-48	8.77000270093108e-47	TRUE	PLOD1	protein_coding	-14.6410686274241	-1.83939915231808	1.53634389434903e-48	1.52958968899307e-46	1.83939915231808	1.83939915231808	TRUE	257.824443046888	240.316723754223	279.271912264179	1125.13070685912	843.259434102068	828.040512122653	261	244	272	1188	987	968
ENSG00000033030	336.494213183834	1.91798949576523	0.131125800773413	2.05628177143453e-48	1.1701766451145e-46	TRUE	ZCCHC8	protein_coding	14.6212375953583	1.91798949576523	2.05628177143453e-48	2.04092312363554e-46	1.91798949576523	1.91798949576523	TRUE	673.702184513325	635.26347057981	662.244056655865	146.79735653465	205.047886711749	165.950267925408	682	645	645	155	240	194
ENSG00000130024	217.000316269828	-2.12070196863047	0.144996031505018	2.42829053006367e-48	1.37762525517889e-46	TRUE	PHF10	protein_coding	-14.6099126647231	-2.12070196863047	2.42829053006367e-48	2.40273744202423e-46	2.12070196863047	2.12070196863047	TRUE	107.673809548317	88.6414144995084	97.5398222981506	410.085518577441	440.85295643026	436.26101361834	109	90	95	433	516	510
ENSG00000155368	1288.21293355934	-2.02162143049096	0.13840925384378	2.6269085596732e-48	1.48573435654155e-46	TRUE	DBI	protein_coding	-14.6045552661427	-2.02162143049096	2.6269085596732e-48	2.59129219208499e-46	2.02162143049096	2.02162143049096	TRUE	521.57588478451	510.180585674948	544.169534926524	2049.48051316763	2346.08957046026	2046.14969524523	528	518	530	2164	2746	2392
ENSG00000173950	124.714871115002	-3.46908466317706	0.235814618858354	2.87345954993357e-48	1.62020939393502e-46	TRUE	XXYLT1	protein_coding	-14.5984398633336	-3.46908466317706	2.87345954993357e-48	2.82583217757687e-46	3.46908466317706	3.46908466317706	TRUE	27.659327223421	18.7131875054518	28.7485792036654	307.800908862975	245.203097859466	308.804364541609	28	19	28	325	287	361
ENSG00000129474	358.776894542722	3.45296781626275	0.236202665170756	3.00688406577567e-48	1.69027220746255e-46	TRUE	AJUBA	protein_coding	14.595344852534	3.45296781626275	3.00688406577567e-48	2.94802981058579e-46	3.45296781626275	3.45296781626275	TRUE	771.497662910421	848.00286537863	754.650204096218	47.3539859789193	80.310422295435	81.2643064583182	781	861	735	50	94	95
ENSG00000119523	389.065791627726	1.96477169398661	0.134772110482077	4.1020856700703e-48	2.29891354360961e-46	TRUE	ALG2	protein_coding	14.5741479676873	1.96477169398661	4.1020856700703e-48	4.00957054644744e-46	1.96477169398661	1.96477169398661	TRUE	1122.17841877879	1272.49675037072	1215.65420632642	304.012589984662	305.863097678359	309.659778293802	1136	1292	1184	321	358	362
ENSG00000148843	562.233790888525	1.71829408925496	0.117940404022181	4.57856663472734e-48	2.55817004882129e-46	TRUE	PDCD11	protein_coding	14.5666409668608	1.71829408925496	4.57856663472734e-48	4.46174381332005e-46	1.71829408925496	1.71829408925496	TRUE	711.239842887968	778.074638384573	760.810613925575	221.616654381342	222.989576799027	236.094195605219	720	790	741	234	261	276
ENSG00000116133	534.524480316333	-2.93998970881395	0.201647831602531	4.61125538369183e-48	2.56865035542326e-46	TRUE	DHCR24	protein_coding	-14.5661548422481	-2.93998970881395	4.61125538369183e-48	4.4800226776061e-46	2.93998970881395	2.93998970881395	TRUE	93.8441459366068	79.7772730495575	91.3794124687937	795.546964445844	758.677180833471	527.790285102972	95	81	89	840	888	617
ENSG00000125257	203.030342956825	-2.16475927098039	0.148373541747758	5.02519210684835e-48	2.79079795379729e-46	TRUE	ABCC4	protein_coding	-14.5602795039982	-2.16475927098039	5.02519210684835e-48	4.86747372807317e-46	2.16475927098039	2.16475927098039	TRUE	50.3794888712311	50.2301348830547	65.7110381798067	227.299132698813	258.872956973583	265.178263179775	51	51	64	240	303	310
ENSG00000101888	284.393251346991	-1.88771286890644	0.129587112608274	5.24653803712171e-48	2.90497502487838e-46	TRUE	NXT2	protein_coding	-14.5573325451004	-1.88771286890644	5.24653803712171e-48	5.06661171765045e-46	1.88771286890644	1.88771286890644	TRUE	129.406138081005	111.294220427161	157.0904506486	491.534374461182	467.338308463861	519.236147581044	131	113	153	519	547	607
ENSG00000185340	238.981660760573	-2.34375177297959	0.160824465821589	5.46658386303714e-48	3.01775069660715e-46	TRUE	GAS2L1	protein_coding	-14.5545230896501	-2.34375177297959	5.46658386303714e-48	5.26330550501642e-46	2.34375177297959	2.34375177297959	TRUE	96.8076452819734	76.8225592329073	89.3259425256747	531.311722683474	373.35802705431	444.815151140268	98	78	87	561	437	520
ENSG00000122641	9390.99014681034	5.22348220315746	0.359149287780657	6.45505281322404e-48	3.55278399314104e-46	TRUE	INHBA	protein_coding	14.5431520816756	5.22348220315746	6.45505281322404e-48	6.19646532440772e-46	5.22348220315746	5.22348220315746	TRUE	27366.9286213448	29550.0928803194	39970.7924428106	1029.4756551817	756.968448444207	501.272458784994	27704	30003	38930	1087	886	586
ENSG00000117318	611.354508881383	-3.56612747900675	0.244809238893992	6.57412527534547e-48	3.60755124484582e-46	TRUE	ID3	protein_coding	-14.5419010545823	-3.56612747900675	6.57412527534547e-48	6.29198573227856e-46	3.56612747900675	3.56612747900675	TRUE	63.2213193678194	64.018799360756	69.8179780660446	746.298819027768	762.094645612	922.991438616056	64	65	68	788	892	1079
ENSG00000174705	210.896810127178	-2.75604462562723	0.189112556183616	6.77686537221782e-48	3.70776984370778e-46	TRUE	SH3PXD2B	protein_coding	-14.5398219845338	-2.75604462562723	6.77686537221782e-48	6.46677853530506e-46	2.75604462562723	2.75604462562723	TRUE	41.4889908351315	65.0037039663061	64.6843032082472	306.853829143397	451.105350765848	416.586497317905	42	66	63	324	528	487
ENSG00000113742	238.260732006948	1.81601962645089	0.124891368632538	7.39800575955893e-48	4.0356340294304e-46	TRUE	CPEB4	protein_coding	14.5338174679201	1.81601962645089	7.39800575955893e-48	7.0386115152632e-46	1.81601962645089	1.81601962645089	TRUE	594.675535303551	607.686141624407	571.89137915863	164.791871206639	175.145069899619	161.673199164444	602	617	557	174	205	189
ENSG00000102931	351.692589400973	-1.5201127158827	0.104643641728893	8.881828855483e-48	4.83077169431845e-46	TRUE	ARL2BP	protein_coding	-14.5212934810854	-1.5201127158827	8.881828855483e-48	8.42542337270272e-46	1.5201127158827	1.5201127158827	TRUE	201.517955484924	224.558250065421	181.732089966028	547.412077916307	576.697181376794	624.452039100761	204	228	177	578	675	730
ENSG00000198133	97.5750158646592	-3.02186968699118	0.207566013716475	1.25134942253187e-47	6.78599430960078e-46	TRUE	TMEM229B	protein_coding	-14.4977782917629	-3.02186968699118	1.25134942253187e-47	1.18355572734647e-45	3.02186968699118	3.02186968699118	TRUE	50.3794888712311	36.4414704053534	44.1496037770576	410.085518577441	293.901970953507	376.382050964842	51	37	43	433	344	440
ENSG00000153317	644.613470282262	1.17157014729931	0.0808498873009821	1.4130872048369e-47	7.64061638791286e-46	TRUE	ASAP1	protein_coding	14.4894309043766	1.17157014729931	1.4130872048369e-47	1.33261168132391e-45	1.17157014729931	1.17157014729931	TRUE	1393.83252543739	1353.25892802583	1347.07628268604	625.072614921734	572.425350403633	618.464142835411	1411	1374	1312	660	670	723
ENSG00000149485	537.857903385442	-2.16108368605335	0.149098154991526	1.60720635238295e-47	8.66481600153123e-46	TRUE	FADS1	protein_coding	-14.4805861913372	-2.16108368605335	1.60720635238295e-47	1.51124391461786e-45	2.16108368605335	2.16108368605335	TRUE	63.2213193678194	67.9584177829564	65.7110381798067	355.154894841894	285.358309007184	253.202470649076	64	69	64	375	334	296
ENSG00000197457	165.173948577279	-2.22150086178336	0.153176219378727	1.88831655811967e-47	1.01506649267086e-45	TRUE	STMN3	protein_coding	-14.4695029992709	-2.22150086178336	1.88831655811967e-47	1.77039311591873e-45	2.22150086178336	2.22150086178336	TRUE	82.9779816702629	70.9131315996067	52.3634835495335	342.842858487375	341.746477852915	285.708193232403	84	72	51	362	400	334
ENSG00000125968	436.366239339665	-3.16737327001917	0.218615314907432	1.95169543961753e-47	1.04608606150198e-45	TRUE	ID1	protein_coding	-14.467232028977	-3.16737327001917	1.95169543961753e-47	1.82449482404711e-45	3.16737327001917	3.16737327001917	TRUE	54.3308213317198	81.7470822606577	74.951652923842	689.474035853065	598.056336242601	664.656485453824	55	83	73	728	700	777
ENSG00000158747	207.170872326368	-2.28857474495007	0.158076491604973	2.36502592132942e-47	1.26395211412962e-45	TRUE	NBL1	protein_coding	-14.4540109656028	-2.28857474495007	2.36502592132942e-47	2.20447836458294e-45	2.28857474495007	2.28857474495007	TRUE	76.0631498644077	65.9886085718562	66.7377731513662	397.773482222922	306.717463872991	327.623467089851	77	67	65	420	359	383
ENSG00000186283	304.951120551703	-5.67848074784281	0.357772282528493	2.72041872996438e-47	1.44968440875963e-45	TRUE	TOR3A	protein_coding	-14.4443678161435	-5.67848074784281	2.72041872996438e-47	2.52841692249117e-45	5.67848074784281	5.67848074784281	TRUE	6.91483180585524	3.93961842220037	3.08020491467844	334.31914101117	340.892111658283	252.347056896883	7	4	3	353	399	295
ENSG00000198408	1040.99178519503	1.4724851794237	0.102020649696804	3.24272932652584e-47	1.7230387124635e-45	TRUE	MGEA5	protein_coding	14.4322612160637	1.4724851794237	3.24272932652584e-47	3.00517837701493e-45	1.4724851794237	1.4724851794237	TRUE	2190.02601622587	2044.66196112199	2348.14287995653	837.218472107293	768.929575169059	760.46282569942	2217	2076	2287	884	900	889
ENSG00000160691	730.943932114311	1.44163766863139	0.0999647962433191	3.8583008676131e-47	2.04423423554742e-45	TRUE	SHC1	protein_coding	14.4202700231736	1.44163766863139	3.8583008676131e-47	3.56538043967534e-45	1.44163766863139	1.44163766863139	TRUE	1171.5700745349	1239.00999378202	1197.17297683835	507.634729694015	390.445350946955	428.562289848604	1186	1258	1166	536	457	501
ENSG00000076685	440.239046627102	1.38335136715016	0.0959330545710118	4.0011896253972e-47	2.11386631269552e-45	TRUE	NT5C2	protein_coding	14.4177599777056	1.38335136715016	4.0011896253972e-47	3.68682681872559e-45	1.38335136715016	1.38335136715016	TRUE	758.655832413832	740.64826337367	752.596734153099	285.070995593094	290.484506174978	285.708193232403	768	752	733	301	340	334
ENSG00000102781	125.652400721271	-2.24573789475278	0.155802264996314	7.16870952160016e-47	3.77647617597896e-45	TRUE	KATNAL1	protein_coding	-14.3774504562938	-2.24573789475278	7.16870952160016e-47	6.58661030844622e-45	2.24573789475278	2.24573789475278	TRUE	61.245653137575	62.0489901496559	50.3100136064145	256.658604005742	278.523379450126	295.117744506524	62	63	49	271	326	345
ENSG00000102362	132.241982124381	-3.00486863154662	0.208204610988505	8.36038309035265e-47	4.39170209173568e-45	TRUE	SYTL4	protein_coding	-14.3668017414246	-3.00486863154662	8.36038309035265e-47	7.65963531109859e-45	3.00486863154662	3.00486863154662	TRUE	42.4768239502536	25.6075197443024	49.283278634855	359.890293439786	329.785351128063	266.889090684161	43	26	48	380	386	312
ENSG00000183196	112.027287188712	-3.76035804079053	0.260132066031786	1.46971038305968e-46	7.69844319399274e-45	TRUE	CHST6	protein_coding	-14.3276691468316	-3.76035804079053	1.46971038305968e-46	1.34269734370549e-44	3.76035804079053	3.76035804079053	TRUE	19.7566623024435	16.7433782943516	31.8287841183439	388.302685027138	288.775773785713	277.154055710475	20	17	31	410	338	324
ENSG00000138175	183.781874970868	-2.58295830869532	0.179684091535675	1.84672026017145e-46	9.64584367054989e-45	TRUE	ARL3	protein_coding	-14.311799565197	-2.58295830869532	1.84672026017145e-46	1.68234646250973e-44	2.58295830869532	2.58295830869532	TRUE	41.4889908351315	33.4867565887032	27.721844232106	196.992581672304	207.610985295646	224.11840307452	42	34	27	208	243	262
ENSG00000105974	5325.95515355154	1.36438081906553	0.0953344707615941	1.85636984136871e-46	9.66885512292548e-45	TRUE	CAV1	protein_coding	14.3114371625601	1.36438081906553	1.85636984136871e-46	1.68635992538799e-44	1.36438081906553	1.36438081906553	TRUE	8107.14637580771	7388.7543508368	7524.94060655943	3221.01812628609	2812.57351272949	2889.58765490736	8207	7502	7329	3401	3292	3378
ENSG00000153048	353.602830884613	-2.39213456392357	0.167038016584879	1.93454136828853e-46	1.00476264080293e-44	TRUE	CARHSP1	protein_coding	-14.3085686200627	-2.39213456392357	1.93454136828853e-46	1.75242200905416e-44	2.39213456392357	2.39213456392357	TRUE	97.7954783970956	91.5961283161587	118.07452172934	598.55438277354	481.008167577978	553.452697668757	99	93	115	632	563	647
ENSG00000158042	338.480844673998	-1.83564278242744	0.128374645275957	2.44114988482268e-46	1.26432363978541e-44	TRUE	MRPL17	protein_coding	-14.2923818978524	-1.83564278242744	2.44114988482268e-46	2.20512634820584e-44	1.83564278242744	1.83564278242744	TRUE	122.49130627515	142.811167804763	120.127991672459	483.010656984977	422.911266342982	479.031701227981	124	145	117	510	495	560
ENSG00000110651	864.194242409311	-1.82322383969765	0.127642174852639	2.8346581062642e-46	1.46401753958822e-44	TRUE	CD81	protein_coding	-14.2819718300385	-1.82322383969765	2.8346581062642e-46	2.5534155568976e-44	1.82322383969765	1.82322383969765	TRUE	343.765924062518	390.022223797837	379.891939477008	1550.36950094982	1128.61774310925	1283.97604204143	348	396	370	1637	1321	1501
ENSG00000152684	223.727654582901	1.80912594167916	0.126612814906692	2.90612006836005e-46	1.49673301174365e-44	TRUE	PELO	protein_coding	14.2802368643826	1.80912594167916	2.90612006836005e-46	2.61047511615426e-44	1.80912594167916	1.80912594167916	TRUE	383.279248667405	423.50898038654	402.480108851316	107.020008312358	126.446196805579	109.492960280681	388	430	392	113	148	128
ENSG00000152767	165.845236727478	-2.06235432199047	0.144193639194086	3.00986733758573e-46	1.54584774290824e-44	TRUE	FARP1	protein_coding	-14.2777921890707	-2.06235432199047	3.00986733758573e-46	2.69613687582401e-44	2.06235432199047	2.06235432199047	TRUE	79.0266492097742	72.8829408107069	60.5773633220093	295.488872508456	283.649576617919	315.647674559152	80	74	59	312	332	369
ENSG00000160953	135.867476854903	-2.52800501473001	0.176554718638339	3.38150061666293e-46	1.73189189916753e-44	TRUE	MUM1	protein_coding	-14.269675156762	-2.52800501473001	3.38150061666293e-46	3.02061935640685e-44	2.52800501473001	2.52800501473001	TRUE	47.4159895258645	37.4263750109035	45.1763387486171	293.594713069299	235.805069718511	231.817126844255	48	38	44	310	276	271
ENSG00000121057	218.798101158931	-2.11842690249373	0.148226686224979	3.49919490905196e-46	1.78720653000277e-44	TRUE	AKAP1	protein_coding	-14.2672889391872	-2.11842690249373	3.49919490905196e-46	3.11709445665632e-44	2.11842690249373	2.11842690249373	TRUE	50.3794888712311	63.033894755206	62.6308332651283	239.611169053331	252.892393611157	278.86488321486	51	64	61	253	296	326
ENSG00000197594	103.80398972967	-2.67682929146315	0.186784341812067	3.96472975742332e-46	2.01938362617047e-44	TRUE	ENPP1	protein_coding	-14.2585740667417	-2.67682929146315	3.96472975742332e-46	3.52203810881821e-44	2.67682929146315	2.67682929146315	TRUE	30.6228265687875	39.3961842220037	31.8287841183439	222.563734100921	202.484788127852	236.949609357412	31	40	31	235	237	277
ENSG00000121691	153.107453767318	-3.51886568213076	0.243664790921	4.39389221054569e-46	2.23180673768709e-44	TRUE	CAT	protein_coding	-14.2513990861616	-3.51886568213076	4.39389221054569e-46	3.89252853186579e-44	3.51886568213076	3.51886568213076	TRUE	13.8296636117105	13.7886644777013	24.6416393174275	206.463378868088	213.591548658072	207.865541782856	14	14	24	218	250	243
ENSG00000164294	161.16515668449	-2.84119158706998	0.198207969186359	4.77611440361473e-46	2.41928564213869e-44	TRUE	GPX8	protein_coding	-14.2455734177095	-2.84119158706998	4.77611440361473e-46	4.21951337888578e-44	2.84119158706998	2.84119158706998	TRUE	29.6349934536653	24.6226151387523	29.7753141752249	235.822850175018	188.814929013736	194.178921747771	30	25	29	249	221	227
ENSG00000060138	1234.04167123053	1.17914169251383	0.0828122610933647	5.27179512084889e-46	2.6630509161154e-44	TRUE	YBX3	protein_coding	14.2386738972606	1.17914169251383	5.27179512084889e-46	4.64466815058243e-44	1.17914169251383	1.17914169251383	TRUE	1203.18073421881	1209.46285561551	1208.46706152551	482.063577265398	533.124505450547	579.970523986734	1218	1228	1177	509	624	678
ENSG00000112576	360.71960061274	-2.43823252003416	0.17115119629713	5.47133113246395e-46	2.75629517541995e-44	TRUE	CCND3	protein_coding	-14.2360771846037	-2.43823252003416	5.47133113246395e-46	4.80729690048567e-44	2.43823252003416	2.43823252003416	TRUE	124.466972505394	121.143266482661	105.753702070626	811.647319678676	633.085350222525	486.730424997717	126	123	103	857	741	569
ENSG00000156639	331.587256691009	1.45542019866563	0.102271870177326	6.20723514638156e-46	3.11850140678429e-44	TRUE	ZFAND3	protein_coding	14.2272532286914	1.45542019866563	6.20723514638156e-46	5.4390263715896e-44	1.45542019866563	1.45542019866563	TRUE	595.663368418673	666.780417957413	622.201392765045	211.19877746598	237.513802107776	236.094195605219	603	677	606	223	278	276
ENSG00000136999	145.826184569163	-3.3603284634024	0.235241056171235	6.3602186865197e-46	3.1866769603818e-44	TRUE	NOV	protein_coding	-14.2255501534051	-3.3603284634024	6.3602186865197e-46	5.55793240546469e-44	3.3603284634024	3.3603284634024	TRUE	34.5741590292762	38.4112796164536	46.2030737201766	339.054539609062	428.037463510776	491.862907510873	35	39	45	358	501	575
ENSG00000179241	299.092448890196	-2.0030477135643	0.140798423308671	7.29172286449661e-46	3.64349014025985e-44	TRUE	LDLRAD3	protein_coding	-14.215985900172	-2.0030477135643	7.29172286449661e-46	6.3546673137258e-44	2.0030477135643	2.0030477135643	TRUE	97.7954783970956	99.4753651605594	108.833906985305	386.408525587981	381.047322806	467.911322449474	99	101	106	408	446	547
ENSG00000149948	1227.89702655576	2.43720217369441	0.171423261904481	7.45625296948774e-46	3.71563222301121e-44	TRUE	HMGA2	protein_coding	14.2144238873162	2.43720217369441	7.45625296948774e-46	6.48049143223748e-44	2.43720217369441	2.43720217369441	TRUE	905.842966567037	971.115941072392	1137.6223484879	200.780900550618	164.038309369399	184.76937047365	917	986	1108	212	192	216
ENSG00000119139	196.770353108161	1.90858821945141	0.134238127847066	8.25473071739392e-46	4.1024454169086e-44	TRUE	TJP2	protein_coding	14.2072999706335	1.90858821945141	8.25473071739392e-46	7.15513828598258e-44	1.90858821945141	1.90858821945141	TRUE	410.938575890826	390.022223797837	385.025614334805	95.6550516774169	99.9608447719776	118.04709780261	416	396	375	101	117	138
ENSG00000141759	1221.20685128754	-1.22105900857383	0.085960349819757	8.585685280503e-46	4.25545336564286e-44	TRUE	TXNL4A	protein_coding	-14.2045463378302	-1.22105900857383	8.585685280503e-46	7.42200180780687e-44	1.22105900857383	1.22105900857383	TRUE	690.495347470402	652.991753479712	665.324261570543	1640.34207430976	1522.48055883474	1528.62437516858	699	663	648	1732	1782	1787
ENSG00000135903	117.713608455873	2.63779633871223	0.185505099053902	9.26151429004813e-46	4.57811797533264e-44	TRUE	PAX3	protein_coding	14.1992371134045	2.63779633871223	9.26151429004813e-46	7.9847661270608e-44	2.63779633871223	2.63779633871223	TRUE	591.712035958184	604.731427807757	520.554630580656	80.5017761641628	95.6890137988162	95.8063402455962	599	614	507	85	112	112
ENSG00000103319	152.278760597818	-3.21413390373862	0.223187404946746	9.51468521048361e-46	4.69068892809884e-44	TRUE	EEF2K	protein_coding	-14.1973469554536	-3.21413390373862	9.51468521048361e-46	8.18110286092866e-44	3.21413390373862	3.21413390373862	TRUE	16.793162957077	15.7584736888015	18.4812294880706	160.056472608747	181.125633262045	153.119061642515	17	16	18	169	212	179
ENSG00000117632	4106.6507440342	-2.94383941425627	0.207356825645613	9.61214622431568e-46	4.72610005557154e-44	TRUE	STMN1	protein_coding	-14.1966326289756	-2.94383941425627	9.61214622431568e-46	8.2428639541745e-44	2.94383941425627	2.94383941425627	TRUE	727.045172729923	589.957858724506	600.639958362296	4925.76162152718	5050.15857647145	5120.50672062624	736	599	585	5201	5911	5986
ENSG00000099968	456.702897518043	1.71287302038761	0.120691877754873	1.07039277425122e-45	5.24891009884151e-44	TRUE	BCL2L13	protein_coding	14.1890896179739	1.71287302038761	1.07039277425122e-45	9.15470500914119e-44	1.71287302038761	1.71287302038761	TRUE	1502.49416810083	1696.00573075726	1513.40734807867	407.244279418706	498.949857665256	524.368630094201	1521	1722	1474	430	584	613
ENSG00000111674	241.330797799649	-3.08403502893709	0.216695106820095	1.08096943498155e-45	5.28387321208747e-44	TRUE	ENO2	protein_coding	-14.1884000239656	-3.08403502893709	1.08096943498155e-45	9.21568471386858e-44	3.08403502893709	3.08403502893709	TRUE	49.3916557561089	37.4263750109035	44.1496037770576	486.79897586329	337.474646879754	319.069329567923	50	38	43	514	395	373
ENSG00000156232	409.746881246354	2.1857501689304	0.153996335378978	1.08325418926622e-45	5.28387321208747e-44	TRUE	WHAMM	protein_coding	14.1882519409784	2.1857501689304	1.08325418926622e-45	9.21568471386858e-44	2.1857501689304	2.1857501689304	TRUE	1198.2415686432	1118.85163190491	1128.38173374387	237.717009614175	243.494365470202	269.455331940739	1213	1136	1099	251	285	315
ENSG00000105656	293.306138517841	2.15004371282942	0.151478427339621	1.15328022091313e-45	5.6106017712919e-44	TRUE	ELL	protein_coding	14.183857917306	2.15004371282942	1.15328022091313e-45	9.785537030112e-44	2.15004371282942	2.15004371282942	TRUE	493.916557561089	418.58445735879	463.057472173326	113.649566349406	104.232675745139	89.8184439802465	500	425	451	120	122	105
ENSG00000083799	286.871527804166	2.2842486453663	0.161153524184731	1.48941116410276e-45	7.22677974834911e-44	TRUE	CYLD	protein_coding	14.1659024781277	2.2842486453663	1.48941116410276e-45	1.26043379513728e-43	2.2842486453663	2.2842486453663	TRUE	810.023154400185	737.69354955702	769.024493698051	171.421429243688	175.999436094251	124.034994067959	820	749	749	181	206	145
ENSG00000134243	175.119495869489	-2.51876689337848	0.177486970106365	1.62538661800216e-45	7.8658473655443e-44	TRUE	SORT1	protein_coding	-14.1597641819981	-2.51876689337848	1.62538661800216e-45	1.37189456329956e-43	2.51876689337848	2.51876689337848	TRUE	60.2578200224528	55.1546579108052	54.4169534926524	345.684097646111	269.125351309171	372.960395956071	61	56	53	365	315	436
ENSG00000089248	1910.49501145053	-1.20769790874054	0.0853438007795412	1.82964644811732e-45	8.83115738491808e-44	TRUE	ERP29	protein_coding	-14.1514427482857	-1.20769790874054	1.82964644811732e-45	1.54025577168997e-43	1.20769790874054	1.20769790874054	TRUE	787.302992752375	717.995457446018	800.853277816394	1952.87838177063	1802.71267067413	1580.80461405234	797	729	780	2062	2110	1848
ENSG00000006007	611.349462093035	-1.6882595464048	0.119340153413065	2.00159218099507e-45	9.63586335070162e-44	TRUE	GDE1	protein_coding	-14.1451255118792	-1.6882595464048	2.00159218099507e-45	1.6806057795415e-43	1.6882595464048	1.6882595464048	TRUE	200.530122369802	199.935634926669	179.678620022909	745.351739308189	590.367040490911	545.753973899021	203	203	175	787	691	638
ENSG00000204387	1189.77502843023	2.06796149994674	0.146342226945916	2.50051289870961e-45	1.20063689652104e-43	TRUE	C6orf48	protein_coding	14.129460865464	2.06796149994674	2.50051289870961e-45	2.09404931762249e-43	2.06796149994674	2.06796149994674	TRUE	2309.55382315565	2749.85365869586	2456.97678694184	557.829954831669	586.949575712381	633.861590374882	2338	2792	2393	589	687	741
ENSG00000166949	1058.47671468844	1.7949293604852	0.127141496856152	3.01305884026848e-45	1.44298127004858e-43	TRUE	SMAD3	protein_coding	14.1163234149483	1.7949293604852	3.01305884026848e-45	2.51672587494425e-43	1.7949293604852	1.7949293604852	TRUE	2828.16620859479	2600.14815865225	3027.84143112891	918.667327991034	717.667603491121	789.546893273976	2863	2640	2949	970	840	923
ENSG00000213762	175.19912499365	2.33012054666106	0.16488469196699	3.18439324410334e-45	1.52108400608231e-43	TRUE	ZNF134	protein_coding	14.1124243799069	2.33012054666106	3.18439324410334e-45	2.65294606072215e-43	2.33012054666106	2.33012054666106	TRUE	353.64425521374	365.399608659085	333.688865756831	58.7189426138599	68.349295570583	79.5534789539326	358	371	325	62	80	93
ENSG00000105281	1049.42094040318	1.19001987975803	0.0844517567763799	4.32931377736754e-45	2.06263275005433e-43	TRUE	SLC1A5	protein_coding	14.0907512576611	1.19001987975803	4.32931377736754e-45	3.59746957241823e-43	1.19001987975803	1.19001987975803	TRUE	1314.80587622762	1250.82884904862	1220.78788118422	597.607303053961	551.066195537825	509.826596306923	1331	1270	1189	631	645	596
ENSG00000158545	623.786609298502	1.15942275878261	0.0822970725887213	4.56099011634481e-45	2.16741071559705e-43	TRUE	ZC3H18	protein_coding	14.0870695018021	1.15942275878261	4.56099011634481e-45	3.7802144371499e-43	1.15942275878261	1.15942275878261	TRUE	1144.8985804266	1093.2441121606	1126.32826380075	482.063577265398	546.794364564664	474.754632467017	1159	1110	1097	509	640	555
ENSG00000088448	661.428297006907	1.68122998159507	0.119379722058617	4.95384322339281e-45	2.34804527899529e-43	TRUE	ANKRD10	protein_coding	14.0812321906364	1.68122998159507	4.95384322339281e-45	4.09526196344128e-43	1.68122998159507	1.68122998159507	TRUE	1218.98606406077	1183.85533587121	1441.53590006951	387.35560530756	451.95971696048	354.141293407829	1234	1202	1404	409	529	414
ENSG00000175130	156.962520495291	-3.95083401649736	0.278019477510705	5.89424162228074e-45	2.78661607773365e-43	TRUE	MARCKSL1	protein_coding	-14.0689446802212	-3.95083401649736	5.89424162228074e-45	4.8601800535719e-43	3.95083401649736	3.95083401649736	TRUE	21.7323285326879	19.6980921110019	18.4812294880706	303.065510265083	289.630139980345	394.345739760892	22	20	18	320	339	461
ENSG00000130193	153.604328977574	-2.25829208470817	0.160318757801372	6.92386683813829e-45	3.26501935451646e-43	TRUE	THEM6	protein_coding	-14.0575535341694	-2.25829208470817	6.92386683813829e-45	5.69457058263046e-43	2.25829208470817	2.25829208470817	TRUE	60.2578200224528	58.1093717274555	74.951652923842	310.64214802171	281.940844228655	339.599259620551	61	59	73	328	330	397
ENSG00000170448	167.345942190986	2.29403276252802	0.163102644808122	7.9907059585219e-45	3.7511433971945e-43	TRUE	NFXL1	protein_coding	14.0474065875258	2.29403276252802	7.9907059585219e-45	6.54242701849338e-43	2.29403276252802	2.29403276252802	TRUE	349.692922753251	416.614648147689	336.769070671509	56.8247831747031	85.4366194632287	79.5534789539326	354	423	328	60	100	93
ENSG00000072364	659.778929048981	1.70161577461536	0.121118251934491	7.99544069366222e-45	3.7511433971945e-43	TRUE	AFF4	protein_coding	14.047364629722	1.70161577461536	7.99544069366222e-45	6.54242701849338e-43	1.70161577461536	1.70161577461536	TRUE	1561.76415500816	1566.9832274302	1631.48186980801	415.767996894911	529.707040672018	510.682010059116	1581	1591	1589	439	620	597
ENSG00000196227	232.226359557453	-3.3453909545895	0.234786594866806	8.80357552424326e-45	4.11980521614206e-43	TRUE	FAM217B	protein_coding	-14.04054279444	-3.3453909545895	8.80357552424326e-45	7.18541577940646e-43	3.3453909545895	3.3453909545895	TRUE	14.8174967268327	17.7282828999017	16.4277595449517	174.262668402423	191.378027597632	158.251544155672	15	18	16	184	224	185
ENSG00000162368	447.935411990132	-1.8776050709108	0.133702462024603	9.05122164315734e-45	4.22497277611481e-43	TRUE	CMPK1	protein_coding	-14.0385766975566	-1.8776050709108	9.05122164315734e-45	7.3688401417887e-43	1.8776050709108	1.8776050709108	TRUE	162.992463995159	134.931930960363	132.448811331173	502.899331096123	490.406195718933	598.789626534976	165	137	129	531	574	700
ENSG00000134684	1470.55764904597	1.6558686624729	0.117952319974751	9.1293202338027e-45	4.25066683007208e-43	TRUE	YARS	protein_coding	14.0379677513382	1.6558686624729	9.1293202338027e-45	7.41365353733908e-43	1.6558686624729	1.6558686624729	TRUE	2029.99705157607	2082.0883361329	1879.95173292541	697.99775332927	629.667885443996	567.139317703842	2055	2114	1831	737	737	663
ENSG00000104763	253.717875722053	-2.07145690614407	0.14758795426555	1.14632576597013e-44	5.32391800326378e-43	TRUE	ASAH1	protein_coding	-14.0218224897211	-2.07145690614407	1.14632576597013e-44	9.28552745140236e-43	2.07145690614407	2.07145690614407	TRUE	87.9171472458738	88.6414144995084	99.5932922412696	410.085518577441	374.212393248942	385.791602238963	89	90	97	433	438	451
ENSG00000138119	1053.06260356977	1.23103678524835	0.087812810108662	1.20647792210093e-44	5.58920601198414e-43	TRUE	MYOF	protein_coding	14.0181928806439	1.23103678524835	1.20647792210093e-44	9.74822035651295e-43	1.23103678524835	1.23103678524835	TRUE	2055.68071256925	1989.50730321119	1909.72704710063	786.07616725006	795.414927202659	950.364678686227	2081	2020	1860	830	931	1111
ENSG00000000003	242.219244712941	-2.31320084114226	0.164769208018292	1.37673504923397e-44	6.36196512224962e-43	TRUE	TSPAN6	protein_coding	-14.0088199745755	-2.31320084114226	1.37673504923397e-44	1.10960014318963e-42	2.31320084114226	2.31320084114226	TRUE	56.3064875619641	41.3659934331039	50.3100136064145	268.023560640683	217.863379631233	260.901194418811	57	42	49	283	255	305
ENSG00000154556	266.895968168605	1.92965104370354	0.137770435130308	1.54976901716596e-44	7.1436602846265e-43	TRUE	SORBS2	protein_coding	14.0004087128493	1.92965104370354	1.54976901716596e-44	1.24593680135058e-42	1.92965104370354	1.92965104370354	TRUE	835.706815393362	794.818016678925	926.114944346651	235.822850175018	201.63042193322	230.106299339869	846	807	902	249	236	269
ENSG00000013583	253.343240279114	-1.9465057726326	0.138948884699047	1.68305464294865e-44	7.73869364256539e-43	TRUE	HEBP1	protein_coding	-13.9945441071958	-1.9465057726326	1.68305464294865e-44	1.34971748648236e-42	1.9465057726326	1.9465057726326	TRUE	77.0509829795298	96.5206513439091	63.6575682366878	319.165865497916	292.193238564242	312.226019550381	78	98	62	337	342	365
ENSG00000157978	148.169877502911	-2.9532900965998	0.210297350689266	2.37917514178245e-44	1.09122465831305e-42	TRUE	LDLRAP1	protein_coding	-13.9699128809522	-2.9532900965998	2.37917514178245e-44	1.90322174650348e-42	2.9532900965998	2.9532900965998	TRUE	25.6836609931766	34.4716611942533	32.8555190899034	286.018075312672	234.096337329247	219.841334313556	26	35	32	302	274	257
ENSG00000146409	149.730157810887	-2.49727537246014	0.178631453922307	3.09348148411591e-44	1.41532534997839e-42	TRUE	SLC18B1	protein_coding	-13.9512018488395	-2.49727537246014	3.09348148411591e-44	2.46849075846649e-42	2.49727537246014	2.49727537246014	TRUE	63.2213193678194	66.9735131774063	59.5506283504498	381.673126990089	351.14450599387	353.285879655636	64	68	58	403	411	413
ENSG00000031698	1174.69687441081	1.84019541785566	0.131929135225475	3.26432088729361e-44	1.4897908049485e-42	TRUE	SARS	protein_coding	13.9473677820019	1.84019541785566	3.26432088729361e-44	2.59836710627693e-42	1.84019541785566	1.84019541785566	TRUE	2046.79021453315	2069.28457626075	1990.83910985383	621.284296043421	525.435209698857	550.031042659985	2072	2101	1939	656	615	643
ENSG00000156398	148.901736298253	-3.99308485562703	0.277613991367341	3.48575386706509e-44	1.58692172348015e-42	TRUE	SFXN2	protein_coding	-13.9426850969348	-3.99308485562703	3.48575386706509e-44	2.76777463844639e-42	3.99308485562703	3.99308485562703	TRUE	8.8904980360996	10.833950661051	10.2673497155948	167.633110365374	164.892675564031	189.046439234614	9	11	10	177	193	221
ENSG00000143543	990.854230586264	-1.36692572280702	0.0980968012459449	3.85725862308794e-44	1.75172745055407e-42	TRUE	JTB	protein_coding	-13.9354565651599	-1.36692572280702	3.85725862308794e-44	3.05521484732172e-42	1.36692572280702	1.36692572280702	TRUE	329.936260450807	301.380809298328	289.539261979773	862.789624535909	761.240279417368	759.607411947227	334	306	282	911	891	888
ENSG00000141447	221.217517574244	-1.91792798201983	0.137560483088373	4.1646018660671e-44	1.88665673726155e-42	TRUE	OSBPL1A	protein_coding	-13.9299820435449	-1.91792798201983	4.1646018660671e-44	3.29054709604388e-42	1.91792798201983	1.91792798201983	TRUE	91.8684797063625	116.218743454911	105.753702070626	358.943213720208	387.027886168426	446.525978644654	93	118	103	379	453	522
ENSG00000156853	277.558520723514	-2.20445658751171	0.158224824486785	4.61580762672231e-44	2.08593777013495e-42	TRUE	ZNF689	protein_coding	-13.9226330908075	-2.20445658751171	4.61580762672231e-44	3.6381162171602e-42	2.20445658751171	2.20445658751171	TRUE	180.773460067358	175.313019787917	164.277595449517	888.360776964525	702.28901198774	829.751339627039	183	178	160	938	822	970
ENSG00000198920	191.228260155533	1.80403381569584	0.12949413019843	4.66582881551459e-44	2.10338757213834e-42	TRUE	KIAA0753	protein_coding	13.9218628227741	1.80403381569584	4.66582881551459e-44	3.6685506858024e-42	1.80403381569584	1.80403381569584	TRUE	395.133246048871	436.312740258691	432.255423026541	113.649566349406	120.465633443153	125.745821572345	400	443	421	120	141	147
ENSG00000136870	74.80570441923	2.7381693952792	0.195981227256198	4.73684057800086e-44	2.13019186773609e-42	TRUE	ZNF189	protein_coding	13.9207833190147	2.7381693952792	4.73684057800086e-44	3.71530047091101e-42	2.7381693952792	2.7381693952792	TRUE	246.958278780544	261.984625076325	249.496598088954	31.2536307460867	46.1357745101435	34.2165500877129	250	266	243	33	54	40
ENSG00000111605	980.104517832907	-1.80775881961375	0.129871145621392	4.83831134467702e-44	2.17053003827627e-42	TRUE	CPSF6	protein_coding	-13.9192684036659	-1.80775881961375	4.83831134467702e-44	3.78565489591541e-42	1.80775881961375	1.80775881961375	TRUE	277.581105349332	225.543154670971	261.817417747667	962.232995091639	879.997180471256	851.992097184052	281	229	255	1016	1030	996
ENSG00000101412	235.189013610834	-2.39518380530866	0.17188203778361	5.08600572164073e-44	2.27609343103871e-42	TRUE	E2F1	protein_coding	-13.9156992842846	-2.39518380530866	5.08600572164073e-44	3.96976963636744e-42	2.39518380530866	2.39518380530866	TRUE	82.9779816702629	75.8376546273572	69.8179780660446	428.08003324943	312.698027235417	478.176287475788	84	77	68	452	366	559
ENSG00000147687	495.078824178354	1.52046418107332	0.109245785142898	5.09831102624464e-44	2.27609343103871e-42	TRUE	TATDN1	protein_coding	13.9155265120949	1.52046418107332	5.09831102624464e-44	3.96976963636744e-42	1.52046418107332	1.52046418107332	TRUE	427.731738847903	441.237263286442	462.030737201766	135.432399899709	170.873238926457	154.829889146901	433	448	450	143	200	181
ENSG00000139154	214.503846982957	1.55407059929652	0.111766557388498	6.52293599005423e-44	2.90506989817922e-42	TRUE	AEBP2	protein_coding	13.8978975864263	1.55407059929652	6.52293599005423e-44	5.06677718763681e-42	1.55407059929652	1.55407059929652	TRUE	381.30358243716	401.841079064438	401.453373879757	136.379479619288	125.591830610946	140.287855359623	386	408	391	144	147	164
ENSG00000111716	3823.16255789189	-1.59694374595257	0.115032652117122	8.01943011922207e-44	3.56294584429437e-42	TRUE	LDHB	protein_coding	-13.8831041284697	-1.59694374595257	8.01943011922207e-44	6.21418876563719e-42	1.59694374595257	1.59694374595257	TRUE	878.183639343616	1066.65168781075	944.596173834721	2815.66800630654	2820.26280848118	3138.51305679547	889	1083	920	2973	3301	3669
ENSG00000102554	778.899356525553	3.07828433790299	0.222047481169872	1.17301119416321e-43	5.19903374951475e-42	TRUE	KLF5	protein_coding	13.8558251416597	3.07828433790299	1.17301119416321e-43	9.06771489949535e-42	3.07828433790299	3.07828433790299	TRUE	975.979117740711	1053.8479279386	1074.99151522278	124.067443264768	107.650140523668	125.745821572345	988	1070	1047	131	126	147
ENSG00000272325	311.726703265397	-2.2298564962001	0.161039659749135	1.57187673801989e-43	6.95018304451095e-42	TRUE	NUDT3	protein_coding	-13.8347932850884	-2.2298564962001	1.57187673801989e-43	1.2121921376797e-41	2.2298564962001	2.2298564962001	TRUE	80.0144823248964	102.43007897721	95.4863523550316	528.470483524739	359.688167940193	431.128531105183	81	104	93	558	421	504
ENSG00000100243	855.826984384532	-1.75525157469926	0.127001641479565	1.96981060032293e-43	8.68884398295556e-42	TRUE	CYB5R3	protein_coding	-13.8185562095665	-1.75525157469926	1.96981060032293e-43	1.51543467189438e-41	1.75525157469926	1.75525157469926	TRUE	444.52490180498	405.780697486638	435.335627941219	1485.02100029891	1122.63717974683	1753.59819199529	450	412	424	1568	1314	2050
ENSG00000140471	84.8518435234199	2.3734292039693	0.171399441221135	2.06258095386492e-43	9.07634072252063e-42	TRUE	LINS1	protein_coding	13.8152426353753	2.3734292039693	2.06258095386492e-43	1.58301857552239e-41	2.3734292039693	2.3734292039693	TRUE	311.167431263486	268.878957315175	258.737212832989	43.5656671006057	51.2619716779372	65.0114451666546	315	273	252	46	60	76
ENSG00000053371	352.160151671379	-1.73441538655723	0.125665528662629	2.68548033689119e-43	1.17892586789523e-41	TRUE	AKR7A2	protein_coding	-13.7962260326057	-1.73441538655723	2.68548033689119e-43	2.05618277794635e-41	1.73441538655723	1.73441538655723	TRUE	135.333136771738	151.675309254714	138.60922116053	524.682164646425	462.212111296068	437.971841122726	137	154	135	554	541	512
ENSG00000107771	418.077957386478	1.39518585030655	0.101176314248594	3.04122039822248e-43	1.33192450599587e-41	TRUE	CCSER2	protein_coding	13.7872528843069	1.39518585030655	3.04122039822248e-43	2.32303006095104e-41	1.39518585030655	1.39518585030655	TRUE	787.302992752375	811.561394973277	796.746337930156	322.954184376229	297.319435732036	289.129848241174	797	824	776	341	348	338
ENSG00000196968	409.946858601316	-3.0505777423296	0.221097469305242	3.27908069808545e-43	1.43269407372748e-41	TRUE	FUT11	protein_coding	-13.7818182423971	-3.0505777423296	3.27908069808545e-43	2.49878381727564e-41	3.0505777423296	3.0505777423296	TRUE	91.8684797063625	78.7923684440074	93.4328824119127	874.15458117085	733.046194994503	641.560314144618	93	80	91	923	858	750
ENSG00000108679	974.984470674368	-2.15644388967912	0.156479963930798	3.46888807331967e-43	1.5120415672782e-41	TRUE	LGALS3BP	protein_coding	-13.7777558275635	-2.15644388967912	3.46888807331967e-43	2.63717500382539e-41	2.15644388967912	2.15644388967912	TRUE	317.094429954219	346.686421153633	394.26622907884	1932.98970765948	1402.86929158622	1424.26389740105	321	352	384	2041	1642	1665
ENSG00000119778	157.301492315237	2.58493558118249	0.187740579268966	5.05723394757325e-43	2.19918112088103e-41	TRUE	ATAD2B	protein_coding	13.7505091843847	2.58493558118249	5.05723394757325e-43	3.83562569070898e-41	2.58493558118249	2.58493558118249	TRUE	518.612385439143	521.999440941549	498.993196177907	61.560181772595	99.1064785773453	91.5292714846321	525	530	486	65	116	107
ENSG00000196428	608.303787640143	2.84053742812262	0.206572107100044	5.42864282676072e-43	2.35513685740739e-41	TRUE	TSC22D2	protein_coding	13.7453811219938	2.84053742812262	5.42864282676072e-43	4.10763049465815e-41	2.84053742812262	2.84053742812262	TRUE	1614.11931010964	1736.38681958481	1637.64227963737	244.346567651223	212.73718246344	224.973816826713	1634	1763	1595	258	249	263
ENSG00000124098	264.546264692009	-2.63307322519653	0.191281967111967	6.20773354699357e-43	2.68681199857905e-41	TRUE	FAM210B	protein_coding	-13.7356720768402	-2.63307322519653	6.20773354699357e-43	4.68611022075632e-41	2.63307322519653	2.63307322519653	TRUE	47.4159895258645	42.350898038654	58.5238933788904	390.196844466295	295.610703342771	253.202470649076	48	43	57	412	346	296
ENSG00000104964	1017.73037031182	-1.6609348829791	0.120938213623116	6.44231637490232e-43	2.78181333303159e-41	TRUE	AES	protein_coding	-13.7329854723998	-1.6609348829791	6.44231637490232e-43	4.8518035125084e-41	1.6609348829791	1.6609348829791	TRUE	401.060244739604	352.595848786933	394.26622907884	1445.24365207662	1056.85098276014	1145.39901418619	406	358	384	1526	1237	1339
ENSG00000101079	227.756779673501	-2.9331861972443	0.212274413756068	7.56671324320567e-43	3.25969763500528e-41	TRUE	NDRG3	protein_coding	-13.7213275479222	-2.9331861972443	7.56671324320567e-43	5.68528888960299e-41	2.9331861972443	2.9331861972443	TRUE	27.659327223421	23.6377105332022	22.5881693743086	208.357538307245	204.193520517117	172.79357794295	28	24	22	220	239	202
ENSG00000173559	209.740270236125	2.76405398924068	0.201169614363758	7.67164094619259e-43	3.29719617169928e-41	TRUE	NABP1	protein_coding	13.7203290857432	2.76405398924068	7.67164094619259e-43	5.75069066544665e-41	2.76405398924068	2.76405398924068	TRUE	464.281564107423	418.58445735879	531.848715267811	70.0838992488005	76.8929575169059	57.3127213969192	470	425	518	74	90	67
ENSG00000176171	452.253248595437	-1.97999143344475	0.144338874264581	8.53824310041509e-43	3.66111921594078e-41	TRUE	BNIP3	protein_coding	-13.7125672579287	-1.97999143344475	8.53824310041509e-43	6.38541445635229e-41	1.97999143344475	1.97999143344475	TRUE	108.66164266344	124.097980299312	93.4328824119127	483.010656984977	396.425914309381	420.863566078869	110	126	91	510	464	492
ENSG00000064652	693.744051247922	1.13037550516669	0.0824862119710543	9.78510224892313e-43	4.18602587623305e-41	TRUE	SNX24	protein_coding	13.7026755597643	1.13037550516669	9.78510224892313e-43	7.30091225338445e-41	1.13037550516669	1.13037550516669	TRUE	1639.80297110281	1593.57565178005	1484.65876887501	746.298819027768	696.308448625314	710.848828072236	1660	1618	1446	788	815	831
ENSG00000160767	436.679239045838	-1.77941692095012	0.129817230186777	1.00457963883482e-42	4.28760170852693e-41	TRUE	FAM189B	protein_coding	-13.7007666496512	-1.77941692095012	1.00457963883482e-42	7.47807222815972e-41	1.77941692095012	1.77941692095012	TRUE	93.8441459366068	78.7923684440074	92.4061474403532	331.477901852435	286.212675201816	299.394813267488	95	80	90	350	335	350
ENSG00000128272	9027.24097826822	2.38469109389165	0.174117196542885	1.07641423161077e-42	4.58358558947793e-41	TRUE	ATF4	protein_coding	13.6957511336285	2.38469109389165	1.07641423161077e-42	7.99430227716842e-41	2.38469109389165	2.38469109389165	TRUE	17990.4166926051	17129.4608997272	17367.2220439286	3394.33371496893	3736.99773532162	2792.07048715738	18212	17392	16915	3584	4374	3264
ENSG00000167397	602.543188228616	-1.74227671310354	0.127210757801953	1.11027136030496e-42	4.71686252103754e-41	TRUE	VKORC1	protein_coding	-13.6935015990403	-1.74227671310354	1.11027136030496e-42	8.22675262780807e-41	1.74227671310354	1.74227671310354	TRUE	221.274617787368	250.165769809724	265.924357633905	868.472102853379	694.59971623605	916.148128598514	224	254	259	917	813	1071
ENSG00000124145	954.821784967569	1.84474048111629	0.134728032250413	1.1491391578261e-42	4.87076500965461e-41	TRUE	SDC4	protein_coding	13.691001792798	1.84474048111629	1.1491391578261e-42	8.49517633043026e-41	1.84474048111629	1.84474048111629	TRUE	1779.08744033504	1797.45090512892	1754.69006639515	450.809946519311	390.445350946955	633.861590374882	1801	1825	1709	476	457	741
ENSG00000204392	302.843026063379	-1.9789666784608	0.144719224746553	1.66047627847486e-42	7.02198661066962e-41	TRUE	LSM2	protein_coding	-13.6642314474593	-1.9789666784608	1.66047627847486e-42	1.22471550833015e-40	1.9789666784608	1.9789666784608	TRUE	83.9658147853851	94.5508421328089	95.4863523550316	401.561801101235	350.290139799238	337.888432116165	85	96	93	424	410	395
ENSG00000166803	1432.3876921937	-3.09886062068887	0.22676754658809	1.72552821941187e-42	7.2803865696833e-41	TRUE	PCLAF	protein_coding	-13.6614336305836	-3.09886062068887	1.72552821941187e-42	1.26978344347476e-40	3.09886062068887	3.09886062068887	TRUE	203.493621715169	206.82996716552	162.224125506398	1417.77834020884	1725.81971315722	1909.28349489438	206	210	158	1497	2020	2232
ENSG00000148180	488.192018853037	-1.53774723359911	0.112526527641088	1.75403644154693e-42	7.38377258201881e-41	TRUE	GSN	protein_coding	-13.6602404372211	-1.53774723359911	1.75403644154693e-42	1.28781515724352e-40	1.53774723359911	1.53774723359911	TRUE	304.252599457631	297.441190876128	358.330505074259	1002.95742303351	880.851546665888	911.015646085357	308	302	349	1059	1031	1065
ENSG00000066697	583.061549179341	1.93219461637573	0.14150757022913	1.97416636180164e-42	8.29149871956689e-41	TRUE	MSANTD3	protein_coding	13.651628613263	1.93219461637573	1.97416636180164e-42	1.44613307204595e-40	1.93219461637573	1.93219461637573	TRUE	1345.42870279641	1336.51554973148	1303.95341388054	306.853829143397	332.34844971196	397.767394769663	1362	1357	1270	324	389	465
ENSG00000157193	482.940405316731	-2.14964579076137	0.157495090576599	2.20786859284756e-42	9.25197298066439e-41	TRUE	LRP8	protein_coding	-13.6434740268838	-2.14964579076137	2.20786859284756e-42	1.61365086838163e-40	2.14964579076137	2.14964579076137	TRUE	119.527806929783	195.011111898918	196.106379567861	700.838992488005	778.327603310014	806.655168317832	121	198	191	740	911	943
ENSG00000150753	5277.55242171089	-0.961252369575672	0.0705481786517077	2.81500027581685e-42	1.17693821055581e-40	FALSE	CCT5	protein_coding	-13.6257508605987	-0.961252369575672	2.81500027581685e-42	2.05271607414327e-40	0.961252369575672	0.961252369575672	FALSE	2317.45648807663	2384.45405003678	2345.06267504185	4643.53186509282	4493.96618376583	4595.28267677985	2346	2421	2284	4903	5260	5372
ENSG00000203950	454.178136535247	-1.68833905898767	0.123912845484388	2.95207047351324e-42	1.23145419435831e-40	TRUE	RTL8A	protein_coding	-13.6222796148123	-1.68833905898767	2.95207047351324e-42	2.14779824179273e-40	1.68833905898767	1.68833905898767	TRUE	152.126299728815	154.630023071365	178.65188505135	551.20039679462	498.949857665256	521.802388837622	154	157	174	582	584	610
ENSG00000187676	144.203712577447	-2.62433268418488	0.192295011205182	3.54983498655417e-42	1.47746856618704e-40	TRUE	B3GLCT	protein_coding	-13.6088085886161	-2.62433268418488	3.54983498655417e-42	2.5768756997203e-40	2.62433268418488	2.62433268418488	TRUE	38.5254914897649	40.3810888275538	63.6575682366878	301.171350825927	275.105914671597	315.647674559152	39	41	62	318	322	369
ENSG00000204371	129.693009620357	-3.04941598883456	0.221613847248097	3.62820687617936e-42	1.50668645006746e-40	TRUE	EHMT2	protein_coding	-13.6072123694604	-3.04941598883456	3.62820687617936e-42	2.62783506135531e-40	3.04941598883456	3.04941598883456	TRUE	22.7201616478101	9.84904605550093	24.6416393174275	160.056472608747	169.164506537193	159.962371660058	23	10	24	169	198	187
ENSG00000204713	233.077474869282	1.61068946852279	0.118422115584783	4.24554500717877e-42	1.7590867155587e-40	TRUE	TRIM27	protein_coding	13.5957212778968	1.61068946852279	4.24554500717877e-42	3.06805025485067e-40	1.61068946852279	1.61068946852279	TRUE	508.734054287921	522.984345547099	485.645641547634	171.421429243688	173.436337510354	150.552820385937	515	531	473	181	203	176
ENSG00000035141	444.196211245833	-2.00521643166559	0.147427250225896	4.33238773390733e-42	1.79104405914313e-40	TRUE	FAM136A	protein_coding	-13.5942397895292	-2.00521643166559	4.33238773390733e-42	3.12378755038099e-40	2.00521643166559	2.00521643166559	TRUE	76.0631498644077	81.7470822606577	92.4061474403532	333.372061291592	328.930984933431	351.57505215125	77	83	90	352	385	411
ENSG00000182985	754.317025875886	-2.08464233151549	0.153485894264831	5.30500615996238e-42	2.18822603081401e-40	TRUE	CADM1	protein_coding	-13.5794127552958	-2.08464233151549	5.30500615996238e-42	3.81651874926331e-40	2.08464233151549	2.08464233151549	TRUE	357.595587674228	304.335523114979	352.170095244902	1343.90612208173	1436.18957317688	1557.70844274313	362	309	343	1419	1681	1821
ENSG00000004478	453.128967900212	-1.92055880611651	0.14145629236915	5.81790805698971e-42	2.39443278470483e-40	TRUE	FKBP4	protein_coding	-13.5726510574489	-1.92055880611651	5.81790805698971e-42	4.17616712715793e-40	1.92055880611651	1.92055880611651	TRUE	97.7954783970956	130.992312538162	121.154726644019	436.603750725636	444.270421208789	454.224702414389	99	133	118	461	520	531
ENSG00000100304	159.378373052535	-3.3053808165216	0.241116731428039	5.95491139141859e-42	2.4453598270596e-40	TRUE	TTLL12	protein_coding	-13.5709452255701	-3.3053808165216	5.95491139141859e-42	4.26498976670911e-40	3.3053808165216	3.3053808165216	TRUE	21.7323285326879	17.7282828999017	19.5079644596301	250.976125688272	186.251830429839	174.504405447336	22	18	19	265	218	204
ENSG00000179152	169.315908090505	-2.66476484464333	0.195021915543208	6.53134123434237e-42	2.67610821508455e-40	TRUE	TCAIM	protein_coding	-13.5641715658752	-2.66476484464333	6.53134123434237e-42	4.66744158697737e-40	2.66476484464333	2.66476484464333	TRUE	27.659327223421	22.6528059276521	22.5881693743086	169.527269804531	158.912112201605	147.986579129358	28	23	22	179	186	173
ENSG00000147872	1850.54317667659	-1.63325195763531	0.120489503485178	6.75948788016763e-42	2.76344650852618e-40	TRUE	PLIN2	protein_coding	-13.5616535871155	-1.63325195763531	6.75948788016763e-42	4.8197696507856e-40	1.63325195763531	1.63325195763531	TRUE	119.527806929783	128.037598721512	124.234931558697	410.085518577441	380.192956611368	372.104982203878	121	130	121	433	445	435
ENSG00000134186	1873.77558410484	2.23378213781723	0.165112199774459	1.07354227046599e-41	4.3791974298345e-40	TRUE	PRPF38B	protein_coding	13.5276830054715	2.23378213781723	1.07354227046599e-41	7.63782573753216e-40	2.23378213781723	2.23378213781723	TRUE	4282.25655405464	4523.66685329158	4861.59009033414	690.421115572643	1084.19070098837	1099.20667156778	4335	4593	4735	729	1269	1285
ENSG00000137504	586.327361246116	2.05654327025427	0.152029032072688	1.12021293882652e-41	4.55948921988593e-40	TRUE	CREBZF	protein_coding	13.5245537859749	2.05654327025427	1.12021293882652e-41	7.95227542754593e-40	2.05654327025427	2.05654327025427	TRUE	1479.77400645302	1376.89663855903	1542.15592728234	361.784452878943	404.969576255704	282.286538223632	1498	1398	1502	382	474	330
ENSG00000182287	4020.36339030596	-1.13022115818623	0.0835716788964418	1.13544597530802e-41	4.61131120985227e-40	TRUE	AP1S2	protein_coding	-13.5235604417339	-1.13022115818623	1.13544597530802e-41	8.04265895902101e-40	1.13022115818623	1.13022115818623	TRUE	3435.68357439493	3211.77391869885	3310.19354830776	7681.76360550028	7055.35603527343	7089.66917817412	3478	3261	3224	8111	8258	8288
ENSG00000148339	295.703200389414	1.97698003078839	0.146247131202872	1.3322029917132e-41	5.39849643103472e-40	TRUE	SLC25A25	protein_coding	13.5118019263915	1.97698003078839	1.3322029917132e-41	9.41560083681606e-40	1.97698003078839	1.97698003078839	TRUE	684.568348779669	623.444615313209	601.666693333855	163.844791487061	153.785915033812	164.239440421022	693	633	586	173	180	192
ENSG00000092978	295.062701212553	1.70940705897613	0.126610462853436	1.64105380746955e-41	6.63547151362357e-40	TRUE	GPATCH2	protein_coding	13.4964451654672	1.70940705897613	1.64105380746955e-41	1.15730281448697e-39	1.70940705897613	1.70940705897613	TRUE	580.84587169184	652.006848874162	588.319138703582	163.844791487061	193.086759986897	196.745163004349	588	662	573	173	226	230
ENSG00000186162	83.9664936316596	2.44234351775342	0.180539665096937	1.69827707103017e-41	6.85182333384118e-40	TRUE	CIDECP	transcribed_unprocessed_pseudogene	13.4939190444603	2.44234351775342	1.69827707103017e-41	1.19503706893191e-39	2.44234351775342	2.44234351775342	TRUE	277.581105349332	293.501572453928	249.496598088954	52.0893845768112	51.2619716779372	46.1923426184125	281	298	243	55	60	54
ENSG00000176890	1796.10986744364	-3.11850514335167	0.231089003703597	1.73503197947194e-41	6.98482961517545e-40	TRUE	TYMS	protein_coding	-13.4923407688487	-3.11850514335167	1.73503197947194e-41	1.21823489947289e-39	3.11850514335167	3.11850514335167	TRUE	507.746221172799	308.275141537179	262.844152719227	3061.90873339692	3075.71830067623	3519.17217652128	514	313	256	3233	3600	4114
ENSG00000108528	445.1287229629	-1.64007445628246	0.121591817155235	1.90028488316259e-41	7.63343195550148e-40	TRUE	SLC25A11	protein_coding	-13.4856326307708	-1.64007445628246	1.90028488316259e-41	1.33135863339308e-39	1.64007445628246	1.64007445628246	TRUE	139.284469232227	153.645118465815	155.036980705481	556.882875112091	439.144224040996	408.88777354817	141	156	151	588	514	478
ENSG00000164885	122.64301358983	-2.76644767662045	0.204069632323203	1.97621753156568e-41	7.9211954015235e-40	TRUE	CDK5	protein_coding	-13.4827426651113	-2.76644767662045	1.97621753156568e-41	1.38154789956716e-39	2.76644767662045	2.76644767662045	TRUE	21.7323285326879	24.6226151387523	43.1228688054982	232.981611016283	187.960562819103	200.166818013121	22	25	42	246	220	234
ENSG00000166200	912.75742347238	1.06257937662258	0.078862490335087	2.24380462886319e-41	8.97424506442073e-40	TRUE	COPS2	protein_coding	13.4733718466825	1.06257937662258	2.24380462886319e-41	1.56521191442478e-39	1.06257937662258	1.06257937662258	TRUE	1210.09556602467	1242.94961220422	1245.42952050165	572.983230344923	581.823378544588	613.331660322254	1225	1262	1213	605	681	717
ENSG00000143507	342.814498987522	3.58731542738893	0.265918847343883	2.27376430902342e-41	9.07438665146618e-40	TRUE	DUSP10	protein_coding	13.472392699994	3.58731542738893	2.27376430902342e-41	1.58267776297781e-39	3.58731542738893	3.58731542738893	TRUE	1880.83425119263	2139.2128032548	1865.57744332358	113.649566349406	179.41690087278	176.215232951722	1904	2172	1817	120	210	206
ENSG00000174130	85.3055022739443	2.67336351122198	0.197599572821728	2.28966700743937e-41	9.11811669182876e-40	TRUE	TLR6	protein_coding	13.4718781662196	2.67336351122198	2.28966700743937e-41	1.59030478672215e-39	2.67336351122198	2.67336351122198	TRUE	206.457121060535	186.146970448968	227.935163686205	40.7244279418706	24.7766196443363	30.7948950789416	209	189	222	43	29	36
ENSG00000183386	134.995738281442	2.84145184477982	0.210322334815099	2.34783071679374e-41	9.32959111125924e-40	TRUE	FHL3	protein_coding	13.4700260777723	2.84145184477982	2.34783071679374e-41	1.62718836617786e-39	2.84145184477982	2.84145184477982	TRUE	280.544604694698	291.531763242828	292.619466894452	50.1952251376544	39.3008449530852	29.084067574556	284	296	285	53	46	34
ENSG00000144827	305.786941210145	-1.37949206503695	0.102389424496415	2.39704572031603e-41	9.50467290133053e-40	TRUE	ABHD10	protein_coding	-13.468494240201	-1.37949206503695	2.39704572031603e-41	1.6577246510521e-39	1.37949206503695	1.37949206503695	TRUE	162.992463995159	154.630023071365	154.010245733922	392.091003905452	387.027886168426	450.803047405618	165	157	150	414	453	527
ENSG00000104332	389.618811960846	-4.70475389774646	0.331083003125201	2.57733051224753e-41	1.01976008551116e-39	TRUE	SFRP1	protein_coding	-13.4631381840606	-4.70475389774646	2.57733051224753e-41	1.77857928353769e-39	4.70475389774646	4.70475389774646	TRUE	1.97566623024435	7.87923684440074	10.2673497155948	233.928690735861	169.164506537193	221.552161817941	2	8	10	247	198	259
ENSG00000059769	391.634680193201	2.56667448252713	0.190695317902145	2.95389174139019e-41	1.16624959160069e-39	TRUE	DNAJC25	protein_coding	13.4530603437143	2.56667448252713	2.95389174139019e-41	2.03407388907122e-39	2.56667448252713	2.56667448252713	TRUE	1135.02024927538	1525.61723399709	1279.31177456311	166.686030645796	262.290421752112	224.973816826713	1149	1549	1246	176	307	263
ENSG00000197321	300.030492413054	1.69929524082414	0.126289287389933	3.03776305954025e-41	1.19680075409836e-39	TRUE	SVIL	protein_coding	13.4509903469292	1.69929524082414	3.03776305954025e-41	2.08735864249349e-39	1.69929524082414	1.69929524082414	TRUE	1120.20275254855	949.44803975029	1081.15192505213	305.906749423818	313.552393430049	346.442569638093	1134	964	1053	323	367	405
ENSG00000104856	657.399672565521	3.91909255653935	0.29109925972874	3.10953202818759e-41	1.22246378540987e-39	TRUE	RELB	protein_coding	13.4492636837516	3.91909255653935	3.10953202818759e-41	2.13211793096923e-39	3.91909255653935	3.91909255653935	TRUE	1986.5323945107	1576.8322734857	1802.94661005845	143.956117375915	105.941408134404	84.6859614670895	2011	1601	1756	152	124	99
ENSG00000125962	199.948779340909	1.98545085501765	0.147707744057096	3.84665646139181e-41	1.50903514542856e-39	TRUE	ARMCX5	protein_coding	13.4335232284632	1.98545085501765	3.84665646139181e-41	2.63193145713698e-39	1.98545085501765	1.98545085501765	TRUE	552.198711353297	602.761618596657	613.987512992569	177.103907561158	136.698591141166	130.878304085502	559	612	598	187	160	153
ENSG00000279522	60.1438509669077	5.41010002766923	0.387557183686702	4.20310766388101e-41	1.64536940778425e-39	TRUE	AC008536.3	TEC	13.4269606894263	5.41010002766923	4.20310766388101e-41	2.86971414554322e-39	5.41010002766923	5.41010002766923	TRUE	279.556771579576	345.701516548083	275.164972377941	2.84123915873516	11.961126724852	3.42165500877129	283	351	268	3	14	4
ENSG00000095564	202.474642550944	2.47056693459022	0.183925863397878	4.71888790288266e-41	1.84336557528285e-39	TRUE	BTAF1	protein_coding	13.4183843833397	2.47056693459022	4.71888790288266e-41	3.21504231315467e-39	2.47056693459022	2.47056693459022	TRUE	500.831389366944	496.391921197247	510.287280865062	70.0838992488005	110.213239107565	87.252202723668	507	504	497	74	129	102
ENSG00000116584	303.150135185638	2.54105481970658	0.189296076930066	5.08173268554896e-41	1.98090882148312e-39	TRUE	ARHGEF2	protein_coding	13.4128927174554	2.54105481970658	5.08173268554896e-41	3.45493360891931e-39	2.54105481970658	2.54105481970658	TRUE	656.909021556248	593.897477146706	528.768510353132	70.0838992488005	115.339436275359	114.625442793838	665	603	515	74	135	134
ENSG00000198315	80.0895909927629	2.43529704445267	0.181177601071903	5.36200272154939e-41	2.08575118523054e-39	TRUE	ZKSCAN8	protein_coding	13.4089115077658	2.43529704445267	5.36200272154939e-41	3.63779079155243e-39	2.43529704445267	2.43529704445267	TRUE	282.520270924943	270.848766526276	278.245177292619	53.0364642963896	46.1357745101435	53.0356526359551	286	275	271	56	54	62
ENSG00000152127	308.906685353548	-2.29231732125136	0.170802394050494	5.39304532273987e-41	2.09340988759321e-39	TRUE	MGAT5	protein_coding	-13.4084833463384	-2.29231732125136	5.39304532273987e-41	3.65114845239302e-39	2.29231732125136	2.29231732125136	TRUE	95.8198121668512	98.4904605550093	127.315136473376	588.136505858177	500.65859005452	503.838700041573	97	100	124	621	586	589
ENSG00000118418	636.791045308908	-2.6290466669106	0.196002568293764	5.42918010089202e-41	2.10300888025729e-39	TRUE	HMGN3	protein_coding	-13.4079880264034	-2.6290466669106	5.42918010089202e-41	3.66789020345558e-39	2.6290466669106	2.6290466669106	TRUE	201.517955484924	193.041302687818	186.865764823825	1229.30947601274	1149.12253178043	1283.97604204143	204	196	182	1298	1345	1501
ENSG00000175782	221.672922989764	-2.35427331336728	0.17531440329169	5.93179318720255e-41	2.29288056154383e-39	TRUE	SLC35E3	protein_coding	-13.40141916066	-2.35427331336728	5.93179318720255e-41	3.99904832943521e-39	2.35427331336728	2.35427331336728	TRUE	53.3429882165976	53.184848699705	42.0961338339387	270.864799799418	233.241971134614	269.455331940739	54	54	41	286	273	315
ENSG00000154153	76.3366370492586	-3.7725920519023	0.275596111112736	6.89539482154017e-41	2.6597759355556e-39	TRUE	RETREG1	protein_coding	-13.3902438912824	-3.7725920519023	6.89539482154017e-41	4.63895620650813e-39	3.7725920519023	3.7725920519023	TRUE	9.87833115122177	17.7282828999017	7.18714480091636	172.368508963266	189.669295208368	140.287855359623	10	18	7	182	222	164
ENSG00000109189	106.882979800398	-2.49258025432225	0.185257271675485	7.39496231014149e-41	2.84652014769079e-39	TRUE	USP46	protein_coding	-13.3850479569864	-2.49258025432225	7.39496231014149e-41	4.96465966533465e-39	2.49258025432225	2.49258025432225	TRUE	30.6228265687875	23.6377105332022	39.0159289192602	173.315588682845	177.708168483516	181.347715464879	31	24	38	183	208	212
ENSG00000122642	144.046969826111	-2.40075472974458	0.178967488709881	8.60676787914443e-41	3.30607471157635e-39	TRUE	FKBP9	protein_coding	-13.3737682384256	-2.40075472974458	8.60676787914443e-41	5.76617586369847e-39	2.40075472974458	2.40075472974458	TRUE	45.4403232956202	32.5018519831531	52.3634835495335	228.246212418391	232.387604939982	236.094195605219	46	33	51	241	272	276
ENSG00000163171	993.955342719962	-2.30731032112911	0.172566690694081	9.27130512003471e-41	3.55393604580457e-39	TRUE	CDC42EP3	protein_coding	-13.3682364101779	-2.30731032112911	9.27130512003471e-41	6.19847463721572e-39	2.30731032112911	2.30731032112911	TRUE	355.619921443984	326.003424437081	396.319699021959	1853.4350112149	1585.70365723753	1960.60832002595	360	331	386	1957	1856	2292
ENSG00000160753	403.646395889241	-3.02869308538425	0.226087486231688	1.01491206531519e-40	3.87619162213849e-39	TRUE	RUSC1	protein_coding	-13.3615049773749	-3.02869308538425	1.01491206531519e-40	6.76052555508892e-39	3.02869308538425	3.02869308538425	TRUE	57.2943206770863	32.5018519831531	34.9089890330223	434.709591286479	293.047604758875	327.623467089851	58	33	34	459	343	383
ENSG00000173545	206.161632813857	2.10402324303114	0.157350263966234	1.01540327231418e-40	3.87619162213849e-39	TRUE	ZNF622	protein_coding	13.3614689629238	2.10402324303114	1.01540327231418e-40	6.76052555508892e-39	2.10402324303114	2.10402324303114	TRUE	462.305897877179	489.497588958396	398.373168965078	95.6550516774169	120.465633443153	94.9509264934034	468	497	388	101	141	111
ENSG00000113719	345.960084562244	-2.6729955861645	0.200177923210256	1.57807842223879e-40	6.01169627050387e-39	TRUE	ERGIC1	protein_coding	-13.3286113012785	-2.6729955861645	1.57807842223879e-40	1.04850921285857e-38	2.6729955861645	2.6729955861645	TRUE	59.2699869073307	43.3358026442041	49.283278634855	316.324626339181	366.523097497251	308.804364541609	60	44	48	334	429	361
ENSG00000121690	125.905207518679	3.16649119547392	0.237085995991989	1.61671186511467e-40	6.14617182865654e-39	TRUE	DEPDC7	protein_coding	13.3268066003286	3.16649119547392	1.61671186511467e-40	1.07196330223417e-38	3.16649119547392	3.16649119547392	TRUE	531.454215935731	594.882381752256	503.100136064145	41.671507661449	59.8056336242601	74.4209964407756	538	604	490	44	70	87
ENSG00000134013	456.035047856359	-1.6096641332031	0.120818758596188	1.78204037224964e-40	6.76075316533722e-39	TRUE	LOXL2	protein_coding	-13.3195391784595	-1.6096641332031	1.78204037224964e-40	1.17915338046922e-38	1.6096641332031	1.6096641332031	TRUE	168.919462685892	194.026207293368	218.694548942169	617.495977165107	615.143660135247	549.175628907793	171	197	213	652	720	642
ENSG00000197579	424.373705531106	1.71402187105355	0.12865037146413	1.78747292927751e-40	6.76743857700589e-39	TRUE	TOPORS	protein_coding	13.3193119170533	1.71402187105355	1.78747292927751e-40	1.18031939342312e-38	1.71402187105355	1.71402187105355	TRUE	487.989558870356	581.093717274555	553.41014967056	132.591160740974	169.164506537193	189.046439234614	494	590	539	140	198	221
ENSG00000058729	235.840287431079	1.86307751877487	0.139868093755782	1.92457012774866e-40	7.2715622982438e-39	TRUE	RIOK2	protein_coding	13.3137932285368	1.86307751877487	1.92457012774866e-40	1.26824438869142e-38	1.86307751877487	1.86307751877487	TRUE	520.588051669388	655.946467296362	531.848715267811	120.279124386455	162.329576980135	183.058542969264	527	666	518	127	190	214
ENSG00000107651	547.005142162455	1.36779703462915	0.102765853278933	2.06918266349535e-40	7.80196113487263e-39	TRUE	SEC23IP	protein_coding	13.3083805313155	1.36779703462915	2.06918266349535e-40	1.36075206733504e-38	1.36779703462915	1.36779703462915	TRUE	871.268807537761	1017.40645753325	892.232690285188	354.207815122316	366.523097497251	354.141293407829	882	1033	869	374	429	414
ENSG00000221988	98.916796000608	-2.90528901048659	0.216694676037444	2.08656952620782e-40	7.85146304575912e-39	TRUE	PPT2	protein_coding	-13.3077552569831	-2.90528901048659	2.08656952620782e-40	1.3693857719141e-38	2.90528901048659	2.90528901048659	TRUE	28.6471603385431	25.6075197443024	18.4812294880706	196.992581672304	184.543098040574	179.636887960493	29	26	18	208	216	210
ENSG00000169908	2603.24100802275	-1.97709588635013	0.148628506180431	2.26592843653347e-40	8.50899969710879e-39	TRUE	TM4SF1	protein_coding	-13.3015916286186	-1.97709588635013	2.26592843653347e-40	1.48406775279111e-38	1.97709588635013	1.97709588635013	TRUE	965.112953474367	965.206513439091	1329.62178816953	4595.23079939433	4315.40364908768	4020.44463530627	977	980	1295	4852	5051	4700
ENSG00000144677	175.129998979025	-2.20692968835804	0.165727123851385	2.47082012101025e-40	9.25954906324937e-39	TRUE	CTDSPL	protein_coding	-13.295118337038	-2.20692968835804	2.47082012101025e-40	1.61497222462292e-38	2.20692968835804	2.20692968835804	TRUE	73.0996505190411	66.9735131774063	62.6308332651283	316.324626339181	307.571830067623	322.490984576694	74	68	61	334	360	377
ENSG00000105771	164.484104017964	1.83500128128438	0.137949257885931	2.57743009473373e-40	9.63948399324555e-39	TRUE	SMG9	protein_coding	13.2919583360336	1.83500128128438	2.57743009473373e-40	1.68123726138838e-38	1.83500128128438	1.83500128128438	TRUE	413.902075236192	391.992033008937	354.223565188021	127.855762143082	96.5433799934485	100.08340900656	419	398	345	135	113	117
ENSG00000177732	224.666366353	-3.27138258374925	0.244815825630602	2.59832173760097e-40	9.69794659876248e-39	TRUE	SOX12	protein_coding	-13.2913543484637	-3.27138258374925	2.59832173760097e-40	1.6914338145298e-38	3.27138258374925	3.27138258374925	TRUE	34.5741590292762	21.667901322102	28.7485792036654	332.424981572013	258.872956973583	265.178263179775	35	22	28	351	303	310
ENSG00000128039	112.569663161843	-3.11767144363044	0.231770736105697	2.86551459923309e-40	1.06736077132646e-38	TRUE	SRD5A3	protein_coding	-13.2840289989855	-3.11767144363044	2.86551459923309e-40	1.86160037337652e-38	3.11767144363044	3.11767144363044	TRUE	23.7079947629323	14.7735690832514	13.3475546302732	168.580190084953	140.116055919695	160.817785412251	24	15	13	178	164	188
ENSG00000163683	269.612781629059	2.76670694432112	0.208236536933006	3.16734016472045e-40	1.17740762010314e-38	TRUE	SMIM14	protein_coding	13.2765302265056	2.76670694432112	3.16734016472045e-40	2.05353477857017e-38	2.76670694432112	2.76670694432112	TRUE	1090.56775909488	1328.63631288708	1142.7560233457	169.527269804531	189.669295208368	153.974475394708	1104	1349	1113	179	222	180
ENSG00000278311	1667.81254063432	1.77926787737227	0.134027739924544	3.24954242312216e-40	1.20553447077518e-38	TRUE	GGNBP2	protein_coding	13.2746109832778	1.77926787737227	3.24954242312216e-40	2.10259125236947e-38	1.77926787737227	1.77926787737227	TRUE	3557.18704755496	3818.47515571771	3772.22428550953	1023.79317686423	1035.49182789433	1170.20601299978	3601	3877	3674	1081	1212	1368
ENSG00000114353	766.815665279638	-1.8072357802322	0.136169896274258	3.42355653048609e-40	1.26754086966069e-38	TRUE	GNAI2	protein_coding	-13.2707026081112	-1.8072357802322	3.42355653048609e-40	2.21073756842112e-38	1.8072357802322	1.8072357802322	TRUE	243.994779435178	265.924243498525	226.908428714645	1018.11069854676	830.443941182583	748.48703316872	247	270	221	1075	972	875
ENSG00000188917	171.086871288223	-2.05279521410349	0.154422876495598	3.56950334361876e-40	1.31892790881047e-38	TRUE	TRMT2B	protein_coding	-13.2675740430622	-2.05279521410349	3.56950334361876e-40	2.30036249547279e-38	2.05279521410349	2.05279521410349	TRUE	62.2334862526972	52.1999440941549	48.2565436632956	250.029045968694	232.387604939982	201.022231765313	63	53	47	264	272	235
ENSG00000091164	633.54951299141	1.19971189836222	0.0904909424105061	4.12156192835014e-40	1.5198671766984e-38	TRUE	TXNL1	protein_coding	13.25679137697	1.19971189836222	4.12156192835014e-40	2.65082376983768e-38	1.19971189836222	1.19971189836222	TRUE	1111.31225451245	1116.88182269381	1040.08252618975	522.788005207269	438.289857846363	461.068012431932	1125	1134	1013	552	513	539
ENSG00000166033	59.0577740987674	-4.02846178512791	0.296807957409198	4.41625370513037e-40	1.62528714201984e-38	TRUE	HTRA1	protein_coding	-13.2516101535551	-4.02846178512791	4.41625370513037e-40	2.83468835627909e-38	4.02846178512791	4.02846178512791	TRUE	6.91483180585524	10.833950661051	14.3742896018327	197.939661391883	161.475210785502	194.178921747771	7	11	14	209	189	227
ENSG00000111450	109.241691119662	-2.33884028859671	0.175887796563937	4.48103391647138e-40	1.64584269625297e-38	TRUE	STX2	protein_coding	-13.2505173739383	-2.33884028859671	4.48103391647138e-40	2.87053961525671e-38	2.33884028859671	2.33884028859671	TRUE	47.4159895258645	35.4565657998033	43.1228688054982	182.786385878628	214.445914852704	246.359160631533	48	36	42	193	251	288
ENSG00000170522	168.509937704556	-2.06276713471425	0.155517217529659	4.82873120404921e-40	1.77002278211251e-38	TRUE	ELOVL6	protein_coding	-13.2449080124109	-2.06276713471425	4.82873120404921e-40	3.08712401709373e-38	2.06276713471425	2.06276713471425	TRUE	68.1604849434302	83.7168914717579	71.8714480091636	284.123915873516	293.901970953507	364.406258434143	69	85	70	300	344	426
ENSG00000106460	342.735197886374	-1.32967599572042	0.100391542769492	5.11256987653314e-40	1.87034847983171e-38	TRUE	TMEM106B	protein_coding	-13.2406190160623	-1.32967599572042	5.11256987653314e-40	3.26210361288795e-38	1.32967599572042	1.32967599572042	TRUE	204.481454830291	259.029911259674	225.881693743086	551.20039679462	596.347603853337	588.524661508663	207	263	220	582	698	688
ENSG00000144455	239.505331603214	-2.02728181174997	0.152997993623014	5.20497418218964e-40	1.9003824548755e-38	TRUE	SUMF1	protein_coding	-13.2392736881722	-2.02728181174997	5.20497418218964e-40	3.31448633170009e-38	2.02728181174997	2.02728181174997	TRUE	106.685976433195	112.279125032711	105.753702070626	544.570838757572	383.610421389897	408.032359795977	108	114	103	575	449	477
ENSG00000104765	311.78818706172	-2.34644824406587	0.177188439743004	5.95131557014473e-40	2.16858412020412e-38	TRUE	BNIP3L	protein_coding	-13.2292054681324	-2.34644824406587	5.95131557014473e-40	3.78226099021174e-38	2.34644824406587	2.34644824406587	TRUE	81.0023154400186	65.0037039663061	85.2190026394368	411.032598297019	342.600844047547	438.827254874918	82	66	83	434	401	513
ENSG00000162065	234.297456320082	-2.27806077002018	0.172061132931146	6.48677669761955e-40	2.35903725346567e-38	TRUE	TBC1D24	protein_coding	-13.2227281229362	-2.27806077002018	6.48677669761955e-40	4.11443323554338e-38	2.27806077002018	2.27806077002018	TRUE	76.0631498644077	63.033894755206	75.9783878954015	375.990648672619	389.590984752323	290.84067574556	77	64	74	397	456	340
ENSG00000068878	1194.02981257396	1.64376755198925	0.124541742262133	9.03874136324827e-40	3.2806360877081e-38	TRUE	PSME4	protein_coding	13.1977562182433	1.64376755198925	9.03874136324827e-40	5.7218079677035e-38	1.64376755198925	1.64376755198925	TRUE	1982.58106205021	2000.34125387224	2086.32546220886	709.362709964211	601.47380102113	623.596625348568	2007	2031	2032	749	704	729
ENSG00000129667	293.77414194992	-2.34700003398969	0.177754295377358	1.02260765299283e-39	3.70429074771743e-38	TRUE	RHBDF2	protein_coding	-13.1884540980898	-2.34700003398969	1.02260765299283e-39	6.46071059036214e-38	2.34700003398969	2.34700003398969	TRUE	109.649475778562	70.9131315996067	100.620027212829	498.163932498231	477.590702799449	472.188391210439	111	72	98	526	559	552
ENSG00000251369	126.585794496272	3.09851690672383	0.233189344225796	1.13127085000395e-39	4.08987684948486e-38	TRUE	ZNF550	protein_coding	13.180838074293	3.09851690672383	1.13127085000395e-39	7.13321725380921e-38	3.09851690672383	3.09851690672383	TRUE	174.846461376625	153.645118465815	194.052909624742	11.3649566349406	24.7766196443363	22.2407575570134	177	156	189	12	29	26
ENSG00000156273	201.606188532188	3.02203613567146	0.228956816028658	1.13426583825287e-39	4.09267975062748e-38	TRUE	BACH1	protein_coding	13.1806386170893	3.02203613567146	1.13426583825287e-39	7.13810583689547e-38	3.02203613567146	3.02203613567146	TRUE	626.286194987461	645.112516635311	714.607540205398	72.9251384075357	90.5628166310225	74.4209964407756	634	655	696	77	106	87
ENSG00000102710	236.027033179402	1.52719433006622	0.11583844672767	1.17415561768291e-39	4.22833618727296e-38	TRUE	SUPT20H	protein_coding	13.1780308971546	1.52719433006622	1.17415561768291e-39	7.37470631903264e-38	1.52719433006622	1.52719433006622	TRUE	366.486085710328	373.278845503485	405.560313765995	133.538240460552	130.71802777874	131.733717837695	371	379	395	141	153	154
ENSG00000168209	875.486259159721	2.39821924420783	0.18197407416542	1.20333779175055e-39	4.32497898719234e-38	TRUE	DDIT4	protein_coding	13.1761783725411	2.39821924420783	1.20333779175055e-39	7.54326251600668e-38	2.39821924420783	2.39821924420783	TRUE	2720.49239904648	2641.51415208535	2737.27543417757	508.581809413593	530.56140686665	476.465459971403	2754	2682	2666	537	621	557
ENSG00000136982	159.923608857258	-3.46420245665327	0.258698246755856	1.23735459098417e-39	4.43858831684168e-38	TRUE	DSCC1	protein_coding	-13.1740745124778	-3.46420245665327	1.23735459098417e-39	7.74141029900177e-38	3.46420245665327	3.46420245665327	TRUE	14.8174967268327	17.7282828999017	10.2673497155948	158.16231316959	181.979999456677	163.384026668829	15	18	10	167	213	191
ENSG00000072682	318.024358744467	-2.9019803894931	0.219974691941409	1.31699509116007e-39	4.71509815355522e-38	TRUE	P4HA2	protein_coding	-13.1693656741647	-2.9019803894931	1.31699509116007e-39	8.22367536728651e-38	2.9019803894931	2.9019803894931	TRUE	52.3551551014754	42.350898038654	95.4863523550316	574.87738978408	454.522815544377	425.996048592026	53	43	93	607	532	498
ENSG00000167513	216.869414250327	-2.63595884583947	0.199684412098449	1.49679675755235e-39	5.34843771623068e-38	TRUE	CDT1	protein_coding	-13.1596996549201	-2.63595884583947	1.49679675755235e-39	9.32829266073036e-38	2.63595884583947	2.63595884583947	TRUE	43.4646570653758	39.3961842220037	33.8822540614628	250.029045968694	247.766196443363	245.50374687934	44	40	33	264	290	287
ENSG00000111670	179.435925367596	-1.86395624499761	0.14149294782482	1.54324963060271e-39	5.50375951432357e-38	TRUE	GNPTAB	protein_coding	-13.1573901691593	-1.86395624499761	1.54324963060271e-39	9.59919180288628e-38	1.86395624499761	1.86395624499761	TRUE	83.9658147853851	77.8074638384573	87.2724725825558	266.129401201526	288.775773785713	355.852120912215	85	79	85	281	338	416
ENSG00000109536	712.12893484055	1.25528374839079	0.0954229775388569	1.6148526577958e-39	5.7480025684245e-38	TRUE	FRG1	protein_coding	13.1539623147581	1.25528374839079	1.6148526577958e-39	1.0025179878262e-37	1.25528374839079	1.25528374839079	TRUE	1277.26821785298	1328.63631288708	1292.65932919339	553.094556233777	534.833237839812	542.33231889025	1293	1349	1259	584	626	634
ENSG00000119707	2028.58566687882	1.22842076050958	0.0933981327357843	1.65294177458302e-39	5.87224285929897e-38	TRUE	RBM25	protein_coding	13.1521999601446	1.22842076050958	1.65294177458302e-39	1.02418692845936e-37	1.22842076050958	1.22842076050958	TRUE	3544.34521705837	3875.59962283962	3863.60369797832	1436.71993460041	1447.29633370709	1921.25928742508	3588	3935	3763	1517	1694	2246
ENSG00000114021	334.545421090946	-1.84423972693644	0.14031789761186	2.03678226807127e-39	7.22195989590348e-38	TRUE	NIT2	protein_coding	-13.1364040326198	-1.84423972693644	2.03678226807127e-39	1.259593157243e-37	1.84423972693644	1.84423972693644	TRUE	104.710310202951	88.6414144995084	82.1387977247584	336.213300450327	327.222252544166	334.466777107394	106	90	80	355	383	391
ENSG00000013619	66.8799105233077	2.42566404108911	0.184201853072917	2.08282543359654e-39	7.37104325233264e-38	TRUE	MAMLD1	protein_coding	13.1347119276084	2.42566404108911	2.08282543359654e-39	1.2855950152322e-37	2.42566404108911	2.42566404108911	TRUE	279.556771579576	270.848766526276	308.020491467844	53.983544015968	54.6794364564664	49.6139976271838	283	275	300	57	64	58
ENSG00000129315	984.479434944368	2.25795460844969	0.172074581039828	2.52726607445514e-39	8.92676855954097e-38	TRUE	CCNT1	protein_coding	13.120062446935	2.25795460844969	2.52726607445514e-39	1.55693146402928e-37	2.25795460844969	2.25795460844969	TRUE	2609.85509015279	2832.58564556207	2692.09909542896	614.654738006372	589.512674296278	477.320873723595	2642	2876	2622	649	690	558
ENSG00000182054	197.358631096917	-1.86372844622004	0.141935882936558	2.65330519325966e-39	9.35404228552996e-38	TRUE	IDH2	protein_coding	-13.1163736857766	-1.86372844622004	2.65330519325966e-39	1.63145293317102e-37	1.86372844622004	1.86372844622004	TRUE	106.685976433195	111.294220427161	112.940846871543	462.174903154252	348.581407409973	401.189049778434	108	113	110	488	408	469
ENSG00000100714	543.536563739863	-1.75059218358315	0.133472350084486	2.74636728203456e-39	9.66364884468574e-38	TRUE	MTHFD1	protein_coding	-13.11376020891	-1.75059218358315	2.74636728203456e-39	1.68545189037533e-37	1.75059218358315	1.75059218358315	TRUE	169.907295801015	166.448878337966	174.544945165112	580.55986810155	559.609857484148	589.380075260855	172	169	170	613	655	689
ENSG00000136213	118.950142023072	-2.46080762412655	0.187071415824723	2.83483653396298e-39	9.95594590727798e-38	TRUE	CHST12	protein_coding	-13.1113561047954	-2.46080762412655	2.83483653396298e-39	1.73643187160346e-37	2.46080762412655	2.46080762412655	TRUE	51.3673219863532	45.3056118553043	29.7753141752249	268.970640360261	212.73718246344	227.540058083291	52	46	29	284	249	266
ENSG00000221869	45.5976205315019	3.79813155537715	0.286777477660237	3.35486869490112e-39	1.17598990487808e-37	TRUE	CEBPD	protein_coding	13.0985774159441	3.79813155537715	3.35486869490112e-39	2.05106211959373e-37	3.79813155537715	3.79813155537715	TRUE	200.530122369802	266.909148104075	222.801488828407	8.52371747620547	19.6504224765426	18.8191025482421	203	271	217	9	23	22
ENSG00000169019	352.65029578154	-1.51882666081464	0.115956915499721	3.54767651651555e-39	1.24121555240064e-37	TRUE	COMMD8	protein_coding	-13.094335047443	-1.51882666081464	3.54767651651555e-39	2.16482317681418e-37	1.51882666081464	1.51882666081464	TRUE	108.66164266344	120.158361877111	98.5665572697101	311.589227741289	326.367886349534	305.382709532838	110	122	96	329	382	357
ENSG00000147130	242.582434502462	-2.96179309116586	0.225554253475492	4.27157299305464e-39	1.49165270541556e-37	TRUE	ZMYM3	protein_coding	-13.0802279492482	-2.96179309116586	4.27157299305464e-39	2.60161447558051e-37	2.96179309116586	2.96179309116586	TRUE	48.4038226409867	27.5773289554026	24.6416393174275	268.023560640683	234.096337329247	309.659778293802	49	28	24	283	274	362
ENSG00000138709	387.18400743185	1.36279332504668	0.10425007674192	4.88795893665394e-39	1.70367082937666e-37	TRUE	LARP1B	protein_coding	13.0699781124174	1.36279332504668	4.88795893665394e-39	2.97139855359012e-37	1.36279332504668	1.36279332504668	TRUE	825.82848424214	864.746243672982	850.136556451249	282.229756434359	362.25126652409	339.599259620551	836	878	828	298	424	397
ENSG00000112118	643.972948622066	-2.3546230798349	0.180139324049724	5.06401255798497e-39	1.76170308573824e-37	TRUE	MCM3	protein_coding	-13.067286116897	-2.3546230798349	5.06401255798497e-39	3.07261350640907e-37	2.3546230798349	2.3546230798349	TRUE	222.26245090249	208.79977637662	179.678620022909	1032.31689434044	1102.13239107565	1033.33981264893	225	212	175	1090	1290	1208
ENSG00000197043	569.817790919	-2.14253487782226	0.163963093267424	5.3752157680369e-39	1.86644497798614e-37	TRUE	ANXA6	protein_coding	-13.0627475750237	-2.14253487782226	5.3752157680369e-39	3.25529545515123e-37	2.14253487782226	2.14253487782226	TRUE	200.530122369802	159.554546099115	144.769630989887	804.070681922049	664.69689942392	785.269824513012	203	162	141	849	778	918
ENSG00000145632	551.665760505622	2.93368845810333	0.224543268077327	5.76151595675241e-39	1.99682013553761e-37	TRUE	PLK2	protein_coding	13.0574641588215	2.93368845810333	5.76151595675241e-39	3.48268477701586e-37	2.93368845810333	2.93368845810333	TRUE	882.134971804104	940.583898300339	959.997198408114	109.861247471093	117.902534859256	126.601235324538	893	955	935	116	138	148
ENSG00000139579	321.291948388805	-1.71761646268334	0.131645019726518	7.12038435987177e-39	2.46314534385208e-37	TRUE	NABP2	protein_coding	-13.0413301710544	-1.71761646268334	7.12038435987177e-39	4.29600976068961e-37	1.71761646268334	1.71761646268334	TRUE	97.7954783970956	87.6565098939583	103.700232127507	327.689582974121	319.532956792475	309.659778293802	99	89	101	346	374	362
ENSG00000166788	696.714156851045	-1.53435591528823	0.117790401333556	8.88661344461255e-39	3.06837787812296e-37	TRUE	SAAL1	protein_coding	-13.0244266007452	-1.53435591528823	8.88661344461255e-39	5.35160515265637e-37	1.53435591528823	1.53435591528823	TRUE	407.975076545459	399.871269853338	365.517649875175	1056.94096704948	1201.238869653	1153.09773795593	413	406	356	1116	1406	1348
ENSG00000173894	90.374180205435	-4.27771387320677	0.318843865608125	1.04104316391518e-38	3.58780445911555e-37	TRUE	CBX2	protein_coding	-13.0123402652755	-4.27771387320677	1.04104316391518e-38	6.25754505891299e-37	4.27771387320677	4.27771387320677	TRUE	12.8418304965883	5.90942763330056	8.21387977247584	184.680545317785	230.678872550718	159.962371660058	13	6	8	195	270	187
ENSG00000171223	447.434991700338	3.75074597112037	0.287783728685984	1.0670694215406e-38	3.67063917805328e-37	TRUE	JUNB	protein_coding	13.0104535012238	3.75074597112037	1.0670694215406e-38	6.40201836901168e-37	3.75074597112037	3.75074597112037	TRUE	941.404958711435	772.165210751273	885.045545484272	53.983544015968	63.2230984027893	65.0114451666546	953	784	862	57	74	76
ENSG00000083223	326.017108197291	2.92529222370304	0.22470172096059	1.09078290396627e-38	3.74522442892554e-37	TRUE	ZCCHC6	protein_coding	13.0087738173801	2.92529222370304	1.09078290396627e-38	6.53210365470157e-37	2.92529222370304	2.92529222370304	TRUE	1095.50692467049	1075.5158292607	1237.21564072917	137.326559338866	155.494647423076	144.564924120587	1109	1092	1205	145	182	169
ENSG00000142867	110.984501533671	2.68046245897311	0.205655363790413	1.09409406994817e-38	3.7496108664878e-37	TRUE	BCL10	protein_coding	13.008542172728	2.68046245897311	1.09409406994817e-38	6.53975410806566e-37	2.68046245897311	2.68046245897311	TRUE	396.121079163993	387.067509981187	405.560313765995	35.0419496244003	78.6016899061704	67.577686423233	401	393	395	37	92	79
ENSG00000076248	747.985535491063	-2.61119024221609	0.200721666621596	1.15632324166759e-38	3.95552651760058e-37	TRUE	UNG	protein_coding	-13.0043137025201	-2.61119024221609	1.15632324166759e-38	6.89889476911809e-37	2.61119024221609	2.61119024221609	TRUE	150.150633498571	189.101684265618	155.036980705481	1009.58698107056	894.521405780005	1175.33849551294	152	192	151	1066	1047	1374
ENSG00000115963	2033.3171449732	2.89765634398287	0.222936790838403	1.31101230444191e-38	4.47637867950001e-37	TRUE	RND3	protein_coding	12.9947114907283	2.89765634398287	1.31101230444191e-38	7.80732105300798e-37	2.89765634398287	2.89765634398287	TRUE	6404.12208533708	7570.96170286356	7345.26198653652	654.432086228664	994.482250551982	1140.26653167303	6483	7687	7154	691	1164	1333
ENSG00000198825	453.12067212393	-1.44919260415494	0.111587959834958	1.52769282321203e-38	5.20658045737217e-37	TRUE	INPP5F	protein_coding	-12.9830039119748	-1.44919260415494	1.52769282321203e-38	9.08087722899307e-37	1.44919260415494	1.44919260415494	TRUE	312.155264378608	268.878957315175	348.063155358664	856.16006649886	856.074927021552	830.606753379231	316	273	339	904	1002	971
ENSG00000146457	466.701401147804	1.16334326609804	0.0896461044614346	1.68195293213316e-38	5.72174320344488e-37	TRUE	WTAP	protein_coding	12.9756355912824	1.16334326609804	1.68195293213316e-38	9.97938051504396e-37	1.16334326609804	1.16334326609804	TRUE	848.54864588995	789.893493651175	764.917553811813	353.260735402738	349.435773604606	368.683327195107	859	802	745	373	409	431
ENSG00000133961	221.196301967117	1.68396934109462	0.129802849154038	1.86950259952713e-38	6.3480458434772e-37	TRUE	NUMB	protein_coding	12.9675333102041	1.68396934109462	1.86950259952713e-38	1.107172460324e-36	1.68396934109462	1.68396934109462	TRUE	516.636719208899	481.618352113996	466.137677088004	143.956117375915	175.999436094251	133.44454534208	523	489	454	152	206	156
ENSG00000198625	601.392280201711	2.08160304213912	0.160532179279437	1.95238479775803e-38	6.61729244504825e-37	TRUE	MDM4	protein_coding	12.9642072217771	2.08160304213912	1.95238479775803e-38	1.15413217511586e-36	2.08160304213912	2.08160304213912	TRUE	883.122804919227	912.021664739386	950.756583664078	250.029045968694	204.193520517117	189.046439234614	894	926	926	264	239	221
ENSG00000147789	93.6760599455508	2.0941443571784	0.161253335939836	2.01829686980422e-38	6.82813902485325e-37	TRUE	ZNF7	protein_coding	12.9616608645297	2.0941443571784	2.01829686980422e-38	1.19090625209475e-36	2.0941443571784	2.0941443571784	TRUE	241.031280089811	232.437486909822	245.389658202716	56.8247831747031	56.388168845731	53.8910663881479	244	236	239	60	66	63
ENSG00000105085	141.814499477388	2.14935350409677	0.165693108635992	2.1891872439914e-38	7.39271692394019e-37	TRUE	MED26	protein_coding	12.9554255398695	2.14935350409677	2.1891872439914e-38	1.28937515370468e-36	2.14935350409677	2.14935350409677	TRUE	274.617606003965	328.958138253731	324.448251012796	57.7718628942815	60.6599998188924	88.1076164758608	278	334	316	61	71	103
ENSG00000104064	308.635354696002	1.41121402267582	0.108911065458971	2.21930476250376e-38	7.48072051390206e-37	TRUE	GABPB1	protein_coding	12.9543770082793	1.41121402267582	2.21930476250376e-38	1.30472399547707e-36	1.41121402267582	1.41121402267582	TRUE	554.174377583542	579.123908063455	617.067717907248	229.193292137969	196.504224765426	230.961713092062	561	588	601	242	230	270
ENSG00000130449	171.743474315561	2.02142771537814	0.156111375906413	2.76220459444136e-38	9.29370954604192e-37	TRUE	ZSWIM6	protein_coding	12.9375723917786	2.02142771537814	2.76220459444136e-38	1.62093020708112e-36	2.02142771537814	2.02142771537814	TRUE	374.388750631305	373.278845503485	383.998879363246	107.020008312358	85.4366194632287	84.6859614670895	379	379	374	113	100	99
ENSG00000197965	284.97988896382	-1.6374114020698	0.126518680004436	2.81843791052687e-38	9.457551820889e-37	TRUE	MPZL1	protein_coding	-12.9360236818043	-1.6374114020698	2.81843791052687e-38	1.64950619078072e-36	1.6374114020698	1.6374114020698	TRUE	93.8441459366068	109.32441121606	120.127991672459	316.324626339181	342.600844047547	350.719638399058	95	111	117	334	401	410
ENSG00000106052	2134.05402215655	1.2873627952084	0.0995155262657675	2.82115929140305e-38	9.457551820889e-37	TRUE	TAX1BP1	protein_coding	12.935949514225	1.2873627952084	2.82115929140305e-38	1.64950619078072e-36	1.2873627952084	1.2873627952084	TRUE	4077.77509922435	4340.47459665926	4502.23285028832	1635.60667571187	1744.61576943913	1900.72935737245	4128	4407	4385	1727	2042	2222
ENSG00000131845	121.444127934309	2.24326458593672	0.173168412137434	2.83733023832876e-38	9.49449998807726e-37	TRUE	ZNF304	protein_coding	12.9355102584654	2.24326458593672	2.83733023832876e-38	1.65595037757126e-36	2.24326458593672	2.24326458593672	TRUE	352.656422098617	320.09399680378	315.20763626876	81.4488558837411	56.388168845731	69.2885139276187	357	325	307	86	66	81
ENSG00000119638	338.524669052694	1.25454924936723	0.0969857870743999	2.9460532509452e-38	9.84045830451587e-37	TRUE	NEK9	protein_coding	12.93262006278	1.25454924936723	2.9460532509452e-38	1.71628950079521e-36	1.25454924936723	1.25454924936723	TRUE	1011.54110988511	944.523516722539	959.997198408114	456.492424836782	381.901689000632	383.225360982385	1024	959	935	482	447	448
ENSG00000040633	260.622667243291	1.57018480677454	0.121396442454192	3.0613903743894e-38	1.02072180330907e-36	TRUE	PHF23	protein_coding	12.9296677230302	1.57018480677454	3.0613903743894e-38	1.78025663037277e-36	1.57018480677454	1.57018480677454	TRUE	537.381214626465	479.648542902895	519.527895609097	194.151342513569	163.183943174767	159.106957907865	544	487	506	205	191	186
ENSG00000159140	1861.96505568843	1.21457221741766	0.0940384353672404	3.68901260913687e-38	1.22776199435497e-36	TRUE	SON	protein_coding	12.9153212380171	1.21457221741766	3.68901260913687e-38	2.14135861885602e-36	1.21457221741766	1.21457221741766	TRUE	3789.32782960867	4029.24474130543	3976.54454484987	1659.28366870133	1646.36365705642	1767.28481203037	3836	4091	3873	1752	1927	2066
ENSG00000197712	198.358370856435	-2.48655580181846	0.192389993728315	4.29960019470706e-38	1.42839690792809e-36	TRUE	FAM114A1	protein_coding	-12.9035267367106	-2.48655580181846	4.29960019470706e-38	2.49128906416918e-36	2.48655580181846	2.48655580181846	TRUE	64.2091524829415	82.7319868662078	82.1387977247584	426.185873810273	434.018026873202	442.24890988369	65	84	80	450	508	517
ENSG00000006576	396.009916148908	-1.36559096986782	0.105824553739394	4.45390376930101e-38	1.47699780033043e-36	TRUE	PHTF2	protein_coding	-12.9008100754411	-1.36559096986782	4.45390376930101e-38	2.57605462973349e-36	1.36559096986782	1.36559096986782	TRUE	324.997094875196	279.712907976226	288.512527008214	777.552449773854	832.152673571848	698.017621789344	329	284	281	821	974	816
ENSG00000198715	162.628571390205	-2.44408495017508	0.188559604430577	5.09218166766131e-38	1.685630980042e-36	TRUE	GLMP	protein_coding	-12.8904861144603	-2.44408495017508	5.09218166766131e-38	2.93993497430255e-36	2.44408495017508	2.44408495017508	TRUE	30.6228265687875	31.516947377603	20.5346994311896	156.268153730434	163.183943174767	141.998682864009	31	32	20	165	191	166
ENSG00000104047	166.344866251405	1.63729093181548	0.126950998538616	5.20183935722792e-38	1.71884433814639e-36	TRUE	DTWD1	protein_coding	12.8888429422182	1.63729093181548	5.20183935722792e-38	2.99786290411712e-36	1.63729093181548	1.63729093181548	TRUE	362.534753249839	338.807184309232	343.956215472426	106.072928592779	122.174365832417	106.07130527191	367	344	335	112	143	124
ENSG00000075420	523.357193083276	2.10324448698507	0.163171034685373	5.36467283093007e-38	1.76947831228423e-36	TRUE	FNDC3B	protein_coding	12.8864654123525	2.10324448698507	5.36467283093007e-38	3.08617439887387e-36	2.10324448698507	2.10324448698507	TRUE	1894.66391480434	2150.04675391585	1935.39542138962	446.074547921419	460.503378906803	472.188391210439	1918	2183	1885	471	539	552
ENSG00000197256	177.460665304173	-2.50879775679597	0.193894127964731	6.10742393092596e-38	2.01086932925737e-36	TRUE	KANK2	protein_coding	-12.8764586340743	-2.50879775679597	6.10742393092596e-38	3.50718819233423e-36	2.50879775679597	2.50879775679597	TRUE	24.6958278780544	34.4716611942533	28.7485792036654	171.421429243688	173.436337510354	167.661095429793	25	35	28	181	203	196
ENSG00000084090	1257.0800539666	-1.00170702803283	0.0778230227080336	6.56275898618428e-38	2.15693672348067e-36	TRUE	STARD7	protein_coding	-12.8709062383851	-1.00170702803283	6.56275898618428e-38	3.76194658605551e-36	1.00170702803283	1.00170702803283	TRUE	940.417125596313	920.885806189337	972.318018066827	1880.90032308267	1991.52759968786	1806.63384463124	952	935	947	1986	2331	2112
ENSG00000197576	109.465216874558	-4.30451991950697	0.322435546938324	7.30391234288796e-38	2.39625508502079e-36	TRUE	HOXA4	protein_coding	-12.8626396657769	-4.30451991950697	7.30391234288796e-38	4.1793454292276e-36	4.30451991950697	4.30451991950697	TRUE	8.8904980360996	4.92452302775047	10.2673497155948	212.145857185558	163.183943174767	159.106957907865	9	5	10	224	191	186
ENSG00000139354	291.914438414299	1.82981542524275	0.14221136298281	7.33835977296502e-38	2.40328023967902e-36	TRUE	GAS2L3	protein_coding	12.8622760282665	1.82981542524275	7.33835977296502e-38	4.19159810975149e-36	1.82981542524275	1.82981542524275	TRUE	1163.66740961393	1200.59871416556	1064.72416550718	270.864799799418	329.785351128063	357.5629484166	1178	1219	1037	286	386	418
ENSG00000159885	59.9794019447031	4.03566643334072	0.306710303494786	8.42881961108196e-38	2.75550666647392e-36	TRUE	ZNF222	protein_coding	12.8515644399468	4.03566643334072	8.42881961108196e-38	4.80592164987897e-36	4.03566643334072	4.03566643334072	TRUE	148.174967268327	171.373401365716	159.143920591719	14.2061957936758	10.2523943355874	3.42165500877129	150	174	155	15	12	4
ENSG00000169299	394.759751889192	-1.8509403467743	0.144012808280114	9.138632459402e-38	2.98226735020273e-36	TRUE	PGM2	protein_coding	-12.8453089804904	-1.8509403467743	9.138632459402e-38	5.20141845361857e-36	1.8509403467743	1.8509403467743	TRUE	70.1361511736746	63.033894755206	67.7645081229257	255.711524286164	238.368168302408	238.660436861798	71	64	66	270	279	279
ENSG00000015532	140.803302593401	-2.64493214480209	0.20528019367179	9.36758332404854e-38	3.05158129556196e-36	TRUE	XYLT2	protein_coding	-12.8433939709692	-2.64493214480209	9.36758332404854e-38	5.32230997411224e-36	2.64493214480209	2.64493214480209	TRUE	37.5376583746427	34.4716611942533	50.3100136064145	306.853829143397	231.53323874535	242.082091870569	38	35	49	324	271	283
ENSG00000105254	338.485866781177	-2.0602693253293	0.160375683331967	1.00626286592987e-37	3.2722177640238e-36	TRUE	TBCB	protein_coding	-12.8378532072416	-2.0602693253293	1.00626286592987e-37	5.7071254396072e-36	2.0602693253293	2.0602693253293	TRUE	83.9658147853851	89.6263191050585	82.1387977247584	344.737017926532	315.261125819314	418.297324822291	85	91	80	364	369	489
ENSG00000153310	1501.08433261165	-0.957104067691701	0.0745676246106157	1.03978409558863e-37	3.37527097789845e-36	FALSE	FAM49B	protein_coding	-12.8353155852751	-0.957104067691701	1.03978409558863e-37	5.88686213836958e-36	0.957104067691701	0.957104067691701	FALSE	913.745631488014	894.293381839484	940.489233948484	1619.50632047904	1757.43126235862	1961.46373377814	925	908	916	1710	2057	2293
ENSG00000204138	716.994928495329	1.73557277544842	0.135220865255931	1.0653617306892e-37	3.45222136914717e-36	TRUE	PHACTR4	protein_coding	12.8334334224783	1.73557277544842	1.0653617306892e-37	6.0210725018459e-36	1.73557277544842	1.73557277544842	TRUE	1770.19694229894	1880.18289199513	1921.02113178779	638.331730995832	518.600280141798	508.115768802537	1792	1909	1871	674	607	594
ENSG00000158604	299.093068763429	-1.73887683425163	0.135476346588762	1.12749380057846e-37	3.64714573597642e-36	TRUE	TMED4	protein_coding	-12.8290422087778	-1.73887683425163	1.12749380057846e-37	6.36104309456176e-36	1.73887683425163	1.73887683425163	TRUE	113.60080823905	146.750786226964	154.010245733922	444.180388482263	499.804223859888	445.670564892461	115	149	150	469	585	521
ENSG00000106799	174.836120159957	-1.73705187612567	0.135268719889203	1.14261049471872e-37	3.68957133128261e-36	TRUE	TGFBR1	protein_coding	-12.8280102302697	-1.73705187612567	1.14261049471872e-37	6.43503822927574e-36	1.73705187612567	1.73705187612567	TRUE	77.0509829795298	98.4904605550093	89.3259425256747	319.165865497916	269.125351309171	300.250227019681	78	100	87	337	315	351
ENSG00000089053	1380.86875656114	-1.32927499989018	0.103643292701313	1.18284335017672e-37	3.81280868716057e-36	TRUE	ANAPC5	protein_coding	-12.8253283967517	-1.32927499989018	1.18284335017672e-37	6.64997840122082e-36	1.32927499989018	1.32927499989018	TRUE	701.361511736746	634.27856597426	679.698551172376	1861.01164897153	1472.07295335143	1745.04405447336	710	644	662	1965	1723	2040
ENSG00000123739	100.542371758016	-2.91974250590629	0.225625360858068	1.20790595425924e-37	3.88158947454063e-36	TRUE	PLA2G12A	protein_coding	-12.8237032392041	-2.91974250590629	1.20790595425924e-37	6.76994003266502e-36	2.91974250590629	2.91974250590629	TRUE	23.7079947629323	16.7433782943516	21.5614344027491	160.056472608747	168.310140342561	155.685302899094	24	17	21	169	197	182
ENSG00000136152	170.848233261532	2.20346514892719	0.171621346382195	1.20839156003163e-37	3.88158947454063e-36	TRUE	COG3	protein_coding	12.8236720827118	2.20346514892719	1.20839156003163e-37	6.76994003266502e-36	2.20346514892719	2.20346514892719	TRUE	319.070096184463	332.897756675931	288.512527008214	58.7189426138599	76.8929575169059	65.8668589188474	323	338	281	62	90	77
ENSG00000131791	250.414056928775	2.46051942228831	0.191786266009501	1.2710474371373e-37	4.07575176451089e-36	TRUE	PRKAB2	protein_coding	12.8197530211996	2.46051942228831	1.2710474371373e-37	7.10858147538459e-36	2.46051942228831	2.46051942228831	TRUE	551.210878238175	608.671046229958	627.335067622842	104.178769153622	122.174365832417	93.2400989890177	558	618	611	110	143	109
ENSG00000145414	205.738100819651	2.16073394345007	0.168503339129403	1.35996145138548e-37	4.35329327094541e-36	TRUE	NAF1	protein_coding	12.8145091994959	2.16073394345007	1.35996145138548e-37	7.59264589473167e-36	2.16073394345007	2.16073394345007	TRUE	595.663368418673	668.750227168513	640.682622253116	97.5492111165737	151.222816449915	171.938164190757	603	679	624	103	177	201
ENSG00000152601	1301.88103226007	0.952990455194116	0.074378147931743	1.39676824087078e-37	4.46336444110492e-36	FALSE	MBNL1	protein_coding	12.8124375482198	0.952990455194116	1.39676824087078e-37	7.784622719224e-36	0.952990455194116	0.952990455194116	FALSE	2253.24733559369	2099.8166190328	2157.17017524647	1051.25848873201	1152.53999655896	1154.80856546031	2281	2132	2101	1110	1349	1350
ENSG00000103502	261.413102511752	-2.07906030246584	0.162423340546418	1.92563999760543e-37	6.14272496121955e-36	TRUE	CDIPT	protein_coding	-12.7875021603274	-2.07906030246584	1.92563999760543e-37	1.07136212877155e-35	2.07906030246584	2.07906030246584	TRUE	67.1726518283081	65.9886085718562	73.9249179522826	276.547278116889	285.358309007184	322.490984576694	68	67	72	292	334	377
ENSG00000065526	306.705621494325	2.03115251821702	0.159061371974095	2.58497796083916e-37	8.23174847011269e-36	TRUE	SPEN	protein_coding	12.7645931344217	2.03115251821702	2.58497796083916e-37	1.43571193894069e-35	2.03115251821702	2.03115251821702	TRUE	698.39801239138	820.425536423227	726.928359864112	152.47983485212	205.047886711749	186.480197978035	707	833	708	161	240	218
ENSG00000113758	210.254714503073	-2.0805610838058	0.162689538571033	2.74654013895412e-37	8.72761824516388e-36	TRUE	DBN1	protein_coding	-12.7598714337141	-2.0805610838058	2.74654013895412e-37	1.52219735073207e-35	2.0805610838058	2.0805610838058	TRUE	48.4038226409867	41.3659934331039	40.0426638908197	196.992581672304	183.688731845942	177.070646703914	49	42	39	208	215	207
ENSG00000086475	332.737653454633	-1.49850487496561	0.117401314208339	2.75016064672969e-37	8.72761824516388e-36	TRUE	SEPHS1	protein_coding	-12.7597688153186	-1.49850487496561	2.75016064672969e-37	1.52219735073207e-35	1.49850487496561	1.49850487496561	TRUE	159.041131534671	175.313019787917	174.544945165112	482.063577265398	443.416055014157	517.525320076658	161	178	170	509	519	605
ENSG00000141556	245.904260205883	-2.02237454320744	0.158376966956383	2.77210211325388e-37	8.78213380827749e-36	TRUE	TBCD	protein_coding	-12.7591497723799	-2.02237454320744	2.77210211325388e-37	1.53170549412402e-35	2.02237454320744	2.02237454320744	TRUE	96.8076452819734	88.6414144995084	100.620027212829	412.926757736176	314.406759624682	445.670564892461	98	90	98	436	368	521
ENSG00000253276	311.264455125549	1.96720327744239	0.15417825410797	2.95205986968747e-37	9.33620581085721e-36	TRUE	CCDC71L	protein_coding	12.7542490000192	1.96720327744239	2.95205986968747e-37	1.62834204613052e-35	1.96720327744239	1.96720327744239	TRUE	863.366142616783	958.31218120024	1198.19971180991	260.446922884056	241.785633080937	264.322849427582	874	973	1167	275	283	309
ENSG00000155506	1687.08825128049	-1.35231569830607	0.106059725433827	3.08597556854571e-37	9.74301670082976e-36	TRUE	LARP1	protein_coding	-12.7507911161801	-1.35231569830607	3.08597556854571e-37	1.69929456050159e-35	1.35231569830607	1.35231569830607	TRUE	672.714351398203	665.795513351863	627.335067622842	1574.99357365885	1722.40224837869	1735.63450319924	681	676	611	1663	2016	2029
ENSG00000125520	285.612152249265	-1.90684288035994	0.149493885534515	3.40999381142621e-37	1.07476010077054e-35	TRUE	SLC2A4RG	protein_coding	-12.7430057579242	-1.90684288035994	3.40999381142621e-37	1.87450565791186e-35	1.90684288035994	1.90684288035994	TRUE	69.1483180585524	72.8829408107069	60.5773633220093	282.229756434359	233.241971134614	253.202470649076	70	74	59	298	273	296
ENSG00000198792	415.317015728282	-1.37843741266862	0.108166501048225	3.51170280224979e-37	1.1049279226601e-35	TRUE	TMEM184B	protein_coding	-12.7407130947544	-1.37843741266862	3.51170280224979e-37	1.9271218210708e-35	1.37843741266862	1.37843741266862	TRUE	246.958278780544	245.241246781973	223.828223799967	717.886427440416	627.959153054731	523.513216342008	250	249	218	758	735	612
ENSG00000131149	66.9121673366336	2.41227599801605	0.189081342776997	5.33747540885557e-37	1.6765310321717e-35	TRUE	GSE1	protein_coding	12.7080110626902	2.41227599801605	5.33747540885557e-37	2.92406361495703e-35	2.41227599801605	2.41227599801605	TRUE	189.663958103458	172.358305971266	175.571680136671	31.2536307460867	31.6115492013946	36.7827913442914	192	175	171	33	37	43
ENSG00000006194	263.283568205067	2.01781560122953	0.158715871305173	5.39461629095009e-37	1.69159753694792e-35	TRUE	ZNF263	protein_coding	12.7071781790784	2.01781560122953	5.39461629095009e-37	2.95034133816961e-35	2.01781560122953	2.01781560122953	TRUE	607.517365800139	535.788105419251	557.517089556798	142.061957936758	135.844224946534	138.577027855237	615	544	543	150	159	162
ENSG00000151500	312.462197211252	-2.26977044043524	0.178337732816437	5.50705093225736e-37	1.72392198792804e-35	TRUE	THYN1	protein_coding	-12.7055646322706	-2.26977044043524	5.50705093225736e-37	3.00671891136727e-35	2.26977044043524	2.26977044043524	TRUE	50.3794888712311	46.2905164608544	42.0961338339387	250.976125688272	234.950703523879	196.745163004349	51	47	41	265	275	230
ENSG00000103202	380.533279236188	-2.09311661119375	0.164734105167882	6.34146795835037e-37	1.98176247823838e-35	TRUE	NME4	protein_coding	-12.6945235596159	-2.09311661119375	6.34146795835037e-37	3.45642248482426e-35	2.09311661119375	2.09311661119375	TRUE	78.038816094652	58.1093717274555	65.7110381798067	316.324626339181	261.43605555748	295.117744506524	79	59	64	334	306	345
ENSG00000150347	317.996409413465	3.33936661128547	0.262815865978531	6.52651144028138e-37	2.036139051369e-35	TRUE	ARID5B	protein_coding	12.6922714441577	3.33936661128547	6.52651144028138e-37	3.55126150417206e-35	3.33936661128547	3.33936661128547	TRUE	1489.65233760424	1325.68159907043	1714.64740250433	135.432399899709	144.387886892857	150.552820385937	1508	1346	1670	143	169	176
ENSG00000151692	92.0565408954772	-2.85501272234211	0.223357310893194	7.74240535322255e-37	2.41139307268104e-35	TRUE	RNF144A	protein_coding	-12.6788863690556	-2.85501272234211	7.74240535322255e-37	4.20574782684005e-35	2.85501272234211	2.85501272234211	TRUE	23.7079947629323	24.6226151387523	18.4812294880706	178.998067000315	157.203379812341	161.673199164444	24	25	18	189	184	189
ENSG00000085721	413.460875092831	1.56283870431261	0.123330566847091	8.71911950971523e-37	2.71101392108144e-35	TRUE	RRN3	protein_coding	12.6695698526121	1.56283870431261	8.71911950971523e-37	4.7283211668368e-35	1.56283870431261	1.56283870431261	TRUE	623.322695642094	640.187993607561	671.4846713999	165.738950926217	251.183661221892	233.527954348641	631	650	654	175	294	273
ENSG00000168061	291.581923560998	-2.93706825943899	0.231501787676794	9.55779252475526e-37	2.96677741702757e-35	TRUE	SAC3D1	protein_coding	-12.6623634184262	-2.93706825943899	9.55779252475526e-37	5.17440222240875e-35	2.93706825943899	2.93706825943899	TRUE	60.2578200224528	38.4112796164536	55.4436884642119	448.915787080155	452.814083155112	315.647674559152	61	39	54	474	530	369
ENSG00000108256	594.19331141596	1.53697915126421	0.121490452166466	1.12721481074557e-36	3.49303977823979e-35	TRUE	NUFIP2	protein_coding	12.6494076417952	1.53697915126421	1.12721481074557e-36	6.09226451831192e-35	1.53697915126421	1.53697915126421	TRUE	1175.52140699539	1222.26661548767	1188.95909706588	295.488872508456	441.707322624893	491.862907510873	1190	1241	1158	312	517	575
ENSG00000183778	178.042943149794	2.325078498383	0.183697915507953	1.17944840453969e-36	3.64877008102395e-35	TRUE	B3GALT5	protein_coding	12.6458481574809	2.325078498383	1.17944840453969e-36	6.36387613979652e-35	2.325078498383	2.325078498383	TRUE	785.327326522131	627.384233735409	727.955094835671	149.638595693385	134.989858751901	137.721614103045	795	637	709	158	158	161
ENSG00000160570	186.545871620614	2.388730335759	0.188726846929299	1.20597970409191e-36	3.72459862379339e-35	TRUE	DEDD2	protein_coding	12.6440997314972	2.388730335759	1.20597970409191e-36	6.49612987004816e-35	2.388730335759	2.388730335759	TRUE	409.950742775704	443.207072497542	425.068278225625	83.3430153228979	88.8540842417579	68.4331001754259	415	450	414	88	104	80
ENSG00000131724	221.32393525184	-1.53696866266643	0.121585186941621	1.40543803885472e-36	4.33130371722535e-35	TRUE	IL13RA1	protein_coding	-12.6320634157398	-1.53696866266643	1.40543803885472e-36	7.5542935751455e-35	1.53696866266643	1.53696866266643	TRUE	128.418304965883	108.33950661051	113.967581843102	359.890293439786	333.202815906592	329.334294594237	130	110	111	380	390	385
ENSG00000137700	153.636810662084	-2.96173867452457	0.233198261718737	1.40712166537476e-36	4.33130371722535e-35	TRUE	SLC37A4	protein_coding	-12.6319692222116	-2.96173867452457	1.40712166537476e-36	7.5542935751455e-35	2.96173867452457	2.96173867452457	TRUE	34.5741590292762	26.5924243498525	21.5614344027491	227.299132698813	181.125633262045	259.190366914425	35	27	21	240	212	303
ENSG00000117000	460.431551198032	2.27940854529659	0.180406795303695	1.42921188977964e-36	4.39196813729283e-35	TRUE	RLF	protein_coding	12.6307436158023	2.27940854529659	1.42921188977964e-36	7.66009932525561e-35	2.27940854529659	2.27940854529659	TRUE	1145.88641354173	1198.62890495446	1222.84135112734	222.563734100921	260.581689362848	242.082091870569	1160	1217	1191	235	305	283
ENSG00000120889	330.913441573404	1.43805173348424	0.113844797368199	1.46996174848261e-36	4.50967632587727e-35	TRUE	TNFRSF10B	protein_coding	12.6285313450068	1.43805173348424	1.46996174848261e-36	7.86539599129847e-35	1.43805173348424	1.43805173348424	TRUE	470.208562798157	435.327835653141	456.897062343969	153.426914571698	186.251830429839	160.817785412251	476	442	445	162	218	188
ENSG00000167981	63.3865737154952	3.24645029119323	0.255588601182342	1.51836147434348e-36	4.65042339932643e-35	TRUE	ZNF597	protein_coding	12.6259816278803	3.24645029119323	1.51836147434348e-36	8.11087513155111e-35	3.24645029119323	3.24645029119323	TRUE	273.629772888843	212.73939479882	239.229248373359	22.7299132698812	20.5047886711749	30.7948950789416	277	216	233	24	24	36
ENSG00000175556	38.9837669617845	3.5939475617741	0.280621472222683	1.66196898326979e-36	5.08182157769957e-35	TRUE	LONRF3	protein_coding	12.6188661636499	3.5939475617741	1.66196898326979e-36	8.86328334394526e-35	3.5939475617741	3.5939475617741	TRUE	160.028964649793	163.494164521315	150.930040819244	8.52371747620547	12.8154929194843	16.2528612916636	162	166	147	9	15	19
ENSG00000130429	419.780693485966	-1.70328649595407	0.134946131791692	1.67413042024169e-36	5.11053256430734e-35	TRUE	ARPC1B	protein_coding	-12.618291939519	-1.70328649595407	1.67413042024169e-36	8.91335861823384e-35	1.70328649595407	1.70328649595407	TRUE	198.554456139558	162.509259915765	170.438005278874	633.59633239794	576.697181376794	531.211940111743	201	165	166	669	675	621
ENSG00000164070	109.809701139594	-2.81229493984229	0.221583214675779	1.69330818913791e-36	5.16053163492971e-35	TRUE	HSPA4L	protein_coding	-12.6173947964507	-2.81229493984229	1.69330818913791e-36	9.00056276798295e-35	2.81229493984229	2.81229493984229	TRUE	29.6349934536653	24.6226151387523	25.668374288987	165.738950926217	205.047886711749	206.15471427847	30	25	25	175	240	241
ENSG00000139132	136.404687777145	-1.88235451600801	0.148998655422436	1.82509531796663e-36	5.55298803179351e-35	TRUE	FGD4	protein_coding	-12.6114900012063	-1.88235451600801	1.82509531796663e-36	9.68505201900508e-35	1.88235451600801	1.88235451600801	TRUE	58.2821537922085	62.0489901496559	64.6843032082472	234.87577045544	220.42647821513	231.817126844255	59	63	63	248	258	271
ENSG00000173638	136.857334712641	-4.45308021851911	0.335200868858558	2.08660590734389e-36	6.33819435248874e-35	TRUE	SLC19A1	protein_coding	-12.6009333508568	-4.45308021851911	2.08660590734389e-36	1.1054542465958e-34	4.45308021851911	4.45308021851911	TRUE	7.90266492097742	3.93961842220037	7.18714480091636	196.045501952726	134.135492557269	155.685302899094	8	4	7	207	157	182
ENSG00000109332	4089.65643060374	1.14777434650881	0.0910884784557059	2.09703743975303e-36	6.35940399904051e-35	TRUE	UBE2D3	protein_coding	12.6005400408637	1.14777434650881	2.09703743975303e-36	1.10915345374306e-34	1.14777434650881	1.14777434650881	TRUE	6457.46507355367	6511.20434729166	6980.7710716329	3055.27917535987	3119.29097660248	2814.31124471439	6537	6611	6799	3226	3651	3290
ENSG00000130299	270.625056131402	-1.97412991497978	0.156600289228194	2.23872803948452e-36	6.77794213333589e-35	TRUE	GTPBP3	protein_coding	-12.5953822342466	-1.97412991497978	2.23872803948452e-36	1.18215133487263e-34	1.97412991497978	1.97412991497978	TRUE	77.0509829795298	78.7923684440074	68.7912430944852	328.6366626937	277.669013255493	286.563606984596	78	80	67	347	325	335
ENSG00000111602	411.959845316477	-1.70918328983306	0.135664041463647	2.24967966203626e-36	6.79993337846304e-35	TRUE	TIMELESS	protein_coding	-12.5949971847677	-1.70918328983306	2.24967966203626e-36	1.18598686183216e-34	1.70918328983306	1.70918328983306	TRUE	161.016797764915	138.871549382563	144.769630989887	546.464998196728	454.522815544377	462.778839936317	163	141	141	577	532	541
ENSG00000170396	112.711130474523	2.41141344250926	0.191187130299953	2.26162389339171e-36	6.8248480108603e-35	TRUE	ZNF804A	protein_coding	12.5945793540608	2.41141344250926	2.26162389339171e-36	1.19033226127153e-34	2.41141344250926	2.41141344250926	TRUE	464.281564107423	493.437207380597	360.383975017377	66.295580370487	93.9802814095516	83.8305477148967	470	501	351	70	110	98
ENSG00000051108	1347.08309039716	2.82557132082228	0.224548888442667	2.69992164333328e-36	8.13417569604231e-35	TRUE	HERPUD1	protein_coding	12.5805939715097	2.82557132082228	2.69992164333328e-36	1.41869412101816e-34	2.82557132082228	2.82557132082228	TRUE	3885.14764177552	3892.34300113397	3434.42847986646	448.915787080155	657.861969866861	435.405599866147	3933	3952	3345	474	770	509
ENSG00000050405	1767.06909677842	2.40711389055484	0.191457995089475	3.05035984561766e-36	9.17496489942877e-35	TRUE	LIMA1	protein_coding	12.570950081961	2.40711389055484	3.05035984561766e-36	1.60021977023446e-34	2.40711389055484	2.40711389055484	TRUE	5774.87239100425	6577.19295586352	5882.16465206426	724.515985477465	1284.96675672696	1374.64989977387	5846	6678	5729	765	1504	1607
ENSG00000162086	68.3901336823604	2.54286445604972	0.201609779528464	3.83502542790805e-36	1.15163190292783e-34	TRUE	ZNF75A	protein_coding	12.5528403482503	2.54286445604972	3.83502542790805e-36	2.00857895294246e-34	2.54286445604972	2.54286445604972	TRUE	157.065465304426	161.524355310215	179.678620022909	35.0419496244003	24.7766196443363	24.8069988135919	159	164	175	37	29	29
ENSG00000064932	519.803811110746	2.23157477676679	0.177734779999386	3.86745428058012e-36	1.15948165894856e-34	TRUE	SBNO2	protein_coding	12.5521737115013	2.23157477676679	3.86745428058012e-36	2.02226983341293e-34	2.23157477676679	2.23157477676679	TRUE	1496.5671694101	1322.72688525377	1520.59449287959	357.99613400063	285.358309007184	270.310745692932	1515	1343	1481	378	334	316
ENSG00000162961	213.383425831891	-2.26819254531162	0.180283044151343	4.04449070741828e-36	1.21058960492497e-34	TRUE	DPY30	protein_coding	-12.5486295827644	-2.26819254531162	4.04449070741828e-36	2.11140798975904e-34	2.26819254531162	2.26819254531162	TRUE	31.6106596839097	45.3056118553043	41.0693988623792	163.844791487061	203.339154322484	210.431783039435	32	46	40	173	238	246
ENSG00000086544	168.168724327278	3.54661496360514	0.282033087637247	4.19105831388311e-36	1.25242679402556e-34	TRUE	ITPKC	protein_coding	12.545810176421	3.54661496360514	4.19105831388311e-36	2.18437687614025e-34	3.54661496360514	3.54661496360514	TRUE	703.33717796699	714.055839023817	697.153045688887	73.8722181271141	53.8250702618341	45.3369288662196	712	725	679	78	63	53
ENSG00000164742	53.2841192796264	-4.02096001376702	0.312709736154921	4.25263510025588e-36	1.26877161777537e-34	TRUE	ADCY1	protein_coding	-12.5446547917908	-4.02096001376702	4.25263510025588e-36	2.21288413517846e-34	4.02096001376702	4.02096001376702	TRUE	7.90266492097742	11.8188552666011	9.24061474403532	138.273639058444	177.708168483516	169.371922934179	8	12	9	146	208	198
ENSG00000127080	208.616699156229	1.94266246446091	0.15479068929832	4.4378094148191e-36	1.32187932133174e-34	TRUE	IPPK	protein_coding	12.5412779065116	1.94266246446091	4.4378094148191e-36	2.30551009954366e-34	1.94266246446091	1.94266246446091	TRUE	416.865574581559	412.675029725489	356.27703513114	109.861247471093	89.7084504363902	106.926719024103	422	419	347	116	105	125
ENSG00000138413	91.2026090226478	-4.71564032411263	0.349809337404938	4.56658251867187e-36	1.35804271740761e-34	TRUE	IDH1	protein_coding	-12.5390111299809	-4.71564032411263	4.56658251867187e-36	2.36858323605564e-34	4.71564032411263	4.71564032411263	TRUE	4.93916557561089	4.92452302775047	5.1336748577974	163.844791487061	138.407323530431	160.817785412251	5	5	5	173	162	188
ENSG00000184384	174.723612113333	2.15411017004714	0.171846895353805	5.45255445876533e-36	1.61890819824018e-34	TRUE	MAML2	protein_coding	12.5249502288274	2.15411017004714	5.45255445876533e-36	2.82356274210911e-34	2.15411017004714	2.15411017004714	TRUE	476.13556148889	573.214480430154	605.773633220093	118.384964947298	123.028732027049	126.601235324538	482	582	590	125	144	148
ENSG00000168101	294.247189663108	-2.10196871307882	0.167706946086517	5.82598986177257e-36	1.72700323265856e-34	TRUE	NUDT16L1	protein_coding	-12.5196932092134	-2.10196871307882	5.82598986177257e-36	3.01209295779554e-34	2.10196871307882	2.10196871307882	TRUE	53.3429882165976	58.1093717274555	58.5238933788904	265.182321481948	279.377745644758	195.889749252157	54	59	57	280	327	229
ENSG00000167637	126.22165706904	2.12755188762181	0.169670170476552	6.05744585493247e-36	1.79273172830249e-34	TRUE	ZNF283	protein_coding	12.5166004739864	2.12755188762181	6.05744585493247e-36	3.12673104017525e-34	2.12755188762181	2.12755188762181	TRUE	233.128615168834	243.271437570873	233.068838544002	53.0364642963896	64.9318307920538	42.7706876096412	236	247	227	56	76	50
ENSG00000197971	237.31131216947	-2.05005272878136	0.163493650235031	6.07469544686642e-36	1.79495568348274e-34	TRUE	MBP	protein_coding	-12.5163747072687	-2.05005272878136	6.07469544686642e-36	3.13060987468478e-34	2.05005272878136	2.05005272878136	TRUE	163.980297110281	149.705500043614	173.518210193552	611.813498847637	669.823096591713	745.065378159949	166	152	169	646	784	871
ENSG00000102007	874.630297441802	-1.38614328877841	0.11084224342459	6.89876373065187e-36	2.03519049065215e-34	TRUE	PLP2	protein_coding	-12.5062708359354	-1.38614328877841	6.89876373065187e-36	3.54960710480485e-34	1.38614328877841	1.38614328877841	TRUE	293.386435191287	271.833671131826	294.672936837571	794.599884726265	739.026758356929	721.969206850743	297	276	287	839	865	844
ENSG00000064313	262.922927192048	1.49682918116358	0.119692693716973	7.31518446588465e-36	2.15459059396136e-34	TRUE	TAF2	protein_coding	12.5016129343688	1.49682918116358	7.31518446588465e-36	3.75785466539806e-34	1.49682918116358	1.49682918116358	TRUE	534.417715281098	632.30875676316	549.303209784322	200.780900550618	199.067323349323	206.15471427847	541	642	535	212	233	241
ENSG00000134375	994.744416120079	0.881456512845277	0.0705199331189939	7.55859912530825e-36	2.22273446048538e-34	FALSE	TIMM17A	protein_coding	12.4990107565313	0.881456512845277	7.55859912530825e-36	3.87670543335985e-34	0.881456512845277	0.881456512845277	FALSE	1515.33599859742	1675.32273404071	1427.16161046768	778.499529493433	856.929293216184	868.244958475716	1534	1701	1390	822	1003	1015
ENSG00000164221	164.541979226064	-2.79517579701448	0.22205915059846	7.74614903224814e-36	2.27425948816228e-34	TRUE	CCDC112	protein_coding	-12.4970619738355	-2.79517579701448	7.74614903224814e-36	3.96657102832859e-34	2.79517579701448	2.79517579701448	TRUE	33.586325914154	15.7584736888015	17.4544945165112	125.961602703925	168.310140342561	186.480197978035	34	16	17	133	197	218
ENSG00000246705	165.491975920316	2.32696414340783	0.186043608359974	7.7924690075891e-36	2.28422167825004e-34	TRUE	H2AFJ	protein_coding	12.4965878958391	2.32696414340783	7.7924690075891e-36	3.98394623761606e-34	2.32696414340783	2.32696414340783	TRUE	685.556181894791	753.452023245821	777.238373470526	178.050987280736	158.912112201605	100.08340900656	694	765	757	188	186	117
ENSG00000165406	118.920261486323	-3.38369838060004	0.265797758141953	7.99474786512239e-36	2.33979620852582e-34	TRUE	MARCH8	protein_coding	-12.4945498949026	-3.38369838060004	7.99474786512239e-36	4.08087463248581e-34	3.38369838060004	3.38369838060004	TRUE	16.793162957077	8.86414144995084	12.3208196587138	172.368508963266	130.71802777874	120.613339059188	17	9	12	182	153	141
ENSG00000169692	246.135177466115	-1.79649318954055	0.143809618786526	9.22475254334694e-36	2.6954990078325e-34	TRUE	AGPAT2	protein_coding	-12.4831633320355	-1.79649318954055	9.22475254334694e-36	4.70126136749526e-34	1.79649318954055	1.79649318954055	TRUE	91.8684797063625	75.8376546273572	98.5665572697101	304.95966970424	264.853520336009	360.984603425371	93	77	96	322	310	422
ENSG00000068028	838.112237509037	2.60457875082259	0.208708967705467	1.00599207302599e-35	2.93488636747676e-34	TRUE	RASSF1	protein_coding	12.4762623059437	2.60457875082259	1.00599207302599e-35	5.11878055132431e-34	2.60457875082259	2.60457875082259	TRUE	2945.71834929433	2831.60074095652	2752.67645875097	509.528889133171	488.697463329668	377.237464717035	2982	2875	2681	538	572	441
ENSG00000113141	1067.03772202377	1.10429497950958	0.0885361970289343	1.05513435365871e-35	3.0733913448277e-34	TRUE	IK	protein_coding	12.4724630620335	1.10429497950958	1.05513435365871e-35	5.36034921721277e-34	1.10429497950958	1.10429497950958	TRUE	1420.50401954569	1621.15298073545	1445.64283995575	681.897398096437	733.046194994503	668.933554214788	1438	1646	1408	720	858	782
ENSG00000187479	110.897198472791	6.91369980821639	0.489756652665558	1.19262965142021e-35	3.46840780960344e-34	TRUE	C11orf96	protein_coding	12.4627002017068	6.91369980821639	1.19262965142021e-35	6.04930352214055e-34	6.91369980821639	6.91369980821639	TRUE	335.86325914154	319.10909219823	584.212198817344	1.89415943915677	1.70873238926457	3.42165500877129	340	324	569	2	2	4
ENSG00000125901	1231.75277126075	-1.50316462220575	0.120664999782588	1.26101701171216e-35	3.6615167971573e-34	TRUE	MRPS26	protein_coding	-12.4582537030194	-1.50316462220575	1.26101701171216e-35	6.38610788388027e-34	1.50316462220575	1.50316462220575	TRUE	343.765924062518	356.535467209134	315.20763626876	1068.30592368442	897.084504363902	927.268507377021	348	362	307	1128	1050	1084
ENSG00000167291	1160.94840219647	-1.99236268932975	0.159932162813622	1.31946618946719e-35	3.82520717003082e-34	TRUE	TBC1D16	protein_coding	-12.4546393359625	-1.99236268932975	1.31946618946719e-35	6.67160278630281e-34	1.99236268932975	1.99236268932975	TRUE	800.144823248964	778.074638384573	772.104698612729	3810.10171186384	2822.82590706508	2799.76921092711	810	790	752	4023	3304	3273
ENSG00000154146	303.096704502567	-3.18108941874914	0.253494255572243	1.38405629153251e-35	4.00615854054574e-34	TRUE	NRGN	protein_coding	-12.4508258063644	-3.18108941874914	1.38405629153251e-35	6.9872028607696e-34	3.18108941874914	3.18108941874914	TRUE	19.7566623024435	18.7131875054518	23.614904345868	216.88125578345	156.349013617709	219.841334313556	20	19	23	229	183	257
ENSG00000168264	956.431211270136	2.46742296049597	0.198252856544162	1.51572663243742e-35	4.3804024528027e-34	TRUE	IRF2BP2	protein_coding	12.4435710917392	2.46742296049597	1.51572663243742e-35	7.63992743666499e-34	2.46742296049597	2.46742296049597	TRUE	2412.28846712836	2589.31420799119	2740.35563909225	456.492424836782	510.056618195476	409.743187300362	2442	2629	2669	482	597	479
ENSG00000131171	210.279839573083	-1.66103634757355	0.133475741204882	1.68754859917576e-35	4.86933037114283e-34	TRUE	SH3BGRL	protein_coding	-12.4349933410385	-1.66103634757355	1.68754859917576e-35	8.4926741552886e-34	1.66103634757355	1.66103634757355	TRUE	130.393971196127	112.279125032711	104.726967099067	406.297199699127	306.717463872991	392.634912256506	132	114	102	429	359	459
ENSG00000188735	89.0633950883852	-2.96397056525844	0.236068003993367	1.70235411670059e-35	4.90437581308212e-34	TRUE	TMEM120B	protein_coding	-12.4342953160072	-2.96397056525844	1.70235411670059e-35	8.55379745075901e-34	2.96397056525844	2.96397056525844	TRUE	19.7566623024435	20.682996716552	17.4544945165112	163.844791487061	150.368450255283	153.974475394708	20	21	17	173	176	180
ENSG00000101138	320.678113261327	1.57762975606821	0.126845760378302	1.7072747463904e-35	4.91087859187927e-34	TRUE	CSTF1	protein_coding	12.4340646615946	1.57762975606821	1.7072747463904e-35	8.56513904749178e-34	1.57762975606821	1.57762975606821	TRUE	625.298361872338	662.840799535213	638.629152309997	221.616654381342	224.698309188292	196.745163004349	633	673	622	234	263	230
ENSG00000147853	331.007005219649	-1.61182410689987	0.129608566339161	1.75014709267764e-35	5.02635702411064e-34	TRUE	AK3	protein_coding	-12.4320825267566	-1.61182410689987	1.75014709267764e-35	8.7665467611102e-34	1.61182410689987	1.61182410689987	TRUE	121.503473160028	145.765881621414	143.742896018327	451.75702623889	375.921125638206	435.405599866147	123	148	140	477	440	509
ENSG00000272068	82.3101510243799	4.50318427553282	0.354941457346708	1.88645177037794e-35	5.40939311698731e-34	TRUE	AL365181.2	lincRNA	12.4260867904831	4.50318427553282	1.88645177037794e-35	9.43460591474552e-34	4.50318427553282	4.50318427553282	TRUE	211.396286636146	211.75449019327	294.672936837571	15.1532755132542	8.54366194632287	5.13248251315694	214	215	287	16	10	6
ENSG00000034152	762.797567565691	2.85730455039773	0.229870666192778	1.89802484901992e-35	5.43412766556356e-34	TRUE	MAP2K3	protein_coding	12.4255977103935	2.85730455039773	1.89802484901992e-35	9.47774582217121e-34	2.85730455039773	2.85730455039773	TRUE	2814.33654498308	2700.60842841836	2735.22196423445	249.081966249115	428.891829705408	430.27311735299	2849	2742	2664	263	502	503
ENSG00000196743	86.3399225985651	-3.35401922727023	0.265563382467287	1.91450651412452e-35	5.47281722595781e-34	TRUE	GM2A	protein_coding	-12.4249062834665	-3.35401922727023	1.91450651412452e-35	9.54522488080872e-34	3.35401922727023	3.35401922727023	TRUE	12.8418304965883	9.84904605550093	18.4812294880706	138.273639058444	146.096619282121	156.540716651287	13	10	18	146	171	183
ENSG00000104131	1898.57737872858	1.22886499719064	0.0989068702762787	1.92960704151448e-35	5.50744498938762e-34	TRUE	EIF3J	protein_coding	12.4242779693184	1.22886499719064	1.92960704151448e-35	9.60561969675274e-34	1.22886499719064	1.22886499719064	TRUE	2311.5294893859	2562.72178364134	2451.84311208404	860.895465096752	1106.40422204881	1149.67608294715	2340	2602	2388	909	1295	1344
ENSG00000110274	268.776200325137	2.17988558879898	0.175367485687766	1.94500027937711e-35	5.54279986880297e-34	TRUE	CEP164	protein_coding	12.4236424846466	2.17988558879898	1.94500027937711e-35	9.66728268689477e-34	2.17988558879898	2.17988558879898	TRUE	586.772870382573	572.229575824604	577.025054016428	159.109392889169	126.446196805579	94.0955127412106	594	581	562	168	148	110
ENSG00000061337	122.731433141559	-3.15731810057867	0.253298413870042	2.06914485561991e-35	5.88748346418517e-34	TRUE	LZTS1	protein_coding	-12.4186928845645	-3.15731810057867	2.06914485561991e-35	1.02684506584915e-33	3.15731810057867	3.15731810057867	TRUE	49.3916557561089	40.3810888275538	39.0159289192602	382.620206709668	373.35802705431	429.417703600797	50	41	38	404	437	502
ENSG00000170266	250.478579867601	-1.49046986718968	0.11997234673118	2.09471616339327e-35	5.95105957174809e-34	TRUE	GLB1	protein_coding	-12.4177100928103	-1.49046986718968	2.09471616339327e-35	1.03793347276427e-33	1.49046986718968	1.49046986718968	TRUE	121.503473160028	104.39988818831	116.021051786221	345.684097646111	285.358309007184	334.466777107394	123	106	113	365	334	391
ENSG00000247596	424.772729142535	-2.50710833448962	0.201747542869474	2.1054732241256e-35	5.97241773945043e-34	TRUE	TWF2	protein_coding	-12.4173002200337	-2.50710833448962	2.1054732241256e-35	1.04165858371432e-33	2.50710833448962	2.50710833448962	TRUE	91.8684797063625	68.9433223885065	71.8714480091636	475.434019228349	448.542252181951	426.851462344219	93	70	70	502	525	499
ENSG00000073711	243.764825290717	1.78453811923155	0.143700761242759	2.2111940185731e-35	6.26267209131349e-34	TRUE	PPP2R3A	protein_coding	12.4133792197967	1.78453811923155	2.2111940185731e-35	1.09228229261557e-33	1.78453811923155	1.78453811923155	TRUE	592.699869073307	642.157802818661	707.420395404482	189.415943915677	178.562534678148	192.468094243385	600	652	689	200	209	225
ENSG00000167900	574.959431112332	-2.55458742779685	0.205758666654316	2.30468121307207e-35	6.51744052248815e-34	TRUE	TK1	protein_coding	-12.4100641292157	-2.55458742779685	2.30468121307207e-35	1.1367168473922e-33	2.55458742779685	2.55458742779685	TRUE	255.848776816644	217.663917826571	179.678620022909	1467.02648562692	1143.99633461263	1301.08431708528	259	221	175	1549	1339	1521
ENSG00000120913	825.003097584813	-1.42518249022953	0.114880510151205	2.38310444170364e-35	6.72889428730959e-34	TRUE	PDLIM2	protein_coding	-12.4073846881137	-1.42518249022953	2.38310444170364e-35	1.17359682444572e-33	1.42518249022953	1.42518249022953	TRUE	265.727107967866	200.920539532219	180.705354994468	618.443056884686	603.182533410395	526.079457598586	269	204	176	653	706	615
ENSG00000147050	101.503056808096	2.26474216716318	0.182327684541366	2.61598327317072e-35	7.37515284261801e-34	TRUE	KDM6A	protein_coding	12.3999158023141	2.26474216716318	2.61598327317072e-35	1.28631177520832e-33	2.26474216716318	2.26474216716318	TRUE	316.106596839097	307.290236931629	279.271912264179	66.295580370487	53.8250702618341	65.8668589188474	320	312	272	70	63	77
ENSG00000088356	302.357286047314	1.82920735649153	0.147546397766209	2.85834144254323e-35	8.04612206375756e-34	TRUE	PDRG1	protein_coding	12.3928140561581	1.82920735649153	2.85834144254323e-35	1.4033365512871e-33	1.82920735649153	1.82920735649153	TRUE	591.712035958184	571.244671219054	553.41014967056	173.315588682845	159.766478396238	147.131165377166	599	580	539	183	187	172
ENSG00000275964	80.679292545068	2.44112794156645	0.196565220201217	2.91585550217875e-35	8.19550971786156e-34	TRUE	AL355001.2	lincRNA	12.3912167015569	2.44112794156645	2.91585550217875e-35	1.42939148230281e-33	2.44112794156645	2.44112794156645	TRUE	296.349934536653	265.924243498525	329.581925870593	60.6131020530167	45.2814083155112	56.4573076447263	300	270	321	64	53	66
ENSG00000144559	232.19361545753	1.38616596964467	0.111962455848525	3.51668198241115e-35	9.8691906227849e-34	TRUE	TAMM41	protein_coding	12.3761843513555	1.38616596964467	3.51668198241115e-35	1.72130074871199e-33	1.38616596964467	1.38616596964467	TRUE	329.936260450807	370.324131686835	344.982950443985	139.220718778023	134.989858751901	124.890407820152	334	376	336	147	158	146
ENSG00000074071	345.914418979875	-2.14242849294318	0.173110163230311	3.92774431495984e-35	1.10060409846853e-33	TRUE	MRPS34	protein_coding	-12.3673061508864	-2.14242849294318	3.92774431495984e-35	1.91958057265165e-33	2.14242849294318	2.14242849294318	TRUE	70.1361511736746	88.6414144995084	63.6575682366878	342.842858487375	362.25126652409	291.696089497753	71	90	62	362	424	341
ENSG00000048405	308.396125135474	1.65289562315342	0.133631831773691	4.0234723168337e-35	1.12571748979939e-33	TRUE	ZNF800	protein_coding	12.3653714209616	1.65289562315342	4.0234723168337e-35	1.96338122556507e-33	1.65289562315342	1.65289562315342	TRUE	793.229991443109	735.72374034592	741.302649465944	217.828335503029	249.474928832628	250.636229392497	803	747	722	230	292	293
ENSG00000128965	266.723167594271	4.1501882740477	0.334223207692015	4.1607176287579e-35	1.16235320665209e-33	TRUE	CHAC1	protein_coding	12.3626759368775	4.1501882740477	4.1607176287579e-35	2.02727814402419e-33	4.1501882740477	4.1501882740477	TRUE	550.223045123053	642.157802818661	648.896502025591	34.0948699048219	31.6115492013946	29.9394813267488	557	652	632	36	37	35
ENSG00000105173	74.8724462705415	-4.20978668731713	0.331488922446858	4.16815605314658e-35	1.16266961131493e-33	TRUE	CCNE1	protein_coding	-12.3625323818974	-4.20978668731713	4.16815605314658e-35	2.02782999027364e-33	4.20978668731713	4.20978668731713	TRUE	8.8904980360996	11.8188552666011	7.18714480091636	187.52178447652	182.834365651309	199.311404260928	9	12	7	198	214	233
ENSG00000152818	528.480023614478	1.83677101816241	0.148690730392692	4.83938256960014e-35	1.34786307882609e-33	TRUE	UTRN	protein_coding	12.3505262527364	1.83677101816241	4.83938256960014e-35	2.35082877149851e-33	1.83677101816241	1.83677101816241	TRUE	1592.38698157695	1791.54147749562	1680.76514844287	397.773482222922	458.794646517538	550.886456412178	1612	1819	1637	420	537	644
ENSG00000116199	267.618696811509	-2.61431727745519	0.211441432112695	5.09539366755603e-35	1.41702197200436e-33	TRUE	FAM20B	protein_coding	-12.3463785134455	-2.61431727745519	5.09539366755603e-35	2.4714498630934e-33	2.61431727745519	2.61431727745519	TRUE	60.2578200224528	59.0942763330056	58.5238933788904	280.335596995202	414.367604396659	419.152738574483	61	60	57	296	485	490
ENSG00000159228	386.506036115273	-1.37966738549805	0.111717608280751	5.10306209681578e-35	1.41702197200436e-33	TRUE	CBR1	protein_coding	-12.3462574924311	-1.37966738549805	5.10306209681578e-35	2.4714498630934e-33	1.37966738549805	1.37966738549805	TRUE	223.250284017612	219.633727037671	235.122308487121	601.395621932275	551.066195537825	616.753315331026	226	223	229	635	645	721
ENSG00000177706	463.452587742521	-2.24790972597649	0.182025813183597	5.35207581206084e-35	1.48393344094403e-33	TRUE	FAM20C	protein_coding	-12.3424227778466	-2.24790972597649	5.35207581206084e-35	2.58815118743237e-33	2.24790972597649	2.24790972597649	TRUE	243.006946320056	159.554546099115	222.801488828407	1276.66346199166	939.802814095516	791.257720778362	246	162	217	1348	1100	925
ENSG00000135766	303.645030903656	1.79690383698276	0.145785397304742	6.93384074291664e-35	1.91961194621467e-33	TRUE	EGLN1	protein_coding	12.3215616461987	1.79690383698276	6.93384074291664e-35	3.34802478394465e-33	1.79690383698276	1.79690383698276	TRUE	793.229991443109	843.07834235088	816.254302389786	255.711524286164	226.407041577556	219.841334313556	803	856	795	270	265	257
ENSG00000104812	290.157358141079	-2.24574018003559	0.182086764906778	7.17951202215886e-35	1.98464531730982e-33	TRUE	GYS1	protein_coding	-12.3187538458321	-2.24574018003559	7.17951202215886e-35	3.46145048888433e-33	2.24574018003559	2.24574018003559	TRUE	54.3308213317198	67.9584177829564	49.283278634855	335.266220730748	283.649576617919	210.431783039435	55	69	48	354	332	246
ENSG00000111331	226.761211399378	-2.65070789377768	0.214621449314934	7.29445813878078e-35	2.01340148447365e-33	TRUE	OAS3	protein_coding	-12.3174727397844	-2.65070789377768	7.29445813878078e-35	3.51160456327713e-33	2.65070789377768	2.65070789377768	TRUE	36.5498252595206	48.2603256719546	32.8555190899034	261.394002603634	218.717745825866	279.720296967053	37	49	32	276	256	327
ENSG00000183077	90.140517962257	-2.8994451093156	0.232338081033372	7.37810344536315e-35	2.03344501234089e-33	TRUE	AFMID	protein_coding	-12.3165530360194	-2.8994451093156	7.37810344536315e-35	3.5465627891777e-33	2.8994451093156	2.8994451093156	TRUE	13.8296636117105	14.7735690832514	19.5079644596301	125.014522984347	131.572393973372	115.480856546031	14	15	19	132	154	135
ENSG00000134352	365.809808489365	1.78226335477938	0.144665119186422	7.43324773435088e-35	2.04558539889495e-33	TRUE	IL6ST	protein_coding	12.315952357703	1.78226335477938	7.43324773435088e-35	3.56773702449635e-33	1.78226335477938	1.78226335477938	TRUE	547.259545777686	519.044727124899	489.752581433872	131.644081021396	131.572393973372	185.624784225843	554	527	477	139	154	217
ENSG00000116171	306.774677883054	-2.09019688600613	0.169682144665886	7.94966568231451e-35	2.18444017660976e-33	TRUE	SCP2	protein_coding	-12.3105327874794	-2.09019688600613	7.94966568231451e-35	3.80991578259121e-33	2.09019688600613	2.09019688600613	TRUE	101.746810857584	93.5659375272588	109.860641956864	445.127468201841	434.018026873202	434.550186113954	103	95	107	470	508	508
ENSG00000142188	102.565936908215	-2.35638314827005	0.19082369013129	9.27378928379115e-35	2.5444959347402e-33	TRUE	TMEM50B	protein_coding	-12.2980929130389	-2.35638314827005	9.27378928379115e-35	4.43789458018089e-33	2.35638314827005	2.35638314827005	TRUE	38.5254914897649	36.4414704053534	27.721844232106	162.897711767482	199.067323349323	172.79357794295	39	37	27	172	233	202
ENSG00000112640	997.910132892516	-1.31073554482049	0.106608354594695	9.76177014645957e-35	2.67440591323063e-33	TRUE	PPP2R5D	protein_coding	-12.2939493757603	-1.31073554482049	9.76177014645957e-35	4.66447257607499e-33	1.31073554482049	1.31073554482049	TRUE	665.799519592348	537.757914630351	521.581365552216	1633.71251627271	1393.47126344526	1266.01235324538	674	546	508	1725	1631	1480
ENSG00000135334	290.978421975758	1.90659791272944	0.155156073912443	1.11234666831505e-34	3.04284913771086e-33	TRUE	AKIRIN2	protein_coding	12.2833920783728	1.90659791272944	1.11234666831505e-34	5.30708008300824e-33	1.90659791272944	1.90659791272944	TRUE	809.035321285063	798.757635101126	810.09389256043	207.410458587666	228.970140161453	203.588473021892	819	811	789	219	268	238
ENSG00000112144	198.94490158783	-1.86232640930163	0.151492910363716	1.11396201754791e-34	3.04284913771086e-33	TRUE	ICK	protein_coding	-12.2832747068659	-1.86232640930163	1.11396201754791e-34	5.30708008300824e-33	1.86232640930163	1.86232640930163	TRUE	164.968130225404	148.720595438064	130.395341388054	564.459512868718	488.697463329668	573.127213969192	167	151	127	596	572	670
ENSG00000116685	471.182417037496	-1.35663631676563	0.110452084098057	1.157210765429e-34	3.15630948121006e-33	TRUE	KIAA2013	protein_coding	-12.2801935540194	-1.35663631676563	1.157210765429e-34	5.50496801696242e-33	1.35663631676563	1.35663631676563	TRUE	308.203931918119	281.682717187327	313.154166325641	742.510500149454	723.648166853547	851.992097184052	312	286	305	784	847	996
ENSG00000168792	107.809916444944	-2.33957324085113	0.189882288066123	1.16010802508137e-34	3.15953792709753e-33	TRUE	ABHD15	protein_coding	-12.2799912537085	-2.33957324085113	1.16010802508137e-34	5.51059879919743e-33	2.33957324085113	2.33957324085113	TRUE	51.3673219863532	36.4414704053534	40.0426638908197	255.711524286164	196.504224765426	204.443886774085	52	37	39	270	230	239
ENSG00000100867	166.130733615964	4.41673918257566	0.347253434200254	1.23414733725986e-34	3.35622545787572e-33	TRUE	DHRS2	protein_coding	12.2749849635472	4.41673918257566	1.23414733725986e-34	5.85364455333373e-33	4.41673918257566	4.41673918257566	TRUE	221.274617787368	123.113075693762	145.796365961446	4.73539859789193	6.8349295570583	8.55413752192823	224	125	142	5	8	10
ENSG00000161513	242.783065164372	-2.31251537965342	0.188272840010983	1.31982234393485e-34	3.58392995249937e-33	TRUE	FDXR	protein_coding	-12.2695515930303	-2.31251537965342	1.31982234393485e-34	6.25078747220278e-33	2.31251537965342	2.31251537965342	TRUE	93.8441459366068	78.7923684440074	85.2190026394368	518.999686328955	398.134646698646	383.225360982385	95	80	83	548	466	448
ENSG00000162783	1465.36655679757	2.00724334190342	0.163599208519481	1.33757852933842e-34	3.62680484175614e-33	TRUE	IER5	protein_coding	12.2684694596214	2.00724334190342	1.33757852933842e-34	6.32556622742131e-33	2.00724334190342	2.00724334190342	TRUE	2433.03296254592	2066.3298624441	2631.52173210695	572.983230344923	661.27943464539	522.657802589815	2463	2098	2563	605	774	611
ENSG00000160014	1071.57312862594	-1.30633949333211	0.106505690305616	1.40013881001068e-34	3.7876593083617e-33	TRUE	CALM3	protein_coding	-12.2647673350263	-1.30633949333211	1.40013881001068e-34	6.60611498200973e-33	1.30633949333211	1.30633949333211	TRUE	614.432197605994	628.369138340959	618.094452878807	1550.36950094982	1532.73295317032	1531.19061642515	622	638	602	1637	1794	1790
ENSG00000158615	405.318347807915	2.48694783149762	0.202670681434721	1.40101076488918e-34	3.7876593083617e-33	TRUE	PPP1R15B	protein_coding	12.264716905064	2.48694783149762	1.40101076488918e-34	6.60611498200973e-33	2.48694783149762	2.48694783149762	TRUE	789.27865898262	800.727444312226	857.323701252166	135.432399899709	154.640281228444	138.577027855237	799	813	835	143	181	162
ENSG00000144815	124.164177926352	-2.73163245790229	0.221140965057577	1.48565531105208e-34	4.01061678260296e-33	TRUE	NXPE3	protein_coding	-12.2599641895438	-2.73163245790229	1.48565531105208e-34	6.99497854946014e-33	2.73163245790229	2.73163245790229	TRUE	23.7079947629323	18.7131875054518	23.614904345868	151.532755132542	165.747041758664	135.155372846466	24	19	23	160	194	158
ENSG00000153234	273.516798130133	2.90519015302584	0.236749014714526	1.57849930274004e-34	4.25502487484222e-33	TRUE	NR4A2	protein_coding	12.2550510403232	2.90519015302584	1.57849930274004e-34	7.42125447039679e-33	2.90519015302584	2.90519015302584	TRUE	887.074137379715	873.610385122932	994.906187441136	117.43788522772	121.319999637785	119.757925306995	898	887	969	124	142	140
ENSG00000186665	560.921748118031	-1.29427118479042	0.105715227257133	1.8844266344371e-34	5.07227128259142e-33	TRUE	C17orf58	protein_coding	-12.240681928281	-1.29427118479042	1.8844266344371e-34	8.84662652704062e-33	1.29427118479042	1.29427118479042	TRUE	383.279248667405	383.127891558986	429.175218111863	993.486625837726	888.540842417579	1056.43598395814	388	389	418	1049	1040	1235
ENSG00000109881	757.996405231823	-1.9988143734747	0.163269564811858	1.90014365526923e-34	5.10712080406037e-33	TRUE	CCDC34	protein_coding	-12.2400078028988	-1.9988143734747	1.90014365526923e-34	8.90740811459883e-33	1.9988143734747	1.9988143734747	TRUE	370.437418170817	327.973233648181	323.421516041236	1205.63248302328	1353.31605229754	1562.84092525629	375	333	315	1273	1584	1827
ENSG00000161671	247.580016351559	-2.07093710272579	0.169128489209015	2.04944183384435e-34	5.50037969904252e-33	TRUE	EMC10	protein_coding	-12.2338671598243	-2.07093710272579	2.04944183384435e-34	9.59329701495874e-33	2.07093710272579	2.07093710272579	TRUE	79.0266492097742	72.8829408107069	87.2724725825558	377.884808111776	298.173801926668	340.454673372744	80	74	85	399	349	398
ENSG00000100503	289.165523694877	-2.08234857373136	0.170109693112894	2.05817535581812e-34	5.51579029223466e-33	TRUE	NIN	protein_coding	-12.2335218431023	-2.08234857373136	2.05817535581812e-34	9.62017486808126e-33	2.08234857373136	2.08234857373136	TRUE	117.552140699539	115.233838849361	121.154726644019	401.561801101235	495.532392886727	616.753315331026	119	117	118	424	580	721
ENSG00000095787	1913.60625237382	1.74146451196039	0.142441555332337	2.27980534296793e-34	6.10087821678413e-33	TRUE	WAC	protein_coding	12.225213998995	1.74146451196039	2.27980534296793e-34	1.06406357357275e-32	1.74146451196039	1.74146451196039	TRUE	4450.18818362541	4256.7577051875	4210.64011836543	1315.49373049438	1429.35464361982	1094.92960280681	4505	4322	4101	1389	1673	1280
ENSG00000134262	92.4444058055901	2.1668020773793	0.176863447042736	2.28457327297503e-34	6.10477710248023e-33	TRUE	AP4B1	protein_coding	12.2250442269787	2.1668020773793	2.28457327297503e-34	1.06474358423668e-32	2.1668020773793	2.1668020773793	TRUE	212.384119751268	232.437486909822	196.106379567861	43.5656671006057	51.2619716779372	46.1923426184125	215	236	191	46	60	54
ENSG00000165209	144.450664256536	-3.08418429932261	0.248859964362963	2.34504113465439e-34	6.25728920995046e-33	TRUE	STRBP	protein_coding	-12.2229211662006	-3.08418429932261	2.34504113465439e-34	1.09134345597997e-32	3.08418429932261	3.08418429932261	TRUE	10.866164266344	17.7282828999017	16.4277595449517	132.591160740974	141.82478830896	128.312062828924	11	18	16	140	166	150
ENSG00000162642	292.810128210459	1.84516504639307	0.150960450116243	2.48148376791337e-34	6.61179157699231e-33	TRUE	C1orf52	protein_coding	12.2183238215732	1.84516504639307	2.48148376791337e-34	1.15317276023928e-32	1.84516504639307	1.84516504639307	TRUE	674.690017628447	743.60297719032	679.698551172376	173.315588682845	209.31971768491	196.745163004349	683	755	662	183	245	230
ENSG00000181222	1096.53503723398	2.19999793043692	0.180043471179984	2.49709827594824e-34	6.64379480691683e-33	TRUE	POLR2A	protein_coding	12.2178137989555	2.19999793043692	2.49709827594824e-34	1.15875449289962e-32	2.19999793043692	2.19999793043692	TRUE	2317.45648807663	2370.66538555907	2523.7145600932	519.946766048534	511.76535058474	518.380733828851	2346	2407	2458	549	599	606
ENSG00000143322	2505.92493314413	2.89107685439428	0.236615603631646	2.56042301437226e-34	6.80246102867374e-33	TRUE	ABL2	protein_coding	12.2157773739138	2.89107685439428	2.56042301437226e-34	1.18642771320149e-32	2.89107685439428	2.89107685439428	TRUE	9175.98180636991	10172.0947661214	10590.771231636	1347.69444096004	1183.29717956572	1391.75817481772	9289	10328	10315	1423	1385	1627
ENSG00000172927	351.734085809752	1.48165859623628	0.121342137129124	2.84914288042335e-34	7.55863257974759e-33	TRUE	MYEOV	protein_coding	12.2070852592993	1.48165859623628	2.84914288042335e-34	1.31831275897344e-32	1.48165859623628	1.48165859623628	TRUE	981.906116431444	1009.52722068885	1126.32826380075	429.974192688587	340.892111658283	343.020914629322	994	1025	1097	454	399	401
ENSG00000106477	299.991166852893	-1.5823167796333	0.129641319773576	3.08349571287508e-34	8.16860545315958e-33	TRUE	CEP41	protein_coding	-12.2006507972504	-1.5823167796333	3.08349571287508e-34	1.42469906802639e-32	1.5823167796333	1.5823167796333	TRUE	148.174967268327	140.841358593663	127.315136473376	436.603750725636	403.26084386644	414.020256061326	150	143	124	461	472	484
ENSG00000198355	2807.93674255204	2.3228152943712	0.190379889663436	3.11221597867376e-34	8.23286057600958e-33	TRUE	PIM3	protein_coding	12.1998958953404	2.3228152943712	3.11221597867376e-34	1.43590590304434e-32	2.3228152943712	2.3228152943712	TRUE	8451.90013298535	7618.23712392997	7304.19258767414	1440.50825347872	1694.20816395583	1468.74541251508	8556	7735	7114	1521	1983	1717
ENSG00000109654	314.32666404504	-3.12559742791627	0.255928243863023	3.18732562824979e-34	8.41947133720195e-33	TRUE	TRIM2	protein_coding	-12.197953914657	-3.12559742791627	3.18732562824979e-34	1.46845297354236e-32	3.12559742791627	3.12559742791627	TRUE	115.576474469295	129.022503327062	109.860641956864	1189.53212779045	939.802814095516	1074.39967275419	117	131	107	1256	1100	1256
ENSG00000139926	679.904331421226	2.37830682290104	0.194978962964235	3.33076861242888e-34	8.78579566179737e-33	TRUE	FRMD6	protein_coding	12.1943683012452	2.37830682290104	3.33076861242888e-34	1.53234416364074e-32	2.37830682290104	2.37830682290104	TRUE	2668.137243945	2090.95247758285	2300.91307126479	381.673126990089	448.542252181951	506.404941298151	2701	2123	2241	403	525	592
ENSG00000112851	967.363701824812	1.35981749931795	0.111519481383505	3.39087852470914e-34	8.93157403408386e-33	TRUE	ERBIN	protein_coding	12.1929111479285	1.35981749931795	3.39087852470914e-34	1.55776959425138e-32	1.35981749931795	1.35981749931795	TRUE	1479.77400645302	1434.02110568094	1708.48699267497	504.793490535279	610.871829162085	678.343105488909	1498	1456	1664	533	715	793
ENSG00000178585	450.097179476887	-1.29081178037677	0.105854764739421	3.44768506677657e-34	9.06824782613786e-33	TRUE	CTNNBIP1	protein_coding	-12.1915574675073	-1.29081178037677	3.44768506677657e-34	1.58160708099003e-32	1.29081178037677	1.29081178037677	TRUE	295.362101421531	268.878957315175	264.897622662346	666.744122583183	664.69689942392	702.294690550308	299	273	258	704	778	821
ENSG00000175745	440.167284352174	2.08621636483674	0.171087872116995	3.51675579910171e-34	9.23674407746969e-33	TRUE	NR2F1	protein_coding	12.1899410745434	2.08621636483674	3.51675579910171e-34	1.61099477190189e-32	2.08621636483674	2.08621636483674	TRUE	1165.64307584417	1062.71206938855	1062.67069556406	226.352052979234	275.105914671597	265.178263179775	1180	1079	1035	239	322	310
ENSG00000179958	419.051622651268	-2.31907331058113	0.190323208383325	4.0389618378994e-34	1.05932259412787e-32	TRUE	DCTPP1	protein_coding	-12.1786532321378	-2.31907331058113	4.0389618378994e-34	1.84758086462545e-32	2.31907331058113	2.31907331058113	TRUE	123.479139390272	123.113075693762	100.620027212829	575.824469503658	548.503096953928	636.427831631461	125	125	98	608	642	744
ENSG00000161011	3696.2822693983	1.89576433562901	0.155705315927084	4.23121203835925e-34	1.10816885743278e-32	TRUE	SQSTM1	protein_coding	12.1748596666165	1.89576433562901	4.23121203835925e-34	1.93277438536302e-32	1.89576433562901	1.89576433562901	TRUE	8374.84915000582	8547.00216696371	8518.82005902901	2186.80707250649	2209.3909793191	2385.74895486578	8478	8678	8297	2309	2586	2789
ENSG00000187840	260.687561305695	-2.14149458908048	0.17576869281228	4.5317579093526e-34	1.18519932386728e-32	TRUE	EIF4EBP1	protein_coding	-12.1692593528026	-2.14149458908048	4.5317579093526e-34	2.06712440920512e-32	2.14149458908048	2.14149458908048	TRUE	58.2821537922085	52.1999440941549	59.5506283504498	304.95966970424	234.950703523879	222.407575570134	59	53	58	322	275	260
ENSG00000163382	631.161343305646	-1.72783844242411	0.141991837898305	4.55313743743953e-34	1.189104080333e-32	TRUE	NAXE	protein_coding	-12.168875144351	-1.72783844242411	4.55313743743953e-34	2.0739347551442e-32	1.72783844242411	1.72783844242411	TRUE	136.32096988686	110.30931582161	110.887376928424	446.074547921419	330.639717322695	418.297324822291	138	112	108	471	387	489
ENSG00000171793	678.594905621143	-1.11908700442772	0.0920427676637264	5.18222233514983e-34	1.35148253770145e-32	TRUE	CTPS1	protein_coding	-12.1583059059663	-1.11908700442772	5.18222233514983e-34	2.35714152551271e-32	1.11908700442772	1.11908700442772	TRUE	321.045762414708	334.867565887032	328.555190899034	791.75864556753	714.250138712592	638.138659135846	325	340	320	836	836	746
ENSG00000170745	100.076905043262	-5.70783162644592	0.428288558777768	5.31546774887705e-34	1.38427393155078e-32	TRUE	KCNS3	protein_coding	-12.1562315392464	-5.70783162644592	5.31546774887705e-34	2.41433350096594e-32	5.70783162644592	5.70783162644592	TRUE	2.96349934536653	4.92452302775047	3.08020491467844	259.499843164478	316.115492013946	167.661095429793	3	5	3	274	370	196
ENSG00000102401	325.165713429748	2.03574647250605	0.167413891199421	5.37767999223714e-34	1.39850019318573e-32	TRUE	ARMCX3	protein_coding	12.1552806450082	2.03574647250605	5.37767999223714e-34	2.43914574316448e-32	2.03574647250605	2.03574647250605	TRUE	1197.25373552808	1291.20993787617	1238.24237570073	303.065510265083	375.066759443574	222.407575570134	1212	1311	1206	320	439	260
ENSG00000266028	455.638185812243	1.16992350735294	0.096268073122244	5.64618495014262e-34	1.46625856493985e-32	TRUE	SRGAP2	protein_coding	12.1512982133503	1.16992350735294	5.64618495014262e-34	2.55732416375615e-32	1.16992350735294	1.16992350735294	TRUE	935.477960020702	903.157523289435	908.66044983014	426.185873810273	416.076336785924	377.237464717035	947	917	885	450	487	441
ENSG00000113163	289.381141241729	-1.27634803230028	0.104998503101232	5.67413741779486e-34	1.47144508733195e-32	TRUE	COL4A3BP	protein_coding	-12.1508944902558	-1.27634803230028	5.67413741779486e-34	2.56637005740432e-32	1.27634803230028	1.27634803230028	TRUE	289.435102730798	277.743098765126	282.352117178857	705.574391085897	703.997744377005	652.680692923124	293	282	275	745	824	763
ENSG00000248323	29.057511162739	4.01120051718903	0.321641112146163	6.00319638121278e-34	1.55459178197755e-32	TRUE	LUCAT1	lincRNA	12.1462849798552	4.01120051718903	6.00319638121278e-34	2.71138748914383e-32	4.01120051718903	4.01120051718903	TRUE	130.393971196127	131.977217143712	139.635956132089	8.52371747620547	5.98056336242601	9.40955127412106	132	134	136	9	7	11
ENSG00000164284	367.223222733605	1.75294882666686	0.144284803736664	6.05323093627986e-34	1.56535023847304e-32	TRUE	GRPEL2	protein_coding	12.1456061561905	1.75294882666686	6.05323093627986e-34	2.73015147894653e-32	1.75294882666686	1.75294882666686	TRUE	476.13556148889	496.391921197247	488.725846462312	122.173283825612	163.183943174767	144.564924120587	482	504	476	129	191	169
ENSG00000125827	674.8388839738	-2.30643158620157	0.189879816594275	6.19296008984595e-34	1.59924087026022e-32	TRUE	TMX4	protein_coding	-12.1437395494484	-2.30643158620157	6.19296008984595e-34	2.78926065223062e-32	2.30643158620157	2.30643158620157	TRUE	216.335452211757	231.452582304272	199.186584482539	938.55600210218	1050.01605320308	1260.02445698003	219	235	194	991	1229	1473
ENSG00000104341	764.990409263798	-2.0559248571701	0.169299128451347	6.27697043594601e-34	1.61866826430731e-32	TRUE	LAPTM4B	protein_coding	-12.142637310675	-2.0559248571701	6.27697043594601e-34	2.82314426963849e-32	2.0559248571701	2.0559248571701	TRUE	166.943796455648	186.146970448968	194.052909624742	809.753160239519	728.774364021341	762.173653203806	169	189	189	855	853	891
ENSG00000044115	1981.59483239767	0.863794773192182	0.071172669515143	6.77776618958757e-34	1.74536945535776e-32	FALSE	CTNNA1	protein_coding	12.1363562009054	0.863794773192182	6.77776618958757e-34	3.04412576989884e-32	0.863794773192182	0.863794773192182	FALSE	3545.33305017349	3601.79614249669	3429.29480500866	2017.27980270196	1888.14929013736	1903.29559862903	3589	3657	3340	2130	2210	2225
ENSG00000250072	278.045089729149	-2.41588016795914	0.198771787651691	6.81563456942813e-34	1.75267322442282e-32	TRUE	AC091940.1	lincRNA	-12.1359001646584	-2.41588016795914	6.81563456942813e-34	3.05686438610418e-32	2.41588016795914	2.41588016795914	TRUE	74.0874836341633	52.1999440941549	69.8179780660446	449.862866799733	381.047322806	234.383368100834	75	53	68	475	446	274
ENSG00000264522	291.873926989392	1.71934870591726	0.141647883312072	6.98029626589596e-34	1.79251674861546e-32	TRUE	OTUD7B	protein_coding	12.1339460304087	1.71934870591726	6.98029626589596e-34	3.12635609078945e-32	1.71934870591726	1.71934870591726	TRUE	661.848187131859	559.425815952453	650.94997196871	211.19877746598	179.41690087278	175.359819199529	670	568	634	223	210	205
ENSG00000162688	197.822011845612	-1.77597955620035	0.146237153871203	7.13126400027953e-34	1.82873776964053e-32	TRUE	AGL	protein_coding	-12.1321942352729	-1.77597955620035	7.13126400027953e-34	3.18952973186355e-32	1.77597955620035	1.77597955620035	TRUE	60.2578200224528	65.9886085718562	71.8714480091636	237.717009614175	195.649858570794	250.636229392497	61	67	70	251	229	293
ENSG00000125977	3335.93614758909	0.820259533201269	0.0676450886365389	7.69566206423997e-34	1.97073079361745e-32	FALSE	EIF2S2	protein_coding	12.1259562683081	0.820259533201269	7.69566206423997e-34	3.43718195363652e-32	0.820259533201269	0.820259533201269	FALSE	3469.26990030909	3354.58508650362	3491.92563827379	1932.04262793991	1938.55689562066	1967.45163004349	3512	3406	3401	2040	2269	2300
ENSG00000160908	134.500294237103	2.28950230562549	0.188532358948617	7.93276005855558e-34	2.02863009652771e-32	TRUE	ZNF394	protein_coding	12.1234702804234	2.28950230562549	7.93276005855558e-34	3.53816502029168e-32	2.28950230562549	2.28950230562549	TRUE	259.800109277133	269.863861920725	289.539261979773	55.8777034551247	50.407605483305	59.0235489013048	263	274	282	59	59	69
ENSG00000105379	547.576076085469	-1.37180430850341	0.113180458803724	8.28590676398461e-34	2.1160048326087e-32	TRUE	ETFB	protein_coding	-12.1199010989965	-1.37180430850341	8.28590676398461e-34	3.69055664426894e-32	1.37180430850341	1.37180430850341	TRUE	237.079947629323	223.573345459871	238.202513401799	677.161999498546	574.134082792897	564.573076447263	240	227	232	715	672	660
ENSG00000169684	91.7804790145669	-3.83983660351413	0.309979135039646	8.72555947498186e-34	2.22519869432525e-32	TRUE	CHRNA5	protein_coding	-12.11566308159	-3.83983660351413	8.72555947498186e-34	3.88100334158322e-32	3.83983660351413	3.83983660351413	TRUE	8.8904980360996	8.86414144995084	14.3742896018327	158.16231316959	164.892675564031	176.215232951722	9	9	14	167	193	206
ENSG00000044574	14545.850399476	1.58831898472567	0.13116758641328	9.4635942536507e-34	2.41007943161342e-32	TRUE	HSPA5	protein_coding	12.1090043181855	1.58831898472567	9.4635942536507e-34	4.20345668520579e-32	1.58831898472567	1.58831898472567	TRUE	21007.2590261882	24533.9737242528	23254.5203708507	7609.78554681233	8191.66307413437	6968.20042536274	21266	24910	22649	8035	9588	8146
ENSG00000124659	402.03096063073	1.7174496387705	0.141869296436581	1.01874619476541e-33	2.59084721918408e-32	TRUE	TBCC	protein_coding	12.102956685075	1.7174496387705	1.01874619476541e-33	4.51873656982979e-32	1.7174496387705	1.7174496387705	TRUE	1222.93739652126	1106.04787203275	1186.90562712276	388.302685027138	354.561970772399	320.780157072309	1238	1123	1156	410	415	375
ENSG00000173120	322.91491965069	2.01916463752098	0.166778427788987	1.02466232771453e-33	2.6023035810469e-32	TRUE	KDM2A	protein_coding	12.1024814428688	2.01916463752098	1.02466232771453e-33	4.53871778714102e-32	2.01916463752098	2.01916463752098	TRUE	811.99882063043	826.334964056528	829.60185702006	241.505328492488	225.552675382924	136.866200350852	822	839	808	255	264	160
ENSG00000155393	196.445334021371	-2.03558065669895	0.167978860236078	1.06013784992515e-33	2.6886962416671e-32	TRUE	HEATR3	protein_coding	-12.0996876433927	-2.03558065669895	1.06013784992515e-33	4.68939655816958e-32	2.03558065669895	2.03558065669895	TRUE	50.3794888712311	51.2150394886048	52.3634835495335	222.563734100921	234.096337329247	183.058542969264	51	52	51	235	274	214
ENSG00000147509	71.669107117899	2.50972649866533	0.206923436821794	1.11225326214574e-33	2.81699528124219e-32	TRUE	RGS20	protein_coding	12.0957474303886	2.50972649866533	1.11225326214574e-33	4.9131648906707e-32	2.50972649866533	2.50972649866533	TRUE	264.739274852744	256.075197443024	255.65700791831	44.5127468201841	48.6988730940404	41.0598601052555	268	260	249	47	57	48
ENSG00000136758	876.475084955724	0.841873249609794	0.069671854177708	1.29857041172345e-33	3.28436779854006e-32	FALSE	YME1L1	protein_coding	12.0830224314369	0.841873249609794	1.29857041172345e-33	5.72831650208543e-32	0.841873249609794	0.841873249609794	FALSE	1274.30471850761	1455.68900700304	1238.24237570073	731.145543514514	718.521969685754	763.029066955998	1290	1478	1206	772	841	892
ENSG00000122882	237.442460838093	1.78652518172142	0.147852051225972	1.38246211186156e-33	3.49013289911345e-32	TRUE	ECD	protein_coding	12.077875136206	1.78652518172142	1.38246211186156e-33	6.08719458562156e-32	1.78652518172142	1.78652518172142	TRUE	469.220729683034	615.565378468808	530.821980296251	137.326559338866	157.203379812341	170.227336686372	475	625	517	145	184	199
ENSG00000114770	128.044645499319	-2.79600838026891	0.2302800728756	1.38371143792815e-33	3.49013289911345e-32	TRUE	ABCC5	protein_coding	-12.077800849792	-2.79600838026891	1.38371143792815e-33	6.08719458562156e-32	2.79600838026891	2.79600838026891	TRUE	33.586325914154	19.6980921110019	28.7485792036654	175.209748122001	215.300281047336	195.889749252157	34	20	28	185	252	229
ENSG00000153395	83.3562630359857	-2.94411444300919	0.241987354995635	1.59043649194391e-33	4.00607486864231e-32	TRUE	LPCAT1	protein_coding	-12.0663444275951	-2.94411444300919	1.59043649194391e-33	6.98705692731313e-32	2.94411444300919	2.94411444300919	TRUE	24.6958278780544	20.682996716552	18.4812294880706	182.786385878628	175.145069899619	149.697406633744	25	21	18	193	205	175
ENSG00000155961	60.3504450641096	3.85574104934379	0.30969641107534	1.64844676523966e-33	4.14652953035319e-32	TRUE	RAB39B	protein_coding	12.0633950565124	3.85574104934379	1.64844676523966e-33	7.23202606774585e-32	3.85574104934379	3.85574104934379	TRUE	102.734643972706	116.218743454911	123.208196587138	11.3649566349406	8.54366194632287	2.56624125657847	104	118	120	12	10	3
ENSG00000091527	1462.36860968684	0.923322929194463	0.0765501088818908	1.68810072528125e-33	4.24049062298851e-32	FALSE	CDV3	protein_coding	12.0614376987796	0.923322929194463	1.68810072528125e-33	7.39590505771041e-32	0.923322929194463	0.923322929194463	FALSE	2164.34235523269	2326.34467830932	2248.54958771526	1121.34238798081	1256.77267230409	1171.06142675198	2191	2362	2190	1184	1471	1369
ENSG00000130021	150.983735709528	-2.10830805911365	0.174398949196994	1.8081118588184e-33	4.53577774869302e-32	TRUE	PUDP	protein_coding	-12.0557806471527	-2.10830805911365	1.8081118588184e-33	7.91091988515403e-32	2.10830805911365	2.10830805911365	TRUE	120.515640044906	92.5810329217087	90.3526774972342	424.291714371117	431.454928289305	458.501771175353	122	94	88	448	505	536
ENSG00000135541	220.627753131338	1.97543946181931	0.163974242240401	2.16457345102293e-33	5.42260941439685e-32	TRUE	AHI1	protein_coding	12.0409466497441	1.97543946181931	2.16457345102293e-33	9.45765666277112e-32	1.97543946181931	1.97543946181931	TRUE	637.152359253804	642.157802818661	721.794685006314	156.268153730434	191.378027597632	156.540716651287	645	652	703	165	224	183
ENSG00000168569	412.131451145372	-1.66154515636896	0.138123984717458	2.54107038859933e-33	6.35715818520956e-32	TRUE	TMEM223	protein_coding	-12.0277114305103	-1.66154515636896	2.54107038859933e-33	1.10876175789114e-31	1.66154515636896	1.66154515636896	TRUE	118.539973814661	106.36969739941	101.646762184389	393.985163344608	324.659153960269	323.346398328887	120	108	99	416	380	378
ENSG00000008853	77.9355593370166	-3.42603843103928	0.278510109550562	2.90206208165237e-33	7.25043640399817e-32	TRUE	RHOBTB2	protein_coding	-12.0167371282854	-3.42603843103928	2.90206208165237e-33	1.26455978891297e-31	3.42603843103928	3.42603843103928	TRUE	10.866164266344	10.833950661051	10.2673497155948	131.644081021396	136.698591141166	99.2279952543675	11	11	10	139	160	116
ENSG00000105928	133.805510705566	-2.20674966152255	0.183283395104809	3.21570619952766e-33	8.02316521067537e-32	TRUE	DFNA5	protein_coding	-12.0082519176551	-2.20674966152255	3.21570619952766e-33	1.39933261115576e-31	2.20674966152255	2.20674966152255	TRUE	34.5741590292762	43.3358026442041	55.4436884642119	204.569219428931	216.154647241969	201.877645517506	35	44	54	216	253	236
ENSG00000110811	147.030942139953	-2.55695602088751	0.212263800501766	3.28141761525797e-33	8.17605107974682e-32	TRUE	P3H3	protein_coding	-12.006578696795	-2.55695602088751	3.28141761525797e-33	1.42599767123603e-31	2.55695602088751	2.55695602088751	TRUE	29.6349934536653	29.5471381665028	50.3100136064145	262.341082323213	209.31971768491	186.480197978035	30	30	49	277	245	218
ENSG00000137494	139.363930298468	1.75524677562721	0.146098076958544	3.52257881834483e-33	8.76508883301511e-32	TRUE	ANKRD42	protein_coding	12.0007108512129	1.75524677562721	3.52257881834483e-33	1.52873265371569e-31	1.75524677562721	1.75524677562721	TRUE	222.26245090249	245.241246781973	244.362923231156	74.8192978466924	82.0191546846996	53.0356526359551	225	249	238	79	96	62
ENSG00000172466	1113.4832623617	1.30797757606013	0.10903336706385	3.7556028433853e-33	9.33231876365744e-32	TRUE	ZNF24	protein_coding	11.9954083714212	1.30797757606013	3.7556028433853e-33	1.62766410023699e-31	1.30797757606013	1.30797757606013	TRUE	2581.20792981425	2632.6500106354	2771.15768823904	1066.41176424526	1086.75379957227	1063.27929397568	2613	2673	2699	1126	1272	1243
ENSG00000086300	449.915809466601	-1.92132228948983	0.160124954115809	3.85821018929342e-33	9.57438485466918e-32	TRUE	SNX10	protein_coding	-11.993176393758	-1.92132228948983	3.85821018929342e-33	1.66988322028665e-31	1.92132228948983	1.92132228948983	TRUE	330.924093565929	305.320427720529	308.020491467844	1163.96097536184	1295.21915106255	1145.39901418619	335	310	300	1229	1516	1339
ENSG00000129422	103.063851870528	-1.97809965017934	0.164604551912808	3.97205006865964e-33	9.84363698467023e-32	TRUE	MTUS1	protein_coding	-11.9907680469687	-1.97809965017934	3.97205006865964e-33	1.7168438993005e-31	1.97809965017934	1.97809965017934	TRUE	59.2699869073307	42.350898038654	59.5506283504498	202.675059989774	217.009013436601	219.841334313556	60	43	58	214	254	257
ENSG00000148841	380.075609492814	2.49585387926767	0.20807672809882	4.1406296198071e-33	1.02476414671145e-31	TRUE	ITPRIP	protein_coding	11.9873247234801	2.49585387926767	4.1406296198071e-33	1.78730694380882e-31	2.49585387926767	2.49585387926767	TRUE	732.972171420656	650.037039663061	848.08308650813	122.173283825612	126.446196805579	139.43244160743	742	660	826	129	148	163
ENSG00000071794	242.65064110289	-2.63560663858679	0.219686526262895	4.43177243003493e-33	1.09534879443678e-31	TRUE	HLTF	protein_coding	-11.9816934382774	-2.63560663858679	4.43177243003493e-33	1.91041471588557e-31	2.63560663858679	2.63560663858679	TRUE	63.2213193678194	79.7772730495575	74.951652923842	354.207815122316	488.697463329668	542.33231889025	64	81	73	374	572	634
ENSG00000147955	538.369277167183	-1.51418468447242	0.126486854154743	5.06311419895787e-33	1.24971485408816e-31	TRUE	SIGMAR1	protein_coding	-11.9706488095912	-1.51418468447242	5.06311419895787e-33	2.17964693989407e-31	1.51418468447242	1.51418468447242	TRUE	203.493621715169	172.358305971266	184.812294880706	592.871904456069	461.357745101435	556.018938925335	206	175	180	626	540	650
ENSG00000101187	260.077238825163	-3.01700966881179	0.249129083312164	5.11191123608775e-33	1.26007245148377e-31	TRUE	SLCO4A1	protein_coding	-11.9698530017296	-3.01700966881179	5.11191123608775e-33	2.19771178516189e-31	3.01700966881179	3.01700966881179	TRUE	12.8418304965883	17.7282828999017	17.4544945165112	147.744436254228	148.659717866018	115.480856546031	13	18	17	156	174	135
ENSG00000117155	150.36363731001	-3.19751117679923	0.265534854404428	5.16949013532351e-33	1.27256420714412e-31	TRUE	SSX2IP	protein_coding	-11.9689236215522	-3.19751117679923	5.16949013532351e-33	2.21949884875478e-31	3.19751117679923	3.19751117679923	TRUE	25.6836609931766	14.7735690832514	31.8287841183439	167.633110365374	258.872956973583	266.889090684161	26	15	31	177	303	312
ENSG00000034677	390.977295805682	2.44543469821379	0.204242362658951	5.25608503084062e-33	1.29215594398186e-31	TRUE	RNF19A	protein_coding	11.9675450751666	2.44543469821379	5.25608503084062e-33	2.25366909895697e-31	2.44543469821379	2.44543469821379	TRUE	1457.05384480521	1391.67020764228	1571.93124145756	255.711524286164	272.5428160877	269.455331940739	1475	1413	1531	270	319	315
ENSG00000040341	181.985808058247	1.56257320168071	0.130582666197687	5.74956370012048e-33	1.411590619212e-31	TRUE	STAU2	protein_coding	11.960095676671	1.56257320168071	5.74956370012048e-33	2.46197695697036e-31	1.56257320168071	1.56257320168071	TRUE	375.376583746427	401.841079064438	358.330505074259	150.585675412963	105.941408134404	127.456649076731	380	408	349	159	124	149
ENSG00000198954	210.029813361059	-2.07178242948486	0.173101085528632	5.89440023868112e-33	1.44522542022344e-31	TRUE	KIF1BP	protein_coding	-11.9580295960746	-2.07178242948486	5.89440023868112e-33	2.52063993185515e-31	2.07178242948486	2.07178242948486	TRUE	122.49130627515	88.6414144995084	94.4596173834721	412.926757736176	453.668449349745	431.983944857376	124	90	92	436	531	505
ENSG00000105856	162.780927729054	3.02326587043695	0.252467322873659	6.00462376496859e-33	1.47029552428275e-31	TRUE	HBP1	protein_coding	11.9564907771013	3.02326587043695	6.00462376496859e-33	2.56436508677105e-31	3.02326587043695	3.02326587043695	TRUE	632.213193678194	649.052135057511	613.987512992569	80.5017761641628	62.368732208157	82.9751339627039	640	659	598	85	73	97
ENSG00000173905	577.240562531884	-1.83771105797103	0.153768645957634	6.60061792525921e-33	1.61408744437572e-31	TRUE	GOLIM4	protein_coding	-11.9486276484173	-1.83771105797103	6.60061792525921e-33	2.81515479098787e-31	1.83771105797103	1.83771105797103	TRUE	257.824443046888	275.773289554026	310.073961410963	770.922891736806	1088.46253196153	1177.04932301733	261	280	302	814	1274	1376
ENSG00000120256	115.998633517558	-2.5115211492583	0.209586566663528	6.87408563937667e-33	1.6787336558785e-31	TRUE	LRP11	protein_coding	-11.945252999969	-2.5115211492583	6.87408563937667e-33	2.9279052449149e-31	2.5115211492583	2.5115211492583	TRUE	39.5133246048871	42.350898038654	36.9624589761413	205.51629914851	231.53323874535	254.057884401269	40	43	36	217	271	297
ENSG00000109919	1679.67330416326	-0.78754737978004	0.0659325847108087	6.88452264542032e-33	1.67905857852195e-31	FALSE	MTCH2	protein_coding	-11.9451268618518	-0.78754737978004	6.88452264542032e-33	2.92847194750564e-31	0.78754737978004	0.78754737978004	FALSE	977.954783970956	914.976378556036	894.286160228307	1643.1833134685	1563.49013617709	1609.0332678747	990	929	871	1735	1830	1881
ENSG00000167977	424.321535313352	1.12966216314699	0.0946078231203106	7.41447570995595e-33	1.80591946024e-31	TRUE	KCTD5	protein_coding	11.9389596557578	1.12966216314699	7.41447570995595e-33	3.14973196672078e-31	1.12966216314699	1.12966216314699	TRUE	731.984338305534	755.421832456921	742.329384437504	317.271706058759	369.94056227578	329.334294594237	741	767	723	335	433	385
ENSG00000205189	232.549106109738	1.71729665225567	0.14383517419115	7.86352944579041e-33	1.91276722851562e-31	TRUE	ZBTB10	protein_coding	11.9340673579026	1.71729665225567	7.86352944579041e-33	3.33608680630248e-31	1.71729665225567	1.71729665225567	TRUE	604.553866454773	510.180585674948	590.372608646701	126.908682423504	188.814929013736	198.455990508735	612	518	575	134	221	232
ENSG00000010539	256.576438196142	1.66372211668246	0.139486548018402	9.1598887542965e-33	2.22516507051013e-31	TRUE	ZNF200	protein_coding	11.9213618431691	1.66372211668246	9.1598887542965e-33	3.880944697769e-31	1.66372211668246	1.66372211668246	TRUE	395.133246048871	337.822279703682	348.063155358664	131.644081021396	120.465633443153	88.1076164758608	400	343	339	139	141	103
ENSG00000032219	320.726985228566	2.28637809493488	0.191746456592059	9.51102248086164e-33	2.30742411187009e-31	TRUE	ARID4A	protein_coding	11.9182277290616	2.28637809493488	9.51102248086164e-33	4.0244139597309e-31	2.28637809493488	2.28637809493488	TRUE	1195.27806929783	1176.96100363236	1054.45681579159	200.780900550618	257.164224584318	234.383368100834	1210	1195	1027	212	301	274
ENSG00000006459	83.7576116626866	3.58267938036406	0.299026298857046	1.06583593638122e-32	2.58237621484849e-31	TRUE	KDM7A	protein_coding	11.9087336899699	3.58267938036406	1.06583593638122e-32	4.50396216059755e-31	3.58267938036406	3.58267938036406	TRUE	268.690607313232	279.712907976226	334.71560072839	24.624072709038	25.6309858389686	19.6745163004349	272	284	326	26	30	23
ENSG00000197961	541.065044135582	1.85419274428877	0.15568072205459	1.07540611290544e-32	2.60214408264442e-31	TRUE	ZNF121	protein_coding	11.9079882292683	1.85419274428877	1.07540611290544e-32	4.53843960351878e-31	1.85419274428877	1.85419274428877	TRUE	739.887003226511	724.889789684869	743.356119409064	210.251697746402	217.863379631233	177.926060456107	749	736	724	222	255	208
ENSG00000225760	40.9814055482399	4.63277043895636	0.382198742306216	1.09128449353821e-32	2.63710399631159e-31	TRUE	LINC00431	transcribed_unprocessed_pseudogene	11.906765810087	4.63277043895636	1.09128449353821e-32	4.59941372781149e-31	4.63277043895636	4.63277043895636	TRUE	307.216098802997	260.999720470775	255.65700791831	4.73539859789193	19.6504224765426	5.98789626534976	311	265	249	5	23	7
ENSG00000164111	2194.6195060643	1.20585021570769	0.101295426737702	1.12883883276678e-32	2.72428408358035e-31	TRUE	ANXA5	protein_coding	11.9039435288656	1.20585021570769	1.12883883276678e-32	4.75146586179503e-31	1.20585021570769	1.20585021570769	TRUE	4773.20961227036	4965.88902118357	4421.12078753512	1936.7780265378	1821.50872695604	2366.92985231754	4832	5042	4306	2045	2132	2767
ENSG00000139746	781.124730272781	1.43773493682375	0.120769504324409	1.13046368837951e-32	2.72463914854136e-31	TRUE	RBM26	protein_coding	11.9038235321847	1.43773493682375	1.13046368837951e-32	4.75208513606645e-31	1.43773493682375	1.43773493682375	TRUE	1458.04167792033	1512.81347412494	1422.02793560988	505.740570254858	596.347603853337	513.248251315694	1476	1536	1385	534	698	600
ENSG00000165138	176.662581359675	-2.18244691578401	0.183125067884513	1.25912091215703e-32	3.0307664984793e-31	TRUE	ANKS6	protein_coding	-11.8948280435798	-2.18244691578401	1.25912091215703e-32	5.28600656568485e-31	2.18244691578401	2.18244691578401	TRUE	56.3064875619641	46.2905164608544	37.9891939477008	249.081966249115	195.649858570794	205.299300526278	57	47	37	263	229	240
ENSG00000069849	3299.14237784451	-0.916912283026661	0.0771002528307381	1.29518126666036e-32	3.11350093802917e-31	FALSE	ATP1B3	protein_coding	-11.8924703693964	-0.916912283026661	1.29518126666036e-32	5.43030497695748e-31	0.916912283026661	0.916912283026661	FALSE	2151.5005247361	2090.95247758285	2082.21852232263	3955.95198867892	3729.30843956993	4267.65920969	2178	2123	2028	4177	4365	4989
ENSG00000132383	302.519451420348	-1.95449871469857	0.164258278416971	1.29751358833148e-32	3.11504629448643e-31	TRUE	RPA1	protein_coding	-11.8923201314845	-1.95449871469857	1.29751358833148e-32	5.43300025697444e-31	1.95449871469857	1.95449871469857	TRUE	129.406138081005	99.4753651605594	99.5932922412696	434.709591286479	414.367604396659	437.116427370533	131	101	97	459	485	511
ENSG00000168795	164.361902808833	1.83619325443398	0.154293223678918	1.30396418021101e-32	3.12646184066719e-31	TRUE	ZBTB5	protein_coding	11.891906005119	1.83619325443398	1.30396418021101e-32	5.45291028702546e-31	1.83619325443398	1.83619325443398	TRUE	370.437418170817	377.218463925686	381.945409420127	97.5492111165737	99.1064785773453	117.191684050417	375	383	372	103	116	137
ENSG00000211584	145.765461871742	-2.71297459038646	0.226934735550909	1.45566507431689e-32	3.48565618704607e-31	TRUE	SLC48A1	protein_coding	-11.8827120780389	-2.71297459038646	1.45566507431689e-32	6.07938668310161e-31	2.71297459038646	2.71297459038646	TRUE	26.6714941082988	18.7131875054518	25.668374288987	187.52178447652	142.679154503592	152.263647890323	27	19	25	198	167	178
ENSG00000116604	188.632196602801	1.92272422252482	0.161724746381703	1.48113068542198e-32	3.5420347052932e-31	TRUE	MEF2D	protein_coding	11.8812626099058	1.92272422252482	1.48113068542198e-32	6.17771732578472e-31	1.92272422252482	1.92272422252482	TRUE	423.780406387414	453.056118553043	510.287280865062	129.749921582239	128.154929194843	105.215891519717	429	460	497	137	150	123
ENSG00000165732	9230.10538499256	1.23816073272587	0.10422456048316	1.50847029402532e-32	3.60274291207758e-31	TRUE	DDX21	protein_coding	11.8797337690185	1.23816073272587	1.50847029402532e-32	6.28359944498269e-31	1.23816073272587	1.23816073272587	TRUE	10865.1764332288	12130.0851219549	11844.4146319102	4944.70321591875	5348.33237839812	4441.30820138514	10999	12316	11536	5221	6260	5192
ENSG00000141367	4959.88412668435	1.09617884083213	0.0923214932798284	1.628413192665e-32	3.88417625437998e-31	TRUE	CLTC	protein_coding	11.8733363917472	1.09617884083213	1.628413192665e-32	6.77445167525499e-31	1.09617884083213	1.09617884083213	TRUE	10719.9649653059	11670.1346711631	11248.9083484057	5110.44216684497	5506.39012440509	5092.27806680388	10852	11849	10956	5396	6445	5953
ENSG00000167085	790.154697543683	-1.31066829251035	0.110414962321272	1.70081715057143e-32	4.05163651450079e-31	TRUE	PHB	protein_coding	-11.8696973922094	-1.31066829251035	1.70081715057143e-32	7.06652169613387e-31	1.31066829251035	1.31066829251035	TRUE	429.707405078147	393.961842220037	429.175218111863	1176.27301171635	909.899997283386	1031.62898514455	435	400	418	1242	1065	1206
ENSG00000015153	226.285858767565	1.45412680516341	0.122459671399871	1.71163411053354e-32	4.07214319096999e-31	TRUE	YAF2	protein_coding	11.8691669836812	1.45412680516341	1.71163411053354e-32	7.10228770665001e-31	1.45412680516341	1.45412680516341	TRUE	299.31343388202	301.380809298328	321.368046098117	119.332044666877	102.523943355874	113.770029041646	303	306	313	126	120	133
ENSG00000167978	1655.95459686101	1.72451137127095	0.145394277196257	1.89914961776615e-32	4.51243822839849e-31	TRUE	SRRM2	protein_coding	11.8604660978843	1.72451137127095	1.89914961776615e-32	7.87021306805721e-31	1.72451137127095	1.72451137127095	TRUE	2516.99877733131	2779.40079686236	2868.69751053719	891.20201612326	913.317462061915	650.969865418739	2548	2822	2794	941	1069	761
ENSG00000115239	124.178907893087	1.75389485332462	0.147754103913917	1.92462591705662e-32	4.56708528425869e-31	TRUE	ASB3	protein_coding	11.8593503540734	1.75389485332462	1.92462591705662e-32	7.96552384050281e-31	1.75389485332462	1.75389485332462	TRUE	283.508104040065	326.003424437081	308.020491467844	73.8722181271141	90.5628166310225	105.215891519717	287	331	300	78	106	123
ENSG00000172757	6305.03020672833	-1.43957970070749	0.121419916072888	1.99029718143817e-32	4.71325193287679e-31	TRUE	CFL1	protein_coding	-11.8565405380608	-1.43957970070749	1.99029718143817e-32	8.22045534534395e-31	1.43957970070749	1.43957970070749	TRUE	1803.7832682131	1906.77531634498	1923.07460173091	5249.66288562299	4570.85914128274	5518.2741153959	1826	1936	1873	5543	5350	6451
ENSG00000133858	311.216362158676	1.80111515652753	0.151860913059786	1.99133488215155e-32	4.71325193287679e-31	TRUE	ZFC3H1	protein_coding	11.856496881699	1.80111515652753	1.99133488215155e-32	8.22045534534395e-31	1.80111515652753	1.80111515652753	TRUE	584.797204152329	546.622056080302	655.056911854948	157.215233450012	206.756619101014	144.564924120587	592	555	638	166	242	169
ENSG00000138796	145.412840486955	-2.4850719435871	0.208876918460556	2.05302916136429e-32	4.85304508682497e-31	TRUE	HADH	protein_coding	-11.853941170137	-2.4850719435871	2.05302916136429e-32	8.46427073989139e-31	2.4850719435871	2.4850719435871	TRUE	41.4889908351315	29.5471381665028	27.721844232106	168.580190084953	189.669295208368	207.865541782856	42	30	27	178	222	243
ENSG00000126709	120.816474079302	-2.42445447905572	0.203745466161873	2.13776059940281e-32	5.04686682865416e-31	TRUE	IFI6	protein_coding	-11.8505527381078	-2.42445447905572	2.13776059940281e-32	8.80231822734897e-31	2.42445447905572	2.42445447905572	TRUE	28.6471603385431	33.4867565887032	34.9089890330223	175.209748122001	178.562534678148	177.070646703914	29	34	34	185	209	207
ENSG00000137710	1633.92108025554	1.17571250625681	0.0992362486597924	2.22593990775542e-32	5.24832225309392e-31	TRUE	RDX	protein_coding	11.8471651997948	1.17571250625681	2.22593990775542e-32	9.15367973831187e-31	1.17571250625681	1.17571250625681	TRUE	3805.13315945063	4095.23334987729	4383.13159358742	1646.02455262723	1880.45999438566	1899.01852986807	3852	4158	4269	1738	2201	2220
ENSG00000158710	4573.43790443064	-1.61928339866275	0.136712354839596	2.28322369494287e-32	5.37651066249765e-31	TRUE	TAGLN2	protein_coding	-11.8450352362498	-1.61928339866275	2.28322369494287e-32	9.3772551190259e-31	1.61928339866275	1.61928339866275	TRUE	1312.83020999737	1061.727164783	928.16841428977	4057.2895186738	3549.89153869715	2597.8915654096	1329	1078	904	4284	4155	3037
ENSG00000134531	3629.01527690492	1.25990584727877	0.106453326825629	2.57034812881466e-32	6.04490801008734e-31	TRUE	EMP1	protein_coding	11.8351007065193	1.25990584727877	2.57034812881466e-32	1.0543017235513e-30	1.25990584727877	1.25990584727877	TRUE	5838.09371037207	6192.09525509344	6254.86944674035	2385.69381361795	2763.87463963545	2466.15784757191	5910	6287	6092	2519	3235	2883
ENSG00000101166	802.481575473948	-1.35584177154508	0.114623885917978	2.67018575468742e-32	6.27170508852568e-31	TRUE	PRELID3B	protein_coding	-11.8319029890711	-1.35584177154508	2.67018575468742e-32	1.09385775158265e-30	1.35584177154508	1.35584177154508	TRUE	159.041131534671	192.056398082268	157.0904506486	451.75702623889	449.396618376583	406.321532291591	161	195	153	477	526	475
ENSG00000161542	337.28283510678	-1.75587407113191	0.148474790763496	3.05463005627112e-32	7.16555584955812e-31	TRUE	PRPSAP1	protein_coding	-11.8206087443463	-1.75587407113191	3.05463005627112e-32	1.24975564057973e-30	1.75587407113191	1.75587407113191	TRUE	199.54228925468	158.569641493565	197.13311453942	671.479521181075	574.134082792897	641.560314144618	202	161	192	709	672	750
ENSG00000119655	864.351742003964	-1.06261759033213	0.0899495555973515	3.33771189083423e-32	7.8196609711819e-31	TRUE	NPC2	protein_coding	-11.8131613077968	-1.06261759033213	3.33771189083423e-32	1.36383912306794e-30	1.06261759033213	1.06261759033213	TRUE	463.293730992301	517.074917913799	467.164412059563	1080.61796003894	881.705912860521	1067.55636273664	469	525	455	1141	1032	1248
ENSG00000130830	93.3283419948848	-4.12640776490025	0.332962380110402	4.02891258081136e-32	9.42704189911166e-31	TRUE	MPP1	protein_coding	-11.7973303307758	-4.12640776490025	4.02891258081136e-32	1.64418490829609e-30	4.12640776490025	4.12640776490025	TRUE	6.91483180585524	6.89433223885065	5.1336748577974	140.167798497601	124.737464416314	113.770029041646	7	7	5	148	146	133
ENSG00000097021	844.021888695697	-1.76745944235364	0.149894070494384	4.34586874420279e-32	1.01557830045134e-30	TRUE	ACOT7	protein_coding	-11.7909546154279	-1.76745944235364	4.34586874420279e-32	1.77128576775758e-30	1.76745944235364	1.76745944235364	TRUE	266.714941082988	241.301628359773	244.362923231156	1060.72928592779	940.657180290148	580.825937738927	270	245	238	1120	1101	679
ENSG00000132646	838.476482809019	-2.49140431415547	0.211326987100819	4.5748619706687e-32	1.06773803816696e-30	TRUE	PCNA	protein_coding	-11.7866294008177	-2.49140431415547	4.5748619706687e-32	1.86225837028815e-30	2.49140431415547	2.49140431415547	TRUE	295.362101421531	254.105388231924	237.17577843024	1366.63603535161	1473.7816857407	1672.33388553697	299	258	231	1443	1725	1955
ENSG00000158470	283.117416983472	-1.9782656696311	0.167865818212341	5.10083403101554e-32	1.18899087059247e-30	TRUE	B4GALT5	protein_coding	-11.7774578231128	-1.9782656696311	5.10083403101554e-32	2.07373730429074e-30	1.9782656696311	1.9782656696311	TRUE	106.685976433195	91.5961283161587	78.0318578385205	331.477901852435	387.882252363058	381.514533477999	108	93	76	350	454	446
ENSG00000095637	55.6914426898037	-3.43007214935088	0.287733033743894	5.68696755850305e-32	1.32394328085454e-30	TRUE	SORBS1	protein_coding	-11.7682837897875	-3.43007214935088	5.68696755850305e-32	2.30910988316087e-30	3.43007214935088	3.43007214935088	TRUE	15.8053298419548	15.7584736888015	14.3742896018327	156.268153730434	151.222816449915	211.287196791627	16	16	14	165	177	247
ENSG00000101310	962.417423340498	1.64693211394136	0.139951165774431	5.78210645855218e-32	1.34439443736173e-30	TRUE	SEC23B	protein_coding	11.7668838773075	1.64693211394136	5.78210645855218e-32	2.3447790604555e-30	1.64693211394136	1.64693211394136	TRUE	2220.64884279465	2408.09176056998	2133.5552709006	769.028732297649	731.337462605238	647.548210409967	2248	2445	2078	812	856	757
ENSG00000139174	128.025518220836	-3.93242872514853	0.321266179769487	6.23898883678356e-32	1.44879692912614e-30	TRUE	PRICKLE1	protein_coding	-11.7604647932815	-3.93242872514853	6.23898883678356e-32	2.52686905558294e-30	3.93242872514853	3.93242872514853	TRUE	12.8418304965883	3.93961842220037	5.1336748577974	114.596646068985	122.174365832417	143.709510368394	13	4	5	121	143	168
ENSG00000131153	217.917775601797	-3.08912763513109	0.262042393922009	6.42004016261794e-32	1.48896478639433e-30	TRUE	GINS2	protein_coding	-11.7580493591008	-3.08912763513109	6.42004016261794e-32	2.5969264345845e-30	3.08912763513109	3.08912763513109	TRUE	43.4646570653758	46.2905164608544	42.0961338339387	375.990648672619	339.183379269018	452.513874910004	44	47	41	397	397	529
ENSG00000141664	184.076639360857	1.56079285258666	0.132809193008895	7.35666064225239e-32	1.7040465944956e-30	TRUE	ZCCHC2	protein_coding	11.7465438270408	1.56079285258666	7.35666064225239e-32	2.97205393132604e-30	1.56079285258666	1.56079285258666	TRUE	487.989558870356	519.044727124899	551.356679727441	179.945146719893	187.106196624471	159.106957907865	494	527	537	190	219	186
ENSG00000234912	152.888863432575	2.10001411936294	0.178576102967263	7.49361425591741e-32	1.73359171456217e-30	TRUE	SNHG20	processed_transcript	11.7449846076437	2.10001411936294	7.49361425591741e-32	3.02358403063729e-30	2.10001411936294	2.10001411936294	TRUE	275.605439119087	298.426095481678	339.849275586188	80.5017761641628	62.368732208157	68.4331001754259	279	303	331	85	73	80
ENSG00000119326	1184.38040711949	1.90258833551524	0.161987685176244	7.57966789079425e-32	1.75130221266246e-30	TRUE	CTNNAL1	protein_coding	11.7440192948918	1.90258833551524	7.57966789079425e-32	3.05447318336042e-30	1.90258833551524	1.90258833551524	TRUE	3436.67140751006	3586.03766880789	3043.2424557023	656.326245667821	880.851546665888	1130.85698039891	3479	3641	2964	693	1031	1322
ENSG00000164631	495.65982076597	2.46357390102702	0.209847987958839	8.39266642162229e-32	1.93672069439139e-30	TRUE	ZNF12	protein_coding	11.7354019491192	2.46357390102702	8.39266642162229e-32	3.37786441535081e-30	2.46357390102702	2.46357390102702	TRUE	1880.83425119263	2125.4241387771	2144.84935558775	375.043568953041	383.610421389897	336.17760461178	1904	2158	2089	396	449	393
ENSG00000068383	291.166242209391	-1.98986201890059	0.169387539902601	8.46962738203235e-32	1.95203737087391e-30	TRUE	INPP5A	protein_coding	-11.7346296157743	-1.98986201890059	8.46962738203235e-32	3.40457846689245e-30	1.98986201890059	1.98986201890059	TRUE	57.2943206770863	49.2452302775047	50.3100136064145	240.55824877291	211.882816268807	180.492301712686	58	50	49	254	248	211
ENSG00000119185	488.447909220006	-1.32786324223142	0.113178495293515	8.73559492018381e-32	2.01082271084081e-30	TRUE	ITGB1BP1	protein_coding	-11.7320131641004	-1.32786324223142	8.73559492018381e-32	3.50710688443534e-30	1.32786324223142	1.32786324223142	TRUE	230.165115823467	185.162065843417	185.839029852266	521.84092548769	512.619716779372	480.742528732367	233	188	181	551	600	562
ENSG00000197024	116.846478609358	2.22276440732451	0.18932883705928	9.46419724604939e-32	2.17582130701569e-30	TRUE	ZNF398	protein_coding	11.7252314793492	2.22276440732451	9.46419724604939e-32	3.7948834792825e-30	2.22276440732451	2.22276440732451	TRUE	402.048077854726	384.112796164536	388.105819249483	87.1313342012114	71.7667603491121	89.8184439802465	407	390	378	92	84	105
ENSG00000010295	142.935095081355	-4.07891706648184	0.334667708448828	9.5025689286216e-32	2.18192236495548e-30	TRUE	IFFO1	protein_coding	-11.7248888460926	-4.07891706648184	9.5025689286216e-32	3.80552442847588e-30	4.07891706648184	4.07891706648184	TRUE	10.866164266344	2.95471381665028	8.21387977247584	173.315588682845	117.048168664623	138.577027855237	11	3	8	183	137	162
ENSG00000154781	366.002455327964	2.68881825518252	0.229312165963234	1.03890186546238e-31	2.38249659146707e-30	TRUE	CCDC174	protein_coding	11.717333958495	2.68881825518252	1.03890186546238e-31	4.15534902854964e-30	2.68881825518252	2.68881825518252	TRUE	753.716666838221	804.667062734426	757.730409010896	101.337529994887	106.795774329036	141.998682864009	763	817	738	107	125	166
ENSG00000119471	334.561328729162	-1.87725791910791	0.160194881799736	1.08785863709437e-31	2.49166926096222e-30	TRUE	HSDL2	protein_coding	-11.7134315220499	-1.87725791910791	1.08785863709437e-31	4.34575876418393e-30	1.87725791910791	1.87725791910791	TRUE	75.0753167492855	85.6867006828581	77.005122866961	287.912234751829	303.299999094462	291.696089497753	76	87	75	304	355	341
ENSG00000099194	583.108965790992	-1.61834542965736	0.138210208533202	1.14512543150341e-31	2.61958098090073e-30	TRUE	SCD	protein_coding	-11.7090821331758	-1.61834542965736	1.14512543150341e-31	4.56885156653681e-30	1.61834542965736	1.61834542965736	TRUE	158.053298419548	170.388496760166	154.010245733922	480.169417826241	488.697463329668	521.802388837622	160	173	150	507	572	610
ENSG00000177606	1358.92451156324	2.539500192724	0.216965431104161	1.23931960670035e-31	2.83154583746481e-30	TRUE	JUN	protein_coding	11.7023774128301	2.539500192724	1.23931960670035e-31	4.93854274005821e-30	2.539500192724	2.539500192724	TRUE	1187.37540437686	1568.9530366413	1784.46538057038	217.828335503029	298.173801926668	248.069988135919	1202	1593	1738	230	349	290
ENSG00000065057	111.637377613012	-2.97610501262913	0.252037456657315	1.26853228047555e-31	2.89470274596636e-30	TRUE	NTHL1	protein_coding	-11.7004005990999	-2.97610501262913	1.26853228047555e-31	5.04869567766494e-30	2.97610501262913	2.97610501262913	TRUE	27.659327223421	10.833950661051	17.4544945165112	139.220718778023	130.71802777874	189.046439234614	28	11	17	147	153	221
ENSG00000119508	88.3676800729825	2.86303481419459	0.24413864633269	1.30474223006703e-31	2.97365108009591e-30	TRUE	NR4A3	protein_coding	11.6980120893251	2.86303481419459	1.30474223006703e-31	5.18639068411564e-30	2.86303481419459	2.86303481419459	TRUE	517.624552324021	525.93905936375	491.806051376991	73.8722181271141	64.9318307920538	67.577686423233	524	534	479	78	76	79
ENSG00000228022	33.3657331779544	2.88014216897264	0.244645573699513	1.32078143432454e-31	3.00648988716986e-30	TRUE	HCG20	lincRNA	11.6969750588336	2.88014216897264	1.32078143432454e-31	5.24366535370476e-30	2.88014216897264	2.88014216897264	TRUE	190.65179121858	189.101684265618	232.042103572442	30.3065510265083	29.9028168121301	22.2407575570134	193	192	226	32	35	26
ENSG00000114948	75.8776340208878	-3.30919051514136	0.280012764571705	1.37180208896059e-31	3.11877767154813e-30	TRUE	ADAM23	protein_coding	-11.6937575040982	-3.30919051514136	1.37180208896059e-31	5.43950820922252e-30	3.30919051514136	3.30919051514136	TRUE	18.7688291873214	14.7735690832514	19.5079644596301	187.52178447652	152.931548839179	207.010128030663	19	15	19	198	179	242
ENSG00000166750	415.928830003301	3.12083025701404	0.266889005114789	1.52802904218846e-31	3.46967973890034e-30	TRUE	SLFN5	protein_coding	11.6845968240602	3.12083025701404	1.52802904218846e-31	6.05152191363256e-30	3.12083025701404	3.12083025701404	TRUE	1526.20216286376	1747.22077024586	1784.46538057038	178.050987280736	160.62084459087	220.696748065748	1545	1774	1738	188	188	258
ENSG00000179029	204.285320533824	-2.67062437100965	0.228085642470113	1.54241249523219e-31	3.49803217553395e-30	TRUE	TMEM107	protein_coding	-11.6838007166816	-2.67062437100965	1.54241249523219e-31	6.10097183538458e-30	2.67062437100965	2.67062437100965	TRUE	51.3673219863532	41.3659934331039	48.2565436632956	290.753473910564	322.950421571005	307.948950789416	52	42	47	307	378	360
ENSG00000112759	127.393670176412	-2.98795913551574	0.254440717402724	1.61712401439034e-31	3.66296469008956e-30	TRUE	SLC29A1	protein_coding	-11.6797805917433	-2.98795913551574	1.61712401439034e-31	6.38863317626099e-30	2.98795913551574	2.98795913551574	TRUE	31.6106596839097	19.6980921110019	26.6951092605465	203.622139709353	186.251830429839	253.202470649076	32	20	26	215	218	296
ENSG00000148019	267.808182165423	-1.60425784823426	0.13730280494615	1.63589290760076e-31	3.70093170924451e-30	TRUE	CEP78	protein_coding	-11.678799650006	-1.60425784823426	1.63589290760076e-31	6.45485203958591e-30	1.60425784823426	1.60425784823426	TRUE	140.272302347349	140.841358593663	129.368606416494	391.143924185873	433.16366067857	430.27311735299	142	143	126	413	507	503
ENSG00000151694	786.774653122932	1.97708001398226	0.169265137472951	1.63840718766477e-31	3.70207741742195e-30	TRUE	ADAM17	protein_coding	11.6786690925487	1.97708001398226	1.63840718766477e-31	6.45685028687792e-30	1.97708001398226	1.97708001398226	TRUE	1965.78789909313	2096.86190521615	2224.93468336939	555.935795392512	558.755491289516	467.055908697282	1990	2129	2167	587	654	546
ENSG00000110092	1736.28505103602	-1.13875471024869	0.0975995177021679	1.86779369688749e-31	4.215224012633e-30	TRUE	CCND1	protein_coding	-11.667524479318	-1.13875471024869	1.86779369688749e-31	7.35183717313439e-30	1.13875471024869	1.13875471024869	TRUE	953.258956092901	958.31218120024	1015.44088687233	2102.51697746402	2103.44957118469	2250.59358201932	965	973	989	2220	2462	2631
ENSG00000186141	319.829564570214	2.09247390790841	0.179333631760266	1.9957590410698e-31	4.49850919306174e-30	TRUE	POLR3C	protein_coding	11.6618843965174	2.09247390790841	1.9957590410698e-31	7.84591922282674e-30	2.09247390790841	2.09247390790841	TRUE	410.938575890826	438.282549469791	456.897062343969	132.591160740974	74.329858933009	96.661753997789	416	445	445	140	87	113
ENSG00000125746	545.676122472611	-1.2796913232865	0.109830558063678	2.2170713616069e-31	4.99125296279707e-30	TRUE	EML2	protein_coding	-11.6529282617311	-1.2796913232865	2.2170713616069e-31	8.70532122668556e-30	1.2796913232865	1.2796913232865	TRUE	188.676124988336	161.524355310215	179.678620022909	429.027112969009	485.279998551139	376.382050964842	191	164	175	453	568	440
ENSG00000226792	78.3858713077796	2.04884537723426	0.175424420490024	2.23357014546131e-31	5.02226418805068e-30	TRUE	C13orf42	protein_coding	11.6522965827575	2.04884537723426	2.23357014546131e-31	8.7594083826518e-30	2.04884537723426	2.04884537723426	TRUE	382.291415552283	373.278845503485	424.041543254065	84.2900950424763	97.3977461880808	101.794236510946	387	379	413	89	114	119
ENSG00000125166	1835.83440833973	-1.39029751556169	0.119343010187533	2.30254057252466e-31	5.17104056957487e-30	TRUE	GOT2	protein_coding	-11.649705167182	-1.39029751556169	2.30254057252466e-31	9.01889156288039e-30	1.39029751556169	1.39029751556169	TRUE	822.864984896774	707.161506784967	767.997758726491	2070.31626699835	2018.01295172146	1957.18666501718	833	718	748	2186	2362	2288
ENSG00000158864	2813.55503459966	-0.776729784414195	0.0667186789043943	2.49645346981567e-31	5.59970913338945e-30	FALSE	NDUFS2	protein_coding	-11.6428124315505	-0.776729784414195	2.49645346981567e-31	9.76653901244917e-30	0.776729784414195	0.776729784414195	FALSE	1067.84759744707	1046.95359569975	1078.07172013745	1879.00616364352	1864.22703668765	1731.35743443827	1081	1063	1050	1984	2182	2024
ENSG00000146872	277.453740086201	1.45798854689202	0.12519844315721	2.5178910064273e-31	5.64093248803239e-30	TRUE	TLK2	protein_coding	11.6420833063995	1.45798854689202	2.5178910064273e-31	9.83843730069126e-30	1.45798854689202	1.45798854689202	TRUE	714.203342233334	782.999161412324	779.291843413645	256.658604005742	269.979717503803	298.539399515295	723	795	759	271	316	349
ENSG00000069974	94.7275153690883	-1.79136064659187	0.153605512432372	2.62059071713447e-31	5.86388976244241e-30	TRUE	RAB27A	protein_coding	-11.6386736779025	-1.79136064659187	2.62059071713447e-31	1.02273005196129e-29	1.79136064659187	1.79136064659187	TRUE	76.0631498644077	74.8527500218071	68.7912430944852	259.499843164478	249.474928832628	255.768711905654	77	76	67	274	292	299
ENSG00000136051	252.368496854923	1.26247290612384	0.108462511060525	2.68238905344932e-31	5.99489568090891e-30	TRUE	WASHC4	protein_coding	11.6366853382707	1.26247290612384	2.68238905344932e-31	1.04557899613119e-29	1.26247290612384	1.26247290612384	TRUE	453.415399841079	458.965546186343	454.84359240085	197.939661391883	210.174083879543	160.817785412251	459	466	443	209	246	188
ENSG00000166889	369.185692713834	1.4900013560138	0.128053442356136	2.7862144386016e-31	6.21939731464119e-30	TRUE	PATL1	protein_coding	11.6334450057303	1.4900013560138	2.7862144386016e-31	1.0847346721132e-29	1.4900013560138	1.4900013560138	TRUE	639.128025484049	717.010552840468	622.201392765045	181.83930615905	216.154647241969	301.961054524067	647	728	606	192	253	353
ENSG00000132661	218.250501574619	1.225278757969	0.105312162272147	2.86153313136874e-31	6.37980022686539e-30	TRUE	NXT1	protein_coding	11.6311685195033	1.225278757969	2.86153313136874e-31	1.11271079127637e-29	1.225278757969	1.225278757969	TRUE	416.865574581559	410.705220514389	413.77419353847	169.527269804531	172.581971315722	187.335611730228	422	417	403	179	202	219
ENSG00000174607	61.2749498345205	-4.0527305666409	0.339429854959802	3.01383405880996e-31	6.7112406251616e-30	TRUE	UGT8	protein_coding	-11.626741616689	-4.0527305666409	3.01383405880996e-31	1.17051782201945e-29	4.0527305666409	4.0527305666409	TRUE	10.866164266344	11.8188552666011	4.10693988623792	159.109392889169	165.747041758664	165.094854173215	11	12	4	168	194	193
ENSG00000204438	242.970939998593	2.07121123777229	0.178188742896272	3.36922697875343e-31	7.49358347819731e-30	TRUE	GPANK1	protein_coding	11.6172197714086	2.07121123777229	3.36922697875343e-31	1.30696744490655e-29	2.07121123777229	2.07121123777229	TRUE	675.677850743569	649.052135057511	548.276474812762	182.786385878628	148.659717866018	110.348374032874	684	659	534	193	174	129
ENSG00000138760	551.541337076371	-1.35120540988268	0.11630026427957	3.42874328875406e-31	7.61676732024666e-30	TRUE	SCARB2	protein_coding	-11.6157233194466	-1.35120540988268	3.42874328875406e-31	1.32845212867172e-29	1.35120540988268	1.35120540988268	TRUE	369.449585055694	343.731707336982	449.709917543052	1010.53406079014	919.298025424341	1044.46019142744	374	349	438	1067	1076	1221
ENSG00000109920	673.453535614805	1.4971121465352	0.128901449402666	3.53061951218726e-31	7.83364170465808e-30	TRUE	FNBP4	protein_coding	11.6132206526921	1.4971121465352	3.53061951218726e-31	1.36627752434317e-29	1.4971121465352	1.4971121465352	TRUE	971.0399521651	1198.62890495446	1130.43520368699	359.890293439786	342.600844047547	461.068012431932	983	1217	1101	380	401	539
ENSG00000117533	165.734525798151	1.60206233507943	0.137905101265455	3.65846898374596e-31	8.10755422143125e-30	TRUE	VAMP4	protein_coding	11.6101794755616	1.60206233507943	3.65846898374596e-31	1.41405102859739e-29	1.60206233507943	1.60206233507943	TRUE	410.938575890826	375.248654714585	392.212759135721	149.638595693385	134.989858751901	102.649650263139	416	381	382	158	158	120
ENSG00000148700	289.197701216991	-2.96089367432573	0.254599871690212	3.89584889009284e-31	8.62324871975173e-30	TRUE	ADD3	protein_coding	-11.6048027519087	-2.96089367432573	3.89584889009284e-31	1.50399410093164e-29	2.96089367432573	2.96089367432573	TRUE	39.5133246048871	43.3358026442041	44.1496037770576	270.864799799418	368.231829886516	389.213257247735	40	44	43	286	431	455
ENSG00000119986	268.795301786099	1.41424122819493	0.121877401739738	4.10892021119984e-31	9.08396533022815e-30	TRUE	AVPI1	protein_coding	11.6002467069868	1.41424122819493	4.10892021119984e-31	1.58434839510509e-29	1.41424122819493	1.41424122819493	TRUE	525.527217244998	548.591865291402	481.538701661396	215.934176063872	168.310140342561	198.455990508735	532	557	469	228	197	232
ENSG00000186918	144.07003788703	-2.0843966309068	0.179351705717674	4.24864320985768e-31	9.38161479082107e-30	TRUE	ZNF395	protein_coding	-11.5973846732084	-2.0843966309068	4.24864320985768e-31	1.6362618963186e-29	2.0843966309068	2.0843966309068	TRUE	38.5254914897649	40.3810888275538	61.6040982935688	195.098422233147	193.086759986897	213.853438048206	39	41	60	206	226	250
ENSG00000117335	216.698678741065	-1.74793983829678	0.150564698163595	4.26982359897981e-31	9.41710616243897e-30	TRUE	CD46	protein_coding	-11.5969589962542	-1.74793983829678	4.26982359897981e-31	1.64245200114824e-29	1.74793983829678	1.74793983829678	TRUE	51.3673219863532	58.1093717274555	52.3634835495335	195.098422233147	175.145069899619	179.636887960493	52	59	51	206	205	210
ENSG00000010244	1033.96674425374	0.88607524596154	0.0764182655500781	4.37745124256185e-31	9.64294456515595e-30	FALSE	ZNF207	protein_coding	11.5948278123279	0.88607524596154	4.37745124256185e-31	1.68184082506934e-29	0.88607524596154	0.88607524596154	FALSE	1352.34353460226	1383.79097079788	1264.93748496128	751.03421762566	776.618870920749	636.427831631461	1369	1405	1232	793	909	744
ENSG00000187951	62.2478684189975	2.97128932466216	0.255245021475583	4.6817117342582e-31	1.03008831690039e-29	TRUE	ARHGAP11B	protein_coding	11.589073142923	2.97128932466216	4.6817117342582e-31	1.79659291110113e-29	2.97128932466216	2.97128932466216	TRUE	236.0921145142	233.422391515372	243.336188259597	27.4653118677732	35.0290139799238	25.6624125657847	239	237	237	29	41	30
ENSG00000196975	114.491882469831	-2.23097766597767	0.191841668805766	4.75344150378356e-31	1.04462401009251e-29	TRUE	ANXA4	protein_coding	-11.5877706100948	-2.23097766597767	4.75344150378356e-31	1.82194483764805e-29	2.23097766597767	2.23097766597767	TRUE	27.659327223421	35.4565657998033	39.0159289192602	136.379479619288	183.688731845942	165.950267925408	28	36	38	144	215	194
ENSG00000145907	2148.90281367795	-1.2384803283639	0.106883086117734	4.79805753076709e-31	1.05317362800338e-29	TRUE	G3BP1	protein_coding	-11.5869702393785	-1.2384803283639	4.79805753076709e-31	1.83685635802867e-29	1.2384803283639	1.2384803283639	TRUE	1417.54052020032	1330.60612209818	1419.97446566676	3185.97617666169	3425.15407428084	3247.15060332396	1435	1351	1383	3364	4009	3796
ENSG00000137404	74.8778575726535	-3.44797924584514	0.290603007269766	5.31322928402076e-31	1.16486708131718e-29	TRUE	NRM	protein_coding	-11.5782291254418	-3.44797924584514	5.31322928402076e-31	2.03166263157597e-29	3.44797924584514	3.44797924584514	TRUE	12.8418304965883	9.84904605550093	7.18714480091636	123.12036354519	101.669577161242	125.745821572345	13	10	7	130	119	147
ENSG00000139372	238.687263833862	1.22116631302763	0.105514422130956	5.82901460177113e-31	1.27642958702442e-29	TRUE	TDG	protein_coding	11.5702829121443	1.22116631302763	5.82901460177113e-31	2.22624051738428e-29	1.22116631302763	1.22116631302763	TRUE	508.734054287921	555.486197530252	487.699111490753	205.51629914851	220.42647821513	237.805023109605	515	564	475	217	258	278
ENSG00000142949	695.434850529857	-1.86909835828076	0.161578766588894	6.05462296886904e-31	1.3241826243785e-29	TRUE	PTPRF	protein_coding	-11.5670244053606	-1.86909835828076	6.05462296886904e-31	2.30952732589022e-29	1.86909835828076	1.86909835828076	TRUE	199.54228925468	175.313019787917	196.106379567861	658.220405106978	735.609293578399	710.848828072236	202	178	191	695	861	831
ENSG00000167625	140.811512598464	2.92599091070122	0.252553309875168	6.06144991308956e-31	1.3241826243785e-29	TRUE	ZNF526	protein_coding	11.5669276918297	2.92599091070122	6.06144991308956e-31	2.30952732589022e-29	2.92599091070122	2.92599091070122	TRUE	590.724202843062	631.32385215761	574.971584073309	83.3430153228979	79.4560561008027	66.7222726710402	598	641	560	88	93	78
ENSG00000260236	31.3571829624737	3.80817370009304	0.324177830411608	6.11144794839607e-31	1.3335251748228e-29	TRUE	AC099778.1	antisense_RNA	11.5662226758623	3.80817370009304	6.11144794839607e-31	2.32582181212451e-29	3.80817370009304	3.80817370009304	TRUE	175.834294491748	178.267733604567	151.956775790803	9.47079719578385	15.3785915033812	9.40955127412106	178	181	148	10	18	11
ENSG00000163882	481.648298300675	-1.0817644657249	0.0935657731616961	6.44799629215776e-31	1.40529734792913e-29	TRUE	POLR2H	protein_coding	-11.5616209921311	-1.0817644657249	6.44799629215776e-31	2.45100076552257e-29	1.0817644657249	1.0817644657249	TRUE	222.26245090249	233.422391515372	201.240054425658	447.968707360576	476.736336604816	468.766736201667	225	237	196	473	558	548
ENSG00000068745	217.556505886801	1.37849202174265	0.119190020796708	6.45746296436103e-31	1.40569896265512e-29	TRUE	IP6K2	protein_coding	11.5614950279093	1.37849202174265	6.45746296436103e-31	2.45170122795658e-29	1.37849202174265	1.37849202174265	TRUE	495.892223791333	456.995736975243	461.004002230207	190.363023635255	150.368450255283	201.877645517506	502	464	449	201	176	236
ENSG00000198157	291.541001507874	-2.72067096874736	0.235125195780173	6.58757907936897e-31	1.4323323474694e-29	TRUE	HMGN5	protein_coding	-11.5597820281419	-2.72067096874736	6.58757907936897e-31	2.49815292493334e-29	2.72067096874736	2.72067096874736	TRUE	82.9779816702629	87.6565098939583	98.5665572697101	496.269773059074	586.095209517749	739.932895646792	84	89	96	524	686	865
ENSG00000124228	1642.23787037236	1.24451225937582	0.107675815368566	6.72702901345529e-31	1.46093004652637e-29	TRUE	DDX27	protein_coding	11.5579830407404	1.24451225937582	6.72702901345529e-31	2.54803061265836e-29	1.24451225937582	1.24451225937582	TRUE	1552.87365697206	1663.50387877411	1608.89370043371	750.087137906081	691.182251457521	591.090902765241	1572	1689	1567	792	809	691
ENSG00000105879	192.912663503941	1.55976789429943	0.134917046079609	6.91969555378442e-31	1.50100407789032e-29	TRUE	CBLL1	protein_coding	11.5555575072826	1.55976789429943	6.91969555378442e-31	2.61792434845411e-29	1.55976789429943	1.55976789429943	TRUE	425.756072617658	427.44859880874	389.132554221043	153.426914571698	142.679154503592	124.034994067959	431	434	379	162	167	145
ENSG00000179119	292.488837096376	1.90624420499447	0.164960466676606	7.2711206087084e-31	1.57538098452838e-29	TRUE	SPTY2D1	protein_coding	11.5513011463863	1.90624420499447	7.2711206087084e-31	2.74764625775376e-29	1.90624420499447	1.90624420499447	TRUE	614.432197605994	716.025648234918	683.805491058614	142.061957936758	226.407041577556	163.384026668829	622	727	666	150	265	191
ENSG00000162144	349.583058128876	-1.54548031979258	0.133924857211063	8.59889064926064e-31	1.86087260318154e-29	TRUE	CYB561A3	protein_coding	-11.5368789144197	-1.54548031979258	8.59889064926064e-31	3.24557659036295e-29	1.54548031979258	1.54548031979258	TRUE	149.162800383449	155.614927676915	143.742896018327	491.534374461182	410.095773423498	415.731083565712	151	158	140	519	480	486
ENSG00000156471	829.091440150372	-1.1315660722473	0.0981042182744902	8.7648299690354e-31	1.89455961276758e-29	TRUE	PTDSS1	protein_coding	-11.5352342090546	-1.1315660722473	8.7648299690354e-31	3.30433062302744e-29	1.1315660722473	1.1315660722473	TRUE	321.045762414708	326.003424437081	328.555190899034	739.669260990719	605.745631994292	797.245617043711	325	331	320	781	709	932
ENSG00000148296	539.336537051101	2.2119986089634	0.191740074325555	8.93728385113186e-31	1.92957423474437e-29	TRUE	SURF6	protein_coding	11.5335573692372	2.2119986089634	8.93728385113186e-31	3.36540016492621e-29	2.2119986089634	2.2119986089634	TRUE	659.872520901615	728.829408107069	760.810613925575	189.415943915677	149.51408406065	118.902511554802	668	740	741	200	175	139
ENSG00000100483	181.23629361705	2.4124742011647	0.208943756825716	9.03395721766171e-31	1.94816494946487e-29	TRUE	VCPKMT	protein_coding	11.5326313686815	2.4124742011647	9.03395721766171e-31	3.39782451702416e-29	2.4124742011647	2.4124742011647	TRUE	410.938575890826	375.248654714585	402.480108851316	89.0254936403682	66.6405631813184	64.1560314144618	416	381	392	94	78	75
ENSG00000168769	115.543195477738	1.6894212711035	0.14636295234816	9.11526752164717e-31	1.96340306733797e-29	TRUE	TET2	protein_coding	11.5318601097766	1.6894212711035	9.11526752164717e-31	3.42440155328423e-29	1.6894212711035	1.6894212711035	TRUE	280.544604694698	298.426095481678	361.410709988937	99.4433705557305	108.504506718301	82.119720210511	284	303	352	105	127	96
ENSG00000134644	980.857428911916	1.18299742045442	0.10259908826319	9.33317122445906e-31	2.00799312761466e-29	TRUE	PUM1	protein_coding	11.529826409152	1.18299742045442	9.33317122445906e-31	3.50217176471592e-29	1.18299742045442	1.18299742045442	TRUE	1526.20216286376	1537.4360892637	1596.57288077499	639.27881071541	667.259998007816	740.788309398985	1545	1561	1555	675	781	866
ENSG00000235162	1097.75098005359	-1.44357901208772	0.125278142011913	9.73373229119576e-31	2.09173142173738e-29	TRUE	C12orf75	protein_coding	-11.5262079871907	-1.44357901208772	9.73373229119576e-31	3.6482210142223e-29	1.44357901208772	1.44357901208772	TRUE	202.505788600046	197.965825715569	206.373729283455	568.247831747031	556.192392705619	534.633595120515	205	201	201	600	651	625
ENSG00000246067	127.187379552231	1.90870101962917	0.165369922824884	9.88749927856759e-31	2.12230164957194e-29	TRUE	RAB30-AS1	lincRNA	11.5248580775097	1.90870101962917	9.88749927856759e-31	3.70153901979251e-29	1.90870101962917	1.90870101962917	TRUE	188.676124988336	196.980921110019	210.480669169693	52.0893845768112	55.5338026510987	49.6139976271838	191	200	205	55	65	58
ENSG00000198919	249.317436996693	1.70602090878287	0.148038484733223	1.05076626656577e-30	2.2527940026674e-29	TRUE	DZIP3	protein_coding	11.5196173179662	1.70602090878287	1.05076626656577e-30	3.92913274421186e-29	1.70602090878287	1.70602090878287	TRUE	855.463477695806	771.180306145723	711.52733529072	219.722494942185	246.057464054099	246.359160631533	866	783	693	232	288	288
ENSG00000146674	147.934577368532	-3.89881664172407	0.325656990207004	1.06265650843042e-30	2.27564003512662e-29	TRUE	IGFBP3	protein_coding	-11.5186476889398	-3.89881664172407	1.06265650843042e-30	3.96897886156859e-29	3.89881664172407	3.89881664172407	TRUE	7.90266492097742	4.92452302775047	9.24061474403532	109.861247471093	121.319999637785	141.143269111816	8	5	9	116	142	165
ENSG00000179163	70.1154507724026	-3.44050608549627	0.291790866178837	1.1980840286962e-30	2.56267671938521e-29	TRUE	FUCA1	protein_coding	-11.508306192204	-3.44050608549627	1.1980840286962e-30	4.46960396691559e-29	3.44050608549627	3.44050608549627	TRUE	9.87833115122177	13.7886644777013	6.16040982935688	133.538240460552	112.776337691462	103.505064015332	10	14	6	141	132	121
ENSG00000119865	199.782690861732	-1.46525311656877	0.127246000803177	1.22809324471208e-30	2.62382192885299e-29	TRUE	CNRIP1	protein_coding	-11.5061721986918	-1.46525311656877	1.22809324471208e-30	4.57624826922955e-29	1.46525311656877	1.46525311656877	TRUE	136.32096988686	128.037598721512	121.154726644019	374.096489233462	356.270703161664	338.743845868358	138	130	118	395	417	396
ENSG00000100664	1325.51381864967	1.54582453066469	0.134470505330525	1.39687433130884e-30	2.98096862507782e-29	TRUE	EIF5	protein_coding	11.4950578334324	1.54582453066469	1.39687433130884e-30	5.19915332710992e-29	1.54582453066469	1.54582453066469	TRUE	1956.89740105703	1997.38654005559	1956.95685579237	586.242346419021	716.813237296489	710.848828072236	1981	2028	1906	619	839	831
ENSG00000196376	51.5201418922515	-3.62932167917965	0.310873872220272	1.46915027451032e-30	3.13158297819899e-29	TRUE	SLC35F1	protein_coding	-11.4907009177625	-3.62932167917965	1.46915027451032e-30	5.46184214193097e-29	3.62932167917965	3.62932167917965	TRUE	15.8053298419548	10.833950661051	12.3208196587138	165.738950926217	188.814929013736	153.119061642515	16	11	12	175	221	179
ENSG00000130560	411.443118405226	-1.46795716263767	0.127775803223472	1.53647815118912e-30	3.27131456716225e-29	TRUE	UBAC1	protein_coding	-11.4868296009032	-1.46795716263767	1.53647815118912e-30	5.70555016003925e-29	1.46795716263767	1.46795716263767	TRUE	162.992463995159	168.418687549066	169.411270307314	520.893845768112	483.571266161875	388.357843495542	165	171	165	550	566	454
ENSG00000136854	223.596661106847	-1.57105249597357	0.136698431808107	1.54690112639936e-30	3.28970737814895e-29	TRUE	STXBP1	protein_coding	-11.4862453816923	-1.57105249597357	1.54690112639936e-30	5.73762934518462e-29	1.57105249597357	1.57105249597357	TRUE	120.515640044906	101.44517437166	111.914111899983	303.065510265083	323.804787765637	369.5387409473	122	103	109	320	379	432
ENSG00000141076	928.399201609785	1.160669959047	0.101067601977258	1.59220321123448e-30	3.3821477890255e-29	TRUE	UTP4	protein_coding	11.4837507331297	1.160669959047	1.59220321123448e-30	5.89885609065419e-29	1.160669959047	1.160669959047	TRUE	1176.50924011051	1163.17233915466	1199.22644678147	512.370128291907	492.96929430283	573.982627721385	1191	1181	1168	541	577	671
ENSG00000137817	181.901862100871	2.28349611007122	0.19869495746856	1.63167592104955e-30	3.46200697725104e-29	TRUE	PARP6	protein_coding	11.4816338708729	2.28349611007122	1.63167592104955e-30	6.03813973177346e-29	2.28349611007122	2.28349611007122	TRUE	431.683071308392	405.780697486638	412.747458566911	87.1313342012114	93.9802814095516	71.8547551841972	437	412	402	92	110	84
ENSG00000073849	112.650365358585	-5.4200885627533	0.416524853545836	1.74907324916733e-30	3.70682903082152e-29	TRUE	ST6GAL1	protein_coding	-11.4756259521542	-5.4200885627533	1.74907324916733e-30	6.46513764904862e-29	5.4200885627533	5.4200885627533	TRUE	2.96349934536653	3.93961842220037	2.05346994311896	153.426914571698	199.921689543955	165.094854173215	3	4	2	162	234	193
ENSG00000198053	99.2318418528477	-2.17586478469758	0.189081018022631	1.8237582663934e-30	3.86067220617238e-29	TRUE	SIRPA	protein_coding	-11.4720087914592	-2.17586478469758	1.8237582663934e-30	6.73345790248896e-29	2.17586478469758	2.17586478469758	TRUE	46.4281564107423	36.4414704053534	43.1228688054982	195.098422233147	195.649858570794	185.624784225843	47	37	42	206	229	217
ENSG00000110619	2207.43923764425	1.88245338170116	0.16411025841694	1.86218670419271e-30	3.93749982246619e-29	TRUE	CARS	protein_coding	11.4702045098746	1.88245338170116	1.86218670419271e-30	6.86745413227398e-29	1.88245338170116	1.88245338170116	TRUE	4345.47787342246	3665.81494185745	3479.60481861508	1168.69637395973	956.035771793529	964.906712473505	4399	3722	3389	1234	1119	1128
ENSG00000251192	77.8655025330942	2.75021625798762	0.238555668492337	1.89934212570507e-30	4.01146278508018e-29	TRUE	ZNF674	protein_coding	11.468494800981	2.75021625798762	1.89934212570507e-30	6.99645407542079e-29	2.75021625798762	2.75021625798762	TRUE	176.82212760687	170.388496760166	163.250860477957	17.9945146719893	35.8833801745561	19.6745163004349	179	173	159	19	42	23
ENSG00000175175	34.6603117347281	2.96164294625025	0.25625107436108	2.03132986546033e-30	4.28531579626517e-29	TRUE	PPM1E	protein_coding	11.4626788496968	2.96164294625025	2.03132986546033e-30	7.47408533334935e-29	2.96164294625025	2.96164294625025	TRUE	132.369637426372	149.705500043614	175.571680136671	21.7828335503029	17.941690087278	17.9636887960493	134	152	171	23	21	21
ENSG00000077498	450.400464671581	-1.81206694086964	0.157940512980112	2.07354210199263e-30	4.36936791731888e-29	TRUE	TYR	protein_coding	-11.4608977570362	-1.81206694086964	2.07354210199263e-30	7.62068193324333e-29	1.81206694086964	1.81206694086964	TRUE	334.875426026418	336.837375098132	402.480108851316	1352.42983955793	1131.18084169315	1308.78304085502	339	342	392	1428	1324	1530
ENSG00000135749	110.680592963237	2.43900658260835	0.211906398930766	2.25337379193459e-30	4.74288881001026e-29	TRUE	PCNX2	protein_coding	11.4536926862354	2.43900658260835	2.25337379193459e-30	8.27214547956991e-29	2.43900658260835	2.43900658260835	TRUE	133.357470541494	126.067789510412	134.502281274292	36.936109063557	17.941690087278	17.1082750438565	135	128	131	39	21	20
ENSG00000078668	777.479041395193	-1.44581738733297	0.126225592511243	2.26173195760799e-30	4.75505288875441e-29	TRUE	VDAC3	protein_coding	-11.4533718493099	-1.44581738733297	2.26173195760799e-30	8.29336103680249e-29	1.44581738733297	1.44581738733297	TRUE	357.595587674228	386.082605375636	403.506843822876	1036.10521321875	1080.77323620984	1020.50860636604	362	392	393	1094	1265	1193
ENSG00000125505	349.386974137532	-1.47141187877163	0.128509560034429	2.43930997078484e-30	5.12255093864817e-29	TRUE	MBOAT7	protein_coding	-11.4468198934183	-1.47141187877163	2.43930997078484e-30	8.93432005017072e-29	1.47141187877163	1.47141187877163	TRUE	185.712625642969	177.282828999017	167.357800364195	580.55986810155	433.16366067857	465.345081192896	188	180	163	613	507	544
ENSG00000117602	81.6556722604866	-3.74582852595188	0.318699937595543	2.68433991552223e-30	5.63070072382239e-29	TRUE	RCAN3	protein_coding	-11.4385172192131	-3.74582852595188	2.68433991552223e-30	9.82059192302204e-29	3.74582852595188	3.74582852595188	TRUE	6.91483180585524	7.87923684440074	12.3208196587138	111.755406910249	156.349013617709	127.456649076731	7	8	12	118	183	149
ENSG00000170242	603.512562172511	1.06355147234662	0.0929978008444482	2.78712428176183e-30	5.83965880762779e-29	TRUE	USP47	protein_coding	11.435256317388	1.06355147234662	2.78712428176183e-30	1.01850389378292e-28	1.06355147234662	1.06355147234662	TRUE	1408.65002216423	1364.09287868688	1530.86184259518	660.114564546135	682.638589511198	712.559655576622	1426	1385	1491	697	799	833
ENSG00000104221	85.4402250274144	1.99944824589697	0.174625871327356	2.97684410305664e-30	6.22820756634517e-29	TRUE	BRF2	protein_coding	11.4295391733104	1.99944824589697	2.97684410305664e-30	1.08627128169285e-28	1.99944824589697	1.99944824589697	TRUE	213.37195286639	232.437486909822	205.346994311896	46.4069062593409	64.0774645974216	50.4694113793766	216	236	200	49	75	59
ENSG00000100580	359.299558205163	-1.33788679009024	0.117029852409268	2.97932480394644e-30	6.22820756634517e-29	TRUE	TMED8	protein_coding	-11.4294668385762	-1.33788679009024	2.97932480394644e-30	1.08627128169285e-28	1.33788679009024	1.33788679009024	TRUE	213.37195286639	215.69410861547	202.266789397218	526.576324085582	484.425632356507	590.235489013048	216	219	197	556	567	690
ENSG00000163545	225.228442857929	4.17475587083514	0.357105844013361	2.99553855801538e-30	6.25501018490233e-29	TRUE	NUAK2	protein_coding	11.4289955289462	4.17475587083514	2.99553855801538e-30	1.09094596770848e-28	4.17475587083514	4.17475587083514	TRUE	210.408453521024	181.222447421217	131.422076359613	8.52371747620547	8.54366194632287	8.55413752192823	213	184	128	9	10	10
ENSG00000135048	180.35459928588	-2.04418505443124	0.178696982403728	3.12392221349596e-30	6.51571015525322e-29	TRUE	TMEM2	protein_coding	-11.4253506172312	-2.04418505443124	3.12392221349596e-30	1.1364150513756e-28	2.04418505443124	2.04418505443124	TRUE	82.9779816702629	54.1697533052551	69.8179780660446	239.611169053331	340.03774546365	283.141951975825	84	55	68	253	398	331
ENSG00000114650	257.384694316862	-1.92057350409603	0.168102172744196	3.41369615245043e-30	7.11205984846113e-29	TRUE	SCAP	protein_coding	-11.4176422264655	-1.92057350409603	3.41369615245043e-30	1.24042532057063e-28	1.92057350409603	1.92057350409603	TRUE	79.0266492097742	69.9282269940566	84.1922676678774	302.118430545505	245.203097859466	344.731742133708	80	71	82	319	287	403
ENSG00000105327	855.324680414152	2.74457332416124	0.240416530508463	3.60378974305635e-30	7.49962474971478e-29	TRUE	BBC3	protein_coding	11.4129306721592	2.74457332416124	3.60378974305635e-30	1.30802111238382e-28	2.74457332416124	2.74457332416124	TRUE	1559.78848877792	1330.60612209818	1606.84023049059	170.474349524109	303.299999094462	177.926060456107	1579	1351	1565	180	355	208
ENSG00000101057	562.016835437069	-2.17392643776554	0.190429556358087	3.6191868277756e-30	7.52317550513264e-29	TRUE	MYBL2	protein_coding	-11.4125599144205	-2.17392643776554	3.6191868277756e-30	1.31212863593695e-28	2.17392643776554	2.17392643776554	TRUE	128.418304965883	129.022503327062	124.234931558697	656.326245667821	512.619716779372	579.970523986734	130	131	121	693	600	678
ENSG00000154229	425.869921480416	1.41120430116021	0.123668514371094	3.76256046854992e-30	7.8123975134148e-29	TRUE	PRKCA	protein_coding	11.4091808044053	1.41120430116021	3.76256046854992e-30	1.36257229220302e-28	1.41120430116021	1.41120430116021	TRUE	817.925819321163	900.202809472785	938.435764005365	347.578257085267	310.989294846153	337.033018363972	828	914	914	367	364	394
ENSG00000131051	2575.49403194965	1.42825153072335	0.125198883193306	3.8295855575303e-30	7.94262075475182e-29	TRUE	RBM39	protein_coding	11.4076447243111	1.42825153072335	3.8295855575303e-30	1.38528472844836e-28	1.42825153072335	1.42825153072335	TRUE	3846.62215028576	4046.97302420533	4185.998479048	1391.26010806065	1629.27633316377	1449.92630996684	3894	4109	4077	1469	1907	1695
ENSG00000087299	78.687719639443	-2.78358338437737	0.241721130677876	3.85595080358657e-30	7.9883169569134e-29	TRUE	L2HGDH	protein_coding	-11.4070477865079	-2.78358338437737	3.85595080358657e-30	1.39325467350266e-28	2.78358338437737	2.78358338437737	TRUE	20.7444954175657	25.6075197443024	8.21387977247584	130.697001301817	142.679154503592	118.04709780261	21	26	8	138	167	138
ENSG00000126453	360.58333949074	1.22161885058853	0.107111663565758	4.03185258044312e-30	8.34335554188668e-29	TRUE	BCL2L12	protein_coding	11.4031659262863	1.22161885058853	4.03185258044312e-30	1.45517750035791e-28	1.22161885058853	1.22161885058853	TRUE	855.463477695806	891.338668022834	741.302649465944	368.414010915992	342.600844047547	354.141293407829	866	905	722	389	401	414
ENSG00000111261	95.6163358866045	-2.3617048196145	0.205866469583806	4.24800887171848e-30	8.78080578214635e-29	TRUE	MANSC1	protein_coding	-11.3986196549209	-2.3617048196145	4.24800887171848e-30	1.5314738710395e-28	2.3617048196145	2.3617048196145	TRUE	30.6228265687875	21.667901322102	17.4544945165112	128.80284186266	120.465633443153	118.902511554802	31	22	17	136	141	139
ENSG00000152128	51.7134529249391	-4.29071292023534	0.362769205279662	4.40042784449175e-30	9.08567621464042e-29	TRUE	TMEM163	protein_coding	-11.3955499178967	-4.29071292023534	4.40042784449175e-30	1.58464679309256e-28	4.29071292023534	4.29071292023534	TRUE	3.95133246048871	6.89433223885065	9.24061474403532	159.109392889169	116.193802469991	139.43244160743	4	7	9	168	136	163
ENSG00000205339	1407.53818890573	1.04238423473161	0.0914886743962291	4.50808551561769e-30	9.29754818086789e-29	TRUE	IPO7	protein_coding	11.3934446235751	1.04238423473161	4.50808551561769e-30	1.62159970929792e-28	1.04238423473161	1.04238423473161	TRUE	1786.99010525602	1821.08861566212	1797.81293520065	757.663775662708	926.987321176032	934.111817394563	1809	1849	1751	800	1085	1092
ENSG00000090447	123.185811338839	-3.48326909946092	0.296837798852314	5.14216083865559e-30	1.0593425870741e-28	TRUE	TFAP4	protein_coding	-11.3819753618334	-3.48326909946092	5.14216083865559e-30	1.84761573463113e-28	3.48326909946092	3.48326909946092	TRUE	8.8904980360996	9.84904605550093	7.18714480091636	89.9725733599466	126.446196805579	102.649650263139	9	10	7	95	148	120
ENSG00000112699	96.0858890049474	-2.34413940061835	0.205212134464075	6.17869213189251e-30	1.27145899026601e-28	TRUE	GMDS	protein_coding	-11.3659523227635	-2.34413940061835	6.17869213189251e-30	2.21757122296205e-28	2.34413940061835	2.34413940061835	TRUE	30.6228265687875	25.6075197443024	25.668374288987	123.12036354519	133.281126362637	167.661095429793	31	26	25	130	156	196
ENSG00000133639	5729.81835277006	2.06014893781789	0.181257614010895	6.22294548319776e-30	1.27913789096098e-28	TRUE	BTG1	protein_coding	11.3653291538767	2.06014893781789	6.22294548319776e-30	2.23096411202535e-28	2.06014893781789	2.06014893781789	TRUE	12976.1758002449	12945.5861353504	14934.8868963042	3115.89227741289	3379.87266596533	3185.56081316607	13136	13144	14546	3290	3956	3724
ENSG00000142892	256.960633106762	-1.78789983798669	0.157372081507594	7.0067925172616e-30	1.43865523867783e-28	TRUE	PIGK	protein_coding	-11.3549650283768	-1.78789983798669	7.0067925172616e-30	2.50918077694987e-28	1.78789983798669	1.78789983798669	TRUE	85.9414810156294	97.5055559494592	98.5665572697101	309.695068302132	333.202815906592	338.743845868358	87	99	96	327	390	396
ENSG00000109089	103.385675170252	-3.75032106270953	0.319595805590529	7.10142659655124e-30	1.45646388862305e-28	TRUE	CDR2L	protein_coding	-11.3537924475502	-3.75032106270953	7.10142659655124e-30	2.54024111781863e-28	3.75032106270953	3.75032106270953	TRUE	5.92699869073306	3.93961842220037	14.3742896018327	134.485320180131	121.319999637785	105.215891519717	6	4	14	142	142	123
ENSG00000253368	659.521081576853	-1.53095582646311	0.134912171411157	7.20585821816454e-30	1.47624015362798e-28	TRUE	TRNP1	protein_coding	-11.3525163333112	-1.53095582646311	7.20585821816454e-30	2.5747332064415e-28	1.53095582646311	1.53095582646311	TRUE	83.9658147853851	66.9735131774063	64.6843032082472	216.88125578345	220.42647821513	192.468094243385	85	68	63	229	258	225
ENSG00000248905	351.841326530215	1.75612050517035	0.154726465280076	7.71907532384695e-30	1.57962609124406e-28	TRUE	FMN1	protein_coding	11.3465003803525	1.75612050517035	7.71907532384695e-30	2.75505021380988e-28	1.75612050517035	1.75612050517035	TRUE	1200.21723487345	1372.95702013683	1312.16729365302	278.441437556045	383.610421389897	479.031701227981	1215	1394	1278	294	449	560
ENSG00000136052	64.7010293831637	2.11147574823483	0.185706371233069	8.36609238308005e-30	1.71013316362783e-28	TRUE	SLC41A2	protein_coding	11.339458070053	2.11147574823483	8.36609238308005e-30	2.98266961036683e-28	2.11147574823483	2.11147574823483	TRUE	188.676124988336	173.343210576816	209.453934198134	49.248145418076	41.0095773423498	41.0598601052555	191	176	204	52	48	48
ENSG00000070718	172.084126088327	-1.92182569880749	0.16933902988119	8.66996265568598e-30	1.77028539806797e-28	TRUE	AP3M2	protein_coding	-11.3363352454227	-1.92182569880749	8.66996265568598e-30	3.08758204962956e-28	1.92182569880749	1.92182569880749	TRUE	77.0509829795298	72.8829408107069	77.005122866961	329.583742413278	295.610703342771	243.792919374955	78	74	75	348	346	285
ENSG00000167191	33.8720651152062	-3.71467612270935	0.31934294208733	9.59306691927727e-30	1.95622442758574e-28	TRUE	GPRC5B	protein_coding	-11.3274747773176	-3.71467612270935	9.59306691927727e-30	3.4118811770421e-28	3.71467612270935	3.71467612270935	TRUE	13.8296636117105	8.86414144995084	4.10693988623792	123.12036354519	129.863661584108	119.757925306995	14	9	4	130	152	140
ENSG00000111859	160.569146430727	-1.59459507610934	0.140634403491188	9.60181748001461e-30	1.95622442758574e-28	TRUE	NEDD9	protein_coding	-11.3273948992275	-1.59459507610934	9.60181748001461e-30	3.4118811770421e-28	1.59459507610934	1.59459507610934	TRUE	117.552140699539	129.022503327062	110.887376928424	337.160380169905	353.707604577767	393.490326008699	119	131	108	356	414	460
ENSG00000254087	222.681632003828	-1.77411120879972	0.156647372722054	1.07927990388996e-29	2.19644181765156e-28	TRUE	LYN	protein_coding	-11.3171464955474	-1.77411120879972	1.07927990388996e-29	3.83084802972333e-28	1.77411120879972	1.77411120879972	TRUE	104.710310202951	84.701796077308	108.833906985305	327.689582974121	334.911548295857	364.406258434143	106	86	106	346	392	426
ENSG00000166920	22.0102430754154	5.15296943776169	0.43127803239183	1.12563706265861e-29	2.2882575701543e-28	TRUE	C15orf48	protein_coding	11.3134582124549	5.15296943776169	1.12563706265861e-29	3.99098529889478e-28	5.15296943776169	5.15296943776169	TRUE	167.93162957077	158.569641493565	161.197390534838	2.84123915873516	1.70873238926457	7.69872376973541	170	161	157	3	2	9
ENSG00000006625	1006.61592175773	-1.72494721420467	0.152486337534711	1.15517929831845e-29	2.34572642096867e-28	TRUE	GGCT	protein_coding	-11.3111855983996	-1.72494721420467	1.15517929831845e-29	4.09121760741461e-28	1.72494721420467	1.72494721420467	TRUE	451.439733610835	533.81829620815	473.32482188892	1317.38788993353	1748.03323421766	1789.52556958739	457	542	461	1391	2046	2092
ENSG00000185963	370.876337975521	-1.09007560082244	0.0963934402314038	1.20388280201328e-29	2.4419352149088e-28	TRUE	BICD2	protein_coding	-11.3075619804721	-1.09007560082244	1.20388280201328e-29	4.25901684787054e-28	1.09007560082244	1.09007560082244	TRUE	204.481454830291	200.920539532219	183.785559909147	406.297199699127	410.095773423498	440.538082379304	207	204	179	429	480	515
ENSG00000101850	159.238943350328	-1.47511030046024	0.1301957472912	1.26030018181213e-29	2.55356206068705e-28	TRUE	GPR143	protein_coding	-11.3035420338471	-1.47511030046024	1.26030018181213e-29	4.45370695018842e-28	1.47511030046024	1.47511030046024	TRUE	134.345303656616	129.022503327062	127.315136473376	357.99613400063	356.270703161664	372.104982203878	136	131	124	378	417	435
ENSG00000153944	250.305256423814	-1.77566187524351	0.157057200626305	1.32897051369642e-29	2.68974295626066e-28	TRUE	MSI2	protein_coding	-11.2988833613227	-1.77566187524351	1.32897051369642e-29	4.69122214922607e-28	1.77566187524351	1.77566187524351	TRUE	167.93162957077	146.750786226964	126.288401501816	448.915787080155	516.891547752534	555.163525173142	170	149	123	474	605	649
ENSG00000152256	148.077493608074	-2.22183324264332	0.196120286132062	1.35133905609958e-29	2.73201639433817e-28	TRUE	PDK1	protein_coding	-11.2974173160764	-2.22183324264332	1.35133905609958e-29	4.76495190417219e-28	2.22183324264332	2.22183324264332	TRUE	26.6714941082988	31.516947377603	48.2565436632956	183.733465598207	150.368450255283	171.082750438565	27	32	47	194	176	200
ENSG00000152439	120.598598563392	2.64080789321885	0.232442317427462	1.43873021303052e-29	2.90551014982002e-28	TRUE	ZNF773	protein_coding	11.2919116337998	2.64080789321885	1.43873021303052e-29	5.06754503730949e-28	2.64080789321885	2.64080789321885	TRUE	126.442638735639	132.962121749263	147.849835904565	20.8357538307245	25.6309858389686	17.1082750438565	128	135	144	22	30	20
ENSG00000113240	105.426986226497	2.34149283905719	0.2069233830328	1.44692196150919e-29	2.91885635955213e-28	TRUE	CLK4	protein_coding	11.2914126757141	2.34149283905719	1.44692196150919e-29	5.09082236741932e-28	2.34149283905719	2.34149283905719	TRUE	257.824443046888	243.271437570873	244.362923231156	46.4069062593409	47.8445068994081	50.4694113793766	261	247	238	49	56	59
ENSG00000101347	82.4920829566665	-3.19254019985854	0.277017316155487	1.51247358700995e-29	3.04775825106988e-28	TRUE	SAMHD1	protein_coding	-11.287518056647	-3.19254019985854	1.51247358700995e-29	5.31564214328589e-28	3.19254019985854	3.19254019985854	TRUE	10.866164266344	15.7584736888015	6.16040982935688	89.9725733599466	111.92197149683	118.04709780261	11	16	6	95	131	138
ENSG00000147065	2548.97842796063	-0.823365437806329	0.0729868816250253	1.62425352022309e-29	3.26943083033552e-28	FALSE	MSN	protein_coding	-11.2812479179885	-0.823365437806329	1.62425352022309e-29	5.70226470560417e-28	0.823365437806329	0.823365437806329	FALSE	1223.92522963638	1378.86644777013	1328.59505319797	2326.97487100409	2346.94393665489	2288.2317871158	1239	1400	1294	2457	2747	2675
ENSG00000146592	823.124199473575	3.74913410167114	0.332011849979004	1.67942821167951e-29	3.37680451111742e-28	TRUE	CREB5	protein_coding	11.2783091672354	3.74913410167114	1.67942821167951e-29	5.88953679729439e-28	3.74913410167114	3.74913410167114	TRUE	2913.1198564953	2885.77049426177	3029.89490107203	220.669574661764	183.688731845942	206.15471427847	2949	2930	2951	233	215	241
ENSG00000055950	616.96252795162	-1.12742063350569	0.100039417821389	1.83954877278792e-29	3.69472769854724e-28	TRUE	MRPL43	protein_coding	-11.2702938804697	-1.12742063350569	1.83954877278792e-29	6.4440315289013e-28	1.12742063350569	1.12742063350569	TRUE	270.666273543477	253.120483626374	286.459057065095	640.225890434989	530.56140686665	603.922109048133	274	257	279	676	621	706
ENSG00000275632	92.1500288283997	-2.50680015024002	0.221375226150909	1.94415606335131e-29	3.90058209968133e-28	TRUE	AL035461.2	lincRNA	-11.2654232152546	-2.50680015024002	1.94415606335131e-29	6.8030653629218e-28	2.50680015024002	2.50680015024002	TRUE	32.5984927990319	28.5622335609527	19.5079644596301	166.686030645796	137.552957335798	166.805681677601	33	29	19	176	161	195
ENSG00000089234	180.412096822929	2.23574375867494	0.198479786008633	2.22767722326914e-29	4.46119224370053e-28	TRUE	BRAP	protein_coding	11.2534259672015	2.23574375867494	2.22767722326914e-29	7.78083415624914e-28	2.23574375867494	2.23574375867494	TRUE	415.877741466437	361.459990236884	392.212759135721	79.5546964445844	78.6016899061704	86.3967889714752	421	367	382	84	92	101
ENSG00000065150	784.252274247341	-1.20163680587747	0.106789653349517	2.22841851418168e-29	4.46119224370053e-28	TRUE	IPO5	protein_coding	-11.2533966301955	-1.20163680587747	2.22841851418168e-29	7.78083415624914e-28	1.20163680587747	1.20163680587747	TRUE	299.31343388202	286.607240215077	279.271912264179	564.459512868718	708.269575350166	721.11379309855	303	291	272	596	829	843
ENSG00000100425	85.5174423732641	2.18287731366866	0.193662606110455	2.29732238699985e-29	4.59414643942551e-28	TRUE	BRD1	protein_coding	11.250711157633	2.18287731366866	2.29732238699985e-29	8.01272161834503e-28	2.18287731366866	2.18287731366866	TRUE	256.836609931766	245.241246781973	276.1917073495	50.1952251376544	70.0580279598476	48.7585838749909	260	249	269	53	82	57
ENSG00000126351	82.1538153451203	-3.78161954486762	0.324835206825262	2.41122767775362e-29	4.81670811727207e-28	TRUE	THRA	protein_coding	-11.2464423474448	-3.78161954486762	2.41122767775362e-29	8.40089487120269e-28	3.78161954486762	3.78161954486762	TRUE	6.91483180585524	8.86414144995084	7.18714480091636	93.7608922382601	123.883098221682	131.733717837695	7	9	7	99	145	154
ENSG00000132424	1505.64665977104	1.80032784188778	0.160077329417028	2.4296854956696e-29	4.84832696635888e-28	TRUE	PNISR	protein_coding	11.2457695032288	1.80032784188778	2.4296854956696e-29	8.45604179326222e-28	1.80032784188778	1.80032784188778	TRUE	3471.24556653933	3576.18862275239	3892.35227718199	1024.74025658381	1061.97717992793	1029.06274388797	3514	3631	3791	1082	1243	1203
ENSG00000187231	77.8291745703548	-2.54093529183062	0.224500789508736	2.46374986405431e-29	4.91098594523603e-28	TRUE	SESTD1	protein_coding	-11.244540964051	-2.54093529183062	2.46374986405431e-29	8.56532628413604e-28	2.54093529183062	2.54093529183062	TRUE	26.6714941082988	23.6377105332022	19.5079644596301	130.697001301817	134.989858751901	151.40823413813	27	24	19	138	158	177
ENSG00000117877	370.23688255286	-2.64359642303199	0.234736545074908	2.63739838143014e-29	5.24682452540334e-28	TRUE	CD3EAP	protein_coding	-11.2385291687047	-2.64359642303199	2.63739838143014e-29	9.15106752836103e-28	2.64359642303199	2.64359642303199	TRUE	31.6106596839097	40.3810888275538	33.8822540614628	221.616654381342	208.465351490278	255.768711905654	32	41	33	234	244	299
ENSG00000075391	420.325686822529	2.86305525703245	0.254600148006384	2.63792511934532e-29	5.24682452540334e-28	TRUE	RASAL2	protein_coding	11.2385115370363	2.86305525703245	2.63792511934532e-29	9.15106752836103e-28	2.86305525703245	2.86305525703245	TRUE	1031.29777218755	1030.2102174054	1187.93236209432	135.432399899709	152.077182644547	144.564924120587	1044	1046	1157	143	178	169
ENSG00000120053	813.971299824009	0.996221937870479	0.0886639581403108	2.73385117782602e-29	5.43176163973666e-28	FALSE	GOT1	protein_coding	11.2353574539548	0.996221937870479	2.73385117782602e-29	9.47361920005702e-28	0.996221937870479	0.996221937870479	FALSE	1308.87887753689	1288.25522405952	1231.05523089982	584.348186979864	652.735772699068	678.343105488909	1325	1308	1199	617	764	793
ENSG00000100605	214.24813874797	-1.75346227961288	0.156076190210323	3.04606946951842e-29	6.04557899666099e-28	TRUE	ITPK1	protein_coding	-11.2258029179822	-1.75346227961288	3.04606946951842e-29	1.05441875135386e-27	1.75346227961288	1.75346227961288	TRUE	83.9658147853851	69.9282269940566	67.7645081229257	296.435952228035	202.484788127852	256.624125657847	85	71	66	313	237	300
ENSG00000066322	222.644739646925	-1.71573588693912	0.152736786958519	3.05332913073552e-29	6.0534712379034e-28	TRUE	ELOVL1	protein_coding	-11.2255925083119	-1.71573588693912	3.05332913073552e-29	1.0557952493139e-27	1.71573588693912	1.71573588693912	TRUE	67.1726518283081	72.8829408107069	56.4704234357714	249.081966249115	216.154647241969	188.191025482421	68	74	55	263	253	220
ENSG00000140990	497.334509851239	-1.50917495664048	0.13445900466254	3.10291687583898e-29	6.14517522628562e-28	TRUE	NDUFB10	protein_coding	-11.2241684260587	-1.50917495664048	3.10291687583898e-29	1.07178948327852e-27	1.50917495664048	1.50917495664048	TRUE	157.065465304426	154.630023071365	156.063715677041	494.375613619917	426.328731121511	419.152738574483	159	157	152	522	499	490
ENSG00000169446	563.509459986965	-1.69542915413726	0.151047907137024	3.13842150479495e-29	6.20882142761902e-28	TRUE	MMGT1	protein_coding	-11.2231625939086	-1.69542915413726	3.13842150479495e-29	1.08289011535618e-27	1.69542915413726	1.69542915413726	TRUE	218.311118442001	261.984625076325	217.66781397061	807.859000800363	713.39577251796	756.185756938456	221	266	212	853	835	884
ENSG00000173852	524.985319024071	-1.77848045216047	0.158529144570139	3.42279573286476e-29	6.76414873768065e-28	TRUE	DPY19L1	protein_coding	-11.2154915070581	-1.77848045216047	3.42279573286476e-29	1.17974560747551e-27	1.77848045216047	1.77848045216047	TRUE	315.118763723975	305.320427720529	328.555190899034	1088.19459779556	1216.61746115638	975.171677499818	319	310	320	1149	1424	1140
ENSG00000078142	381.122632759537	1.4339635625728	0.127863481434869	3.53298828842731e-29	6.97443662334292e-28	TRUE	PIK3C3	protein_coding	11.212687874458	1.4339635625728	3.53298828842731e-29	1.21642224174781e-27	1.4339635625728	1.4339635625728	TRUE	537.381214626465	565.335243585753	640.682622253116	190.363023635255	217.009013436601	234.383368100834	544	574	624	201	254	274
ENSG00000083896	827.551976570779	2.32568085648113	0.207417081859193	3.62758000058667e-29	7.15351016586278e-28	TRUE	YTHDC1	protein_coding	11.2103495352343	2.32568085648113	3.62758000058667e-29	1.24765473431942e-27	2.32568085648113	2.32568085648113	TRUE	2247.32033690295	2366.72576713687	2446.70943722624	428.08003324943	442.561688819525	513.248251315694	2275	2403	2383	452	518	600
ENSG00000167842	292.968277783666	2.22243250363016	0.198177980564182	3.68813510875604e-29	7.26515332641494e-28	TRUE	MIS12	protein_coding	11.2088841455751	2.22243250363016	3.68813510875604e-29	1.26712659003608e-27	2.22243250363016	2.22243250363016	TRUE	789.27865898262	820.425536423227	741.302649465944	162.897711767482	160.62084459087	172.79357794295	799	833	722	172	188	202
ENSG00000144401	86.9477308501606	-1.99608061506488	0.177494985625097	3.86012566553726e-29	7.59583746223863e-28	TRUE	METTL21A	protein_coding	-11.204848741527	-1.99608061506488	3.86012566553726e-29	1.32480171987564e-27	1.99608061506488	1.99608061506488	TRUE	41.4889908351315	32.5018519831531	27.721844232106	134.485320180131	134.135492557269	142.854096616201	42	33	27	142	157	167
ENSG00000149547	3578.1707723831	-1.02428797288812	0.0915043225139206	4.35770065977812e-29	8.56580861033998e-28	TRUE	EI24	protein_coding	-11.1941071329592	-1.02428797288812	4.35770065977812e-29	1.49397588291199e-27	1.02428797288812	1.02428797288812	TRUE	1654.62046782965	1622.137885341	1656.12350912544	3683.19302944034	3418.31914472378	2948.61120380866	1675	1647	1613	3889	4001	3447
ENSG00000186767	292.348081886237	-2.19966942981744	0.196382438105344	4.41688488489506e-29	8.67289920209747e-28	TRUE	SPIN4	protein_coding	-11.1929113563049	-2.19966942981744	4.41688488489506e-29	1.51265371808792e-27	2.19966942981744	2.19966942981744	TRUE	84.9536479005073	97.5055559494592	82.1387977247584	384.514366148824	455.377181739009	395.201153513084	86	99	80	406	533	462
ENSG00000166165	138.399623598987	-2.05878344636915	0.183563544051934	4.43921685444565e-29	8.70747663428393e-28	TRUE	CKB	protein_coding	-11.1924642808132	-2.05878344636915	4.43921685444565e-29	1.51868442133259e-27	2.05878344636915	2.05878344636915	TRUE	51.3673219863532	40.3810888275538	50.3100136064145	240.55824877291	162.329576980135	197.600576756542	52	41	49	254	190	231
ENSG00000170315	2805.77684468149	-1.18524955578517	0.106027730473781	5.18339555381462e-29	1.01563705867411e-27	TRUE	UBB	protein_coding	-11.1787169282603	-1.18524955578517	5.18339555381462e-29	1.7713882488796e-27	1.18524955578517	1.18524955578517	TRUE	1439.27284873301	1431.06639186429	1322.43464336861	3158.51086479392	3110.74731465616	3288.21046342921	1457	1453	1288	3335	3641	3844
ENSG00000068323	1576.3352199086	1.67943450283146	0.150233045161768	5.19037512010771e-29	1.0159250155472e-27	TRUE	TFE3	protein_coding	11.1785974954244	1.67943450283146	5.19037512010771e-29	1.77189047890046e-27	1.67943450283146	1.67943450283146	TRUE	2102.10886897999	1905.79041173943	2200.29304405197	756.71669594313	612.58056155135	556.874352677528	2128	1935	2143	799	717	651
ENSG00000178234	113.516492543594	-2.10296656836983	0.187775138343881	5.45879574757354e-29	1.06733060438771e-27	TRUE	GALNT11	protein_coding	-11.174121270702	-2.10296656836983	5.45879574757354e-29	1.86154775875366e-27	2.10296656836983	2.10296656836983	TRUE	46.4281564107423	55.1546579108052	46.2030737201766	203.622139709353	197.358590960058	242.082091870569	47	56	45	215	231	283
ENSG00000243927	390.65286057344	-1.51226498198121	0.135343841427525	5.58199707564883e-29	1.09026336950014e-27	TRUE	MRPS6	protein_coding	-11.1721393945761	-1.51226498198121	5.58199707564883e-29	1.90154514786774e-27	1.51226498198121	1.51226498198121	TRUE	174.846461376625	140.841358593663	137.58248618897	423.344634651538	458.794646517538	418.297324822291	177	143	134	447	537	489
ENSG00000140941	675.262852094595	1.23478235823702	0.110525790436126	5.65704470137317e-29	1.10375227729014e-27	TRUE	MAP1LC3B	protein_coding	11.1709533033297	1.23478235823702	5.65704470137317e-29	1.92507135985988e-27	1.23478235823702	1.23478235823702	TRUE	1178.48490634076	1273.48165497627	1136.59561351634	534.152961842209	487.843097135036	499.561631280609	1193	1293	1107	564	571	584
ENSG00000148572	168.979422473954	1.60246278152653	0.143443084353706	6.02683527590035e-29	1.17465950123732e-27	TRUE	NRBF2	protein_coding	11.1653279711409	1.60246278152653	6.02683527590035e-29	2.04874174209729e-27	1.60246278152653	1.60246278152653	TRUE	467.24506345279	472.754210664045	487.699111490753	148.691515973806	164.892675564031	153.974475394708	473	480	475	157	193	180
ENSG00000125686	1072.7658025124	1.07316423669946	0.0961487573029225	6.31948849245664e-29	1.23039840363163e-27	TRUE	MED1	protein_coding	11.161113726418	1.07316423669946	6.31948849245664e-29	2.14595682091257e-27	1.07316423669946	1.07316423669946	TRUE	1732.6592839243	1780.70752683457	1820.40110457496	813.541479117833	852.657462243023	863.967889714752	1754	1808	1773	859	998	1010
ENSG00000007545	128.820249427221	2.18344569178538	0.195563712987791	7.15059780755377e-29	1.39074601662106e-27	TRUE	CRAMP1	protein_coding	11.1501248368663	2.18344569178538	7.15059780755377e-29	2.42562156429656e-27	2.18344569178538	2.18344569178538	TRUE	341.790257832273	298.426095481678	302.886816610047	66.295580370487	77.7473237115382	60.7343764056905	346	303	295	70	91	71
ENSG00000156587	169.61747986994	-2.46968560928347	0.220583456536497	7.42470466864973e-29	1.44253640337791e-27	TRUE	UBE2L6	protein_coding	-11.1467771688046	-2.46968560928347	7.42470466864973e-29	2.51594997612685e-27	2.46968560928347	2.46968560928347	TRUE	25.6836609931766	28.5622335609527	24.6416393174275	185.627625037364	141.82478830896	124.034994067959	26	29	24	196	166	145
ENSG00000047579	255.62633233644	-1.47014799761247	0.131885988062901	7.79844744015288e-29	1.51355551475304e-27	TRUE	DTNBP1	protein_coding	-11.1424050454404	-1.47014799761247	7.79844744015288e-29	2.63981550295196e-27	1.47014799761247	1.47014799761247	TRUE	156.077632189304	125.082884904862	124.234931558697	370.308170355149	343.455210242179	414.875669813519	158	127	121	391	402	485
ENSG00000134121	196.355179623871	-1.89543401310396	0.169795245146584	7.9325248652437e-29	1.53691719798411e-27	TRUE	CHL1	protein_coding	-11.1408870847456	-1.89543401310396	7.9325248652437e-29	2.68056097476803e-27	1.89543401310396	1.89543401310396	TRUE	156.077632189304	159.554546099115	159.143920591719	562.565353429561	647.609575531274	564.573076447263	158	162	155	594	758	660
ENSG00000159216	284.192721622618	3.18022114284068	0.285156841959506	7.93548743074559e-29	1.53691719798411e-27	TRUE	RUNX1	protein_coding	11.1408538321831	3.18022114284068	7.93548743074559e-29	2.68056097476803e-27	3.18022114284068	3.18022114284068	TRUE	1070.81109679244	960.281990411341	996.959657384255	119.332044666877	97.3977461880808	102.649650263139	1084	975	971	126	114	120
ENSG00000196642	182.084661274619	-1.80970589192201	0.162348331583267	8.30928307837544e-29	1.60762393912997e-27	TRUE	RABL6	protein_coding	-11.136754092126	-1.80970589192201	8.30928307837544e-29	2.80388169186146e-27	1.80970589192201	1.80970589192201	TRUE	75.0753167492855	78.7923684440074	73.9249179522826	316.324626339181	252.038027416525	238.660436861798	76	80	72	334	295	279
ENSG00000178741	1580.66622331303	-0.829778519879178	0.0745503218647778	8.87402630084828e-29	1.71508696996898e-27	FALSE	COX5A	protein_coding	-11.1308947232978	-0.829778519879178	8.87402630084828e-29	2.99130962036351e-27	0.829778519879178	0.829778519879178	FALSE	817.925819321163	837.168914717579	842.949411650333	1409.25462273264	1395.17999583453	1638.11733544926	828	850	821	1488	1633	1915
ENSG00000137124	126.508228636285	-2.43797854583933	0.218615726966073	9.90860728612083e-29	1.91111861031657e-27	TRUE	ALDH1B1	protein_coding	-11.1210614210104	-2.43797854583933	9.90860728612083e-29	3.33321142589003e-27	2.43797854583933	2.43797854583933	TRUE	42.4768239502536	37.4263750109035	36.9624589761413	217.828335503029	214.445914852704	215.564265552591	43	38	36	230	251	252
ENSG00000142168	2271.423442987	-1.25028796865249	0.112424311702551	9.90904323387917e-29	1.91111861031657e-27	TRUE	SOD1	protein_coding	-11.1210574961617	-1.25028796865249	9.90904323387917e-29	3.33321142589003e-27	1.25028796865249	1.25028796865249	TRUE	1217.01039783052	1224.23642469877	1164.31745774845	2675.50020780894	2954.39830103845	2970.85196136568	1232	1243	1134	2825	3458	3473
ENSG00000113048	1201.51559214762	-1.00200416772194	0.0901118395706718	9.99331405508127e-29	1.92535762327679e-27	TRUE	MRPS27	protein_coding	-11.1203020029939	-1.00200416772194	9.99331405508127e-29	3.35804590787151e-27	1.00200416772194	1.00200416772194	TRUE	528.490716590365	525.93905936375	509.260545893502	1048.41724957327	973.977461880808	1114.60411910725	535	534	496	1107	1140	1303
ENSG00000164548	1336.05151632564	2.24317049179145	0.201690892145183	1.00263328885984e-28	1.92970277453003e-27	TRUE	TRA2A	protein_coding	11.1200077091859	2.24317049179145	1.00263328885984e-28	3.36562435314767e-27	2.24317049179145	2.24317049179145	TRUE	4296.08621766635	4072.58054394963	4159.30336978745	848.583428742233	943.220278874045	812.643064583182	4349	4135	4051	896	1104	950
ENSG00000133193	830.07704090822	0.773192316233317	0.069529684889915	1.00596881474285e-28	1.93410354600925e-27	FALSE	FAM104A	protein_coding	11.1197113915001	0.773192316233317	1.00596881474285e-28	3.37329980651727e-27	0.773192316233317	0.773192316233317	FALSE	1849.22359150872	1828.96785250652	1754.69006639515	1105.24203274798	1028.65689833727	1044.46019142744	1872	1857	1709	1167	1204	1221
ENSG00000173575	578.061263368131	2.37751616465662	0.213774606731587	1.02197564261622e-28	1.96283196859978e-27	TRUE	CHD2	protein_coding	11.118302823602	2.37751616465662	1.02197564261622e-28	3.42340549117213e-27	2.37751616465662	2.37751616465662	TRUE	1830.45476232139	1802.37542815667	1699.24637793094	304.012589984662	355.416336967032	347.297983390286	1853	1830	1655	321	416	406
ENSG00000275832	184.251517726076	3.32944009467136	0.298133940340258	1.03280756127058e-28	1.97992265888453e-27	TRUE	ARHGAP23	protein_coding	11.1173620001715	3.32944009467136	1.03280756127058e-28	3.45321362753058e-27	3.32944009467136	3.32944009467136	TRUE	273.629772888843	260.014815865225	244.362923231156	17.0474349524109	29.9028168121301	25.6624125657847	277	264	238	18	35	30
ENSG00000141424	1744.73545811165	-1.11176665173313	0.0999986753138416	1.03302180163083e-28	1.97992265888453e-27	TRUE	SLC39A6	protein_coding	-11.1173434908708	-1.11176665173313	1.03302180163083e-28	3.45321362753058e-27	1.11176665173313	1.11176665173313	TRUE	1187.37540437686	1294.16465169282	1287.52565433559	2901.85226078817	2334.12844373541	2925.51503249946	1202	1314	1254	3064	2732	3420
ENSG00000179222	375.813459093439	-1.82694882245978	0.164295313917693	1.04366492895232e-28	1.99824444029313e-27	TRUE	MAGED1	protein_coding	-11.1164287392613	-1.82694882245978	1.04366492895232e-28	3.48516892889393e-27	1.82694882245978	1.82694882245978	TRUE	145.21146792296	161.524355310215	193.026174653182	647.802528191616	585.240843323117	555.163525173142	147	164	188	684	685	649
ENSG00000140157	572.952083692831	-0.903263861422064	0.0812625463524296	1.05741324149425e-28	2.02246735961318e-27	FALSE	NIPA2	protein_coding	-11.1152607077852	-0.903263861422064	1.05741324149425e-28	3.52741649584774e-27	0.903263861422064	0.903263861422064	FALSE	345.741590292762	344.716611942533	338.822540614628	647.802528191616	610.017462967453	669.788967966981	350	350	330	684	714	783
ENSG00000137449	58.3940538073941	2.76379005946216	0.247727675977811	1.12459143576419e-28	2.14872713913163e-27	TRUE	CPEB2	protein_coding	11.1097617635662	2.76379005946216	1.12459143576419e-28	3.74762812345129e-27	2.76379005946216	2.76379005946216	TRUE	220.286784672246	211.75449019327	238.202513401799	17.0474349524109	41.0095773423498	37.6382050964842	223	215	232	18	48	44
ENSG00000111726	458.976990672557	-0.98957552363597	0.0891192212040388	1.1850513363602e-28	2.26190233331361e-27	FALSE	CMAS	protein_coding	-11.1050845518165	-0.98957552363597	1.1850513363602e-28	3.94501872408607e-27	0.98957552363597	0.98957552363597	FALSE	191.639624333702	182.207352026767	206.373729283455	393.03808362503	380.192956611368	380.659119725806	194	185	201	415	445	445
ENSG00000138166	852.207147751524	2.34437398871996	0.21113442818274	1.23068236416417e-28	2.34656891731737e-27	TRUE	DUSP5	protein_coding	11.1017087025334	2.34437398871996	1.23068236416417e-28	4.09268701828245e-27	2.34437398871996	2.34437398871996	TRUE	657.89685467137	527.90886857485	749.51652923842	122.173283825612	146.096619282121	105.215891519717	666	536	730	129	171	123
ENSG00000116985	239.386088392229	-1.21775066378495	0.109708845123937	1.39745140105587e-28	2.66179844345745e-27	TRUE	BMP8B	protein_coding	-11.0903466734226	-1.21775066378495	1.39745140105587e-28	4.64248369371432e-27	1.21775066378495	1.21775066378495	TRUE	221.274617787368	184.177161237867	195.079644596301	483.010656984977	468.192674658493	448.236806149039	224	187	190	510	548	524
ENSG00000096092	176.85413895841	-4.421405227059	0.393733394387318	1.41857448674891e-28	2.69658081494217e-27	TRUE	TMEM14A	protein_coding	-11.0890045956562	-4.421405227059	1.41857448674891e-28	4.70314816395002e-27	4.421405227059	4.421405227059	TRUE	11.8539973814661	11.8188552666011	17.4544945165112	294.541792788878	334.057182101224	389.213257247735	12	12	17	311	391	455
ENSG00000197226	263.713145720661	-1.64248538849548	0.148052962025591	1.41863726569797e-28	2.69658081494217e-27	TRUE	TBC1D9B	protein_coding	-11.0890006365509	-1.64248538849548	1.41863726569797e-28	4.70314816395002e-27	1.64248538849548	1.64248538849548	TRUE	91.8684797063625	123.113075693762	97.5398222981506	378.831887831354	315.261125819314	289.985261993367	93	125	95	400	369	339
ENSG00000058056	249.364983535295	-1.26470527275601	0.114019964573447	1.44790716048002e-28	2.74938333933374e-27	TRUE	USP13	protein_coding	-11.0871734300112	-1.26470527275601	1.44790716048002e-28	4.79524186062992e-27	1.26470527275601	1.26470527275601	TRUE	200.530122369802	168.418687549066	163.250860477957	448.915787080155	397.280280504014	437.116427370533	203	171	159	474	465	511
ENSG00000179388	89.255100330412	3.46393873473275	0.304902481429002	1.55627620939175e-28	2.95046613969837e-27	TRUE	EGR3	protein_coding	11.0807133610581	3.46393873473275	1.55627620939175e-28	5.14595347219981e-27	3.46393873473275	3.46393873473275	TRUE	107.673809548317	88.6414144995084	99.5932922412696	10.4178769153622	8.54366194632287	5.98789626534976	109	90	97	11	10	7
ENSG00000106211	735.056377653778	-1.8988020920146	0.171338100576272	1.55700377151888e-28	2.95046613969837e-27	TRUE	HSPB1	protein_coding	-11.0806715157118	-1.8988020920146	1.55700377151888e-28	5.14595347219981e-27	1.8988020920146	1.8988020920146	TRUE	331.911926681052	303.350618509429	279.271912264179	986.857067800677	891.103941001476	1566.26258026506	336	308	272	1042	1043	1831
ENSG00000196776	371.648858466031	-1.59882840693918	0.14426253139148	1.5649745512963e-28	2.96252574710484e-27	TRUE	CD47	protein_coding	-11.080214346737	-1.59882840693918	1.5649745512963e-28	5.16698681936205e-27	1.59882840693918	1.59882840693918	TRUE	175.834294491748	159.554546099115	152.983510762363	444.180388482263	522.87211111496	520.946975085429	178	162	149	469	612	609
ENSG00000006652	582.3936846447	1.24293328353495	0.112211814438481	1.65093227825005e-28	3.12203993296147e-27	TRUE	IFRD1	protein_coding	11.0754259403476	1.24293328353495	1.65093227825005e-28	5.44519796963744e-27	1.24293328353495	1.24293328353495	TRUE	1080.68942794366	1063.6969739941	1111.95397419892	458.386584275938	472.464505631655	441.393496131497	1094	1080	1083	484	553	516
ENSG00000107262	373.99160124266	1.59633036897815	0.144118647321784	1.67649578717531e-28	3.16713415204287e-27	TRUE	BAG1	protein_coding	11.0740495380774	1.59633036897815	1.67649578717531e-28	5.52384749221144e-27	1.59633036897815	1.59633036897815	TRUE	553.186544468419	571.244671219054	531.848715267811	173.315588682845	138.407323530431	232.672540596448	560	580	518	183	162	272
ENSG00000254470	161.191026524165	2.14942013221781	0.194016910305448	1.77398368203355e-28	3.3478721729104e-27	TRUE	AP5B1	protein_coding	11.0689850422709	2.14942013221781	1.77398368203355e-28	5.83907546026969e-27	2.14942013221781	2.14942013221781	TRUE	475.147728373767	397.901460642238	489.752581433872	126.908682423504	99.1064785773453	77.8426514495469	481	404	477	134	116	91
ENSG00000133739	144.68152556434	-2.8589302043083	0.257161594422774	1.78034635386993e-28	3.35644438370692e-27	TRUE	LRRCC1	protein_coding	-11.0686641674881	-2.8589302043083	1.78034635386993e-28	5.85402638525042e-27	2.8589302043083	2.8589302043083	TRUE	24.6958278780544	26.5924243498525	31.8287841183439	159.109392889169	225.552675382924	241.226678118376	25	27	31	168	264	282
ENSG00000116667	90.9170960221015	-4.51903734207139	0.381480770444356	1.78986430301497e-28	3.37094157497345e-27	TRUE	C1orf21	protein_coding	-11.0681862869521	-4.51903734207139	1.78986430301497e-28	5.87931115999545e-27	4.51903734207139	4.51903734207139	TRUE	8.8904980360996	3.93961842220037	1.02673497155948	141.114878217179	123.028732027049	124.890407820152	9	4	1	149	144	146
ENSG00000151576	211.680118819414	1.80253621644458	0.16289971691306	1.9623271851745e-28	3.69197843267832e-27	TRUE	QTRT2	protein_coding	11.0599381840398	1.80253621644458	1.9623271851745e-28	6.43923649192262e-27	1.80253621644458	1.80253621644458	TRUE	492.928724445967	606.701237018857	553.41014967056	134.485320180131	166.601407953296	168.516509181986	499	616	539	142	195	197
ENSG00000106004	80.3017386396628	-4.41254399211946	0.368843480629867	2.05144743677395e-28	3.85571741480511e-27	TRUE	HOXA5	protein_coding	-11.0559537330413	-4.41254399211946	2.05144743677395e-28	6.72481617449304e-27	4.41254399211946	4.41254399211946	TRUE	5.92699869073306	1.96980921110019	5.1336748577974	106.072928592779	117.902534859256	109.492960280681	6	2	5	112	138	128
ENSG00000149294	107.764489335058	-2.31652602667194	0.20892685744826	2.05794154434281e-28	3.86398433753491e-27	TRUE	NCAM1	protein_coding	-11.0556701379076	-2.31652602667194	2.05794154434281e-28	6.73923464185093e-27	2.31652602667194	2.31652602667194	TRUE	51.3673219863532	38.4112796164536	55.4436884642119	243.399487931645	237.513802107776	252.347056896883	52	39	54	257	278	295
ENSG00000100219	916.173183308448	2.25381443146233	0.20386143206363	2.10742878992496e-28	3.95287609650422e-27	TRUE	XBP1	protein_coding	11.0535377658049	2.25381443146233	2.10742878992496e-28	6.89427212883083e-27	2.25381443146233	2.25381443146233	TRUE	2230.52717394588	2286.94849408732	2193.10589925105	458.386584275938	504.930421027682	420.863566078869	2258	2322	2136	484	591	492
ENSG00000162231	344.763704719408	1.68086665118257	0.152130978801711	2.28998328870564e-28	4.29092600377587e-27	TRUE	NXF1	protein_coding	11.0460795763628	1.68086665118257	2.28998328870564e-28	7.48387018274349e-27	1.68086665118257	1.68086665118257	TRUE	551.210878238175	476.693829086245	544.169534926524	150.585675412963	152.077182644547	183.913956721457	558	484	530	159	178	215
ENSG00000100075	90.234746932875	-2.83008071390978	0.25396908601566	2.33775105925697e-28	4.37598518076954e-27	TRUE	SLC25A1	protein_coding	-11.0442254023352	-2.83008071390978	2.33775105925697e-28	7.63222320442493e-27	2.83008071390978	2.83008071390978	TRUE	24.6958278780544	17.7282828999017	12.3208196587138	153.426914571698	123.028732027049	130.022890333309	25	18	12	162	144	152
ENSG00000102178	305.669952367886	-1.43218790439007	0.129662192219365	2.37775983228495e-28	4.4463626559503e-27	TRUE	UBL4A	protein_coding	-11.0427011011124	-1.43218790439007	2.37775983228495e-28	7.75496964367338e-27	1.43218790439007	1.43218790439007	TRUE	164.968130225404	126.067789510412	117.047786757781	371.255250074727	371.649294665045	364.406258434143	167	128	114	392	435	426
ENSG00000166526	106.230847534297	1.8371471512195	0.166116854078182	2.38586570404825e-28	4.45700018756248e-27	TRUE	ZNF3	protein_coding	11.0423953754834	1.8371471512195	2.38586570404825e-28	7.77352272652317e-27	1.8371471512195	1.8371471512195	TRUE	198.554456139558	185.162065843417	183.785559909147	59.6660223334383	49.5532392886727	48.7585838749909	201	188	179	63	58	57
ENSG00000230989	3871.64673687503	-0.74273072139119	0.067265079399595	2.40209722934286e-28	4.48278023427364e-27	FALSE	HSBP1	protein_coding	-11.0417862633684	-0.74273072139119	2.40209722934286e-28	7.81848610336109e-27	0.74273072139119	0.74273072139119	FALSE	2788.65288398991	2780.38570146791	2964.18386289222	4828.21241041061	4599.0532257056	4859.60552620743	2823	2823	2887	5098	5383	5681
ENSG00000166024	90.7259965096917	1.806024306396	0.163367211235026	2.46263160433155e-28	4.59110227711478e-27	TRUE	R3HCC1L	protein_coding	11.0395500772958	1.806024306396	2.46263160433155e-28	8.00741224793671e-27	1.806024306396	1.806024306396	TRUE	212.384119751268	236.377105332022	254.630272946751	67.2426600900654	63.2230984027893	69.2885139276187	215	240	248	71	74	81
ENSG00000184428	219.965437718637	-1.62209250222271	0.146847231393412	2.47144004923894e-28	4.60286986140077e-27	TRUE	TOP1MT	protein_coding	-11.0392292392605	-1.62209250222271	2.47144004923894e-28	8.02793627307333e-27	1.62209250222271	1.62209250222271	TRUE	61.245653137575	65.0037039663061	72.8981829807231	203.622139709353	213.591548658072	200.166818013121	62	66	71	215	250	234
ENSG00000158985	206.153514461214	-1.31908063835117	0.119459186430631	2.54098046442737e-28	4.7276082546026e-27	TRUE	CDC42SE2	protein_coding	-11.0367354271009	-1.31908063835117	2.54098046442737e-28	8.24549442735169e-27	1.31908063835117	1.31908063835117	TRUE	114.588641354173	109.32441121606	104.726967099067	268.970640360261	262.290421752112	291.696089497753	116	111	102	284	307	341
ENSG00000154217	69.2969649413494	-3.42286685428478	0.302944158615515	2.71538096662856e-28	5.04699538938482e-27	TRUE	PITPNC1	protein_coding	-11.0307673845191	-3.42286685428478	2.71538096662856e-28	8.80254245210094e-27	3.42286685428478	3.42286685428478	TRUE	13.8296636117105	4.92452302775047	10.2673497155948	107.020008312358	99.9608447719776	127.456649076731	14	5	10	113	117	149
ENSG00000138347	43.7562350196692	4.62881120012065	0.412750337644319	2.90055809703894e-28	5.38574926416959e-27	TRUE	MYPN	protein_coding	11.0248331733515	4.62881120012065	2.90055809703894e-28	9.39336830660407e-27	4.62881120012065	4.62881120012065	TRUE	269.678440428354	281.682717187327	314.180901297201	14.2061957936758	12.8154929194843	4.27706876096412	273	286	306	15	15	5
ENSG00000120616	574.362907493862	2.04408157010157	0.185505892750559	3.18108257300526e-28	5.90068415302525e-27	TRUE	EPC1	protein_coding	11.0165236715934	2.04408157010157	3.18108257300526e-28	1.02914741833705e-26	2.04408157010157	2.04408157010157	TRUE	1315.79370934274	1320.75707604267	1327.56831822641	323.901264095808	326.367886349534	299.394813267488	1332	1341	1293	342	382	350
ENSG00000186815	96.6408789526439	-2.20473783941974	0.199287583760968	3.2138867860605e-28	5.95554216697321e-27	TRUE	TPCN1	protein_coding	-11.0155998444038	-2.20473783941974	3.2138867860605e-28	1.03871528910687e-26	2.20473783941974	2.20473783941974	TRUE	35.5619921443984	21.667901322102	29.7753141752249	140.167798497601	117.902534859256	150.552820385937	36	22	29	148	138	176
ENSG00000242498	82.3518638505231	-3.27524880889403	0.294311086857946	3.35780311697723e-28	6.21598131233195e-27	TRUE	ARPIN	protein_coding	-11.0116544292896	-3.27524880889403	3.35780311697723e-28	1.08413888188508e-26	3.27524880889403	3.27524880889403	TRUE	21.7323285326879	9.84904605550093	17.4544945165112	150.585675412963	155.494647423076	195.034335499964	22	10	17	159	182	228
ENSG00000140105	951.028252104275	1.99550828962474	0.181258571173773	3.49017048348054e-28	6.45453995731337e-27	TRUE	WARS	protein_coding	11.0081709970614	1.99550828962474	3.49017048348054e-28	1.12574626286627e-26	1.99550828962474	1.99550828962474	TRUE	1377.03936248032	1451.74938858084	1328.59505319797	435.656671006057	313.552393430049	282.286538223632	1394	1474	1294	460	367	330
ENSG00000100201	1306.50777611162	-2.12091302122623	0.192674346377671	3.52378476042628e-28	6.51017469065529e-27	TRUE	DDX17	protein_coding	-11.0073072572976	-2.12091302122623	3.52378476042628e-28	1.13544960246281e-26	2.12091302122623	2.12091302122623	TRUE	410.938575890826	262.969529681875	392.212759135721	1604.35304496578	1595.95605157311	1502.96196260279	416	267	382	1694	1868	1757
ENSG00000198431	2801.89466820741	1.98572384906001	0.180434510133427	3.64238844037146e-28	6.72255836472162e-27	TRUE	TXNRD1	protein_coding	11.0043236337528	1.98572384906001	3.64238844037146e-28	1.17249176642107e-26	1.98572384906001	1.98572384906001	TRUE	8418.3138070712	9693.43112782401	10375.1568876085	1583.51729113506	2510.12787982966	3017.04430398409	8522	9842	10105	1672	2938	3527
ENSG00000159346	278.854079263518	-1.55588330752834	0.141349622960505	3.65076421163335e-28	6.73127905340956e-27	TRUE	ADIPOR1	protein_coding	-11.0041165885573	-1.55588330752834	3.65076421163335e-28	1.17401275517705e-26	1.55588330752834	1.55588330752834	TRUE	112.612975123928	78.7923684440074	87.2724725825558	311.589227741289	235.805069718511	278.86488321486	114	80	85	329	276	326
ENSG00000109670	263.524129980308	1.94772558354521	0.176980089910863	3.79273349335611e-28	6.9860559590909e-27	TRUE	FBXW7	protein_coding	11.0006770809103	1.94772558354521	3.79273349335611e-28	1.21844878800545e-26	1.94772558354521	1.94772558354521	TRUE	585.785037267451	664.810608746313	642.736092196234	170.474349524109	143.533520698224	171.938164190757	593	675	626	180	168	201
ENSG00000160746	119.900668746674	-2.74918515785866	0.248063935665952	3.88434770119935e-28	7.14766496154826e-27	TRUE	ANO10	protein_coding	-10.9985246846867	-2.74918515785866	3.88434770119935e-28	1.24663526322524e-26	2.74918515785866	2.74918515785866	TRUE	15.8053298419548	22.6528059276521	20.5346994311896	158.16231316959	127.300563000211	127.456649076731	16	23	20	167	149	149
ENSG00000177946	116.146723401107	1.70611613434081	0.154997261821306	3.94125202854777e-28	7.24514505507116e-27	TRUE	CENPBD1	protein_coding	10.9972129755888	1.70611613434081	3.94125202854777e-28	1.26363691659062e-26	1.70611613434081	1.70611613434081	TRUE	395.133246048871	341.761898125882	321.368046098117	124.067443264768	108.504506718301	90.6738577324393	400	347	313	131	127	106
ENSG00000145912	567.610771608482	-1.10698087907075	0.100732423262445	4.21130309184646e-28	7.73386518002641e-27	TRUE	NHP2	protein_coding	-10.9912336118659	-1.10698087907075	4.21130309184646e-28	1.34887534688843e-26	1.10698087907075	1.10698087907075	TRUE	185.712625642969	200.920539532219	190.972704710063	470.698620630458	388.736618557691	390.068670999927	188	204	186	497	455	456
ENSG00000103260	159.176501911886	-2.23439175617308	0.202882701163621	4.23393096726494e-28	7.76768349994337e-27	TRUE	METRN	protein_coding	-10.9907499936255	-2.23439175617308	4.23393096726494e-28	1.3547736521921e-26	2.23439175617308	2.23439175617308	TRUE	47.4159895258645	45.3056118553043	40.0426638908197	275.60019839731	193.941126181529	168.516509181986	48	46	39	291	227	197
ENSG00000135930	678.095413724941	-1.31833911394074	0.120053138224374	4.68847127955166e-28	8.59304507478862e-27	TRUE	EIF4E2	protein_coding	-10.9815428539643	-1.31833911394074	4.68847127955166e-28	1.49872623665827e-26	1.31833911394074	1.31833911394074	TRUE	266.714941082988	238.346914543123	324.448251012796	774.711210615119	701.434645793108	599.645040287169	270	242	316	818	821	701
ENSG00000141959	195.313671723245	-2.15785695560419	0.196253650164947	4.71006651509292e-28	8.62405227460608e-27	TRUE	PFKL	protein_coding	-10.9811277626794	-2.15785695560419	4.71006651509292e-28	1.50413425017238e-26	2.15785695560419	2.15785695560419	TRUE	70.1361511736746	61.0640855441058	56.4704234357714	347.578257085267	226.407041577556	278.009469462668	71	62	55	367	265	325
ENSG00000121039	61.2782996411481	2.12449103742405	0.193037442642158	4.85050503764764e-28	8.87238213136381e-27	TRUE	RDH10	protein_coding	10.9784735326181	2.12449103742405	4.85050503764764e-28	1.54744584326064e-26	2.12449103742405	2.12449103742405	TRUE	191.639624333702	192.056398082268	220.748018885288	49.248145418076	40.1552111477175	47.9031701227981	194	195	215	52	47	56
ENSG00000061936	481.458501503649	1.2712735236978	0.115831965780469	5.08882925146062e-28	9.29909154989404e-27	TRUE	SFSWAP	protein_coding	10.9741390717734	1.2712735236978	5.08882925146062e-28	1.62186889066869e-26	1.2712735236978	1.2712735236978	TRUE	629.249694332827	626.399329129859	647.869767054032	259.499843164478	255.455492195054	271.166159445125	637	636	631	274	299	317
ENSG00000175213	185.380618219812	2.39419616165147	0.218074580908474	5.44310471399845e-28	9.93663016997063e-27	TRUE	ZNF408	protein_coding	10.9680543506624	2.39419616165147	5.44310471399845e-28	1.73306298408675e-26	2.39419616165147	2.39419616165147	TRUE	423.780406387414	462.905164608544	500.019931149467	120.279124386455	67.4949293759507	71.8547551841972	429	470	487	127	79	84
ENSG00000167578	96.1058093147107	2.13123285576333	0.194094109362458	5.62250098004022e-28	1.02539735974265e-26	TRUE	RAB4B	protein_coding	10.965121460662	2.13123285576333	5.62250098004022e-28	1.78841134041675e-26	2.13123285576333	2.13123285576333	TRUE	383.279248667405	333.882661281482	339.849275586188	91.8667327991034	62.368732208157	84.6859614670895	388	339	331	97	73	99
ENSG00000171456	723.171820860813	1.18530089333531	0.108184116138632	6.23143522512382e-28	1.13532808973155e-26	TRUE	ASXL1	protein_coding	10.955815776616	1.18530089333531	6.23143522512382e-28	1.9801432210428e-26	1.18530089333531	1.18530089333531	TRUE	1107.36092205196	944.523516722539	1050.34987590535	454.598265397625	405.823942450336	500.417045032802	1121	959	1023	480	475	585
ENSG00000236287	152.127985440802	1.47962459767634	0.134987401114434	6.34200512855833e-28	1.1543325820371e-26	TRUE	ZBED5	protein_coding	10.954223331222	1.47962459767634	6.34200512855833e-28	2.01328924900473e-26	1.47962459767634	1.47962459767634	TRUE	313.14309749373	289.561954031727	297.753141752249	106.072928592779	109.358872912933	106.07130527191	317	294	290	112	128	124
ENSG00000182993	22.2784357757651	5.14071714457012	0.445551033806623	6.53154343638279e-28	1.18765875621327e-26	TRUE	C12orf60	protein_coding	10.9515565724229	5.14071714457012	6.53154343638279e-28	2.07141394306901e-26	5.14071714457012	5.14071714457012	TRUE	127.430471850761	194.026207293368	164.277595449517	3.78831887831354	4.27183097316144	4.27706876096412	129	197	160	4	5	5
ENSG00000065308	232.010962686951	-1.54342711168886	0.1408923270225	6.69775423315698e-28	1.21668170000934e-26	TRUE	TRAM2	protein_coding	-10.9492804513376	-1.54342711168886	6.69775423315698e-28	2.12203330669815e-26	1.54342711168886	1.54342711168886	TRUE	84.9536479005073	103.41498358276	98.5665572697101	320.112945217494	282.795210423287	239.515850613991	86	105	96	338	331	280
ENSG00000181938	215.969605641085	-1.87242551359388	0.170928303793828	6.88549252415805e-28	1.24955424370498e-26	TRUE	GINS3	protein_coding	-10.9467759556777	-1.87242551359388	6.88549252415805e-28	2.17936681684916e-26	1.87242551359388	1.87242551359388	TRUE	119.527806929783	98.4904605550093	118.07452172934	398.7205619425	412.658872007395	430.27311735299	121	100	115	421	483	503
ENSG00000112697	639.364173057476	-1.38338900147884	0.126448747590261	7.50202393651239e-28	1.36010144878481e-26	TRUE	TMEM30A	protein_coding	-10.9390031216377	-1.38338900147884	7.50202393651239e-28	2.37217390118353e-26	1.38338900147884	1.38338900147884	TRUE	378.340083091794	421.53917117544	391.186024164162	1025.68733630339	1152.53999655896	940.955127412106	383	428	381	1083	1349	1100
ENSG00000109586	165.175829107283	-1.70092786124273	0.155359760028917	7.56614482836263e-28	1.37037896213507e-26	TRUE	GALNT7	protein_coding	-10.9382314144491	-1.70092786124273	7.56614482836263e-28	2.39009907063345e-26	1.70092786124273	1.70092786124273	TRUE	94.831979051729	80.7621776551076	94.4596173834721	250.976125688272	282.795210423287	349.008810894672	96	82	92	265	331	408
ENSG00000070214	391.546555902494	-1.53370960785258	0.140216390128106	7.81198660977316e-28	1.41351726311087e-26	TRUE	SLC44A1	protein_coding	-10.9353315900927	-1.53370960785258	7.81198660977316e-28	2.46533724629132e-26	1.53370960785258	1.53370960785258	TRUE	173.858628261503	186.146970448968	200.213319454099	533.205882122631	560.464223678781	536.3444226249	176	189	195	563	656	627
ENSG00000131981	582.517372310582	1.03907071212382	0.0950081062268797	7.81998119411038e-28	1.41357660055889e-26	TRUE	LGALS3	protein_coding	10.9352388167281	1.03907071212382	7.81998119411038e-28	2.46544073764904e-26	1.03907071212382	1.03907071212382	TRUE	1395.80819166764	1399.54944448668	1508.27367322088	639.27881071541	697.162814819946	753.619515681877	1413	1421	1469	675	816	881
ENSG00000095752	714.815514961324	5.41625496062513	0.486415723160562	7.87153609626557e-28	1.42150227759985e-26	TRUE	IL11	protein_coding	10.9346427963873	5.41625496062513	7.87153609626557e-28	2.47926403314112e-26	5.41625496062513	5.41625496062513	TRUE	474.159895258645	489.497588958396	467.164412059563	10.4178769153622	8.54366194632287	5.13248251315694	480	497	455	11	10	6
ENSG00000181409	21.0124735315231	3.83557633884391	0.344418420540214	8.79377453595163e-28	1.58649329641757e-26	TRUE	AATK	protein_coding	10.9245888549248	3.83557633884391	8.79377453595163e-28	2.76702741220286e-26	3.83557633884391	3.83557633884391	TRUE	139.284469232227	142.811167804763	136.555751217411	12.312036354519	5.12619716779372	11.1203787785067	141	145	133	13	6	13
ENSG00000021574	149.142606406072	-1.86860226133272	0.170767488703074	8.80399919389519e-28	1.58678530925747e-26	TRUE	SPAST	protein_coding	-10.9244833549435	-1.86860226133272	8.80399919389519e-28	2.76753671629796e-26	1.86860226133272	1.86860226133272	TRUE	49.3916557561089	50.2301348830547	46.2030737201766	150.585675412963	189.669295208368	197.600576756542	50	51	45	159	222	231
ENSG00000138821	80.6982900276458	-3.39827910826156	0.305262387398584	8.90894173122796e-28	1.6041315199256e-26	TRUE	SLC39A8	protein_coding	-10.9234075083552	-3.39827910826156	8.90894173122796e-28	2.79779050969559e-26	3.39827910826156	3.39827910826156	TRUE	7.90266492097742	8.86414144995084	16.4277595449517	123.12036354519	123.028732027049	129.167476581116	8	9	16	130	144	151
ENSG00000120370	202.435925617762	1.96789862169383	0.180048993550207	8.95475637942785e-28	1.61080778657454e-26	TRUE	GORAB	protein_coding	10.9229417630687	1.96789862169383	8.95475637942785e-28	2.80943468926479e-26	1.96789862169383	1.96789862169383	TRUE	484.038226409867	430.403312625391	504.126871035705	107.967088031936	141.82478830896	108.637546528489	490	437	491	114	166	127
ENSG00000076706	535.046788828478	-1.09189897971741	0.0999409210362061	8.97452583318574e-28	1.61279051961285e-26	TRUE	MCAM	protein_coding	-10.9227415190743	-1.09189897971741	8.97452583318574e-28	2.81289280451839e-26	1.09189897971741	1.09189897971741	TRUE	469.220729683034	510.180585674948	478.458496746718	1037.05229293833	995.336616746615	1080.38756901954	475	518	466	1095	1165	1263
ENSG00000255248	198.513341626716	3.54690458728339	0.323691668679023	9.85418128513675e-28	1.76914697697518e-26	TRUE	MIR100HG	processed_transcript	10.9142476411262	3.54690458728339	9.85418128513675e-28	3.08559651185421e-26	3.54690458728339	3.54690458728339	TRUE	329.936260450807	303.350618509429	380.918674448567	17.9945146719893	42.7183097316144	19.6745163004349	334	308	371	19	50	23
ENSG00000169554	283.418528205219	1.4479250292406	0.13263309920325	9.97882880462617e-28	1.78978254377137e-26	TRUE	ZEB2	protein_coding	10.9131053232577	1.4479250292406	9.97882880462617e-28	3.12158732197635e-26	1.4479250292406	1.4479250292406	TRUE	940.417125596313	1046.95359569975	1144.80949328882	362.731532598522	344.309576436812	436.26101361834	952	1063	1115	383	403	510
ENSG00000129480	136.352184245796	-1.7957338065497	0.164498578535049	1.13338330159251e-27	2.03083783428209e-26	TRUE	DTD2	protein_coding	-10.9015275656578	-1.7957338065497	1.13338330159251e-27	3.54201556973877e-26	1.7957338065497	1.7957338065497	TRUE	53.3429882165976	65.0037039663061	82.1387977247584	209.304618026823	223.843942993659	266.889090684161	54	66	80	221	262	312
ENSG00000162772	403.907542367404	2.80847185756532	0.25685340366412	1.2389529923882e-27	2.21784614307317e-26	TRUE	ATF3	protein_coding	10.893422231208	2.80847185756532	1.2389529923882e-27	3.86817964361358e-26	2.80847185756532	2.80847185756532	TRUE	218.311118442001	166.448878337966	149.903305847684	19.8886741111461	25.6309858389686	27.3732400701703	221	169	146	21	30	32
ENSG00000104889	375.477055983329	-1.7952406143463	0.164763638516209	1.24465788462073e-27	2.22589738861658e-26	TRUE	RNASEH2A	protein_coding	-10.8930039649727	-1.7952406143463	1.24465788462073e-27	3.88222194506628e-26	1.7952406143463	1.7952406143463	TRUE	104.710310202951	91.5961283161587	82.1387977247584	354.207815122316	309.280562456888	313.936847054766	106	93	80	374	362	367
ENSG00000137337	268.801947070079	1.26280749576453	0.115906207854331	1.25098628409825e-27	2.23504700641508e-26	TRUE	MDC1	protein_coding	10.8925422036381	1.26280749576453	1.25098628409825e-27	3.8981799344992e-26	1.26280749576453	1.26280749576453	TRUE	610.480865145506	529.87867778595	573.944849101749	228.246212418391	220.42647821513	263.46743567539	618	538	559	241	258	308
ENSG00000167112	363.654489925774	-1.19248968188459	0.109522750505502	1.34073924712836e-27	2.39308327575534e-26	TRUE	TRUB2	protein_coding	-10.8862315877844	-1.19248968188459	1.34073924712836e-27	4.17381342779803e-26	1.19248968188459	1.19248968188459	TRUE	221.274617787368	231.452582304272	210.480669169693	521.84092548769	426.328731121511	572.271800216999	224	235	205	551	499	669
ENSG00000119969	499.318282386515	-1.71470892461064	0.157532314151016	1.38408885818872e-27	2.46806870089783e-26	TRUE	HELLS	protein_coding	-10.8833322306612	-1.71470892461064	1.38408885818872e-27	4.30459666360084e-26	1.71470892461064	1.71470892461064	TRUE	185.712625642969	159.554546099115	120.127991672459	429.974192688587	543.376899786135	567.139317703842	188	162	117	454	636	663
ENSG00000237765	444.745551685732	1.78995153437362	0.164459310045427	1.41267908316834e-27	2.51661612902974e-26	TRUE	FAM200B	protein_coding	10.8814689051697	1.78995153437362	1.41267908316834e-27	4.38926898130699e-26	1.78995153437362	1.78995153437362	TRUE	1147.86207977197	1214.38737864326	1229.0017609567	340.948699048219	331.494083517327	357.5629484166	1162	1233	1197	360	388	418
ENSG00000131378	175.589526279098	-2.56487810437914	0.233739571264793	1.50712754133789e-27	2.68227969181351e-26	TRUE	RFTN1	protein_coding	-10.875568834556	-2.56487810437914	1.50712754133789e-27	4.67820535466639e-26	2.56487810437914	2.56487810437914	TRUE	14.8174967268327	14.7735690832514	21.5614344027491	112.702486629828	111.92197149683	91.5292714846321	15	15	21	119	131	107
ENSG00000177885	1399.71178934043	-1.04170032722461	0.0958970962371955	1.74808683805441e-27	3.10812199807592e-26	TRUE	GRB2	protein_coding	-10.8620354674964	-1.04170032722461	1.74808683805441e-27	5.42092348487501e-26	1.04170032722461	1.04170032722461	TRUE	1202.19290110369	1109.98749045495	1130.43520368699	2519.23205407851	2339.2546409032	2241.1840307452	1217	1127	1101	2660	2738	2620
ENSG00000131873	258.513710762127	-1.2382834579389	0.114002128694942	1.81930756217763e-27	3.23163707431899e-26	TRUE	CHSY1	protein_coding	-10.858388789455	-1.2382834579389	1.81930756217763e-27	5.63634803318961e-26	1.2382834579389	1.2382834579389	TRUE	164.968130225404	136.901740171463	157.0904506486	357.049054281051	368.231829886516	360.129189673179	167	139	153	377	431	421
ENSG00000105732	77.4223462126469	2.34615471068047	0.21560739633618	1.84989012196207e-27	3.28279827418061e-26	TRUE	ZNF574	protein_coding	10.8568661435392	2.34615471068047	1.84989012196207e-27	5.72557907045776e-26	2.34615471068047	2.34615471068047	TRUE	217.323285326879	270.848766526276	247.443128145835	48.3010656984976	38.4464787584529	55.6018938925335	220	275	241	51	45	65
ENSG00000145545	67.8639803491987	-2.70092307884917	0.246379617795526	1.93850958587233e-27	3.43675382156866e-26	TRUE	SRD5A1	protein_coding	-10.8525909795363	-2.70092307884917	1.93850958587233e-27	5.99409531370024e-26	2.70092307884917	2.70092307884917	TRUE	16.793162957077	17.7282828999017	16.4277595449517	94.7079719578385	112.776337691462	135.155372846466	17	18	16	100	132	158
ENSG00000123374	1279.0467101442	-1.06979703131316	0.098585524646826	1.97813939409844e-27	3.50364401041182e-26	TRUE	CDK2	protein_coding	-10.8507415282145	-1.06979703131316	1.97813939409844e-27	6.11075952309487e-26	1.06979703131316	1.06979703131316	TRUE	1145.88641354173	1083.3950661051	944.596173834721	2151.76512288209	2374.28365488313	2148.79934550837	1160	1100	920	2272	2779	2512
ENSG00000183696	1170.21615459395	2.68942233993578	0.247791145586139	2.02369097916745e-27	3.58088428732145e-26	TRUE	UPP1	protein_coding	10.8486605778934	2.68942233993578	2.02369097916745e-27	6.24547548062063e-26	2.68942233993578	2.68942233993578	TRUE	4560.82549251909	4920.58340932827	4979.66461206348	769.975812017227	698.871547209211	709.993414320043	4617	4996	4850	813	818	830
ENSG00000101400	59.8984468250549	-2.80729442775772	0.256361711775393	2.05689775789986e-27	3.63615348611291e-26	TRUE	SNTA1	protein_coding	-10.8471726499003	-2.80729442775772	2.05689775789986e-27	6.34187134214226e-26	2.80729442775772	2.80729442775772	TRUE	20.7444954175657	13.7886644777013	20.5346994311896	146.79735653465	108.504506718301	141.998682864009	21	14	20	155	127	166
ENSG00000204590	203.846686004118	1.41514030596522	0.130474767782358	2.17449442145445e-27	3.84035710179858e-26	TRUE	GNL1	protein_coding	10.8420884641992	1.41514030596522	2.17449442145445e-27	6.69802601581727e-26	1.41514030596522	1.41514030596522	TRUE	386.242748012771	426.46369420319	443.549507713695	171.421429243688	149.51408406065	148.841992881551	391	433	432	181	175	174
ENSG00000103769	937.136081283552	-0.90355615411994	0.0833443211891706	2.18574382595366e-27	3.85653058975442e-26	FALSE	RAB11A	protein_coding	-10.8416164798882	-0.90355615411994	2.18574382595366e-27	6.72623444545626e-26	0.90355615411994	0.90355615411994	FALSE	517.624552324021	528.8937731804	471.271351945801	861.842544816331	979.958025243234	999.978676313411	524	537	459	910	1147	1169
ENSG00000180376	192.581322252654	1.70679927065479	0.157400896970526	2.28535077425148e-27	4.02842233036795e-26	TRUE	CCDC66	protein_coding	10.8375394437889	1.70679927065479	2.28535077425148e-27	7.02603347976856e-26	1.70679927065479	1.70679927065479	TRUE	435.63440376888	472.754210664045	437.389097884338	116.490805508141	129.009295389475	163.384026668829	441	480	426	123	151	191
ENSG00000058668	529.957598411923	-2.25865574725146	0.208355914134857	2.30201065225655e-27	4.05391331483345e-26	TRUE	ATP2B4	protein_coding	-10.8368747813562	-2.25865574725146	2.30201065225655e-27	7.07049269868826e-26	2.25865574725146	2.25865574725146	TRUE	151.138466613693	107.35460200496	145.796365961446	787.970326689217	602.328167215763	579.970523986734	153	109	142	832	705	678
ENSG00000169504	1007.30264882485	1.39025483976707	0.128330995248113	2.39337456924498e-27	4.21078628890639e-26	TRUE	CLIC4	protein_coding	10.8333124690828	1.39025483976707	2.39337456924498e-27	7.34409727078055e-26	1.39025483976707	1.39025483976707	TRUE	1046.11526891439	1072.56111544405	1071.9113103081	413.873837455754	421.202533953718	377.237464717035	1059	1089	1044	437	493	441
[truncated: 31,110 more rows]
