# Supplementary material for: eIF4F controls ERK MAPK signaling in melanomas with BRAF and NRAS mutations
Source: Proc Natl Acad Sci U S A. 2024 Oct 22;121(44):e2321305121. doi: 10.1073/pnas.2321305121 (PMC11536119; doi:10.1073/pnas.2321305121)
Supplement: Supplementary file 6 — Dataset S05 (XLSX) [file pnas.2321305121.sd05.xlsx]

## Sheet: Ingenuity Pathway Analysis
Ingenuity Pathway Analysis of RNA-seq data - Upstream Regulator prediction and Canonical Pathways activity analyses in A375 and MelJuso cell lines treated with either RocA or DMSO (vehicle) as described in the Materials and Methods section. Both datasets were sorted using absolute values of the assigned z-scores sum.
	RocA vs. DMSO						RocA vs. DMSO
		A375		MelJuso				A375		MelJuso
	Upstream Regulator	z-score	p	z-score	p		Canonical Pathways	z-score	p	z-score	p
	NUPR1	11.654	4.75e-48	9.332	2.35e-43		Triacylglycerol Biosynthesis	-3.606	0.828	-4.243	3.44
	TBX2	-5.732	1.66e-19	-4.734	1.26e-05		Stearate Biosynthesis I (Animals)	-3.742	1.21	-3.5	2.71
	NFkB (complex)	5.49	1.57e-14	4.944	1.79e-07		BER (Base Excision Repair) Pathway	-3.71	4.39	-3.273	4.8
	EIF2AK3	4.453	3.19e-14	5.909	7.72e-14		Cell Cycle Control of Chromosomal Replication	-3.9	6.79	-2.746	5.51
	ATF4	5.221	7.32e-20	4.987	3.79e-12		Ephrin Receptor Signaling	-3.569	3.8	-2.846	4.01
	MITF	-5.255	5.6e-13	-4.52	1.26e-11		Coronavirus Pathogenesis Pathway	3.371	2.48	2.887	1.32
	MAGI1	5.396	1.45e-16	4.366	6.12e-15		Ephrin B Signaling	-2.982	2.87	-3.207	1.33
	TFEB	-5.893	3.93e-19	-3.717	1.03e-14		Œ±-Adrenergic Signaling	-3	2.33	-3.153	1.69
	CREB1	3.994	2.7e-16	5.223	7.15e-12		Phosphatidylglycerol Biosynthesis II (Non-plastidic)	-3.162	1.55	-2.887	2.19
	INSIG1	4.5	7.18e-05	4.681	7.15e-06		CDP-diacylglycerol Biosynthesis I	-3.162	1.78	-2.887	2.48
	P38 MAPK	4.344	4.17e-12	4.809	1.65e-06		Serotonin Receptor Signaling	-3.082	4.03	-2.81	2.53
	MAP4K4	3.994	2.32e-07	5.107	3.28e-10		Fatty Acid Œ≤-oxidation I	-3	0.62	-2.496	2.61
	IL1B	5.154	1.96e-18	3.881	7.97e-13		PTEN Signaling	2.744	2.97	2.661	9.91
	CKAP2L	-6	1.99e-14	-2.887	0.254		Superpathway of Cholesterol Biosynthesis	-2.111	1.66	-3.162	1.85
	RELA	4.219	6.59e-10	4.469	1.23e-05		Pulmonary Healing Signaling Pathway	-3.051	1.57	-2.177	2.45
	KDM5B	5.141	1.24e-13	3.442	1.13e-12		G Beta Gamma Signaling	-2.785	1.24	-2.414	1.37
	CEBPB	-5.722	7.27e-21	-2.778	1.46e-07		Pyrimidine Deoxyribonucleotides De Novo Biosynthesis I	-3	6.34	-2.111	2.77
	EGF	3.751	1.08e-21	4.723	6.42e-15		Glioblastoma Multiforme Signaling	-2.92	2.48	-2.188	5.85
	TNF	4.82	3.27e-28	3.649	5.2e-25		Mismatch Repair in Eukaryotes	-2.714	3.74	-2.333	2.51
	E2f	-4.978	1.91e-13	-3.434	3.74e-07		Regulation of Cellular Mechanics by Calpain Protease	-2.309	1.73	-2.683	4.99
	RABL6	-5.59	1.35e-12	-2.775	0.00102		Orexin Signaling Pathway	-2.032	1.74	-2.941	0.694
	TAL1	-5.023	1.64e-07	-2.963	6.32e-06		STAT3 Pathway	-3.286	2.21	-1.671	1.93
	SCAP	-3.287	0.000134	-4.47	6.32e-07		Œ≥-linolenate Biosynthesis II (Animals)	-2.828	1.6	-2.121	2.31
	N6AMT1	-4.37	1.1e-07	-3.355	1.24e-08		Salvage Pathways of Pyrimidine Ribonucleotides	-2.777	6.64	-2.058	3.8
	TREM1	4.079	7.41e-11	3.536	1.59e-05		FcŒ≥ Receptor-mediated Phagocytosis in Macrophages and Monocytes	-2.414	2	-2.353	1.56
	RARA	-4.443	5.08e-07	-3.041	0.00195		Granzyme B Signaling	-2.121	2.12	-2.646	1.68
	E2F1	-3.903	3.89e-20	-3.47	3.22e-13		Pyrimidine Ribonucleotides De Novo Biosynthesis	-2	2.98	-2.714	1.6
	CREM	3.521	3.14e-06	3.847	1.33e-05		Glycolysis I	-2.333	1.3	-2.333	1.44
	MEF2D	3.557	0.000112	3.808	4.08e-06		Agrin Interactions at Neuromuscular Junction	-2.828	1.27	-1.789	2.11
	SSTR2	-3.661	3.31e-13	-3.695	7.5e-06		IL-17A Signaling in Fibroblasts	1.976	3.2	2.556	3.29
	PDGF BB	3.759	3.52e-19	3.573	4.16e-21		Pyrimidine Ribonucleotides Interconversion	-1.807	2.93	-2.714	1.51
	TNFRSF9	-3.889	1.13e-07	-3.4	0.00294		HGF Signaling	-1.512	2.39	-3	4.84
	HSPA5	-3.852	4.44e-10	-3.428	2.55e-10		iNOS Signaling	2.496	2.47	1.941	2.77
	miR-124-3p (and other miRNAs w/seed AAGGCAC)	3.557	2.07e-08	3.688	8.92e-17		Melatonin Signaling	-2.041	2.52	-2.357	1.09
	CHROMR	-4.28	7.64e-08	-2.964	6.42e-08		Fc Epsilon RI Signaling	-2.043	0.986	-2.335	1.46
	FOXL2	4.302	4.51e-05	2.823	0.0028		Basal Cell Carcinoma Signaling	-2.138	1.1	-2.183	1.59
	MED1	-4.297	8.53e-09	-2.814	2.25e-07		Aldosterone Signaling in Epithelial Cells	-2.2	3.42	-2.117	3.25
	TMPRSS2-ERG	-4.131	2.67e-12	-2.9	6.98e-05		IL-6 Signaling	2.137	2.59	2.082	3.72
	RNF187	-3.374	4.98e-09	-3.573	1.4e-08		Bladder Cancer Signaling	-1.897	2.96	-2.309	2.56
	CD3E	-3.353	1.78e-07	-3.584	2.06e-05		Integrin Signaling	-2.496	2.94	-1.692	5.35
	Cdk (family)	3.591	0.00205	3.346	0.000308		Chondroitin Sulfate Degradation (Metazoa)	-2.236	0.677	-1.89	1.68
	ZNF768	-4.231	4.59e-09	-2.63	0.185		GNRH Signaling	-1.938	2.97	-2.16	2.2
	MAP2K1/2	3.544	9.57e-05	3.297	1.05e-05		Oleate Biosynthesis II (Animals)	-1.633	1.68	-2.449	1.81
	PRKCD	3.074	3.38e-14	3.687	4.16e-07		tRNA Charging	1.941	1.41	2.111	0.957
	ECSIT	3.168	5.73e-06	3.55	0.000386		RHOA Signaling	-2.03	4.96	-1.976	1.6
	ERK	2.872	5.5e-12	3.812	2.18e-11		PAK Signaling	-1.961	2.6	-2.043	3.4
	Eldr	-6.67	4.47e-22		0.0335		Ketolysis	-2	0.9	-2	1.56
	ELDR	-6.67	4.47e-22		0.0335		Cholesterol Biosynthesis III (via Desmosterol)	-1.342	0.982	-2.646	2.27
	OGT	-2.621	0.000449	-4.045	0.00892		Cholesterol Biosynthesis II (via 24,25-dihydrolanosterol)	-1.342	0.982	-2.646	2.27
	NONO	-3.393	0.000551	-3.215	0.0022		Cholesterol Biosynthesis I	-1.342	0.982	-2.646	2.27
	DDX5	-3.455	0.00258	-3.134	0.00643		RAC Signaling	-2.058	4.74	-1.859	4.73
	SREBF1	-3.03	2e-08	-3.511	8.46e-07		B Cell Activating Factor Signaling	2.138	4.58	1.732	3.3
	ZC3H11A	-3.266	7.04e-05	-3.266	2.6e-05		Actin Nucleation by ARP-WASP Complex	-2.324	2.35	-1.528	4.22
	NLRP3	3.672	0.00118	2.803	0.0661		Oxytocin in Brain Signaling Pathway	-2.1	1.41	-1.732	1.33
	CDKN2A	4.721	6.97e-20	1.75	1.59e-11		Interferon Signaling	-1.941	1.69	-1.89	0.262
	RHOJ	3.464	7.52e-06	3	0.00113		Sperm Motility	-1.826	2.75	-1.89	1.73
	Firre	-3.53	0.00545	-2.887	0.00106		Chronic Myeloid Leukemia Signaling	-2.178	6.77	-1.476	7.06
	NFKB1	2.662	1.12e-07	3.734	0.00759		Pyridoxal 5'-phosphate Salvage Pathway	-2.043	5.1	-1.569	4.11
	RNF138	3.357	4.46e-06	3	0.0211		CDK5 Signaling	-2.043	1.94	-1.567	3.91
	MAP3K8	3.369	5.57e-08	2.957	0.000181		eNOS Signaling	-1.134	0.552	-2.475	1.38
	FLCN	2.859	1.02e-06	3.455	5.74e-08		Myelination Signaling Pathway	-2.049	6.55	-1.554	8.22
	PLA2R1	-3.464	0.00382	-2.828	0.125		Amyloid Processing	-1.89	1.38	-1.667	1.03
	KLF6	3.371	4.16e-19	2.917	1.08e-16		Factors Promoting Cardiogenesis in Vertebrates	-1.521	1.01	-2.03	2.13
	TOR1AIP1	-3.962	3.73e-07	-2.309	0.0692		Autophagy	1.835	7.23	1.709	8.02
	MFSD2A	3.219	0.00394	3.051	0.00018		Cardiac Hypertrophy Signaling (Enhanced)	-1.095	3.83	-2.393	4.37
	SIGLEC8	-3.051	0.015	-3.162	0.1		fMLP Signaling in Neutrophils	-1.567	3.93	-1.915	3.24
	UCP1	4.213	8.64e-07	1.981	0.000492		Regulation of Actin-based Motility by Rho	-1.89	4.04	-1.569	3.57
	LCK	4.007	0.00936	2.177	0.00954		UVA-Induced MAPK Signaling	-1.789	2.27	-1.633	4.08
	INSIG2	3.094	0.000707	3.087	0.000431		Mouse Embryonic Stem Cell Pluripotency	-1.225	0.697	-2.121	2.53
	TRAF6	3.06	0.00652	3.115	0.0126		Estrogen-mediated S-phase Entry	-1.732	3.16	-1.604	4.84
	F7	2.655	2.07e-07	3.5	3.59e-05		HIPPO signaling	1.698	1.04	1.606	2.06
	Fcer1	2.785	0.0271	3.369	0.254		Role of RIG1-like Receptors in Antiviral Innate Immunity	1.89	0.905	1.414	1.68
	ACSS2	-2.53	0.00489	-3.606	2.4e-05		NER (Nucleotide Excision Repair, Enhanced Pathway)	-1.4	2.92	-1.886	0.73
	HSPB1	-3.325	5.73e-06	-2.789	0.105		D-myo-inositol (1,4,5)-Trisphosphate Biosynthesis	-1.508	2.06	-1.732	2.81
	collagenase	3.053	0.00461	3.051	0.0027		TNFR2 Signaling	1.807	5.09	1.387	4.09
	ZFTA-RELA	3.273	6.97e-05	2.828	0.00101		IL-1 Signaling	2.041	5.83	1.147	3.9
	TLR3	2.521	0.00371	3.548	0.0325		Leukocyte Extravasation Signaling	-1.372	1.31	-1.809	2.11
	ETV3	3.841	0.000515	2.214	0.0376		14-3-3-mediated Signaling	-1.257	3.31	-1.915	3.56
	SALL4	-3.071	6.3e-08	-2.94	2.27e-09		Kinetochore Metaphase Signaling Pathway	-2.921	3.47	-0.229	0.352
	Rb	3.215	4.76e-09	2.794	0.000696		Endoplasmic Reticulum Stress Pathway	2.121	1.33	1	1.97
	IFNL1	-3.5	5.92e-06	-2.492	0.0214		Glioma Signaling	-1.706	3.47	-1.347	5.17
	Lh	2.698	2.46e-08	3.29	3.01e-12		Activin Inhibin Signaling Pathway	1.192	1.71	1.838	2.43
	TCR	3.123	2.38e-05	2.864	2.85e-06		Remodeling of Epithelial Adherens Junctions	-1.89	1.33	-1.134	0.852
	CSF3	2.494	0.000652	3.474	2.19e-06		Actin Cytoskeleton Signaling	-1.732	1.68	-1.26	3.04
	OSM	3.16	9.98e-11	2.789	6.72e-10		April Mediated Signaling	1.698	4.19	1.291	3.46
	FDX1	-3.639	1.81e-06	-2.254	1.02e-07		IL-9 Signaling	1.667	1.42	1.265	2.01
	TRADD	3.352	9.83e-05	2.53	0.0283		MIF Regulation of Innate Immunity	1.387	1.64	1.508	1.2
	EHMT1	-3.307	0.00358	-2.556	0.00892		Sirtuin Signaling Pathway	1.434	5.44	1.408	3.93
	C5	2.47	1.38e-05	3.379	0.00156		GŒ±12/13 Signaling	-1.372	2.09	-1.461	1.81
	TREX1	3.212	1.79e-05	2.628	7.3e-06		Adrenomedullin signaling pathway	-1.286	1.92	-1.54	2.45
	miR-338-3p (miRNAs w/seed CCAGCAU)	3.464	0.0421	2.366	0.0279		CNTF Signaling	-1.291	0.781	-1.528	2.88
	TGS1	-3.434	3.33e-07	-2.354	1.83e-08		Unfolded protein response	1.528	2.92	1.279	2.36
	UBAP1	3.45	0.00178	2.333	0.0358		Neuregulin Signaling	-1.279	1.83	-1.512	5.64
	PSME3	-2.63	0.0324	-3.138	0.000229		Paxillin Signaling	-1.279	1.94	-1.512	3.58
	ESR1	-3.709	2.73e-29	-2.041	2.76e-31		Reelin Signaling in Neurons	-1.333	2.78	-1.441	3.33
	BCL6	-2.626	0.000652	-3.105	9.25e-06		Induction of Apoptosis by HIV1	-0.894	2.85	-1.877	3.66
	RAS	2.975	1.99e-06	2.718	0.000151		Growth Hormone Signaling	-0.894	1.15	-1.877	2.62
	PPRC1	2.83	0.000523	2.853	0.0142		Chemokine Signaling	-1.877	1.54	-0.894	0.889
	E2F6	3.308	9.48e-08	2.35	4.88e-05		Colanic Acid Building Blocks Biosynthesis	-1.134	1.9	-1.633	1.45
	GPAT4	2.828	6.18e-05	2.828	3.95e-05		TR/RXR Activation	-1.581	2.66	-1.183	1.84
	DSCAM	-2.117	0.0119	-3.53	0.0103		Non-Small Cell Lung Cancer Signaling	-1.5	2.58	-1.225	5.85
	CDKN1A	4.037	1.75e-22	1.605	2.93e-11		Small Cell Lung Cancer Signaling	1.5	5.38	1.225	9.22
	TGFA	2.338	0.000106	3.291	0.012		Macropinocytosis Signaling	-0.832	1.11	-1.886	2.87
	IL1A	3.04	0.000114	2.588	0.00818		Notch Signaling	-0.816	1.5	-1.897	1.69
	GLI3	3.005	0.00221	2.611	6.97e-05		RAR Activation	-1.166	1.85	-1.526	3.31
	BRD4	-2.776	4.77e-22	-2.836	1.25e-13		FAT10 Cancer Signaling Pathway	1.387	1.78	1.291	2.84
	Brd4	-2.776	4.77e-22	-2.836	1.25e-13		Role of BRCA1 in DNA Damage Response	-2.132	6.81	-0.535	3.23
	miR-335-3p (miRNAs w/seed UUUUCAU)	2.782	0.00161	2.828	0.146		IL-23 Signaling Pathway	1.508	0.905	1.155	1.35
	CHRM1	2.791	0.00101	2.791	0.000667		CSDE1 Signaling Pathway	0.832	0.466	1.807	1.54
	GH1	2.708	0.000784	2.839	0.00696		Xenobiotic Metabolism AHR Signaling Pathway	-1	1.93	-1.633	1.99
	PTGS2	2.763	0.000304	2.78	0.00942		Assembly of RNA Polymerase I Complex	1.633	2.12	1	1.07
	SREBF2	-2.016	9.28e-10	-3.524	4.37e-08		Neuropathic Pain Signaling in Dorsal Horn Neurons	-1.061	2.34	-1.569	1.21
	HTT	-3.323	1.03e-08	-2.208	1.89e-09		ABRA Signaling Pathway	0.816	0.971	1.8	1.43
	CLOCK	2.521	8.4e-07	3.01	1.88e-10		Xenobiotic Metabolism General Signaling Pathway	-1.257	0.43	-1.333	1.35
	PTH	2.037	2.13e-06	3.482	0.000237		ID1 Signaling Pathway	-1.116	4.42	-1.455	6.28
	MAX	-2.156	4.46e-07	-3.358	1.95e-05		Melanoma Signaling	-1.155	0.918	-1.414	2.84
	AMBRA1	2.244	1.14e-06	3.258	0.00101		Colorectal Cancer Metastasis Signaling	-1.549	3.75	-1.016	4.92
	CD200R1	-2.782	0.00184	-2.708	0.0739		Endothelin-1 Signaling	-1.286	1.96	-1.26	2.27
	MYD88	3.061	6.18e-06	2.419	0.002		Pulmonary Fibrosis Idiopathic Signaling Pathway	-1.095	6.06	-1.437	10.3
	SUPT16H	-3	0.000184	-2.443	3.34e-06		Lymphotoxin Œ≤ Receptor Signaling	1.807	2.38	0.688	4.57
	NKX2-2-AS1	-2.111	0.0087	-3.317	0.0055		AMPK Signaling	1.474	5.11	1	6.13
	TRAF2	2.13	0.000796	3.298	0.123		Cell Cycle: G1/S Checkpoint Regulation	1.225	3.72	1.225	4.65
	OVOL2	2.248	0.00226	3.173	3.56e-05		Tumoricidal Function of Hepatic Natural Killer Cells	-0.816	1.41	-1.633	0.798
	EGLN	1.775	6.81e-09	3.624	3.55e-08		IL-12 Signaling and Production in Macrophages	1.432	1.38	0.98	0.755
	GPR15LG	2.668	0.000687	2.714	0.1		Mitotic Roles of Polo-Like Kinase	-1.941	3.02	-0.447	0.897
	PPARGC1A	-1.711	2.47e-07	-3.662	7.61e-06		Angiopoietin Signaling	-2.138	1.11	-0.229	3.25
	ERN1	1.661	5.31e-07	3.712	3.37e-09		Role of Tissue Factor in Cancer	-1.1	4.55	-1.231	5.12
	EPHB1	2.773	0.000188	2.587	0.00113		ERBB Signaling	-0.756	2.35	-1.567	3.83
	ALDH2	-3.212	0.00205	-2.138	0.247		Ovarian Cancer Signaling	-1.225	3.59	-1.091	3.36
	NPM1	2.198	2.66e-23	3.141	3.12e-14		D-myo-inositol-5-phosphate Metabolism	-0.866	3.41	-1.443	4.43
	SH3TC2	-2.496	0.00161	-2.84	4.83e-05		Cardiac Hypertrophy Signaling	-1.361	2.37	-0.944	2.45
	GNAS	2.431	3.32e-07	2.855	0.00226		CCR3 Signaling in Eosinophils	-1.147	1.59	-1.147	1.35
	DACH1	-2.802	8.18e-06	-2.475	5.43e-05		Synaptogenesis Signaling Pathway	-1.238	1.95	-1.026	2.46
	F2	2.438	2.85e-16	2.818	2.1e-10		IL-33 Signaling Pathway	1.605	2.39	0.632	1.18
	PHACTR1	2.395	5.56e-10	2.837	5e-06		Heme Biosynthesis II	-2.236	1.68		0.622
	KLF15	-2.74	0.0413	-2.489	0.0439		Role of IL-17F in Allergic Inflammatory Airway Diseases	0.728	3.37	1.5	3.23
	GNA13	2.611	0.00489	2.611	0.00313		Estrogen-Dependent Breast Cancer Signaling	1	0.84	1.225	3.04
	IL1	2.629	0.0779	2.592	0.0243		Osteoarthritis Pathway	-1.313	5.27	-0.911	6.62
	BRAF	-1.44	1.27e-20	-3.771	1.48e-19		ILK Signaling	0.687	4.71	1.524	6.99
	PXDN	-2.324	2.39e-07	-2.887	0.000251		Endocannabinoid Cancer Inhibition Pathway	1.414	4.49	0.745	3.56
	KDM8	-2.457	0.00446	-2.715	4.84e-06		Production of Nitric Oxide and Reactive Oxygen Species in Macrophages	1.18	2.51	0.962	4.21
	PRL	-2.826	2.21e-11	-2.334	1.49e-10		Role of JAK family kinases in IL-6-type Cytokine Signaling	0.408	1.66	1.732	2.95
	TNFSF13B	2.469	0.00343	2.68	0.00629		Erythropoietin Signaling Pathway	-0.926	1.13	-1.206	1.87
	STAG2	3.19	0.00984	1.956	0.033		TWEAK Signaling	-0.832	2.41	-1.291	3.74
	IL6	2.417	1.26e-10	2.722	2.36e-06		Role of Osteoblasts in Rheumatoid Arthritis Signaling Pathway	1.069	1.24	1.05	1.7
	OSCAR	2.309	0.0219	2.828	0.275		ERB2-ERBB3 Signaling	-0.775	0.633	-1.342	2.45
	PPP1R15B	-2.359	1.46e-05	-2.777	0.000121		Ceramide Signaling	-1.347	2.83	-0.73	3.65
	RNY3	-2.887	0.00264	-2.236	0.566		Dopamine Receptor Signaling	-0.707	0.338	-1.342	1.37
	OMA1	3.326	0.000203	1.796	0.0222		Role of MAPK Signaling in Promoting the Pathogenesis of Influenza	-1.151	2.82	-0.898	1.66
	mir-379	-2.907	0.00207	-2.204	0.00628		ATM Signaling	-0.898	5.75	-1.134	3.52
	TFRC	-2.63	0.000551	-2.481	0.0201		IL-10 Signaling	-1.109	4.21	-0.905	2.55
	TGIF1	2.294	0.0501	2.801	0.0358		Oxytocin Signaling Pathway	-1.039	2.39	-0.97	1.67
	DYSF	2.332	0.0138	2.762	2.54e-06		Arginine Biosynthesis IV		0	-2	1.84
	HLX	-2.823	7.52e-06	-2.27	0.0109		Heme Biosynthesis from Uroporphyrinogen-III I	-2	2.77		0.776
	S1PR2	3.082	0.00123	2.011	0.00357		p38 MAPK Signaling	0.18	2.13	1.768	2.57
	TLR4	3.034	1.82e-06	2.055	0.00021		Role of NFAT in Cardiac Hypertrophy	-0.816	3.91	-1.109	2.73
	CCL5	1.948	0.000247	3.132	0.00627		Apelin Cardiomyocyte Signaling Pathway	-0.784	1.04	-1.134	1.76
	NfkB-RelA	2.307	0.00839	2.767	0.275		MIF-mediated Glucocorticoid Regulation	0.905	1.69	1	1.17
	SOX4	-3.262	4.41e-06	-1.796	7.88e-05		Renin-Angiotensin Signaling	-0.557	1.61	-1.347	1.75
	INSR	-1.9	2.35e-10	-3.15	5.73e-08		Hepatic Fibrosis Signaling Pathway	-0.878	5.27	-1.01	4.98
	EHHADH	2.236	0.149	2.813	0.00235		GM-CSF Signaling	-0.775	0.468	-1.091	2.03
	TNFSF13	2.335	0.0283	2.705	0.000232		Ketogenesis	-0.816	1.9	-1	1.37
	SMAD4	3.225	2.48e-06	1.77	1.94e-08		p53 Signaling	-1.257	5.13	-0.557	5.78
	EP400	-3.46	3.67e-12	-1.534	0.000665		Sonic Hedgehog Signaling	1.069	5.36	0.707	0.914
	TICAM1	2.561	0.00526	2.418	0.0255		Role of CHK Proteins in Cell Cycle Checkpoint Control	-1	3.7	-0.775	2.77
	1810019D21Rik	-2.294	0.000388	-2.683	0.00307		DNA Methylation and Transcriptional Repression Signaling	0.577	3.21	1.177	2.68
	CASR	-2.824	5.67e-09	-2.144	0.000309		Telomerase Signaling	1.342	1.64	0.378	2.84
	DYRK1A	2.795	0.00295	2.158	0.0018		DHCR24 Signaling Pathway	-0.87	0.801	-0.845	1.41
	Ttc39aos1	3.228	0.000572	1.724	0.00856		BMP signaling pathway	-0.853	1.93	-0.853	1.73
	CHD1	2.714	0.000119	2.236	0.222		Role of Chondrocytes in Rheumatoid Arthritis Signaling Pathway	0.438	3.72	1.265	2.31
	miR-122-5p (miRNAs w/seed GGAGUGU)	2.329	0.000954	2.62	1.36e-06		Neuroinflammation Signaling Pathway	0.254	1.34	1.408	1.1
	PPP2R5C	-2.828	0.00907	-2.121	0.00628		Cyclins and Cell Cycle Regulation	-0.853	4.61	-0.784	4.73
	VCAN	-2.621	0.00199	-2.316	7.06e-05		Thrombin Signaling	-1.342	5.23	-0.289	4.13
	ATG7	-2.639	0.00306	-2.296	1.88e-05		VEGF Signaling	-1.043	1.68	-0.577	2.03
	CASP1	-2.199	0.00819	-2.726	0.0556		Signaling by Rho Family GTPases	-1.291	6.74	-0.272	4.13
	ETV6	3.162	0.00781	1.756	0.0314		Transcriptional Regulatory Network in Embryonic Stem Cells	-0.845	0.399	-0.714	3.23
	RPL22	-2.36	0.000129	-2.55	6.93e-06		Role of MAPK Signaling in Inhibiting the Pathogenesis of Influenza	-0.928	3.27	-0.626	1.68
	RNASEH2B	2.92	9.97e-07	1.986	0.000621		Acetylcholine Receptor Signaling Pathway	-0.7	1.59	-0.849	1.87
	ICAM1	2.62	0.00262	2.282	0.109		ERBB4 Signaling	-0.258	0.529	-1.279	2.91
	IFNA2	-2.804	6.9e-07	-2.097	0.00153		MSP-RON Signaling in Cancer Cells Pathway	0.493	1.71	1.043	4.46
	ISG15	2.724	0.000719	2.177	0.0378		Relaxin Signaling	-0.392	2.97	-1.134	3.87
	TRIB3	-2.569	1.25e-05	-2.33	6.98e-05		4-1BB Signaling in T Lymphocytes	0.905	3.97	0.577	4.31
	IL31	2.975	0.0501	1.912	0.185		VEGF Family Ligand-Receptor Interactions	-0.447	0.763	-1	2.2
	F2RL1	2.824	1.57e-07	2.051	2.71e-08		RHOGDI Signaling	1.441	3.92	0	3.17
	TLR9	2.119	0.000478	2.756	0.092		Insulin Receptor Signaling	-0.801	1.71	-0.632	2.63
	Map3k7	2.34	6.41e-05	2.532	0.525		Melanocyte Development and Pigmentation Signaling	-0.539	3.21	-0.87	5.33
	MAP3K7	2.34	6.41e-05	2.532	0.525		3-phosphoinositide Biosynthesis	-0.283	3.54	-1.089	5.52
	CXCL12	2.733	1.24e-06	2.136	0.00159		Superpathway of Inositol Phosphate Compounds	-0.254	4.04	-1.1	7.14
	miR-1-3p (and other miRNAs w/seed GGAAUGU)	3.231	1.25e-05	1.629	2.53e-08		Glycogen Degradation II		0.406	-1.342	1.37
	S1PR3	2.423	0.00907	2.429	0.0742		dTMP De Novo Biosynthesis	-1.342	3.46		1.29
	G protein alpha	-2.2	0.0372	-2.646	0.00124		Regulation of eIF4 and p70S6K Signaling	-0.243	0.469	-1.095	1.91
	TWNK	-2.72	0.00193	-2.121	0.0454		HOTAIR Regulatory Pathway	0.149	2.25	1.18	3.03
	ADCYAP1R1	2.4	0.000311	2.4	0.000221		VDR/RXR Activation	-0.775	2.01	-0.535	1.24
	PIN1	2.68	1.07e-05	2.119	0.00238		MSP-RON Signaling in Macrophages Pathway	0.539	1.5	0.756	1.22
	FGF1	2.666	0.00285	2.102	0.000932		Leptin Signaling in Obesity	-0.378	1.11	-0.905	1.6
	ID2	2.388	6.11e-09	2.366	2.92e-08		PPARŒ±/RXRŒ± Activation	0.149	3.04	-1.414	6.21
	FOXM1	-3.772	1.76e-17	-0.981	0.00035		Role of Pattern Recognition Receptors in Recognition of Bacteria and Viruses	0.655	0.66	0.6	1.38
	IL17A	2.566	0.00421	2.183	0.169		GŒ±s Signaling	0.784	1.57	0.471	0.343
	RPS6KA5	2.326	0.00489	2.418	0.202		Apoptosis Signaling	-0.539	3.01	-0.686	5.04
	JUNB	2.484	3.26e-08	2.257	2.57e-06		Sumoylation Pathway	1.616	4.53	-0.392	3.6
	EFEMP1	-2.55	0.107	-2.191	0.0351		Renal Cell Carcinoma Signaling	-0.775	0.969	-0.447	3.73
	MBOAT7	1.937	0.00163	2.8	0.000121		tRNA Splicing	-0.632	0.49	-0.577	1.35
	CCNK	-2.75	0.00098	-1.976	0.0443		Role of Osteoclasts in Rheumatoid Arthritis Signaling Pathway	-1.091	4.42	-0.11	4.96
	IRF1	-2.793	0.00599	-1.925	0.273		Ribonucleotide Reductase Signaling Pathway	-0.132	4.45	1.313	5.59
	APEX1	2.37	2.58e-06	2.324	0.000118		RANK Signaling in Osteoclasts	0.962	3.9	0.186	4.87
	T3-TR-RXR	-2.303	0.00262	-2.384	0.275		CXCR4 Signaling	-0.822	3.16	-0.324	2.72
	NDUFA13	2.631	0.00207	2.049	0.00134		NRF2-mediated Oxidative Stress Response	-0.649	1.95	-0.469	2.53
	DLX1	-1.789	0.0359	-2.888	0.000321		P2Y Purigenic Receptor Signaling Pathway	-0.48	4.08	-0.632	5.12
	SFTPA1	-2.218	1.24e-05	-2.457	0.0747		Role of PI3K/AKT Signaling in the Pathogenesis of Influenza	-0.577	0.596	-0.535	1.43
	MAPK3	2.902	0.00132	1.769	5.22e-06		Endometrial Cancer Signaling	-0.632	0	-0.471	1.55
	DRD2	2.397	0.00319	2.273	0.0201		Glioma Invasiveness Signaling	-0.447	2.43	-0.655	2.44
	FANCD2	-2.219	0.222	-2.425	0.024		WNK Renal Signaling Pathway	-0.5	0	-0.6	2.39
	ADAP1	2.425	0.0261	2.213	0.0722		D-myo-inositol (1,4,5,6)-Tetrakisphosphate Biosynthesis	-0.156	2.67	-0.926	3.83
	Tnf (family)	2.095	1.56e-05	2.535	0.00244		D-myo-inositol (3,4,5,6)-tetrakisphosphate Biosynthesis	-0.156	2.67	-0.926	3.83
	NR4A3	-2.872	0.0451	-1.757	0.123		PI3K/AKT Signaling	-0.174	4.21	-0.905	6.37
	BMP2	2.665	3.95e-05	1.956	0.000426		Endocannabinoid Developing Neuron Pathway	-0.73	2.46	-0.343	2.94
	GNE	-2	0.03	-2.621	6.84e-06		Death Receptor Signaling	-0.539	4.13	-0.522	5.14
	N-cor	1.839	1.8e-06	2.778	3.6e-09		HIF1Œ± Signaling	-0.662	2.49	-0.397	2.89
	NUP62	-2.803	0.00577	-1.812	0.0167		Human Embryonic Stem Cell Pluripotency	0	2.22	-1.05	3.28
	RBL1	3.297	7.66e-10	1.303	5.64e-06		HMGB1 Signaling	0.174	1.83	0.87	1.68
	INS	2.688	9.5e-08	1.901	6.45e-08		Opioid Signaling Pathway	-0.254	2.29	-0.775	2.41
	PDGFRA	2.19	0.262	2.395	0.0332		Apelin Endothelial Signaling Pathway	0.686	3.12	0.333	3.71
	PCLAF	-4.581	1.21e-12				Antioxidant Action of Vitamin C	0.392	1.77	0.626	1.23
	SPTBN1	1.961	0.00195	2.618	0.00702		IGF-1 Signaling	-0.626	3.94	-0.392	3.42
	SEL1L	-1.969	0.0118	-2.608	0.008		PFKFB4 Signaling Pathway	0.243	1.97	0.775	1.52
	mir-199	-2.454	0.00178	-2.121	0.0127		1D-myo-inositol Hexakisphosphate Biosynthesis II (Mammalian)	1	2.54	0	3.48
	TASP1	-2.607	0.000188	-1.948	0.00113		Folate Polyglutamylation		1.22	-1	2.25
	CG	1.686	1.05e-23	2.844	5.06e-19
	ERG	-2.047	6.08e-07	-2.478	3.87e-09
	RARRES2	-2.301	0.00382	-2.219	1
	SERPINA6	-2.828	0.000218	-1.667	7.35e-08
	CITED2	-2.262	1.33e-07	-2.229	0.000141
	STX18	-3.302	9.82e-17	-1.18	3.19e-08
	Fgf	2.259	0.00205	2.222	0.00371
	MAP3K1	2.149	0.000711	2.326	0.000895
	TGFBR1	2.526	0.000261	1.946	0.0167
	PDPK1	-1.837	0.0125	-2.633	0.0177
	S100A6	-2.524	7.62e-08	-1.941	0.000908
	CSF	1.789	0.00926	2.673	0.215
	Ck2	2.236	0.0172	2.219	0.0134
	Pka	2.214	0.00307	2.24	0.000959
	Immunoglobulin Lambda Light Chain	-2.227	0.00406	-2.227	0.00309
	UBE2E2	2.447	0.01	1.999	0.125
	Mapk	2.359	1.85e-05	2.076	0.00163
	PCGEM1	-1.974	0.0504	-2.453	0.000199
	KRAS	2.471	8.5e-28	1.94	2.88e-27
	FGF2	1.747	1.13e-08	2.661	2.13e-09
	Notch	2.398	0.000115	2.009	5.42e-05
	COPS5	-2.871	1.96e-23	-1.533	7.82e-15
	CYP1B1	-2.019	0.022	-2.385	0.00958
	NOD1	2.012	0.00814	2.391	0.144
	FA2H	-2.2	0.0172	-2.2	0.0134
	SCD	-2.151	1.76e-05	-2.242	4.93e-05
	CPT1B	2.339	0.0143	2.052	0.00434
	SERCA	-2.191	0.00138	-2.191	0.00104
	EPHA2	2.433	7.94e-08	1.947	2.92e-06
	KAT2A	-2.252	1.02e-05	-2.115	2.84e-07
	NFIL3	-1.984	0.0344	-2.377	0.052
	SMYD3	-2.779	0.0272	-1.58	0.0194
	EGR1	2.563	9.64e-08	1.789	1.19e-07
	ELF4	1.719	0.000297	2.623	0.0589
	E2F2	-2.509	5.02e-08	-1.831	5.64e-06
	HOXB3	-1.89	0.00163	-2.449	0.00113
	HRAS	2.764	6.82e-31	1.573	5.56e-23
	EIF6	-2.626	0.25	-1.71	0.0168
	FOXP1	-3.219	0.095	-1.112	0.0317
	PDX1	1.685	3.47e-06	2.633	7.68e-08
	PPARG	-1.92	8.78e-06	-2.394	1.04e-07
	NELFB	-1.667	0.0118	-2.646	0.0265
	KMT2D	-2.09	0.00159	-2.217	0.000872
	NGF	2.06	5.85e-10	2.237	1.52e-05
	Ngf	2.06	5.85e-10	2.237	1.52e-05
	48s	1.937	0.0153	2.36	0.000392
	RNF20	-2.63	0.115	-1.667	0.0127
	METTL4	-2.646	0.00163	-1.633	0.00743
	MAPK1	2.372	3.16e-18	1.902	1.53e-11
	IL33	2.19	1.17e-06	2.076	4.36e-08
	SUPT20H	-2.138	0.0615	-2.121	0.0454
	ESRRA	-1.938	0.00235	-2.319	0.00369
	DAG1	-1.609	0.0195	-2.63	0.0138
	PTN	-1.914	0.00541	-2.324	0.00246
	HOXC-AS3	-2	0.03	-2.236	0.00309
	TXN	1.889	9.03e-05	2.344	0.212
	NGLY1	1.835	0.0142	2.393	0.2
	TNFSF11	1.624	1.07e-11	2.603	8.4e-09
	CD300LF	-1.44	0.000162	-2.769	0.00156
	HOXD10	2.298	0.000315	1.91	0.00992
	ELAVL1	1.382	5.01e-05	2.816	0.00505
	NUS1	-2.213	0.00138	-1.982	0.0123
	HAVCR1	2.384	2.11e-10	1.802	3.38e-10
	ELOVL2	2.186	0.029	2	0.0928
	SPNS2	2.04	0.00205	2.138	0.00113
	mir-142	-1.947	0.0304	-2.23	0.00799
	MTLN	-2.207	0.0172	-1.969	0.0648
	ERVW-1	2.362	1.45e-05	1.803	0.00463
	KLF5	-2.816	1.01e-06	-1.348	0.00163
	Arntl-Clock	2.182	0.029	1.963	0.0928
	NACC1	-1.941	0.00588	-2.2	0.0722
	SRF	2.684	0.000876	1.445	0.000103
	NRAS	2.611	3.4e-11	1.515	4.64e-06
	BTG1	2.176	0.00138	1.949	0.0123
	PPOX	-2.121	0.0366	-2	0.553
	CNTNAP4	-2	0.235	-2.121	0.000667
	ASPSCR1-TFE3	-2.132	5.92e-05	-1.985	0.000244
	LGALS8	2.169	0.029	1.934	0.0928
	PPARA	-1.891	6.31e-07	-2.199	3.28e-05
	FASN	-2.08	0.00298	-2.007	0.000528
	Histone h3	1.942	1.5e-07	2.138	5.57e-07
	TLR7/8	2.099	8.35e-05	1.976	0.0272
	GPER1	2.43	2.3e-10	1.644	7.24e-12
	TCF7L2	-2.12	1.26e-06	-1.95	1.52e-06
	DDB1	2.309	2.29e-07	1.75	7.49e-05
	RACK1	2.241	0.0074	1.8	0.0357
	PF4	2.166	0.000638	1.871	0.0013
	TRPV4	1.723	0.0344	2.312	0.0225
	ADORA2B	2.118	0.0344	1.909	0.00917
	G protein alpha i	1.231	0.000226	2.794	0.000213
	OTUB1	2.51	5.37e-07	1.5	0.000394
	CLEC4E	1.826	0.0501	2.183	0.53
	ACTL6A	-2.496	0.000424	-1.508	0.00325
	NPSR1	2	0.00142	2	0.00112
	ONECUT1	2	0.00212	2	0.000639
	sGC	2	0.00599	2	0.00478
	ATF7	2	0.0091	2	0.007
	NPAS2	2	0.03	2	0.0245
	Smad2/3-Smad4	1.913	0.000523	2.081	0.000754
	IgG	1.419	5.18e-12	2.572	1.28e-05
	FOXC1	-2.326	8.73e-08	-1.664	0.00412
	TENM1	-1.342	0.0172	-2.646	0.000174
	MYO6	2.271	4.36e-08	1.715	1.27e-06
	APBB1	2.385	0.0153	1.596	5.01e-06
	MAP2K4	1.614	0.0111	2.361	0.00588
	cytokine	2.366	9.97e-06	1.608	0.00135
	SQLE	-1.987	0.0152	-1.987	0.0123		Glutathione Redox Reactions II		1.55
	PGR	3.367	1.18e-29	0.605	1.24e-14		Glycine Degradation (Creatine Biosynthesis)		1.39
	Ige	1.752	1.21e-11	2.219	1.81e-10		Role of Macrophages, Fibroblasts and Endothelial Cells in Rheumatoid Arthritis		3.78		4.32
	ADRA1	1.982	0.0152	1.982	0.0123		Fatty Acid Œ≤-oxidation III (Unsaturated, Odd Number)		0.732		1.62
	CDK19	-2.475	2.89e-18	-1.482	1.13e-19		Sulfate Activation for Sulfonation		1.39		1.44
	TCF12	1.99	0.0109	1.962	0.0121		Clathrin-mediated Endocytosis Signaling		0.646		3.62
	MAPK14	1.837	8.81e-05	2.103	0.00424		Tight Junction Signaling		2.67		3.55
	PAX5	1.625	0.0259	2.309	0.00131		Molybdenum Cofactor Biosynthesis		1.55		1.62
	CAMK4	1.841	0.0286	2.093	0.138		Axonal Guidance Signaling		10.2		6.07
	FOXK2	1.966	0.0168	1.966	0.00228		Hepatic Cholestasis		1.54		1.14
	KAT6A	-1.791	0.0211	-2.139	0.000173		Selenocysteine Biosynthesis II (Archaea and Eukaryotes)		0.99	0	1.84
	Rsk	1.964	0.00142	1.964	0.00112		Docosahexaenoic Acid (DHA) Signaling		0.64		2.1
	PHF21A	2.327	3.21e-06	1.6	0.00399		Hereditary Breast Cancer Signaling		5.32		5.73
	XBP1	0.885	9.7e-07	3.042	8.04e-08		Germ Cell-Sertoli Cell Junction Signaling		2.1		3.12
	LIN9	-3.924	2.96e-08				Glutamate Degradation X				1.44
	SMARCA2	-2.345	0.0474	-1.578	0.0139		Hepatic Fibrosis / Hepatic Stellate Cell Activation		4.08		1.87
	PTPRJ	1.807	0.0457	2.111	0.369		Thiosulfate Disproportionation III (Rhodanese)		2.08		2.16
	DCLK1	1.768	0.000147	2.131	0.052		Phagosome Maturation		3.72		0.396
	PRKCE	1.834	4.12e-06	2.064	0.000222		Molecular Mechanisms of Cancer		14.3		13.1
	LRRFIP2	-2.263	7.61e-05	-1.633	0.0279		Virus Entry via Endocytic Pathways		1.55		4.73
	ALB	1.891	0.000834	2.003	0.0011		DNA Double-Strand Break Repair by Homologous Recombination		1.33		0.285
	C5AR1	1.824	0.0265	2.065	0.456		Role of IL-17A in Arthritis		3.84		3.31
	LGALS3	2.291	1.04e-05	1.591	0.0123
	BNIP3L	3.075	4.82e-09	0.804	0.00156
	Ctbp	-2.18	0.000233	-1.698	0.000762
	AURKA	-1.615	0.00295	-2.26	0.0211
	NMDA Receptor	1.937	0.0443	1.937	0.0332
	POR	2.045	0.00905	1.824	0.0116
	miR-483-3p (miRNAs w/seed CACUCCU)	2.367	0.0821	1.493	0.00165
	mir-26	-1.617	0.00531	-2.242	0.2
	Ahr-aryl hydrocarbon-Arnt	1.912	0.0098	1.941	0.00702
	PDCD10	-1.424	8.62e-05	-2.425	0.0416
	miR-31-5p (and other miRNAs w/seed GGCAAGA)	-2.036	0.0366	-1.806	0.172
	MAPKAPK2	1.876	0.000515	1.953	0.297
	CYTOR	2.087	0.0588	1.739	0.00357
	RAE1	-1.929	0.00123	-1.897	0.000762
	BMP6	3.138	1.31e-05	0.682	3.81e-08
	MYC	-2.11	6.02e-21	-1.706	3.61e-18
	Mek	1.867	1.14e-16	1.949	1.19e-16
	Angiotensin II receptor type 1	1.593	0.0195	2.219	0.259
	PRPF19	-1.901	0.0449	-1.91	0.0356
	DUSP1	-1.896	0.00864	-1.905	0.0148
	PADI2	1.673	0.000701	2.121	0.105
	miR-133a-3p (and other miRNAs w/seed UUGGUCC)	-2.048	0.0207	-1.744	0.00134
	Smad2/3/4	2.008	0.00907	1.782	0.024
	MGAT1	1.664	0.01	2.121	0.000121
	CYLD-AS1	1.257	2.3e-08	2.524	0.0057
	RRAS2	1	6.59e-06	2.777	0.000366
	SRSF2	-1.977	0.00496	-1.792	0.0396
	GRP	2.077	0.00538	1.692	0.00325
	FOXO4	1.824	9.38e-05	1.944	4.26e-11
	CSF2RB	1.795	0.000119	1.969	0.00951
	KDM4B	-1.8	0.0302	-1.961	0.00666
	TNFRSF1A	1.851	0.000691	1.908	0.0548
	TXNIP	1.985	0.00513	1.772	0.0127
	DAB2IP	-1.981	5.61e-05	-1.775	0.00628
	AURKB	-2.184	0.000258	-1.569	0.0114
	MFN2	-1.406	0.00322	-2.345	0.00204
	HDL-cholesterol	-2.668	0.000481	-1.081	0.00248
	MYOD1	-2.536	1.57e-11	-1.209	5.43e-05
	SYVN1	-2.229	3.3e-10	-1.514	7.86e-12
	LPAR1	2.613	0.0228	1.118	0.0167
	EFNA3	-0.839	0.0156	-2.891	0.0933
	SOX10	-1.547	2.73e-06	-2.173	4.34e-05
	EPO	1.582	0.000146	2.138	0.00158
	SERPINE1	1.787	0.00449	1.93	0.00725
	LPIN1	-1.306	0.0207	-2.406	0.303
	Pkc(s)	1.478	3.56e-09	2.227	2.03e-10
	POU5F1	2.376	7.49e-09	1.326	1.61e-06
	GNRH	1.568	0.00111	2.122	0.0143
	miR-3648 (miRNAs w/seed GCCGCGG)	2.931	1.67e-07	0.758	2.01e-10
	TLR7	0.831	0.0137	2.84	0.259
	ACACB	1.698	0.00577	1.964	0.00395
	Foxo	2.008	0.00322	1.644	7.84e-05
	MED13	1.664	0.0286	1.987	0.0378
	Tgf beta	1.545	3.34e-12	2.105	1.08e-12
	GLI1	-1.212	7.62e-25	-2.431	3.05e-25
	CSF2	-2.607	2.56e-17	-1.022	1.44e-07
	IL11RA	1.915	0.00568	1.706	0.0169
	DNMT1	-0.955	0.00111	-2.657	0.0476
	HELLS	-2.795	5.61e-05	-0.816	0.00628
	DBH-AS1	-1.994	0.111	-1.606	0.00399
	HNF4A	-1.531	1.83e-25	-2.069	2.41e-25
	MAP3K14	1.681	0.00222	1.915	0.0144
	APOC1	1.31	0.00342	2.263	0.00951
	PDGF-AA	1.721	0.019	1.831	0.185
	PCYT2	2.138	0.0195	1.414	0.0138
	TGFB2	1.481	1.5e-07	2.068	1.78e-07
	miR-9-5p (and other miRNAs w/seed CUUUGGU)	1.769	0.00201	1.78	1.52e-05
	miR-30c-5p (and other miRNAs w/seed GUAAACA)	2.22	1.79e-06	1.326	1.39e-06
	TFPI2	1.868	1.1e-05	1.673	0.00228
	FGFR3	1.873	0.000327	1.667	0.0211
	LONP1	-2.01	0.0127	-1.521	0.00288
	SPTLC2	-1.373	8.62e-05	-2.157	0.00235
	PBRM1	1.518	6.55e-07	2	0.00269
	CRH	1.596	0.0252	1.917	0.514
	ELK4	1.756	0.0102	1.756	0.0211
	NR3C1	-1.86	1.14e-15	-1.651	8.66e-14
	HEY1	-1.69	0.0323	-1.81	0.0221
	CaMKII	1.526	0.0227	1.969	0.0454
	RGS2	0.926	1.27e-07	2.556	0.00254
	E2F3	-2.059	1.69e-13	-1.417	0.000334
	ADAM17	1.244	0.0127	2.228	0.000366
	ARID1A	-2.392	7.62e-26	-1.079	4.4e-19
	CD40LG	1.951	5.5e-11	1.517	2.95e-09
	NRP1	1.757	0.000707	1.706	0.0332
	miR-203a-3p (and other miRNAs w/seed UGAAAUG)	-0.885	0.0323	-2.575	0.0221
	NRIP1	1.523	0.00154	1.935	0.0083
	AGT	-2.855	1.2e-18	-0.602	1.62e-07
	PTTG1	2.121	9.28e-06	1.333	0.00193
	XDH	-1.138	1.34e-05	-2.307	2.53e-05
	RPTOR	-1.419	0.00241	-2.017	0.00233
	ETV6-RUNX1	1.857	2.11e-09	1.572	6.68e-08
	Irgm1	3.429	1.18e-05
	IL6R	1.28	0.00184	2.141	0.023
	SP110	-1.633	1.87e-07	-1.786	6.79e-08
	SLC7A5	-1.709	0.0228	-1.709	0.0167
	SUZ12	1.414	0.00577	2	0.152
	GAS2L3	-2.345	0.00117	-1.066	0.00075
	BCOR	1.89	0.133	1.508	0.00186
	NEK2	-1.432	0.029	-1.964	0.000488
	PTX3	-1.637	0.0228	-1.757	0.0342
	PDGFB	1.548	0.000267	1.843	0.0567
	DDIT3	2.079	2.42e-10	1.306	2.65e-09
	ROCK	1.773	0.011	1.612	0.00239
	SMAD3	2.027	5.73e-08	1.356	7.9e-08
	CTSB	1.626	0.00332	1.749	0.000529
	mir-223	1.455	0.000165	1.91	0.00709
	CUL3	-1.22	0.000798	-2.128	0.000343
	ADAM12	0.509	0.00135	2.837	0.397
	EIF4EBP1	-2.131	0.0326	-1.214	0.0376
	SORL1	-1.998	5.83e-07	-1.345	9.27e-05
	GCDH	-2	0.111	-1.342	0.0228
	CD40	2.186	2.04e-06	1.152	0.00043
	MET	1.279	2.58e-08	2.058	2.99e-06
	Nos	1.555	0.00577	1.782	0.00075
	SELENOS	-1.504	0.00204	-1.832	0.00544
	PTPN11	1.819	0.0135	1.514	0.0299
	HCRT	1.916	0.111	1.413	0.0228
	GABARAPL1	-1.941	0.00839	-1.387	0.00502
	ZMPSTE24	-1.705	0.000327	-1.621	0.00917
	ARID3A	-1.347	0.000292	-1.976	1.25e-06
	NFATC2	0.475	0.000106	2.845	0.029
	LATS2	1.546	0.0194	1.772	0.215
	YAP/TAZ	1.371	8.65e-07	1.944	0.000144
	SIN3A	-1.585	7.52e-06	-1.726	0.0016
	TFDP1	-2.195	0.00178	-1.114	0.000269
	GADD45A	-2.12	4.62e-05	-1.188	0.0114
	CD3 group	-1.504	0.047	-1.803	0.104
	DNMT3A	-2.1	1.39e-06	-1.199	0.00263
	MED12	1.107	0.000445	2.191	0.112
	CHRNA3	1.299	0.0449	1.999	0.125
	AAMDC	1.89	0.000257	1.406	0.0134
	PNO1	2.141	9.51e-05	1.154	0.0039
	IL3	1.653	4.48e-06	1.634	5.38e-05
	Il3	1.653	4.48e-06	1.634	5.38e-05
	HDAC2	1.383	0.00052	1.898	0.0136
	TET3	-1.387	0.00265	-1.89	0.292
	GIP	1.253	0.0326	2.021	1
	PRKCZ	1.157	0.00111	2.109	0.00539
	HDAC5	-1.578	0.00182	-1.687	0.000295
	USP36	1.66	1.75e-06	1.604	0.00951
	VLDLR	-2.052	0.0098	-1.211	0.00702
	DLL4	2.193	0.00131	1.052	0.0254
	STAT6	2.291	5.4e-07	0.95	0.000107
	GABARAPL2	-1.508	0.0158	-1.732	0.00325
	GABARAP	-1.508	0.0266	-1.732	0.00618
	mir-17	-1.785	2.83e-06	-1.451	5.99e-07
	F13B	1.89	0.000712	1.342	0.0228
	COPS8	-1.342	0.01	-1.89	0.000121
	BAG6	1.938	0.051	1.292	0.042
	USP22	1.773	0.0182	1.446	0.0277
	FOSL1	-1.168	0.000159	-2.049	0.023
	ERN2	1.338	0.000275	1.875	0.00478
	TARDBP	-1.076	0.00973	-2.137	0.0836
	H2AB3 (includes others)	2.524	0.00226	0.688	0.0011
	LINC02159	1.98	0.051	1.231	0.007
	MDM2	-2.235	5.4e-07	-0.976	0.00146
	NCOR2	-1.294	0.0132	-1.913	0.131
	EGLN3	-1.197	0.0418	-2.01	0.135
	PIK3R1	1.815	2.87e-07	1.39	6e-06
	ADA	-1.397	0.00108	-1.807	0.0221
	GATA1	1.221	0.000172	1.965	6.18e-06
	HSPA1A/HSPA1B	1.538	0.0003	1.643	0.00702
	MDK	0.555	0.0181	2.621	0.528
	Hdac	-1.566	1.69e-07	-1.596	0.000168
	NANOG	1.748	0.0496	1.411	0.0049
	NGFR	1.5	0.000136	1.65	0.00248
	TIFA	2.178	0.00347	0.97	0.0416
	LYL1	-1.23	0.0102	-1.914	0.0575
	PPARGC1B	-1.994	0.102	-1.146	0.000336
	MSTN	1.091	0.00446	2.032	0.000844
	SOX11	-1.355	0.00476	-1.763	0.00157
	CMTM3	1.463	1.12e-09	1.65	2.61e-09
	SOX2	-1.036	0.000214	-2.077	0.000404
	LIF	0.934	0.00508	2.175	0.0562
	Jnk	1.53	1.94e-07	1.574	0.000349
	EML4-ALK	1.276	5.65e-08	1.815	2.67e-09
	FALEC	-1.673	0.00104	-1.411	0.007
	HNRNPAB	-1.183	1.25e-06	-1.89	0.0194
	F10	1.627	0.0003	1.444	0.00702
	PTGER2	-3.07	2.38e-09
	CCR2	-3.063	0.0269
	RET	-0.955	0.00183	-2.099	0.000967
	BHLHE40	1.75	7.79e-07	1.303	2.25e-09
	PNPLA2	-0.924	0.023	-2.128	0.0647
	STK24	-1.276	0.00907	-1.773	0.000229
	IGFBP7	1.414	0.00347	1.633	0.0111
	USP19	2.043	0.00623	1.002	0.0358
	IL32	1.39	1.08e-05	1.649	0.0103
	NRG1	1.189	6.96e-16	1.849	5.73e-15
	CDK9	0.755	1.58e-06	2.278	0.0376
	NDRG1	1.746	0.000132	1.287	1.52e-05
	mir-25	-1.865	0.000963	-1.166	8.58e-06
	IRF2	-1.99	0.00204	-1.039	0.00754
	VDR	-2.903	1.97e-06	-0.125	0.00207
	CAPN6	-1.257	0.00127	-1.768	0.000195
	ZFAS1	-2.085	0.00347	-0.933	0.0416
	PRMT7	-1.342	0.00406	-1.673	0.000221
	LDLR	-1.248	6.92e-10	-1.765	0.0072
	LAMP2	-0.828	0.0207	-2.185	0.0135
	UBA1	-1.342	0.0102	-1.664	1.42e-05
	PTHLH	2.02	0.0026	0.985	0.036
	RXRB	0.671	0.0223	2.333	0.00798
	BCL3	-0.734	0.000346	-2.267	0.0191
	IFNAR2	-3	0.0494
	CX3CL1	-1.363	5.57e-05	-1.637	0.00297
	mir-7	-1.209	0.00623	-1.789	0.336
	EZR	-1.225	7.11e-08	-1.766	0.000459
	USP38	-1.211	0.00347	-1.777	0.0111
	HYAL1	1.706	0.000128	1.279	5.11e-05
	ARRB2	-1.9	0.00285	-1.08	0.00151
	UCHL1	1.869	4.7e-05	1.109	4.72e-06
	APC/APC2	1.342	0.0172	1.633	0.00189
	NTRK1	1.444	2.86e-05	1.526	0.00666
	ARID2	-1.36	0.000128	-1.606	5.11e-05
	APP	1.69	9.66e-16	1.265	7.79e-19
	Raf	1.739	1.24e-06	1.197	2.18e-10
	STAT5a/b	1.92	0.23	1.016	0.00296
	ACKR3	1.105	0.00178	1.829	0.000953
	TOX	-2.12	1.93e-09	-0.813	0.00129
	RANBP9	0.943	0.000712	1.982	0.0928
	NTRK2	-1.352	3.62e-06	-1.567	6.91e-05
	GPR174	2.457	0.000615	0.462	0.000198
	SPARC	1.267	2.13e-06	1.648	6.59e-06
	TOP1	1.166	0.0168	1.747	0.000306
	ELK1	1.074	3.17e-09	1.837	1.42e-05
	LACTB	-0.197	6.24e-09	-2.704	0.000529
	TCOF1	-1.387	0.000224	-1.508	4.49e-08
	IGF2	0.936	4.43e-19	1.957	1.1e-11
	CHD4	-1	0.0399	-1.889	0.00246
	H2AZ1	-2.673	4.44e-06	-0.213	0.0244
	let-7a-5p (and other miRNAs w/seed GAGGUAG)	2.04	6.06e-12	0.838	5.12e-07
	IKZF3	1.633	0.0474	1.243	0.00305
	CDC20	-1.798	1.45e-07	-1.075	0.00667
	MYO1B	-1.276	0.0449	-1.591	0.00743
	HJURP	1.551	0.029	1.314	0.000488
	HIVEP3	1.432	0.0449	1.432	0.0356
	LCN2	0.586	0.00379	2.275	0.496
	miR-34a-5p (and other miRNAs w/seed GGCAGUG)	2.027	0.000139	0.833	9.44e-09
	CST5	-0.811	2.79e-05	-2.046	0.00144
	GLIS1	-0.589	0.0142	-2.263	0.2
	STAT1/3/5 dimer	1.117	0.0141	1.726	0.0093
	IFNG	1.176	6.81e-20	1.666	1.76e-17
	ESR2	-1.767	2.95e-24	-1.074	4.02e-20
	PTPN3	1.507	0.00489	1.334	0.000729
	TRPS1	2.837	9.03e-05
	miR-7a-5p (and other miRNAs w/seed GGAAGAC)	-0.829	0.00247	-2.006	0.00408
	TMSB10/TMSB4X	-0.849	0.03	-1.982	0.0245
	TMBIM6	-1.71	0.00814	-1.114	0.00544
	MEMO1	1.605	0.0026	1.218	0.0134
	MIEF2	-0.839	0.01	-1.984	0.125
	miR-125b-5p (and other miRNAs w/seed CCCUGAG)	1.489	3.02e-05	1.33	0.00053
	DUSP5	-2.111	0.000427	-0.707	0.0194
	Lefty	-0.816	0.00104	-2	0.042
	SPHK2	-0.861	0.0266	-1.954	0.194
	F2R	1.308	8.05e-05	1.499	0.00565
	PTPRR	1.427	2.39e-10	1.372	1.92e-08
	ZC3H12A	1.713	2.5e-05	1.083	1.72e-05
	MIF	1.719	0.0014	1.076	0.0216
	PCGF2	-1.756	0.00285	-1.032	0.000476
	ERK1/2	1.448	6.72e-08	1.339	8.21e-07
	TP53	1.462	8.16e-60	1.315	1.49e-40
	TRIM37	1.749	0.000264	1.028	0.0217
	SKI	-1.474	0.000733	-1.301	0.0018
	DLK1	-0.733	0.000426	-2.039	0.228
	NEDD4	-0.853	0.0054	-1.913	0.00357
	LRPAP1	-1.327	0.00108	-1.435	0.00759
	CEBPD	1.18	0.000112	1.581	0.0108
	IL24	1.911	0.0107	0.849	0.0303
	HSD17B4	0.213	0.0393	2.538	0.0093
	TSPO	0.943	0.0226	1.807	0.138
	EDN3	-0.788	0.0366	-1.961	0.00204
	EPCAM	-1.096	0.00319	-1.652	0.00165
	SNCA	-1.161	1.62e-07	-1.586	0.000104
	CD3	1.633	1.54e-08	1.112	0.000275
	KCNJ2	-2.402	0.000932	-0.343	0.00793
	IFT88	0.35	0.0118	2.395	0.276
	DRD1	1.2	0.0383	1.538	0.00702
	BMP4	1.98	0.0105	0.754	0.0101
	HDAC1	1.127	2.3e-09	1.606	8.96e-05
	LY6K	1.387	0.029	1.342	0.0228
	IgG2a	0.728	0.0261	2	0.202
	MIR31HG	1.313	3.93e-07	1.412	0.000241
	PPP1R15A	1.311	0.00322	1.414	0.00204
	WBP2	-1.998	6.19e-05	-0.726	0.00232
	Smad	2.129	1.77e-05	0.593	0.00104
	JUN	1.8	1.43e-13	0.918	1.25e-08
	ATF2	1.15	5.12e-06	1.564	0.0136
	IRF4	1.403	0.000503	1.311	0.00839
	IFNGR1	-1.941	0.000193	-0.769	0.00907
	CBX7	-2.087	0.000424	-0.621	0.0102
	RC3H2	1.394	0.000136	1.313	0.0414
	RARG	-2.706	0.000253
	GSK3B	0.819	4.13e-06	1.885	0.00371
	IRGM	2.469	4.44e-10	0.233	0.00556
	CDK1	-1.609	0.00264	-1.087	0.0055
	Cdkn1c	1.219	0.000157	1.471	0.00399
	CDKN1C	1.219	0.000157	1.471	0.00399
	PNPT1	2.685	0.0132
	CBFB-MYH11	1.342	0.000275	1.342	0.000205
	XIAP	1.483	0.0323	1.19	0.0221
	MYBL2	-3.346	1.37e-09	0.674	0.00731
	MAP3K3	1.682	0.00623	0.988	0.0127
	H19	0.46	0.0141	2.21	0.0278
	STAT3	1.148	3.26e-13	1.512	1.86e-08
	HIVEP1	-0.959	6.87e-07	-1.692	1.26e-05
	ZBTB18	0.65	0.000268	1.999	0.000671
	TAF4B	0.975	0.0207	1.672	0.00134
	MACROH2A1	-1.937	0.000208	-0.709	0.000181
	MAC	0.104	9.78e-05	2.536	0.0225
	ACVR1C	0.967	0.00143	1.673	0.00826
	PAF1	0.5	0.00448	2.138	0.0609
	ADAMTSL2	1.062	0.000184	1.575	1.77e-06
	CREBBP	1.05	4.52e-06	1.582	0.0005
	ELOVL5	0.65	0.00628	1.982	0.00113
	KDM1A	-2.039	7.52e-06	-0.585	0.000109
	NOTCH1	1.796	4.41e-11	0.827	2.26e-07
	FOXO3	0.718	2.91e-17	1.903	2.76e-15
	IFNL4	-2.599	0.00588
	PGF	0.781	0.000963	1.816	0.0114
	EGLN1	1.539	0.00541	1.055	0.0222
	miR-199a-3p (and other miRNAs w/seed CAGUAGU)	-1.581	0.00247	-1.012	0.000394
	SMURF2	-1.39	0.00295	-1.201	0.0018
	IKZF1	1.671	8.47e-07	0.919	1.14e-09
	PANDAR	-1.071	0.00163	-1.516	0.0356
	TP53COR1	1.234	0.00204	1.348	0.0194
	MIA	-1.551	0.0091	-1.029	0.042
	HBEGF	1.821	0.0201	0.758	0.0168
	TIMP1	-0.661	0.0494	-1.913	1
	RHOA	1.001	0.000203	1.567	0.00133
	IL2	0.648	1.34e-15	1.917	1.04e-15
	mir-874	1.481	0.0449	1.078	0.00743
	mir-8	-0.931	4.98e-09	-1.627	2.21e-09
	CCND3	-1.969	0.00814	-0.577	0.00544
	MUC1	-1.461	2.91e-05	-1.082	0.0022
	TGFB1	0.967	4.45e-43	1.575	4.03e-38
	CDK8	0.76	0.000375	1.779	0.00165
	ZFP36	-1.066	1.33e-06	-1.471	0.0119
	IL10RA	-1.871	0.00214	-0.664	0.0155
	BMAL1	1.596	0.000208	0.938	6.91e-05
	AIRE	0.632	0.022	1.897	0.105
	SKIL	-1.021	0.00641	-1.502	0.0217
	IKBKG	1.922	6.35e-05	0.598	0.000144
	TIMP3	-1.446	4.29e-07	-1.06	2.48e-06
	GADD45G	1.607	0.00325	0.894	0.0126
	DGCR8	-1.584	3.89e-05	-0.9	5.11e-05
	HOXD3	-1.929	0.00204	-0.552	0.00544
	FOS	0.885	1.23e-14	1.595	1.08e-11
	DBI	-0.342	0.00577	-2.138	0.00395
	SS18	1.897	0.166	0.577	0.0279
	FGF21	-1.278	1.24e-05	-1.192	3.43e-06
	miR-182-5p (and other miRNAs w/seed UUGGCAA)	1.563	0.00427	0.905	0.00468
	STAT2	-2.464	0.00219
	PKNOX2	0.795	0.000427	1.667	0.00544
	let-7	2.425	4.37e-12	0.034	2.42e-08
	TLR5	2.455	0.0222
	mir-183	-1.178	0.0391	-1.277	0.000257
	NF-Y	0.964	0.000208	1.488	0.00238
	NELFCD	-2.449	0.0324
	MAPK8	1.01	1.45e-05	1.439	8.62e-05
	Mt	-1.633	0.0168	-0.816	0.0126
	MDGA2	-0.816	0.0261	-1.633	0.0198
	UXT	1.919	0.00143	0.518	0.0225
	mir-3622	-1.342	0.00019	-1.093	0.00075
	OGA	0.963	3.21e-09	1.469	1.79e-07
	DCAF1	-0.907	0.000162	-1.509	0.0055
	TCIM	2.415	0.000311
	EFNA1	-0.229	0.0189	-2.183	0.0687
	STUB1	-0.149	4.68e-06	-2.26	0.0248
	MMP11	2.154	0.000157	0.254	0.00666
	SNHG6	-1	0.0152	-1.406	0.000205
	mir-192	1.052	0.00207	1.351	0.000229
	IFNA1/IFNA13	-2.401	0.000388
	TBK1	2.399	0.00186
	ALK	2.397	0.00535
	CXCR4	0.957	0.00102	1.439	0.00248
	NPM1-ALK	2.393	0.00544
	CHGA	-2.393	0.0168
	SRPK1	-1	0.0172	-1.387	0.00189
	Pdgf (complex)	1.394	8e-08	0.992	3.89e-09
	NELFE	-2.383	0.0136
	CNTF	1.218	0.00466	1.165	0.0196
	MAP2K5	-0.096	1.1e-05	-2.283	5.11e-05
	NR3C2	-0.067	0.0101	2.438	0.0107
	CREBZF	-1.838	0.00193	-0.529	4.58e-05
	CFTR	-1.351	0.00752	-1.011	0.0402
	SHC1	1.692	0.00936	0.67	0.00954
	RBL2	2.527	1.48e-10	-0.167	0.00289
	AGR2	0.378	0.00406	1.977	0.0245
	ADCYAP1	1.32	0.000259	1.034	0.0033
	TAFAZZIN	-1.407	1.06e-06	-0.945	1.4e-08
	PROK2	0.351	0.00138	1.987	0.0123
	TSC1	0.221	0.00833	2.115	0.00841
	ARL4D	-2.333	0.000129
	TCF4	-1.204	2.22e-12	-1.122	9.33e-09
	FOXO1	0.671	1.68e-12	1.652	4.82e-13
	NORAD	0.132	6.94e-08	2.183	6.26e-11
	NR1H3	-2.306	5.49e-06
	LPL	-1.716	0.00413	-0.587	0.0435
	SATB1	-0.163	0.00503	-2.136	1.3e-05
	NADPH oxidase	1.44	0.000445	0.853	0.0157
	DKK1	-1.132	0.0456	-1.159	0.0467
	GCG	0.805	0.00999	1.485	0.00053
	FGFR1	-0.831	1.99e-07	-1.458	4.85e-06
	NRG4	0.52	0.0324	1.769	0.00134
	RC3H1	2.286	0.000173
	CCND1	-1.838	2.38e-16	-0.444	5.11e-15
	INHBA	0.646	0.0459	1.63	0.00451
	LAMA4	1.876	1.66e-06	0.399	5.44e-05
	TET1	1.74	2.5e-05	0.529	0.0125
	Ubiquitin	-1.134	0.00998	-1.134	0.0443
	MYRF	2.041	0.00193	0.226	0.000321
	THPO	1.642	2.58e-05	0.624	0.00245
	NCK1	-1.133	0.029	-1.133	0.0228
	LPAR3	1.131	0.00599	1.131	0.00478
	ITGAV	1.024	0.000214	1.235	0.000257
	TCF	1.4	0.00381	0.858	0.000299
	HDAC4	-1.462	0.000887	-0.785	1.1e-05
	IGFBP1	-0.247	0.0228	-2	0.00395
	ODC1	1.03	0.00496	1.213	0.0275
	SPDEF	1.183	8.52e-05	1.054	7.9e-05
	ZNF281	-2.236	0.000605
	MAP3K21	2.236	0.0091
	PRDM5	2.236	0.00645	0	0.0114
	mir-515	-1.761	0.000268	-0.471	0.00269
	OPA1	-2.228	0.0272
	NME1	1.154	1.87e-06	1.074	2.92e-06
	RASSF5	-2.227	0.0228
	TLR2	2.225	0.0187
	NR1H4	-1.761	0.00317	-0.464	0.0356
	GSE1	-2.224	0.00154		0.00701
	ACACA	1.254	0.000257	0.97	0.00189
	TRA2B	0.523	0.0393	1.701	2.68e-05
	USF1	-1.051	0.000159	-1.172	0.00652
	MMP9	-0.187	2.84e-05	2.403	0.00697
	SENP6	-2.213	0.00138
	IL1RL2	2.209	0.048
	KAT5	1.246	1.36e-06	0.956	3.2e-05
	NPC1	1.599	3.25e-05	0.602	0.000129
	ADAR	2.198	0.0228
	AFP	1.097	0.00544	1.097	0.00399
	TRIM24	2.182	0.000304
	RND3	1.702	0.00074	0.48	7.84e-05
	TAF6	1.091	0.000879	1.091	2.7e-05
	Ncoa6	1.091	0.01	1.091	0.00743
	GNL1	0.218	0.03	1.964	0.0245
	MECOM	-0.973	0.00143	-1.2	0.0027
	mir-373	-1.767	0.0537	-0.404	0.0111
	RGS6	-2.16	0.00406
	ENG	-1.199	0.000687	-0.959	5.3e-06
	S100A7	2.157	0.0136
	PADI4	-0.913	0.00123	-1.238	0.0138
	ZIC2	-0.8	0.00907	-1.348	0.00628
	MIR101	-1.103	0.0054	-1.04	0.00357
	MAML1	1.46	0.000119	0.682	0.0332
	COMMD3-BMI1	0.932	0.0416	1.207	0.0264
	SLC39A8	0.873	0.0323	1.265	0.0221
	SP1	-1.474	2.13e-15	-0.662	3.36e-12
	NEK10	1.067	0.0152	1.067	0.0123
	HNF1A-AS1	-2.132	0.0227
	COP1	-1.024	0.00544	-1.108	0.0385
	WNT3A	1.294	7.34e-06	0.83	7.56e-05
	PURA	1.673	0.00207	0.447	0.00628
	HDAC10	-0.766	0.00544	-1.353	0.00399
	TAS1R3	-0.728	0.01	-1.387	0.0356
	GFI1	-1.265	6.73e-05	-0.847	6.39e-05
	CDH11	-2.111	0.0266
	CD28	1.449	0.00026	0.662	0.00594
	ACTN4	1.503	0.00204	0.606	0.0194
	GLI2	-0.901	0.00504	-1.208	0.0173
	CDKN1B	1.165	0.000223	0.942	0.00114
	mir-96	-1.29	0.0416	-0.817	0.00165
	KDM3A	1.429	4.99e-06	0.663	3.19e-05
	HOXA-AS2	-1.321	0.0449	-0.771	0.00743
	miR-17-5p (and other miRNAs w/seed AAAGUGC)	-0.653	1.21e-09	-1.423	4.18e-07
	CTBP1	-0.765	0.000128	-1.3	0.0422
	GDF2	1.492	7.36e-06	0.569	0.00129
	SESN2	-0.921	0.000427	-1.139	0.000249
	MSR1	-2.059	0.00814
	SOX9	-0.923	0.00382	-1.135	0.0138
	HOTAIR	2.057	9.81e-05
	EWSR1	-1.416	1.34e-05	-0.639	0.0222
	IL-1R	0.833	5.71e-06	1.221	0.0188
	mir-21	1.865	7.16e-07	0.187	0.012
	IL27	-2.049	0.000208
	EIF2A	0.946	0.00295	1.103	0.00666
	Hsp90 (family)	-2.048	0.0492
	S100A8	0.904	1.74e-05	1.144	0.00605
	DMTF1	2.044	0.00406
	IRS1	-0.678	1.67e-06	-1.366	9.6e-05
	PKM	-0.435	0.00152	-1.604	0.00556
	RARB	-2.037	0.000796
	NR1D1	-0.873	0.000963	-1.163	0.000476
	Ikb	-1.092	6.5e-08	-0.943	0.0018
	VHL	-1.185	4.19e-06	-0.849	0.042
	IL7	1.197	0.000115	0.833	0.00172
	LGALS1	2.03	0.00318
	SQSTM1	1.081	0.000101	0.947	0.0409
	FABP5	2.026	0.0087
	CTSK	2.025	0.00123
	IL4	1.183	2.34e-13	0.841	6.47e-14
	KMT2A	0.667	0.00131	1.352	0.000452
	BCR (complex)	1.712	9.39e-08	0.291	4.45e-06
	Ap1	2.001	0.000839
	NUP205	2	0.00142
	ANKRD1	-2	0.00599
	EXO1	-2	0.00599
	AGA	2	0.00599		0.0457
	POU2F1	2	0.0167
	miR-5586-5p (miRNAs w/seed AUCCAGC)		0.025	2	0.00112
	PCM1	-2	0.03
	MS4A1	-1	0.00577	-1	0.00395
	PAFAH1B1	-1	0.00599	-1	0.00478
	TRPA1	1.998	0.0098
	CCL15	1.994	0.0152
	SERPINC1	1.992	0.0324
	IL11	0.476	7.28e-05	1.514	0.0209
	IL10	-1.988	0.000355
	TCP1		0.025	1.987	0.00112
	MKI67	-1.983	0.0152
	TFAP2A	-0.573	4.37e-05	-1.41	2.04e-05
	CD53	1.342	0.0449	0.64	0.00743
	IRF2BP1		0.000297	-1.982	8.58e-06
	CLEC12A	-1.982	0.0152
	Pou3f1		0.025	1.982	0.334
	SCGB3A2	1.982	0.03
	NOS1	1.981	0.00623
	NFKBIA	1.056	9.52e-16	0.924	8.08e-11
	IFN Lambda	-1.97	4.82e-05
	LPAR2	1.969	0.03
	SDC1	-1.964	0.0136
	Presenilin	1.964	0.0172
	CNOT6L	0	0.0136	-1.964	0.424
	miR-30a-3p (and other miRNAs w/seed UUUCAGU)	1.784	0.109	0.178	0.00733
	ERBIN	-1.954	0.03
	Creb	0.865	3.66e-09	1.088	1.69e-08
	mir-135	0.221	0.00531	-2.174	0.108
	KPNA2	-1.948	0.00588
	ILK	-0.664	0.0284	-1.283	0.0169
	CAT	-0.328	0.00206	-1.616	0.00588
	APC	-1.196	6.47e-07	-0.746	0.00324
	SFRP5	1.941	0.0449
	ST6GAL1	1.325	3.33e-08	0.615	5.41e-07
	BEX2	-1.937	0.00325
	LRRK2	1.109	0.00322	0.827	0.0265
	CLDN7	1.294	6.31e-06	0.64	8.07e-06
	CD24	0.367	2.82e-08	1.56	4.49e-08
	BANP	0.75	0.029	1.175	0.00399
	S100A9	0.739	0.000117	1.186	0.0172
	CALCA	0.852	0.00356	1.072	0.0324
	TCF3	1.664	1.47e-10	0.255	0.000498
	BAP1	-1.32	3.93e-07	-0.599	1.26e-10
	EGLN2	-0.995	0.000208	-0.922	9.06e-07
	MTOR	-0.199	2.54e-05	-1.717	5.33e-07
	OXT	-1.146	0.00474	-0.77	8.56e-06
	PSMD10	-0.196	0.011	-1.718	0.000668
	growth factor	0.956	3.48e-05	0.956	2.02e-05
	FGFR	1.093	0.0054	0.813	0.0138
	TGM2	-0.758	6.5e-07	-1.146	3.71e-05
	RAB1B	-1.897	0.0219
	FMO3	-1.89	0.0443
	PPARD	-0.888	5.57e-05	-1	0.000764
	PMP22	-0.652	0.0272	-1.223	0.00544
	CR1L	1.266	0.0418	0.6	0.0283
	CCL2	-0.448	0.0068	-1.415	0.0168
	RAD21L1	1.414	2e-05	0.447	9.17e-06
	STAG3	1.414	2e-05	0.447	9.17e-06
	SMC1B	1.414	3.52e-05	0.447	1.63e-05
	IKBKB	1.184	1.5e-13	0.675	1.35e-08
	CTNNB1	1.086	2.15e-12	0.773	2.69e-10
	NFE2L2	-1.84	2.18e-09	-0.019	0.000292
	ETV7	0.611	0.000397	1.245	0.0027
	ARNT	-0.709	9.68e-07	-1.143	8.82e-06
	ID1	-0.717	0.00208	-1.131	0.00915
	GAPDH	1.846	0.00984
	PDLIM2	1.844	5.95e-06	0	0.00103
	DDX17	-1.362	0.0195	-0.475	0.000134
	BTG2	-0.976	6.94e-08	-0.852	5.43e-05
	Nr1h	-1.825	0.0405
	MIR17HG	1.202	3.08e-07	0.621	5.15e-09
	caspase	-1.105	0.00098	-0.718	0.000129
	FHIT	1.017	0.0219	0.806	0.00502
	STK11	-1.587	3.05e-09	-0.233	4.89e-06
	Pkg	0.094	0.00193	1.726	0.00463
	PAX3-FOXO1	-0.064	0.0107	-1.754	0.000229
	EP300	0.856	1.83e-10	0.961	8.19e-07
	SNHG12	-0.816	5.33e-05	-1	0.0123
	RETREG1	-0.816	0.000311	-1	0.0245
	CSF1R	1.811	0.0346
	HOXA11-AS	1.806	0.00117
	miR-29b-3p (and other miRNAs w/seed AGCACCA)	1.32	5.83e-06	0.486	3.7e-06
	KLF4	0.674	0.00521	1.123	0.000374
	FSH	0.744	7.69e-15	1.049	3.58e-23
	FSCN1	-0.128	0.0168	-1.664	0.0126
	LDL	1.283	3.09e-10	0.508	3.65e-06
	Nfat (family)	1.787	0.0259
	EIF2AK2	0.931	3.14e-09	0.855	6.29e-08
	MAP3K5	1.2	0.0166	0.581	0.00313
	TRIM28	-1.474	0.00072	-0.304	0.00364
	Ifnar	-1.777	0.0113
	SOCS1	1.771	0.00267
	ISGF3	-1.769	0.00123
	CCN1	1.675	8.01e-06	0.088	0.000696
	NUMBL	-1.756	0.00588
	Calcineurin protein(s)	0.826	0.00936	0.923	0.0191
	REL	1.27	2.01e-05	0.478	2.54e-07
	CD38	-1.294	2.84e-05	-0.454	9.13e-07
	PLCE1	1.747	0.0383
	Collagen type IV	1.414	0.00322	0.333	0.000436
	WWTR1-CAMTA1	0.333	0.00814	1.414	0.0194
	NUDT21	1.414	0.0136	0.333	0.00224
	ATM	0.569	8.13e-08	1.174	1.73e-08
	ZMIZ1	0.547	0.00138	1.195	0.0123
	SERPINH1	1.741	0.00544
	IRF7	-1.74	0.00615
	SMAD7	-1.32	3.72e-06	-0.42	0.000153
	F3	0.931	4.07e-05	0.806	0.000321
	USP1	-0.444	5.61e-05	-1.289	0.000229
	RING1	-1.732	0.00142
	ASXL1	0.577	0.00378	1.155	0.0143
	ASXL2	-0.577	0.00538	-1.155	0.00325
	FUS	-1.492	0.0381	-0.239	0.0106
	CRY2	1.029	0.00588	0.7	0.0198
	SPHK1	1.127	2.63e-07	0.597	5.07e-06
	NSD2	0.324	1.34e-05	1.4	0.00111
	POLR2M	-1.212	0.00116	-0.507	2.68e-05
	SNAI1	1.436	4.93e-05	0.282	1.96e-08
	RBFOX2	-1.715	0.0449
	collagen type i (family)	1.713	0.0119
	BGN	-0.964	0.0207	-0.748	0.00453
	Proteasome	-1.71	0.03
	GSTK1	1.709	0.0383
	RPS6KB1	-1.157	0.0346	-0.55	0.0471
	PCBP2	-0.978	0.00204	-0.728	0.00544
	ETV5	-0.266	0.00258	-1.433	8.65e-05
	PLAG1	-1.463	0.000388	-0.234	0.0323
	Pdgf Ab	1.692	0.0136
	HAS2	1.688	0.0302
	LLGL2	0.471	1.14e-06	1.213	2.92e-06
	GNAQ	0.703	2.46e-09	0.98	6.95e-11
	ITGA6	-0.968	0.0166	-0.715	0.0351
	SERPINF1	-0.835	0.00104	-0.843	0.0323
	PI3K (complex)	0.74	1.61e-06	0.935	8.58e-07
	MLX	-0.657	0.0344	-1.018	0.00917
	JAK1/2	-1.674	0.00298
	HOXA4	-1.236	0.0003	-0.438	0.000187
	FZR1	1.206	0.0261	0.468	0.0198
	MAP3K11	1.671	0.0383
	CD276	1.667	0.041
	TAF1D	-1.664	0.0168
	HSPB8	-1.023	0.000397	-0.629	0.0027
	NOD2	1.651	0.00072
	SMAD1	0.906	0.000101	0.744	0.00366
	RBM5	-1.164	0.000375	-0.484	0.0114
	COL18A1	-1.271	1.08e-05	-0.375	2.81e-07
	RAF1	1.195	1.65e-14	0.45	1.17e-13
	SOD1	-1.982	0.00481	0.343	0.00148
	USP2	0.973	0.00588	0.663	0.0198
	mir-24	1.504	0.0333	0.131	0.0196
	PTK2	1.263	0.0226	0.372	0.0057
	IKBKB-DT	1.633	0.00104
	LRAT	-1.633	0.0261
	NAB2	-0.49	0.0272	-1.142	0.0194
	mir-29	-0.314	0.000749	-1.314	0.000549
	mir-204	1.56	0.00173	0.068	0.00077
	CREB3	1.284	0.00342	0.343	0.00951
	NET1	-1.067	0.0152	-0.555	0.00104
	FADD	-1.357	1.81e-09	-0.264	1.7e-05
	mir-802	0.106	0.0238	1.514	0.00556
	EPHB4	0.955	0.0333	0.664	0.0196
	ELL2	0.471	0.0111	1.147	0.00245
	Endothelin	1.617	0.0136
	IL5	0.586	4.13e-10	1.031	5.21e-12
	FOSB	-0.492	0.00247	-1.123	0.000105
	MSI1	1.614	0.0261
	miR-503-5p (miRNAs w/seed AGCAGCG)	0.333	0.0302	1.278	0.00666
	THY1	-1.24	0.0443	-0.366	0.00951
	FAM117B	-1.604	0.000654
	Laminin (complex)	-0.507	0.00496	-1.096	0.000914
	CUX1	0.432	0.00936	1.171	0.036
	CELF1	0.987	0.0383	0.616	0.00702
	Cux1	0.432	0.00936	1.171	0.036
	PTP4A3	1.6	0.00322
	BMI1	-1.365	6.41e-05	-0.233	6.6e-05
	TACR1	1.597	0.0443
	FBN1	-0.873	1.78e-05	-0.722	2.45e-05
	TNFSF10	1.361	0.00273	0.234	0.000433
	RUNX3	1.096	6.19e-06	0.498	3.78e-05
	ITGB3	0.869	0.00129	0.723	0.000528
	CIDEC	-1.292	0.0283	-0.298	0.0179
	IFN Beta	-0.843	1.84e-05	-0.745	0.000411
	BDNF	0.532	0.000119	1.055	0.000697
	mir-22	-0.888	0.0416	-0.699	0.0264
	Ras homolog	1.584	0.00489	0	0.0114
	miR-100-5p (and other miRNAs w/seed ACCCGUA)	1.223	0.0136	0.358	0.00951
	WWOX	1	0.00814	0.578	0.0194
	p85 (pik3r)	1.311	0.000119	0.266	0.00224
	AMH	1.229	0.0087	0.347	0.0055
	PRAME	-0.946	0.00195	-0.625	0.0294
	H1-6	-1.061	8.99e-05	-0.507	1.07e-06
	H1f1	-1.061	8.99e-05	-0.507	1.07e-06
	STAT5A	0.963	0.000254	0.604	0.000778
	Fibrinogen	1.566	0.00322
	RBM14	-0.351	0.01	-1.212	0.000121
	PDGFC	0.644	0.0227	0.917	0.00463
	IKK (complex)	-1.558	0.00394
	GPR39	-1.555	0.0366
	RELB	0.661	0.000327	0.893	0.00281
	EPHX2	-0.74	8.73e-05	-0.812	0.00463
	IRF8	1.55	0.017
	RHO	0.775	0.00896	0.775	6.65e-05
	MDM4	-1.547	0.0142
	IL37	-1.546	0.0302
	PURPL	-1.539	0.00207
	IL36G	1.539	0.00649
	IL1RN	-0.613	7.83e-07	-0.925	0.0229
	STIM1	1.674	0.0222	-0.137	0.00248
	IRF3	-1.536	0.0108
	CYB5R4	-1.536	0.0272
	ASCL1	-1.532	0.0134
	Usp17la (includes others)	1.531	0.0366
	PRDX2	-1.53	0.0228
	Collagen type I (complex)	-0.053	0.0112	-1.474	0.00248
	HMGB1	1.525	0.000266
	Hmgb1	1.525	0.000266
	GCLC	-0.762	0.00142	-0.762	0.00112
	TYMS	-0.762	0.00599	-0.762	0.00478
	G0S2	0.762	0.0152	0.762	0.0123
	VitaminD3-VDR-RXR	-1.523	0.00416
	EIF5A2	-0.846	0.000426	-0.675	1.36e-05
	CXCL8	0.951	0.000638	0.565	3.58e-05
	MAP2K2	-1.145	0.00108	-0.371	0.00759
	OBP2B	1.512	0.0152
	NFIC	-1.512	0.023
	MKNK1	-1.401	0.000191	-0.109	1.81e-05
	RAC1	0.572	0.000554	0.938	0.00128
	AKT1	1.008	1.5e-10	0.501	0.000108
	EWSR1-FLI1	0.8	1.75e-06	0.708	3.7e-06
	CDH1	-1.146	0.00762	-0.362	4.62e-05
	Tlr13	1.506	0.0449
	DUSP11	1.504	0.0118
	JINK1/2	1.105	3.52e-05	0.396	0.00453
	ATF5	0.849	0.029	0.651	0.0228
	TINCR	0.204	0.0302	-1.7	0.0211
	CSF1	-0.697	5.97e-16	-0.796	8.68e-12
	P2RX4	1.492	0.00907
	NELFA	0.237	4.62e-05	1.253	0.00313
	WRN	-1.489	0.000467
	LYN	-1.489	0.0356
	TPT1	1.481	0.0272
	NfkB1-RelA	1.479	0.000391
	estrogen receptor	-0.207	6.04e-09	-1.271	3.86e-13
	MANF	-1.475	0.00814
	PPP1R13B	-0.737	0.00599	-0.737	0.00478
	COL17A1	-1.467	0.0449
	ANGPT2	0.358	2.8e-09	1.109	8.84e-07
	mir-210	0.976	5.92e-05	0.484	1.6e-05
	CYP1A1	-1.026	0.0401	-0.434	0.00146
	FGF10	-0.757	0.0134	-0.702	0.00731
	NUP98-KMT2A	1.455	0.0261
	FGF8	-1.454	0.00319
	JAK	-1.449	0.0125
	STX2	-0.447	0.00138	-1	0.0123
	STAT1	-0.918	0.00477	-0.527	0.0478
	NUDT16L1	-1.441	0.000311
	CRHR2	1.437	0.0227
	FABP3	0.563	8.69e-07	-1.995	0.00156
	MYOF	-1.432	0.0383
	SH3PXD2A-AS1	-0.277	0.000157	-1.155	0.000418
	FZD8	-0.536	0.0136	1.963	0.424
	MYCN	-0.022	9.05e-06	-1.402	2.55e-09
	MYB	-1.703	1.57e-08	0.28	4.9e-08
	FGFR4	-0.5	0.0384	-0.923	0.00526
	SIX2	-0.209	0.00113	-1.213	0.0305
	SYK	-0.973	4.06e-05	-0.448	5.67e-05
	FUBP1	-0.404	0.00104	-1.016	0.007
	IKBKE	0.087	3.62e-07	-1.506	0.000692
	EIF2S1	-0.563	1.01e-05	-0.853	4.34e-05
	NAE1	-1.414	0.00062
	ZFP91	1.414	0.00577
	BTC	1.414	0.00347	0	0.0416
	UBTF	1.134	0.00347	0.277	0.0416
	MEOX2	-1.376	1.87e-06	-0.035	0.000552
	FN1	0.182	5.4e-06	1.228	1.23e-07
	N4BP1	-1.409	0.00489
	HCAR2	1.406	0.00342
	BACH1	-1.403	0.0133
	TP73	-0.659	6.83e-23	-0.742	6.56e-15
	ARRB1	-0.093	0.00133	1.492	0.00203
	PLAU	-0.522	0.00305	-0.874	0.0256
	TNFRSF1B	1.395	0.0393
	IGF2BP1	-0.463	0.000426	-0.926	0.00564
	PEA15	1.387	0.029
	AIMP2	-1.387	0.0449
	mir-146	1.154	0.00221	0.232	0.019
	MTA3	-1.385	0.000701		0.0055
	SPP1	-0.272	0.000979	-1.111	0.000675
	NLGN1	-0.406	0.00406	-0.97	0.0245
	CLEC11A	-1.373	0.0277
	GSTO1	0.516	3.13e-09	0.856	3.05e-09
	TAB1	1.092	0.000147	0.279	0.00872
	CDK5R1	-1.069	0.00098	-0.302	0.0176
	ADRB3	1.358	0.00489
	SPRY2	0.585	0.00132	0.77	8.57e-05
	EEF1A1	0.351	0.00104	1	0.007
	TSH	-0.16	0.00642	-1.189	0.0069
	PRDX1	1.348	0.00207
	IL2RG	-0.255	0.000742	1.603	0.0103
	BMX	0.633	0.0098	0.714	0.0294
	BAG1	0.652	0.00496	0.693	0.0177
	miR-205-5p (and other miRNAs w/seed CCUUCAU)	1.264	0.00161	0.08	0.0102
	GABP	-1.342	0.0026
	VEGFD	1.342	0.0261
	PLA2G1B	1.342	0.0449
	TRAF7	1.342	0.0449
	Flg	-1.342	0.0449
	TRIM38	-1.33	0.0261
	SOD2	-0.765	4.23e-05	-0.563	0.0216
	Gli	0.75	0.000445	0.575	0.00463
	TCF/LEF	0.831	0.00193	0.494	0.00117
	BCL2L11	-0.317	0.0393	1.641	0.0278
	EDN1	1.058	2.38e-09	0.266	1.85e-07
	YBX1	0.31	4.42e-06	1.013	0.000511
	EIF4G1	-1.32	0.0102
	RB1	0.363	1.21e-17	-1.68	5.74e-13
	PHB1	1	0.0142	0.316	0.00872
	ZYX	-0.447	0.0383	-0.869	2.02e-05
	LCOR	-1.31	0.0098
	Integrin	0.863	0.0324	0.446	0.00628
	hemoglobin	1.305	0.00342
	mir-15	0.155	1.27e-06	1.15	5.96e-05
	VCP	-0.954	4.77e-05	-0.351	4.5e-05
	ABCB4	-0.034	0.0162	-1.267	0.0204
	ISLR	0.329	2.2e-05	0.966	3.98e-05
	STK26	1.191	2e-05	0.102	0.0283
	FOXD1	-1.289	0.0168
	TPR	1.287	0.00138
	FGF7	-1.217	0.00255	-0.065	0.000441
	KIRREL1	-1.281	0.00104
	CNOT3	0.939	0.00038	0.342	0.024
	P2RY2	0.572	8.69e-07	0.707	0.000386
	CNR1	-1.277	0.00187
	MIB1	1.27	0.00406
	IFNB1	-1.437	2.21e-07	0.168	0.0188
	PRKAA1	0.866	7.4e-08	0.403	0.000237
	PRC2	-1.268	0.0129
	Tcf7	1.481	6.44e-07	-0.213	1.23e-07
	Collagen Alpha1	1.265	0.0098
	histone deacetylase	1.265	0.0188
	S100a7a	0.816	0.0026	0.447	0.0134
	BHLHA15	-0.447	0.0136	-0.816	0.00951
	TPM3	0.447	0.0172	0.816	0.00189
	HIF1A	1.107	1.77e-18	0.153	3.83e-15
	TGFB3	0.434	1.04e-10	0.824	1.47e-07
	H1-2	-1.03	0.00577	-0.227	0.00395
	PI3K (family)	0.556	7.55e-11	0.7	1.31e-07
	LMX1B	1.255	0.0421
	CCDC50	-1.254	0.000311
	SCUBE3	1.253	0.0172
	NFAT5	-0.631	5.74e-05	-0.621	0.00465
	SERPINB3	0.277	0.00325	0.97	0.0126
	Ifn	-1.244	0.0277
	NUP98-DDX10	-0.728	0.00682	-0.515	0.000457
	DPP4	1.24	0.0236
	COL4A3	0.849	0.0228	0.391	0.00539
	CHRM3	1.109	0.0168	0.13	0.0126
	CNGA3	-1.237	0.025
	ABCA1	0.136	0.0391	1.101	0.0233
	MYOC	-0.806	2.87e-07	-0.43	0.00156
	YWHAZ	-1.235	0.0344
	PRKAR2B	-1.234	0.0119
	HES1	-1.233	0.00631
	miR-155-5p (miRNAs w/seed UAAUGCU)	-0.939	0.00325	-0.294	0.00287
	WFS1	-0.923	0.0227	-0.308	0.0157
	PRKAA2	-0.842	1.41e-05	-0.388	0.0107
	UPF1	1.497	0.0421	-0.272	0.00408
	WAKMAR1	-0.119	0.00287	1.344	0.00502
	HSPG2	1.224	0.0344
	RBCK1	-0.57	1.11e-07	-0.651	0.00331
	MMP1	0.872	3.4e-05	0.348	0.000107
	miR-127-3p (miRNAs w/seed CGGAUCC)	-1.219	0.0153
	ATG16L1	-1.219	0.0228
	miR-491-5p (and other miRNAs w/seed GUGGGGA)	1.219	0.03
	NRP2	-1.067	0.0152	-0.152	0.0123
	WNT5A	0.312	6.5e-06	0.905	0.0207
	AKIRIN2	1.216	0.00406
	CAPN2	1.216	0.0261
	BMPR2	-1.012	0.00313	-0.203	0.0399
	NR4A1	-0.945	0.00123	-0.27	0.0105
	ELK3	-1.214	0.0449
	LRP1	1.213	0.000212
	miR-291a-3p (and other miRNAs w/seed AAGUGCU)	0.418	2.35e-05	0.795	7.19e-07
	IGFBP2	-0.022	7.04e-05	-1.19	5.01e-07
	FERMT2	1.05	0.0153	0.16	0.0111
	HOXD8	1.206	0.0168
	ADRB	1.328	4.32e-12	-0.122	4.16e-11
	TRAP1	-1.091	7.01e-05	-0.115	0.000686
	CHUK	-0.188	4.62e-11	-1.014	3.38e-07
	WWTR1	-0.456	0.00334	-0.745	0.0263
	SLC15A4	-0.747	8.89e-09	-0.452	4.62e-05
	SND1	1.199	0.0277	0	0.00018
	LOX	1.197	0.0207
	PTCSC3	-1.195	0.0449
	IER3IP1	-1.195	0.0443	0	0.00951
	ESRRB	-0.467	0.00682	-0.724	0.0447
	BAHCC1	0.277	0.000442	0.905	0.0039
	mir-137	-0.128	0.0366	-1.051	0.008
	PAEP	-1.177	0.0054
	Fcor	1.177	0.0449
	CAVIN1	-0.863	0.0118	-0.311	0.008
	SRC (family)	1.168	0.00293
	IL17B	1.165	0.03
	miR-378a-3p (and other miRNAs w/seed CUGGACU)	-0.501	0.048	-0.663	2.4e-05
	S100A4	1.163	0.0409
	miR-23a-3p (and other miRNAs w/seed UCACAUU)	-0.725	0.0219	-0.436	0.0016
	CDKN2B	-0.18	0.00161	-0.971	0.0102
	NR2E1	-1.148	0.0266		0.0443
	PCSK9	1.147	0.000297
	NLRX1	-0.253	5.61e-05	-0.894	0.000679
	KL	-0.48	0.00154	-0.664	2.98e-05
	IL1R1	1.144	0.000954
	LETMD1	-1.144	0.00588
	FBXW7	0.201	0.000116	0.941	0.000236
	ECM1	1.14	0.0141
	BCL2	0.837	0.00111	0.302	0.000357
	miR-92a-3p (and other miRNAs w/seed AUUGCAC)	-1.016	2.04e-05	-0.122	1.8e-06
	JAG1	0.234	5.33e-08	0.903	6.73e-06
	Gsk3	-0.956	0.0026	-0.181	0.036
	PSEN2	-0.723	0.0384	-0.412	0.0328
	RBX1	-1.134	1.03e-05
	miR-411-5p (and other miRNAs w/seed AGUAGAC)	-1.134	0.00588
	Ptprd	1.134	0.0098
	Rbx1	-1.134	1.03e-05
	SGO1	1.131	0.00599
	SEMA3F	-1.131	0.00599		0.0457
	KAT2B	1.129	0.0391
	BMP7	0.968	8.35e-05	0.159	4.29e-05
	mir-488	1.122	0.0152
	MAVS	-1.121	0.00175
	USP29	1.253	0.0091	-0.132	0.042
	PIWIL4	0.862	2.76e-10	0.258	6.91e-12
	PLCG2	-1.119	0.0238
	USP8	1.117	0.0474
	Immunoglobulin	0.345	1.97e-19	0.771	2.36e-14
	KLF7	-1.115	0.0153
	CCNE1	-0.919	2.14e-05	-0.195	0.000783
	BTK	1.113	0.000176
	SMAD2	1.112	0.00547
	ARG2	-0.555	0.00114	-0.555	0.000552
	BRCA2	-0.555	0.00406	-0.555	0.00309
	PRKCA	0.665	0.000107	0.443	0.000125
	SIAH2	-1.106	0.00145
	PELP1	-0.535	6.35e-05	-0.57	3.06e-05
	TAP1	1.104	0.00062
	SAMHD1	-1.104	0.0383
	SLC37A4	-0.403	0.00038	-0.701	0.00134
	PLAA	1.103	0.000275		0.0457
	TEAD		0.0168	1.103	0.0126
	BANF1	1.572	0.0158	-0.471	0.00372
	SMOC2	-1.1	0.00195
	KDM3B	0.626	0.000132	0.471	0.0045
	ANXA1	0.518	0.000942	0.579	0.00117
	FABP1	-1.093	0.0302
	BACE1	-0.206	0.0443	-0.887	0.0332
	FLT3	-1.092	0.00535
	NQO1	-1.092	0.0301
	PELI2	1.091	0.00599
	STK16		0.025	1.091	0.00112
	SMARCA5	0.457	0.000127	0.632	0.000327
	TNFAIP8	-1.086	7.42e-05
	MAPK10	0.609	0.00117	0.476	0.00075
	STING1	-1.423	6.77e-07	0.339	0.00831
	TSC2	0.239	3.46e-07	0.843	1e-07
	Srebp	-1.079	0.0366
	RUNX1-RUNX1T1	0.588	0.000151	0.49	8.58e-05
	NAMPT	-1.069	0.0011	-0.009	0.00168
	mir-181	-0.096	1.25e-05	-0.976	0.0098
	GJA1	-1.07	8.19e-06
	mir-766	-1.067	0.00142
	Rac	1.067	0.00195
	LDL-cholesterol	1.067	0.0152
	CBLC	-1.067	0.0152
	LAPTM4B		0.025	1.067	0.00112
	TRIM72	-1.067	0.029
	CYSLTR1	1.067	0.0091	0	0.007
	NMU	1.066	9.83e-05
	HSPA9	-0.277	0.0188	-0.786	0.0114
	NCOR1	1.056	0.0149
	Igm	0.664	9.97e-05	0.391	0.0314
	Growth hormone	0.287	4.77e-07	0.768	5.3e-10
	MGAT3	-1.054	0.0228
	SENP1	-1.051	0.0163
	Secretase gamma	1.051	0.0219
	CDK4	-0.6	5.1e-09	-0.447	6.38e-07
	STAT5B	-0.768	0.0387	-0.277	0.0192
	SPI1	-1.038	0.0244
	NTRK3	1.033	0.0286
	ILF3	0.875	0.000106	0.152	0.0166
	GSDMD	-1.026	0.00544
	PLC	1.026	0.0136
	GAST	1.023	0.00544
	RNF2	-1.022	0.0194
	HMOX1	-1.3	0.00246	0.279	0.0165
	RNF5	-0.106	5.12e-06	-0.913	3.39e-06
	VGLL3	0.542	0.00122	0.477	0.0114
	COL5A1	0.232	0.00078	0.785	0.0279
	ID3	0.516	1.66e-08	0.498	1.11e-06
	SF3B4	-1.013	0.029
	BAX	-1.012	0.000711
	EIF4G2	-0.898	6.93e-06	-0.113	0.0114
	CSF2RA	1.01	0.00588
	CLCN5	1.01	0.0443
	PTAFR	1.007	0.000733
	HMGA2	1.004	0.000879
	LUM	1.004	0.00544		0.0228
	ADRA1A	1	1.97e-10		1.58e-09
	Carlr	1	0.00142
	RAP1GDS1	-1	0.00599		0.0457
	PBLD	-1	0.01
	FGF13	1	0.0152
	HAS1	-1	0.0152
	NPR2	-1	0.0152
	TFF2	-1	0.0152
	MSGN1	-1	0.0172
	SERPINB2	1	0.0172
	BIN1	-1	0.0172
	TERF2	-1	0.029
	CPXM1		0.03	-1	0.00309
	ADAM21	1	0.03
	CDC25A	1	0.03
	TSC22D1	1	0.03
	TNFRSF14	-1	0.03
	Mir122a,b	-1	0.0333
	TEAD2	-0.5	0.000285	-0.5	0.000378
